# Supplementary material for: A roadmap of constitutive NF-κB activity in Hodgkin lymphoma: Dominant roles of p50 and p52 revealed by genome-wide analyses
Source: Genome Med. 2016 Mar 17;8:28. doi: 10.1186/s13073-016-0280-5 (PMC4794921; doi:10.1186/s13073-016-0280-5)
Supplement: Additional file 4: Table S2 — shows ChIP-seq regions for RelA, RelB, p50, and p52 and assigned genes. (XLSX 5263 kb) [file 13073_2016_280_MOESM4_ESM.xlsx]

## Sheet: Additional File 4
Additional File 4: Table S2 (related to Figure 2): ChIP-seq regions for RelA, RelB, p50, and p52 and assigned genes. Final peak calls were defined as regions with IDR < 0.05 and MACS FDR < 0.05. Peaks were annotated to the closest gene and the closest TSS within a window of 1Mb according to the annotation of Ensembl version 54. This table contains the coordinates of the union of all regions along…

## Sheet: ChIP-seq regions
chr	start	end	width	ID	L1236.RelA	L1236.p52	L1236.p50	L1236.RelB	region	L1236.RelA_ID	L1236.pRelA_sig_value1	L1236.RelA_sig_value2	L1236.RelA_IDR	L1236.RelA_macs.fdr	L1236.RelA_fold_enrichment	L1236.p65_pileup	L1236.RelA_summit	L1236.p52_ID	L1236.p52_sig_value1	L1236.p52_sig_value2	L1236.p52_IDR	L1236.p52_macs.fdr	L1236.p52_fold_enrichment	L1236.p52_pileup	L1236.p52_summit	L1236.p50_ID	L1236.p50_sig_value1	L1236.p50_sig_value2	L1236.p50_IDR	L1236.p50_macs.fdr	L1236.p50_fold_enrichment	L1236.p50_pileup	L1236.p50_summit	L1236.RelB_ID	L1236.RelB_sig_value1	L1236.RelB_sig_value2	L1236.RelB_IDR	L1236.RelB_macs.fdr	L1236.RelB_fold_enrichment	L1236.RelB_pileup	L1236.RelB_summit	closest_gene	closest_tss	distance_to_gene	distance_to_tss
chr1	557242	557641	400	region1	FALSE	TRUE	TRUE	TRUE	1	NA	NA	NA	NA	NA	NA	NA	NA	1	172.849	211.454	0.000721705	5.39064e-18	4.67399	52	557441	1	156.794	142.396	0.00908637	1.0636e-10	3.59393	42	557442	1	115.833	463.987	0.000450209	6.78157e-19	6.50281	40	557442	ENSG00000185097	ENSG00000185097	53318	54256
chr1	559487	560153	667	region2	TRUE	TRUE	FALSE	TRUE	2	1	222.25	173.151	3.21391e-05	6.79923e-14	4.25599	51	559789	2	138.344	182.819	0.00286598	8.81333e-14	4.0424	47	559789	NA	NA	NA	NA	NA	NA	NA	NA	2	454.762	400.314	0.000322761	1.07627e-20	6.24793	46	559790	ENSG00000185097	ENSG00000185097	50806	51744
chr1	703612	704619	1008	region3	FALSE	FALSE	TRUE	FALSE	3	NA	NA	NA	NA	NA	NA	NA	NA	NA	NA	NA	NA	NA	NA	NA	NA	2	331.068	199.908	0.000409383	2.83779e-39	16.1864	39	704354	NA	NA	NA	NA	NA	NA	NA	NA	ENSG00000197049	ENSG00000197049	-6564	-6564
chr1	917615	918827	1213	region4	FALSE	TRUE	TRUE	FALSE	4	NA	NA	NA	NA	NA	NA	NA	NA	3	667.854	1609.38	4.48648e-07	1.77366e-159	37.3782	123	917874	3	595.565	211.528	8.58557e-05	1.35881e-64	22.9217	56	917815	NA	NA	NA	NA	NA	NA	NA	NA	ENSG00000188290	ENSG00000188290	5381	6506
chr1	925111	926180	1070	region5	FALSE	FALSE	TRUE	FALSE	5	NA	NA	NA	NA	NA	NA	NA	NA	NA	NA	NA	NA	NA	NA	NA	NA	4	123.963	219.81	0.00686992	4.38016e-30	12.1541	36	925737	NA	NA	NA	NA	NA	NA	NA	NA	ENSG00000188290	ENSG00000188290	0	0
chr1	926491	927883	1393	region6	FALSE	FALSE	TRUE	FALSE	6	NA	NA	NA	NA	NA	NA	NA	NA	NA	NA	NA	NA	NA	NA	NA	NA	5	279.304	442.05	3.95189e-05	2.48433e-76	25.0084	65	927421	NA	NA	NA	NA	NA	NA	NA	NA	ENSG00000188290	ENSG00000188290	-1158	-1158
chr1	938460	940379	1920	region7	FALSE	TRUE	TRUE	FALSE	7	NA	NA	NA	NA	NA	NA	NA	NA	4	162.212	440.581	7.10029e-05	1.33506e-73	19.4692	74	939626	6	658.107	278.479	3.41148e-05	7.86466e-91	22.147	87	939621	NA	NA	NA	NA	NA	NA	NA	NA	ENSG00000187608	ENSG00000187608	0	0
chr1	975391	976696	1306	region8	FALSE	TRUE	TRUE	TRUE	8	NA	NA	NA	NA	NA	NA	NA	NA	5	928.357	2709.72	2.69978e-07	5.85154e-263	62.9199	168	976097	7	1257.4	1550.49	2.56125e-07	6.18088e-173	43.2372	125	976105	3	827.831	2478.56	2.14976e-05	7.12443e-130	34.1103	103	976114	ENSG00000188157	ENSG00000217801	0	-11612
chr1	984033	984734	702	region9	FALSE	FALSE	FALSE	TRUE	9	NA	NA	NA	NA	NA	NA	NA	NA	NA	NA	NA	NA	NA	NA	NA	NA	NA	NA	NA	NA	NA	NA	NA	NA	4	114.844	305.743	0.00124652	4.29823e-15	7.61713	26	984212	ENSG00000188157	ENSG00000217801	2678	-3574
chr1	988817	990136	1320	region10	TRUE	TRUE	TRUE	TRUE	10	2	136.537	47.6848	0.00576734	9.54377e-14	6.62668	30	989537	6	281.017	1154.06	2.11453e-06	4.19315e-104	22.3425	101	989536	8	983.291	833.019	3.07529e-07	7.65702e-119	23.4567	114	989568	5	1396.73	376.976	0.00083995	1.36408e-63	17.3103	69	989559	ENSG00000217801	ENSG00000217801	0	509
chr1	1071366	1072050	685	region11	FALSE	TRUE	FALSE	FALSE	11	NA	NA	NA	NA	NA	NA	NA	NA	7	213.653	320.223	8.93678e-05	2.78753e-40	15.5165	42	1071708	NA	NA	NA	NA	NA	NA	NA	NA	NA	NA	NA	NA	NA	NA	NA	NA	ENSG00000205231	ENSG00000162571	26249	-27096
chr1	1096939	1097398	460	region12	FALSE	FALSE	TRUE	FALSE	12	NA	NA	NA	NA	NA	NA	NA	NA	NA	NA	NA	NA	NA	NA	NA	NA	9	117.5	317.758	0.00183386	1.1272e-33	14.5678	35	1097151	NA	NA	NA	NA	NA	NA	NA	NA	ENSG00000205231	ENSG00000162571	901	-1748
chr1	1140057	1140867	811	region13	FALSE	FALSE	TRUE	FALSE	13	NA	NA	NA	NA	NA	NA	NA	NA	NA	NA	NA	NA	NA	NA	NA	NA	10	567.288	625.472	1.23436e-06	3.56763e-90	26.9381	76	1140568	NA	NA	NA	NA	NA	NA	NA	NA	ENSG00000186827	ENSG00000186827	-646	-646
chr1	1233185	1234319	1135	region14	FALSE	FALSE	TRUE	FALSE	14	NA	NA	NA	NA	NA	NA	NA	NA	NA	NA	NA	NA	NA	NA	NA	NA	11	128.897	171.047	0.00805282	7.65209e-23	10.1831	30	1233385	NA	NA	NA	NA	NA	NA	NA	NA	ENSG00000169972	ENSG00000169972	0	0
chr1	1430142	1430987	846	region15	FALSE	TRUE	FALSE	FALSE	15	NA	NA	NA	NA	NA	NA	NA	NA	8	165.573	393.124	8.14764e-05	1.13008e-32	14.7933	33	1430832	NA	NA	NA	NA	NA	NA	NA	NA	NA	NA	NA	NA	NA	NA	NA	NA	ENSG00000197785	ENSG00000197785	-6407	-6407
chr1	1811849	1813237	1389	region16	FALSE	FALSE	TRUE	FALSE	16	NA	NA	NA	NA	NA	NA	NA	NA	NA	NA	NA	NA	NA	NA	NA	NA	12	89.1984	289.828	0.00779999	2.41013e-24	8.4803	39	1812437	NA	NA	NA	NA	NA	NA	NA	NA	ENSG00000078369	ENSG00000078369	0	0
chr1	1829574	1830796	1223	region17	FALSE	FALSE	TRUE	FALSE	17	NA	NA	NA	NA	NA	NA	NA	NA	NA	NA	NA	NA	NA	NA	NA	NA	13	330.291	361.951	5.77032e-05	1.34391e-58	21.447	52	1830431	NA	NA	NA	NA	NA	NA	NA	NA	ENSG00000169885	ENSG00000169885	-5330	-5330
chr1	1959935	1960761	827	region18	FALSE	FALSE	TRUE	FALSE	18	NA	NA	NA	NA	NA	NA	NA	NA	NA	NA	NA	NA	NA	NA	NA	NA	14	364.417	200.578	0.000341809	1.54932e-43	16.9346	43	1960332	NA	NA	NA	NA	NA	NA	NA	NA	ENSG00000187730	ENSG00000067606	7885	-11008
chr1	2115582	2116885	1304	region19	FALSE	TRUE	TRUE	TRUE	19	NA	NA	NA	NA	NA	NA	NA	NA	9	96.3576	847.509	0.000621958	2.06381e-71	22.2904	65	2116603	15	384.884	506.188	8.02815e-06	2.7371e-64	20.3663	61	2116600	8	427.357	593.949	8.11603e-05	5.42325e-38	12.9871	47	2116618	ENSG00000162585	ENSG00000162585	0	5512
chr1	2447088	2449435	2348	region20	FALSE	TRUE	TRUE	TRUE	20	NA	NA	NA	NA	NA	NA	NA	NA	10	568.265	1302.49	5.67738e-07	3.08966e-124	25.9857	113	2448418	16	810.556	906.01	4.37194e-07	2.8463e-124	28.2241	108	2448382	9	80.7832	458.304	0.00030816	2.02237e-20	9.08567	31	2448387	ENSG00000157881	ENSG00000157881	0	0
chr1	2449525	2450994	1470	region21	FALSE	TRUE	TRUE	TRUE	21	NA	NA	NA	NA	NA	NA	NA	NA	11	395.478	941.332	9.60325e-07	2.48685e-100	29.2241	82	2450469	17	653.785	295.984	9.47639e-06	6.71475e-85	24.6343	75	2450488	10	89.943	217.303	0.00188813	1.12562e-11	6.74002	22	2450485	ENSG00000197921	ENSG00000197921	0	550
chr1	2467326	2470542	3217	region22	FALSE	TRUE	TRUE	FALSE	22	NA	NA	NA	NA	NA	NA	NA	NA	12	137.959	534.34	0.00012419	1.37997e-53	17.3351	55	2468958	18	351.662	281.607	6.9443e-05	3.77181e-94	29.6752	75	2469804	NA	NA	NA	NA	NA	NA	NA	NA	ENSG00000157873	ENSG00000197921	8611	-15782
chr1	2486328	2487504	1177	region23	FALSE	TRUE	TRUE	TRUE	23	NA	NA	NA	NA	NA	NA	NA	NA	13	312.235	1127.8	1.60884e-06	1.48785e-115	30.3332	95	2486697	19	656.472	772.237	1.01618e-06	3.37303e-98	23.4053	92	2486711	11	61.8805	154.163	0.0083011	3.43147e-06	4.72562	17	2486936	ENSG00000157873	ENSG00000157873	0	0
chr1	2498611	2500454	1844	region24	FALSE	TRUE	TRUE	TRUE	24	NA	NA	NA	NA	NA	NA	NA	NA	14	599.491	2291.56	6.19381e-07	5.48239e-233	43.6671	175	2499818	20	1213.26	1528.02	2.72525e-07	2.68547e-239	45.049	178	2499795	12	138.441	946.054	0.000327404	4.07699e-43	14.4803	50	2499789	ENSG00000157870	ENSG00000157870	-7643	-7643
chr1	2506518	2508700	2183	region25	FALSE	FALSE	TRUE	FALSE	25	NA	NA	NA	NA	NA	NA	NA	NA	NA	NA	NA	NA	NA	NA	NA	NA	21	507.857	335.952	3.89212e-06	6.44511e-78	23.8684	69	2507008	NA	NA	NA	NA	NA	NA	NA	NA	ENSG00000157870	ENSG00000157870	0	0
chr1	2563724	2565259	1536	region26	FALSE	TRUE	TRUE	FALSE	26	NA	NA	NA	NA	NA	NA	NA	NA	15	77.9887	243.382	0.0035087	8.02177e-26	11.5472	31	2563958	22	291.116	168.077	0.000858776	2.09846e-40	14.782	44	2564581	NA	NA	NA	NA	NA	NA	NA	NA	ENSG00000215913	ENSG00000215913	0	1603
chr1	2738133	2738722	590	region27	TRUE	FALSE	FALSE	FALSE	27	9	34.4748	88.096	0.00281483	2.93029e-09	7.43228	16	2738552	NA	NA	NA	NA	NA	NA	NA	NA	NA	NA	NA	NA	NA	NA	NA	NA	NA	NA	NA	NA	NA	NA	NA	NA	ENSG00000177133	ENSG00000215913	36487	-171271
chr1	3294846	3295710	865	region28	FALSE	TRUE	TRUE	FALSE	28	NA	NA	NA	NA	NA	NA	NA	NA	16	103.169	455.736	0.000764183	2.28923e-48	18.8275	45	3295098	23	596.175	405.006	6.15973e-06	8.3946e-75	24.6642	64	3295101	NA	NA	NA	NA	NA	NA	NA	NA	ENSG00000142611	ENSG00000130762	0	-65390
chr1	3562301	3564020	1720	region29	FALSE	TRUE	FALSE	TRUE	29	NA	NA	NA	NA	NA	NA	NA	NA	17	111.372	546.971	0.000216342	4.70706e-55	16.8779	58	3563344	NA	NA	NA	NA	NA	NA	NA	NA	16	56.7289	161.942	0.00779917	2.42896e-07	5.37619	17	3563347	ENSG00000078900	ENSG00000078900	0	3312
chr1	3570618	3572084	1467	region30	FALSE	TRUE	FALSE	FALSE	30	NA	NA	NA	NA	NA	NA	NA	NA	18	89.3334	267.843	0.00349544	1.77468e-28	10.3836	39	3571264	NA	NA	NA	NA	NA	NA	NA	NA	NA	NA	NA	NA	NA	NA	NA	NA	ENSG00000078900	ENSG00000078900	0	11629
chr1	3579251	3581374	2124	region31	TRUE	TRUE	TRUE	TRUE	31	10	118.058	61.7551	0.00031721	7.67786e-14	7.55321	26	3580266	19	822.354	3115.87	4.40854e-07	8.06288e-269	55.8244	183	3580655	24	1644.7	1265.14	1.4632e-07	3.02747e-207	42.8696	155	3580667	17	330.965	1027.87	0.000191906	4.86777e-49	13.5797	61	3580260	ENSG00000078900	ENSG00000078900	0	20262
chr1	3582190	3584418	2229	region32	FALSE	TRUE	TRUE	TRUE	32	NA	NA	NA	NA	NA	NA	NA	NA	20	1731.41	4343.78	5.81198e-08	0	74.4297	237	3583593	25	2970.72	1838.01	3.26613e-08	1.43916e-284	48.3299	209	3583647	18	163.243	291.921	0.000250303	4.24756e-19	8.16058	32	3583668	ENSG00000078900	ENSG00000078900	0	23201
chr1	3594438	3595304	867	region33	FALSE	TRUE	TRUE	TRUE	33	NA	NA	NA	NA	NA	NA	NA	NA	21	263.923	918.726	3.95451e-06	1.44564e-98	28.2771	82	3594930	26	628.212	512.329	1.55737e-06	3.67875e-93	25.9843	81	3594950	19	84.2799	302.48	0.00121892	4.25412e-14	7.33501	25	3594952	ENSG00000078900	ENSG00000078900	0	35449
chr1	3678306	3679507	1202	region34	FALSE	TRUE	TRUE	FALSE	34	NA	NA	NA	NA	NA	NA	NA	NA	22	123.454	186.665	0.00317743	6.99794e-26	11.935	30	3678520	27	353.999	395.305	5.51872e-05	2.13954e-61	20.6399	57	3678504	NA	NA	NA	NA	NA	NA	NA	NA	ENSG00000162592	ENSG00000162592	237	19484
chr1	3692845	3694854	2010	region35	FALSE	TRUE	TRUE	TRUE	35	NA	NA	NA	NA	NA	NA	NA	NA	23	631.092	711.434	1.26111e-06	1.69145e-100	23.5703	94	3693869	28	643.323	559.948	1.48612e-06	1.68982e-81	19.9553	82	3693874	20	171.672	105.805	0.000969453	5.16333e-10	6.27222	20	3693908	ENSG00000130764	ENSG00000130764	0	8074
chr1	3699947	3700551	605	region36	FALSE	TRUE	FALSE	FALSE	36	NA	NA	NA	NA	NA	NA	NA	NA	24	158.991	299.552	0.000131946	2.28339e-34	11.413	45	3700223	NA	NA	NA	NA	NA	NA	NA	NA	NA	NA	NA	NA	NA	NA	NA	NA	ENSG00000130764	ENSG00000130764	0	2377
chr1	3706142	3706859	718	region37	FALSE	TRUE	TRUE	FALSE	37	NA	NA	NA	NA	NA	NA	NA	NA	25	131.72	138.641	0.00480137	1.80834e-23	8.12707	39	3706654	29	675.662	581.41	1.74595e-06	6.08527e-79	16.8742	88	3706652	NA	NA	NA	NA	NA	NA	NA	NA	ENSG00000130764	ENSG00000130764	-3214	-3214
chr1	3707355	3708165	811	region38	FALSE	TRUE	TRUE	FALSE	38	NA	NA	NA	NA	NA	NA	NA	NA	26	463.693	1287.49	8.63834e-07	2.52796e-111	34.1932	84	3707896	30	465.321	433.503	5.24319e-06	1.25936e-61	21.2392	56	3707897	NA	NA	NA	NA	NA	NA	NA	NA	ENSG00000130764	ENSG00000130764	-4427	-4427
chr1	3710009	3711453	1445	region39	FALSE	TRUE	TRUE	FALSE	39	NA	NA	NA	NA	NA	NA	NA	NA	27	529.223	1202.76	7.32544e-07	8.58717e-127	32.9113	101	3710619	31	316.959	519.884	1.14484e-05	1.88053e-53	16.8701	56	3710619	NA	NA	NA	NA	NA	NA	NA	NA	ENSG00000130764	ENSG00000130764	-7081	-7081
chr1	3717213	3718476	1264	region40	FALSE	TRUE	TRUE	FALSE	40	NA	NA	NA	NA	NA	NA	NA	NA	28	500.538	907.773	1.16046e-06	9.00679e-105	30.5465	84	3718143	32	355.891	223.674	0.000424878	4.72302e-44	15.1699	48	3718150	NA	NA	NA	NA	NA	NA	NA	NA	ENSG00000116198	ENSG00000130764	2728	-14285
chr1	3805786	3808057	2272	region41	FALSE	FALSE	TRUE	FALSE	41	NA	NA	NA	NA	NA	NA	NA	NA	NA	NA	NA	NA	NA	NA	NA	NA	33	196.779	348.723	0.000332323	4.35532e-53	16.6865	56	3806211	NA	NA	NA	NA	NA	NA	NA	NA	ENSG00000198912	ENSG00000198912	0	0
chr1	3828523	3829434	912	region42	FALSE	TRUE	FALSE	FALSE	42	NA	NA	NA	NA	NA	NA	NA	NA	29	76.6442	168.062	0.00531707	3.94049e-22	9.51914	31	3829068	NA	NA	NA	NA	NA	NA	NA	NA	NA	NA	NA	NA	NA	NA	NA	NA	ENSG00000198912	ENSG00000198912	-21814	-21814
chr1	3916577	3917206	630	region43	FALSE	FALSE	TRUE	FALSE	43	NA	NA	NA	NA	NA	NA	NA	NA	NA	NA	NA	NA	NA	NA	NA	NA	34	310.524	168.823	0.000998007	1.53165e-33	11.6168	43	3916928	NA	NA	NA	NA	NA	NA	NA	NA	ENSG00000198912	ENSG00000198912	-109868	-109868
chr1	4550873	4551354	482	region44	FALSE	TRUE	FALSE	FALSE	44	NA	NA	NA	NA	NA	NA	NA	NA	30	95.0792	142.33	0.00695158	1.36502e-12	7.83144	18	4551058	NA	NA	NA	NA	NA	NA	NA	NA	NA	NA	NA	NA	NA	NA	NA	NA	ENSG00000196581	ENSG00000196581	-63611	-63611
chr1	5898421	5898998	578	region45	FALSE	FALSE	TRUE	TRUE	45	NA	NA	NA	NA	NA	NA	NA	NA	NA	NA	NA	NA	NA	NA	NA	NA	35	205.607	150.521	0.004058	5.75665e-25	9.79297	35	5898780	25	169.125	78.8704	0.000536557	1.42955e-08	6.3305	16	5898819	ENSG00000131697	ENSG00000069424	0	-75115
chr1	6008575	6010203	1629	region46	FALSE	FALSE	TRUE	FALSE	46	NA	NA	NA	NA	NA	NA	NA	NA	NA	NA	NA	NA	NA	NA	NA	NA	36	383.953	180.495	0.000647262	5.61306e-42	11.6264	56	6009533	NA	NA	NA	NA	NA	NA	NA	NA	ENSG00000069424	ENSG00000131697	0	-33457
chr1	6123970	6124727	758	region47	FALSE	TRUE	TRUE	FALSE	47	NA	NA	NA	NA	NA	NA	NA	NA	31	437.812	788.036	9.90015e-07	5.52001e-103	29.0451	85	6124404	37	782.826	487.162	8.70927e-07	3.01446e-89	24.0052	81	6124423	NA	NA	NA	NA	NA	NA	NA	NA	ENSG00000116254	ENSG00000116254	0	38043
chr1	6187971	6189405	1435	region48	TRUE	TRUE	TRUE	TRUE	48	15	233.119	45.5432	0.00308708	4.09619e-22	11.2615	29	6188697	32	82.3251	523.511	0.00161187	6.22788e-51	18.4799	49	6188701	38	842.229	572.546	9.12082e-07	1.83645e-114	30.8779	93	6188728	26	464.045	733.854	0.00012883	1.45194e-43	12.727	56	6188708	ENSG00000158286	ENSG00000158286	0	0
chr1	6227470	6229109	1640	region49	FALSE	TRUE	TRUE	TRUE	49	NA	NA	NA	NA	NA	NA	NA	NA	33	180.874	954.735	2.04876e-05	1.02296e-80	22.027	76	6228292	39	1310.97	1433.92	2.15384e-07	5.13157e-183	38.0187	143	6228297	27	216.27	282.34	0.00134925	2.14112e-18	7.82405	32	6228117	ENSG00000173673	ENSG00000173673	0	621
chr1	6243078	6243980	903	region50	FALSE	FALSE	TRUE	FALSE	50	NA	NA	NA	NA	NA	NA	NA	NA	NA	NA	NA	NA	NA	NA	NA	NA	40	156.139	141.88	0.00905172	6.73954e-35	14.879	36	6243300	NA	NA	NA	NA	NA	NA	NA	NA	ENSG00000158292	ENSG00000158292	0	0
chr1	6342041	6343059	1019	region51	FALSE	TRUE	TRUE	TRUE	51	NA	NA	NA	NA	NA	NA	NA	NA	34	94.7735	134.465	0.00714428	3.71723e-17	8.00983	27	6342416	41	414.88	252.89	9.0243e-05	2.1754e-53	15.3519	60	6342448	28	375.539	471.357	0.000173518	3.66067e-36	12.4242	46	6342450	ENSG00000097021	ENSG00000097021	0	33354
chr1	6443047	6443528	482	region52	FALSE	TRUE	TRUE	FALSE	52	NA	NA	NA	NA	NA	NA	NA	NA	35	165.573	157.528	0.00169112	1.64915e-28	13.488	30	6443229	42	204.243	686.505	0.000254412	2.86003e-63	22.661	55	6443243	NA	NA	NA	NA	NA	NA	NA	NA	ENSG00000187017	ENSG00000215788	0	5327
chr1	6555051	6555798	748	region53	FALSE	TRUE	TRUE	FALSE	53	NA	NA	NA	NA	NA	NA	NA	NA	36	72.5029	233.92	0.0063591	4.2001e-25	12.197	28	6555362	43	291.89	409.823	1.48321e-05	2.8204e-51	19.1327	48	6555356	NA	NA	NA	NA	NA	NA	NA	NA	ENSG00000173662	ENSG00000204859	0	-6845
chr1	6569791	6571487	1697	region54	FALSE	TRUE	TRUE	FALSE	54	NA	NA	NA	NA	NA	NA	NA	NA	37	291.909	564.347	2.84892e-06	4.8337e-129	30.8951	107	6570972	44	416.798	739.399	2.50563e-06	1.0981e-99	23.657	93	6570958	NA	NA	NA	NA	NA	NA	NA	NA	ENSG00000204859	ENSG00000204859	0	7148
chr1	6594946	6598314	3369	region55	FALSE	FALSE	TRUE	FALSE	55	NA	NA	NA	NA	NA	NA	NA	NA	NA	NA	NA	NA	NA	NA	NA	NA	45	279.76	190.552	0.000984566	1.04747e-48	15.2703	54	6595420	NA	NA	NA	NA	NA	NA	NA	NA	ENSG00000116273	ENSG00000116273	0	0
chr1	6604968	6606225	1258	region56	FALSE	TRUE	TRUE	FALSE	56	NA	NA	NA	NA	NA	NA	NA	NA	38	99.3944	509.221	0.000504493	1.66399e-51	17.916	51	6605750	46	295.925	255.45	0.00022359	4.23009e-40	14.2411	45	6605761	NA	NA	NA	NA	NA	NA	NA	NA	ENSG00000116273	ENSG00000041988	0	-1288
chr1	6606964	6608378	1415	region57	FALSE	FALSE	TRUE	FALSE	57	NA	NA	NA	NA	NA	NA	NA	NA	NA	NA	NA	NA	NA	NA	NA	NA	47	433.719	217.846	0.000180056	1.44607e-50	16.9949	52	6607325	NA	NA	NA	NA	NA	NA	NA	NA	ENSG00000041988	ENSG00000041988	0	0
chr1	6727646	6728473	828	region58	FALSE	TRUE	TRUE	TRUE	58	NA	NA	NA	NA	NA	NA	NA	NA	39	519.185	1049.95	8.20885e-07	6.06918e-119	34.9411	90	6727980	48	347.416	307.368	6.48103e-05	5.6216e-47	17.5861	46	6727967	31	162.868	728.677	0.000133723	6.67375e-35	15.4717	36	6728014	ENSG00000171735	ENSG00000171735	-39498	-39498
chr1	6766823	6768167	1345	region59	FALSE	TRUE	TRUE	TRUE	59	NA	NA	NA	NA	NA	NA	NA	NA	40	114.367	408.979	0.000402351	6.44941e-39	15.9855	39	6767661	49	429.675	271.977	8.59747e-05	2.64807e-58	20.3251	54	6767636	32	91.9546	79.216	0.00150386	0.000231563	4.15628	14	6767680	ENSG00000171735	ENSG00000171735	0	0
chr1	6768340	6769211	872	region60	FALSE	FALSE	TRUE	FALSE	60	NA	NA	NA	NA	NA	NA	NA	NA	NA	NA	NA	NA	NA	NA	NA	NA	50	163.536	199.953	0.00228063	2.41468e-34	14.1595	37	6768864	NA	NA	NA	NA	NA	NA	NA	NA	ENSG00000171735	ENSG00000171735	0	369
chr1	6807275	6807889	615	region61	FALSE	TRUE	TRUE	FALSE	61	NA	NA	NA	NA	NA	NA	NA	NA	41	145.889	213.305	0.00122897	1.20856e-31	14.1826	33	6807489	51	493.641	211.11	3.9392e-05	1.83282e-55	20.1288	51	6807493	NA	NA	NA	NA	NA	NA	NA	NA	ENSG00000171735	ENSG00000171735	0	39304
chr1	6978905	6979433	529	region62	FALSE	TRUE	TRUE	FALSE	62	NA	NA	NA	NA	NA	NA	NA	NA	42	822.354	1091.09	6.43271e-07	4.65833e-140	36.4753	107	6979192	52	1132.67	407.084	1.20298e-06	5.03512e-111	28.1036	95	6979165	NA	NA	NA	NA	NA	NA	NA	NA	ENSG00000171735	ENSG00000171735	0	210934
chr1	7385874	7386658	785	region63	FALSE	TRUE	FALSE	TRUE	63	NA	NA	NA	NA	NA	NA	NA	NA	43	167.571	320.171	0.000126404	2.86266e-44	17.3565	43	7386104	NA	NA	NA	NA	NA	NA	NA	NA	33	137.397	189.005	0.00328288	1.20884e-12	8.36149	18	7386090	ENSG00000171735	ENSG00000049245	0	-367258
chr1	7922781	7923240	460	region64	FALSE	TRUE	FALSE	FALSE	64	NA	NA	NA	NA	NA	NA	NA	NA	44	93.2756	222.566	0.0022591	8.11484e-25	11.3203	30	7923017	NA	NA	NA	NA	NA	NA	NA	NA	NA	NA	NA	NA	NA	NA	NA	NA	ENSG00000049249	ENSG00000049249	0	234
chr1	7923248	7924293	1046	region65	TRUE	TRUE	TRUE	TRUE	65	17	112.094	42.055	0.00265832	6.82354e-12	6.99371	24	7923577	45	1027.53	2025.25	2.75559e-07	4.91802e-213	44.9123	156	7923555	53	2222.06	1655.9	6.64388e-08	5.75957e-244	48.8648	175	7923555	34	333.984	1451.32	0.000168012	2.5866e-72	23.9106	64	7923551	ENSG00000049249	ENSG00000049249	0	0
chr1	7943882	7945003	1122	region66	FALSE	FALSE	TRUE	FALSE	66	NA	NA	NA	NA	NA	NA	NA	NA	NA	NA	NA	NA	NA	NA	NA	NA	54	100.999	304.713	0.00617148	3.59269e-30	8.475	50	7944233	NA	NA	NA	NA	NA	NA	NA	NA	ENSG00000116288	ENSG00000116288	0	0
chr1	8492711	8493205	495	region67	FALSE	TRUE	FALSE	FALSE	67	NA	NA	NA	NA	NA	NA	NA	NA	46	142.169	240.633	0.000695541	2.34078e-31	14.0142	33	8492932	NA	NA	NA	NA	NA	NA	NA	NA	NA	NA	NA	NA	NA	NA	NA	NA	ENSG00000142599	ENSG00000162426	0	191955
chr1	8495131	8495780	650	region68	FALSE	TRUE	TRUE	FALSE	68	NA	NA	NA	NA	NA	NA	NA	NA	47	448.876	564.421	1.56103e-06	1.76612e-79	27.8463	63	8495460	55	1179.76	723.266	3.1634e-07	7.29038e-144	41.68	102	8495447	NA	NA	NA	NA	NA	NA	NA	NA	ENSG00000142599	ENSG00000162426	0	194375
chr1	8507854	8509022	1169	region69	FALSE	TRUE	TRUE	FALSE	69	NA	NA	NA	NA	NA	NA	NA	NA	48	249.636	317.515	5.60959e-05	1.00858e-49	19.6176	45	8508177	56	301.651	135.807	0.00327632	2.11987e-32	11.0735	43	8508618	NA	NA	NA	NA	NA	NA	NA	NA	ENSG00000142599	ENSG00000162426	0	207098
chr1	8527630	8528201	572	region70	FALSE	TRUE	FALSE	FALSE	70	NA	NA	NA	NA	NA	NA	NA	NA	49	195.808	172.345	0.000868757	2.84957e-31	14.3582	32	8527903	NA	NA	NA	NA	NA	NA	NA	NA	NA	NA	NA	NA	NA	NA	NA	NA	ENSG00000142599	ENSG00000162426	0	226874
chr1	8652630	8653633	1004	region71	FALSE	TRUE	FALSE	FALSE	71	NA	NA	NA	NA	NA	NA	NA	NA	50	148.533	294.139	0.000748011	1.76616e-38	14.5226	42	8653406	NA	NA	NA	NA	NA	NA	NA	NA	NA	NA	NA	NA	NA	NA	NA	NA	ENSG00000142599	ENSG00000142599	0	146653
chr1	8849431	8850218	788	region72	FALSE	TRUE	TRUE	FALSE	72	NA	NA	NA	NA	NA	NA	NA	NA	51	505.672	570.551	2.25147e-06	3.87195e-86	23.8135	78	8849841	57	445.227	359.249	1.95953e-05	4.17023e-63	17.6893	66	8849870	NA	NA	NA	NA	NA	NA	NA	NA	ENSG00000074800	ENSG00000074800	0	11149
chr1	8882302	8883154	853	region73	FALSE	FALSE	TRUE	TRUE	73	NA	NA	NA	NA	NA	NA	NA	NA	NA	NA	NA	NA	NA	NA	NA	NA	58	145.633	330.606	0.00115588	1.1272e-33	14.5678	35	8882769	35	165.604	115.989	0.00392794	2.58905e-10	7.42733	16	8882785	ENSG00000074800	ENSG00000074800	-20935	-20935
chr1	9104622	9105596	975	region74	FALSE	TRUE	FALSE	FALSE	74	NA	NA	NA	NA	NA	NA	NA	NA	52	144.829	137.835	0.00352199	8.22925e-25	10.6478	32	9104969	NA	NA	NA	NA	NA	NA	NA	NA	NA	NA	NA	NA	NA	NA	NA	NA	ENSG00000180758	ENSG00000180758	0	6241
chr1	9214136	9214795	660	region75	FALSE	TRUE	FALSE	FALSE	75	NA	NA	NA	NA	NA	NA	NA	NA	53	86.7671	137.595	0.00654158	2.24259e-15	8.10561	23	9214472	NA	NA	NA	NA	NA	NA	NA	NA	NA	NA	NA	NA	NA	NA	NA	NA	ENSG00000049239	ENSG00000049239	-2655	-2655
chr1	9282900	9283705	806	region76	FALSE	TRUE	FALSE	FALSE	76	NA	NA	NA	NA	NA	NA	NA	NA	54	104.616	190.565	0.00416564	8.54398e-26	10.8555	33	9283516	NA	NA	NA	NA	NA	NA	NA	NA	NA	NA	NA	NA	NA	NA	NA	NA	ENSG00000171621	ENSG00000171621	0	7329
chr1	9395471	9396830	1360	region77	FALSE	TRUE	TRUE	TRUE	77	NA	NA	NA	NA	NA	NA	NA	NA	55	122.848	190.565	0.00308372	6.02143e-27	11.1494	34	9396381	59	121.638	167.232	0.00894786	9.08071e-22	9.59726	30	9396370	36	205.935	70.8767	0.0012922	1.17715e-09	6.52189	18	9396378	ENSG00000171621	ENSG00000171621	43296	119900
chr1	9571066	9571821	756	region78	FALSE	FALSE	TRUE	FALSE	78	NA	NA	NA	NA	NA	NA	NA	NA	NA	NA	NA	NA	NA	NA	NA	NA	60	130.196	179.602	0.00755911	8.06121e-26	11.5247	31	9571256	NA	NA	NA	NA	NA	NA	NA	NA	ENSG00000188807	ENSG00000188807	0	0
chr1	9608318	9609496	1179	region79	FALSE	TRUE	TRUE	TRUE	79	NA	NA	NA	NA	NA	NA	NA	NA	56	805.757	2740.88	4.01149e-07	5.77032e-261	56.3842	176	9609018	61	603.433	774.53	1.102e-06	1.05211e-104	26.9326	91	9609041	38	158.065	670.264	0.000843944	2.16865e-34	11.8866	45	9608961	ENSG00000188807	ENSG00000171608	12590	-24881
chr1	9636687	9637493	807	region80	FALSE	TRUE	FALSE	FALSE	80	NA	NA	NA	NA	NA	NA	NA	NA	57	342.627	531.542	2.03862e-06	2.58935e-72	17.7797	77	9637251	NA	NA	NA	NA	NA	NA	NA	NA	NA	NA	NA	NA	NA	NA	NA	NA	ENSG00000171608	ENSG00000179840	0	0
chr1	9637631	9638900	1270	region81	FALSE	TRUE	TRUE	TRUE	81	NA	NA	NA	NA	NA	NA	NA	NA	58	1418.12	2835.69	1.40862e-07	3.40032e-281	64.9529	179	9638183	62	1197.98	1364.64	2.45932e-07	1.59243e-161	40.2384	120	9638154	39	395.794	1277.98	0.000115361	3.73147e-70	23.7081	62	9638044	ENSG00000171608	ENSG00000179840	0	-400
chr1	9669637	9670781	1145	region82	FALSE	TRUE	TRUE	TRUE	82	NA	NA	NA	NA	NA	NA	NA	NA	59	435.149	1282.07	6.90865e-07	3.40142e-126	35.4217	96	9670078	63	1642.19	939.692	2.31271e-07	4.92731e-184	44.7825	132	9670077	40	72.4874	202.173	0.00435632	1.99991e-09	6.15912	19	9670093	ENSG00000171608	ENSG00000179840	0	-32406
chr1	9671362	9672409	1048	region83	FALSE	TRUE	TRUE	FALSE	83	NA	NA	NA	NA	NA	NA	NA	NA	60	188.41	1061.03	2.33967e-05	7.96985e-99	31.7286	76	9671693	64	271.899	374.082	0.000131218	1.44012e-53	19.5171	50	9671674	NA	NA	NA	NA	NA	NA	NA	NA	ENSG00000171608	ENSG00000179840	0	-34131
chr1	9704077	9704763	687	region84	FALSE	FALSE	FALSE	TRUE	84	NA	NA	NA	NA	NA	NA	NA	NA	NA	NA	NA	NA	NA	NA	NA	NA	NA	NA	NA	NA	NA	NA	NA	NA	41	162.045	140.258	0.000412108	2.21993e-09	6.13284	19	9704570	ENSG00000171608	ENSG00000179840	0	-66846
chr1	9765529	9765983	455	region85	FALSE	TRUE	FALSE	TRUE	85	NA	NA	NA	NA	NA	NA	NA	NA	61	122.509	287.907	0.00163331	5.96568e-37	16.0986	36	9765725	NA	NA	NA	NA	NA	NA	NA	NA	42	222.3	92.6235	0.00381395	7.89805e-13	7.91746	20	9765738	ENSG00000171603	ENSG00000171603	0	41154
chr1	9924919	9926614	1696	region86	TRUE	TRUE	TRUE	TRUE	86	24	42.1506	78.0726	0.00265004	8.09991e-08	6.04337	18	9925928	62	465.5	590.311	1.96208e-06	7.34514e-120	30.9603	98	9925921	65	614.323	1113.32	1.60092e-06	6.4457e-134	31.8027	110	9925944	43	556.856	779.647	5.71284e-05	2.37832e-50	14.4626	60	9925951	ENSG00000162441	ENSG00000162441	0	0
chr1	10000870	10001554	685	region87	FALSE	FALSE	TRUE	FALSE	87	NA	NA	NA	NA	NA	NA	NA	NA	NA	NA	NA	NA	NA	NA	NA	NA	66	189.23	309.831	0.000378065	1.8804e-36	13.7965	41	10001321	NA	NA	NA	NA	NA	NA	NA	NA	ENSG00000162444	ENSG00000130939	2205	-14049
chr1	10265830	10266808	979	region88	FALSE	TRUE	TRUE	TRUE	88	NA	NA	NA	NA	NA	NA	NA	NA	63	614.33	490.123	2.91889e-06	6.80409e-86	26.6576	72	10266477	67	254.545	192.216	0.000864952	1.77329e-34	13.4684	39	10266480	44	96.1223	519.491	0.00164631	2.67091e-23	11.66	28	10266479	ENSG00000054523	ENSG00000054523	0	72412
chr1	10271768	10272239	472	region89	FALSE	FALSE	TRUE	FALSE	89	NA	NA	NA	NA	NA	NA	NA	NA	NA	NA	NA	NA	NA	NA	NA	NA	68	143.746	204.442	0.00453082	3.43621e-22	7.58389	39	10272042	NA	NA	NA	NA	NA	NA	NA	NA	ENSG00000054523	ENSG00000054523	0	78350
chr1	10381060	10382342	1283	region90	FALSE	TRUE	TRUE	FALSE	90	NA	NA	NA	NA	NA	NA	NA	NA	64	353.491	1007.2	8.55711e-07	3.30887e-106	27.6372	91	10381702	69	1427.26	943.922	2.25146e-07	1.50616e-174	36.6986	138	10381704	NA	NA	NA	NA	NA	NA	NA	NA	ENSG00000142657	ENSG00000142657	0	0
chr1	10412839	10413719	881	region91	FALSE	FALSE	TRUE	FALSE	91	NA	NA	NA	NA	NA	NA	NA	NA	NA	NA	NA	NA	NA	NA	NA	NA	70	176.064	357.6	0.00063902	1.01025e-35	11.4382	47	10413082	NA	NA	NA	NA	NA	NA	NA	NA	ENSG00000175279	ENSG00000175279	0	93
chr1	10457411	10458253	843	region92	FALSE	FALSE	TRUE	FALSE	92	NA	NA	NA	NA	NA	NA	NA	NA	NA	NA	NA	NA	NA	NA	NA	NA	71	281.24	272.648	0.000503082	2.1419e-47	14.9926	53	10457638	NA	NA	NA	NA	NA	NA	NA	NA	ENSG00000142655	ENSG00000142655	0	0
chr1	10472042	10472779	738	region93	FALSE	FALSE	TRUE	FALSE	93	NA	NA	NA	NA	NA	NA	NA	NA	NA	NA	NA	NA	NA	NA	NA	NA	72	299.641	209.651	0.000434365	1.3427e-38	13.4663	45	10472426	NA	NA	NA	NA	NA	NA	NA	NA	ENSG00000142655	ENSG00000142655	0	14452
chr1	10477725	10478210	486	region94	FALSE	TRUE	FALSE	TRUE	94	NA	NA	NA	NA	NA	NA	NA	NA	65	146.873	205.207	0.00133553	5.63132e-26	10.028	36	10477987	NA	NA	NA	NA	NA	NA	NA	NA	45	262.179	179.38	0.00033634	3.22552e-17	8.49312	27	10477953	ENSG00000142655	ENSG00000142655	0	20135
chr1	10493571	10494075	505	region95	FALSE	TRUE	FALSE	FALSE	95	NA	NA	NA	NA	NA	NA	NA	NA	66	78.7915	225.917	0.0029959	6.0015e-26	10.6188	34	10493747	NA	NA	NA	NA	NA	NA	NA	NA	NA	NA	NA	NA	NA	NA	NA	NA	ENSG00000142655	ENSG00000142655	0	35981
chr1	10609952	10610551	600	region96	FALSE	FALSE	TRUE	FALSE	96	NA	NA	NA	NA	NA	NA	NA	NA	NA	NA	NA	NA	NA	NA	NA	NA	73	149.46	192.007	0.00302389	1.72779e-25	9.76869	36	10610355	NA	NA	NA	NA	NA	NA	NA	NA	ENSG00000142655	ENSG00000142655	0	152362
chr1	10676017	10677106	1090	region97	FALSE	FALSE	FALSE	TRUE	97	NA	NA	NA	NA	NA	NA	NA	NA	NA	NA	NA	NA	NA	NA	NA	NA	NA	NA	NA	NA	NA	NA	NA	NA	46	166.025	78.1812	0.000528898	1.30104e-09	6.73604	17	10676237	ENSG00000130940	ENSG00000130940	0	102188
chr1	10716487	10716952	466	region98	FALSE	FALSE	TRUE	FALSE	98	NA	NA	NA	NA	NA	NA	NA	NA	NA	NA	NA	NA	NA	NA	NA	NA	74	162.495	340.108	0.000608827	7.7407e-35	12.5881	42	10716762	NA	NA	NA	NA	NA	NA	NA	NA	ENSG00000130940	ENSG00000130940	0	62342
chr1	10849220	10850603	1384	region99	FALSE	TRUE	TRUE	FALSE	99	NA	NA	NA	NA	NA	NA	NA	NA	67	79.6359	267.192	0.0047188	2.09199e-28	12.6709	32	10849966	75	925.872	1443.19	3.75802e-07	1.20074e-147	38.8328	110	10849966	NA	NA	NA	NA	NA	NA	NA	NA	ENSG00000130940	ENSG00000130940	-69926	-69926
chr1	11054432	11055793	1362	region100	FALSE	TRUE	TRUE	FALSE	100	NA	NA	NA	NA	NA	NA	NA	NA	68	300.909	839.111	1.77698e-06	3.378e-89	24.4164	80	11055392	76	239.869	272.035	0.000579814	9.19052e-35	12.2162	43	11055380	NA	NA	NA	NA	NA	NA	NA	NA	ENSG00000171824	ENSG00000116649	0	-11754
chr1	11055819	11056752	934	region101	FALSE	TRUE	TRUE	FALSE	101	NA	NA	NA	NA	NA	NA	NA	NA	69	361.709	850.677	1.01735e-06	3.67756e-94	29.094	76	11056235	77	197.479	239.485	0.00147475	1.73844e-31	12.9275	36	11056220	NA	NA	NA	NA	NA	NA	NA	NA	ENSG00000171824	ENSG00000116649	0	-13141
chr1	11461000	11462258	1259	region102	FALSE	TRUE	TRUE	FALSE	102	NA	NA	NA	NA	NA	NA	NA	NA	70	234.316	748.276	5.5873e-06	1.77427e-86	27.5116	71	11461871	78	534.767	612.454	1.28173e-06	1.24781e-90	27.1855	76	11461876	NA	NA	NA	NA	NA	NA	NA	NA	ENSG00000204624	ENSG00000204624	0	0
chr1	11631368	11634086	2719	region103	FALSE	TRUE	TRUE	FALSE	103	NA	NA	NA	NA	NA	NA	NA	NA	71	134.365	137.835	0.00492763	1.15585e-22	10.1094	30	11632334	79	479.862	264.698	9.51713e-05	1.91153e-49	16.4082	52	11632353	NA	NA	NA	NA	NA	NA	NA	NA	ENSG00000116661	ENSG00000132879	0	-2933
chr1	11663182	11664324	1143	region104	FALSE	FALSE	TRUE	FALSE	104	NA	NA	NA	NA	NA	NA	NA	NA	NA	NA	NA	NA	NA	NA	NA	NA	80	300.247	215.039	0.000414106	8.44559e-43	15.685	45	11663752	NA	NA	NA	NA	NA	NA	NA	NA	ENSG00000116670	ENSG00000116670	0	9970
chr1	11787710	11789402	1693	region105	FALSE	FALSE	TRUE	TRUE	105	NA	NA	NA	NA	NA	NA	NA	NA	NA	NA	NA	NA	NA	NA	NA	NA	81	142.578	237.848	0.00466363	3.29557e-30	10.3383	42	11788622	48	211.501	91.5691	0.00377311	5.72387e-09	4.99954	24	11788695	ENSG00000177000	ENSG00000177000	0	0
chr1	11890707	11892837	2131	region106	FALSE	FALSE	TRUE	FALSE	106	NA	NA	NA	NA	NA	NA	NA	NA	NA	NA	NA	NA	NA	NA	NA	NA	82	141.726	321.769	0.00116114	1.0232e-34	8.92105	56	11891180	NA	NA	NA	NA	NA	NA	NA	NA	ENSG00000116685	ENSG00000116685	0	16235
chr1	11907124	11908021	898	region107	FALSE	TRUE	TRUE	FALSE	107	NA	NA	NA	NA	NA	NA	NA	NA	72	129.855	190.522	0.00251808	6.08023e-27	11.483	33	11907498	83	708.929	397.137	2.52215e-06	1.57264e-85	24.9651	75	11907491	NA	NA	NA	NA	NA	NA	NA	NA	ENSG00000116685	ENSG00000116685	0	1051
chr1	11996044	11996623	580	region108	FALSE	FALSE	TRUE	FALSE	108	NA	NA	NA	NA	NA	NA	NA	NA	NA	NA	NA	NA	NA	NA	NA	NA	84	265.864	155.957	0.00297149	3.88231e-34	14.0428	37	11996238	NA	NA	NA	NA	NA	NA	NA	NA	ENSG00000116688	ENSG00000116691	0	-5476
chr1	12021650	12022468	819	region109	FALSE	TRUE	TRUE	FALSE	109	NA	NA	NA	NA	NA	NA	NA	NA	73	176.254	714.944	1.91931e-05	1.49727e-64	16.8696	70	12021983	85	306.322	313.634	5.19534e-05	6.9317e-42	12.4277	53	12021971	NA	NA	NA	NA	NA	NA	NA	NA	ENSG00000116691	ENSG00000116691	6957	19551
chr1	12029863	12030704	842	region110	FALSE	TRUE	TRUE	FALSE	110	NA	NA	NA	NA	NA	NA	NA	NA	74	134.944	498.278	0.000122872	4.44273e-42	14.1616	48	12030206	86	190.625	244.577	0.00154215	1.22006e-31	11.3108	41	12030226	NA	NA	NA	NA	NA	NA	NA	NA	ENSG00000116691	ENSG00000120949	15170	-15317
chr1	12034429	12035615	1187	region111	TRUE	TRUE	TRUE	FALSE	111	27	21.362	99.9206	0.00102522	5.17261e-05	4.75572	16	12034826	75	608.485	1840.08	5.0148e-07	1.16915e-178	45.5583	126	12034949	87	571.754	547.555	1.0758e-06	2.02806e-66	18.8796	67	12034768	NA	NA	NA	NA	NA	NA	NA	NA	ENSG00000120949	ENSG00000120949	-10406	-10406
chr1	12036604	12037545	942	region112	FALSE	TRUE	TRUE	TRUE	112	NA	NA	NA	NA	NA	NA	NA	NA	76	1056.44	2076.19	2.62364e-07	3.78434e-233	49.3805	165	12037043	88	1111.67	588.674	5.97685e-07	3.17475e-133	31.4676	110	12037056	49	55.222	186.439	0.00293641	2.97989e-06	4.93397	16	12037009	ENSG00000120949	ENSG00000120949	-8476	-8476
chr1	12039676	12041030	1355	region113	FALSE	TRUE	TRUE	FALSE	113	NA	NA	NA	NA	NA	NA	NA	NA	77	234.806	383.593	4.2628e-05	5.79109e-54	17.123	56	12040305	89	492.322	375.476	4.13932e-06	1.76116e-64	17.9533	67	12040304	NA	NA	NA	NA	NA	NA	NA	NA	ENSG00000120949	ENSG00000120949	-4991	-4991
chr1	12041794	12043239	1446	region114	FALSE	TRUE	TRUE	TRUE	114	NA	NA	NA	NA	NA	NA	NA	NA	78	427.629	860.177	9.44137e-07	8.46194e-101	28.9412	83	12042438	90	1094.95	315.14	4.60786e-06	3.88365e-103	26.6399	90	12042425	50	128.883	299.812	0.00224435	8.19125e-18	8.53963	28	12042631	ENSG00000120949	ENSG00000120949	-2782	-2782
chr1	12049629	12050137	509	region115	FALSE	FALSE	TRUE	FALSE	115	NA	NA	NA	NA	NA	NA	NA	NA	NA	NA	NA	NA	NA	NA	NA	NA	91	388.212	389.217	3.37871e-05	2.27285e-56	17.9562	57	12049863	NA	NA	NA	NA	NA	NA	NA	NA	ENSG00000120949	ENSG00000120949	0	3608
chr1	12050299	12051587	1289	region116	FALSE	TRUE	FALSE	TRUE	116	NA	NA	NA	NA	NA	NA	NA	NA	79	100.53	233.884	0.00216413	3.49285e-28	11.1532	36	12051237	NA	NA	NA	NA	NA	NA	NA	NA	51	58.6912	155.941	0.00426176	3.22887e-07	5.71209	15	12051204	ENSG00000120949	ENSG00000120949	0	4278
chr1	12061136	12062676	1541	region117	FALSE	TRUE	TRUE	TRUE	117	NA	NA	NA	NA	NA	NA	NA	NA	80	328.156	1390.92	1.2221e-06	9.69036e-134	35.4315	103	12061686	92	718.294	549.373	7.22805e-07	7.51952e-83	24.0494	74	12061642	52	79.9998	609.764	0.000301829	2.63572e-23	10.3201	32	12062005	ENSG00000120949	ENSG00000120949	0	15115
chr1	12070265	12071202	938	region118	FALSE	TRUE	FALSE	FALSE	118	NA	NA	NA	NA	NA	NA	NA	NA	81	90.5328	131.202	0.00697195	2.016e-20	9.1933	29	12070661	NA	NA	NA	NA	NA	NA	NA	NA	NA	NA	NA	NA	NA	NA	NA	NA	ENSG00000120949	ENSG00000120949	0	24244
chr1	12130550	12131390	841	region119	FALSE	TRUE	TRUE	TRUE	119	NA	NA	NA	NA	NA	NA	NA	NA	82	149.412	708.583	3.54711e-05	4.70381e-69	19.7385	68	12130923	93	174.569	162.952	0.00542378	2.28623e-25	9.99508	35	12130951	55	103.729	272.264	0.00602846	2.55629e-13	7.66607	22	12130904	ENSG00000120949	ENSG00000028137	3699	-18257
chr1	12144075	12145134	1060	region120	FALSE	TRUE	TRUE	TRUE	120	NA	NA	NA	NA	NA	NA	NA	NA	83	228.137	570.419	1.10996e-05	2.73357e-64	16.412	71	12144632	94	606.452	463.365	2.01528e-06	1.36593e-74	17.3846	81	12144677	56	162.817	117.217	0.000301038	1.7773e-10	6.53357	20	12144672	ENSG00000028137	ENSG00000028137	-4513	-4513
chr1	12373784	12374360	577	region121	FALSE	FALSE	TRUE	FALSE	121	NA	NA	NA	NA	NA	NA	NA	NA	NA	NA	NA	NA	NA	NA	NA	NA	95	348.352	135.542	0.00380425	1.88943e-36	15.3771	37	12374010	NA	NA	NA	NA	NA	NA	NA	NA	ENSG00000048707	ENSG00000048707	0	161084
chr1	12416686	12417233	548	region122	FALSE	TRUE	FALSE	FALSE	122	NA	NA	NA	NA	NA	NA	NA	NA	84	445.059	538.396	2.29339e-06	2.51368e-82	26.2539	69	12416976	NA	NA	NA	NA	NA	NA	NA	NA	NA	NA	NA	NA	NA	NA	NA	NA	ENSG00000048707	ENSG00000162496	0	183148
chr1	12432020	12432608	589	region123	FALSE	TRUE	FALSE	FALSE	123	NA	NA	NA	NA	NA	NA	NA	NA	85	258.562	251.955	0.000203029	2.49253e-44	16.531	45	12432329	NA	NA	NA	NA	NA	NA	NA	NA	NA	NA	NA	NA	NA	NA	NA	NA	ENSG00000048707	ENSG00000162496	0	167773
chr1	12455273	12456389	1117	region124	FALSE	TRUE	TRUE	TRUE	124	NA	NA	NA	NA	NA	NA	NA	NA	86	873.179	1417.45	4.57919e-07	4.95861e-167	36.2006	132	12455942	96	658.107	544.214	1.48214e-06	1.68982e-81	19.9553	82	12455938	58	65.6404	244.317	0.00131652	2.01958e-11	7.07949	20	12455907	ENSG00000048707	ENSG00000162496	0	143992
chr1	13845520	13846246	727	region125	FALSE	TRUE	FALSE	FALSE	125	NA	NA	NA	NA	NA	NA	NA	NA	87	261.014	586.346	7.1105e-06	5.19314e-68	16.6473	75	13845799	NA	NA	NA	NA	NA	NA	NA	NA	NA	NA	NA	NA	NA	NA	NA	NA	ENSG00000162493	ENSG00000116731	28481	-53076
chr1	13901547	13902623	1077	region126	FALSE	TRUE	TRUE	TRUE	126	NA	NA	NA	NA	NA	NA	NA	NA	88	1246.56	2322.2	2.19168e-07	1.11612e-231	36.1855	190	13902012	97	1649.9	1306.6	1.41007e-07	3.98547e-193	30.2868	170	13902010	59	886.396	1104.71	7.86208e-05	1.66073e-75	21.8034	72	13902031	ENSG00000116731	ENSG00000116731	0	2225
chr1	13980964	13982165	1202	region127	FALSE	TRUE	TRUE	TRUE	127	NA	NA	NA	NA	NA	NA	NA	NA	89	331.086	793.355	1.08344e-06	1.70805e-88	26.0055	76	13981309	98	255.706	221.699	0.000931227	9.60174e-40	14.8153	43	13981652	60	86.9859	134.534	0.00361875	4.04222e-06	5.23163	14	13981286	ENSG00000116731	ENSG00000116731	0	81642
chr1	14721888	14722278	391	region128	FALSE	FALSE	FALSE	TRUE	128	NA	NA	NA	NA	NA	NA	NA	NA	NA	NA	NA	NA	NA	NA	NA	NA	NA	NA	NA	NA	NA	NA	NA	NA	61	167.175	73.3993	0.00127121	2.4198e-09	6.57094	17	14722086	ENSG00000189337	ENSG00000189337	-75509	-75509
chr1	14770656	14771547	892	region129	FALSE	FALSE	TRUE	FALSE	129	NA	NA	NA	NA	NA	NA	NA	NA	NA	NA	NA	NA	NA	NA	NA	NA	99	214.521	447.587	9.64653e-05	9.55278e-44	14.6373	49	14771084	NA	NA	NA	NA	NA	NA	NA	NA	ENSG00000189337	ENSG00000189337	-26240	-26240
chr1	14798912	14799943	1032	region130	FALSE	TRUE	TRUE	FALSE	130	NA	NA	NA	NA	NA	NA	NA	NA	90	320.595	333.088	2.34721e-05	1.14866e-54	20.6091	49	14799120	100	275.437	248.244	0.000660317	1.59698e-35	14.8376	37	14799120	NA	NA	NA	NA	NA	NA	NA	NA	ENSG00000189337	ENSG00000189337	0	1125
chr1	14932034	14932820	787	region131	FALSE	FALSE	FALSE	TRUE	131	NA	NA	NA	NA	NA	NA	NA	NA	NA	NA	NA	NA	NA	NA	NA	NA	NA	NA	NA	NA	NA	NA	NA	NA	63	798.514	73.3993	0.0083517	4.2505e-30	12.7005	36	14932265	ENSG00000189337	ENSG00000189337	0	134247
chr1	15119841	15120576	736	region132	FALSE	TRUE	TRUE	FALSE	132	NA	NA	NA	NA	NA	NA	NA	NA	91	570.447	433.719	7.83866e-06	4.74996e-86	27.2724	71	15120321	101	898.863	843.86	3.36978e-07	4.18977e-121	32.1919	97	15120320	NA	NA	NA	NA	NA	NA	NA	NA	ENSG00000189337	ENSG00000175147	0	230971
chr1	15282721	15283818	1098	region133	FALSE	TRUE	TRUE	FALSE	133	NA	NA	NA	NA	NA	NA	NA	NA	92	433.664	369.114	8.05902e-06	3.08326e-65	17.9117	68	15283557	102	303.734	314.712	5.22266e-05	5.39784e-62	16.11	69	15283556	NA	NA	NA	NA	NA	NA	NA	NA	ENSG00000189337	ENSG00000175147	0	67729
chr1	15430706	15431136	431	region134	FALSE	TRUE	FALSE	TRUE	134	NA	NA	NA	NA	NA	NA	NA	NA	93	148.533	309.322	0.000241672	5.99902e-37	13.6979	42	15430935	NA	NA	NA	NA	NA	NA	NA	NA	64	232.295	123.523	0.000901568	9.65228e-15	9.38718	19	15430920	ENSG00000142621	ENSG00000142621	-4672	-4672
chr1	15435013	15436268	1256	region135	FALSE	TRUE	TRUE	FALSE	135	NA	NA	NA	NA	NA	NA	NA	NA	94	112.567	444.809	0.000387613	3.29754e-46	16.7268	47	15436070	103	386.563	488.611	7.85776e-06	4.73762e-89	25.332	78	15436071	NA	NA	NA	NA	NA	NA	NA	NA	ENSG00000142621	ENSG00000142621	0	0
chr1	15442574	15443193	620	region136	FALSE	TRUE	TRUE	TRUE	136	NA	NA	NA	NA	NA	NA	NA	NA	95	261.014	433.074	2.24972e-05	3.42358e-60	15.3331	69	15442951	104	366.196	382.062	3.57701e-05	5.6981e-54	13.9925	65	15442924	65	78.6996	103.218	0.00764711	1.0325e-07	5.39461	18	15442941	ENSG00000142621	ENSG00000142621	0	6766
chr1	15725395	15726388	994	region137	FALSE	TRUE	TRUE	FALSE	137	NA	NA	NA	NA	NA	NA	NA	NA	96	165.614	336.325	0.000112616	8.89017e-40	13.3658	47	15726077	105	561.189	605.882	1.23323e-06	1.01679e-79	20.3237	79	15726098	NA	NA	NA	NA	NA	NA	NA	NA	ENSG00000116138	ENSG00000116138	0	0
chr1	15790932	15792112	1181	region138	FALSE	TRUE	TRUE	TRUE	138	NA	NA	NA	NA	NA	NA	NA	NA	97	883.128	1488.97	4.29657e-07	2.93981e-173	31.411	148	15791556	106	1069.63	1110.02	2.64621e-07	2.95685e-130	22.848	128	15791567	66	67.5605	325.647	0.000324024	2.54472e-16	8.84549	24	15791569	ENSG00000116771	ENSG00000116771	-6740	-6740
chr1	15817403	15817956	554	region139	FALSE	TRUE	FALSE	FALSE	139	NA	NA	NA	NA	NA	NA	NA	NA	98	98.4148	234.636	0.00223517	2.50744e-27	12.4141	31	15817786	NA	NA	NA	NA	NA	NA	NA	NA	NA	NA	NA	NA	NA	NA	NA	NA	ENSG00000197312	ENSG00000197312	0	778
chr1	15883154	15884440	1287	region140	FALSE	FALSE	TRUE	FALSE	140	NA	NA	NA	NA	NA	NA	NA	NA	NA	NA	NA	NA	NA	NA	NA	NA	107	157.375	171.723	0.00533698	2.38682e-32	11.6609	41	15884175	NA	NA	NA	NA	NA	NA	NA	NA	ENSG00000116786	ENSG00000116786	0	0
chr1	15906392	15907182	791	region141	FALSE	TRUE	TRUE	FALSE	141	NA	NA	NA	NA	NA	NA	NA	NA	99	280.892	215.134	0.000194219	2.49253e-44	16.531	45	15906757	108	1370.26	1075.9	1.97773e-07	1.6236e-174	44.0805	125	15906758	NA	NA	NA	NA	NA	NA	NA	NA	ENSG00000116786	ENSG00000116786	0	22978
chr1	15954698	15955164	467	region142	FALSE	FALSE	TRUE	FALSE	142	NA	NA	NA	NA	NA	NA	NA	NA	NA	NA	NA	NA	NA	NA	NA	NA	109	1132.03	464.284	9.58339e-07	9.82426e-122	33.0748	96	15954898	NA	NA	NA	NA	NA	NA	NA	NA	ENSG00000162458	ENSG00000162458	-577	-577
chr1	15998053	15999017	965	region143	FALSE	TRUE	TRUE	TRUE	143	NA	NA	NA	NA	NA	NA	NA	NA	100	539.273	1166.49	7.42909e-07	2.40066e-119	29.1787	101	15998333	110	882.652	588.6	5.58363e-07	4.63404e-116	27.1939	102	15998320	67	305.133	236.107	0.00211612	1.81481e-19	8.33994	32	15998324	ENSG00000162458	ENSG00000162458	12377	42312
chr1	16015301	16016187	887	region144	FALSE	TRUE	FALSE	FALSE	144	NA	NA	NA	NA	NA	NA	NA	NA	101	106.97	259.819	0.00210723	1.06294e-27	9.74158	40	16015895	NA	NA	NA	NA	NA	NA	NA	NA	NA	NA	NA	NA	NA	NA	NA	NA	ENSG00000179743	ENSG00000065526	17374	-30759
chr1	16033408	16035415	2008	region145	FALSE	TRUE	TRUE	FALSE	145	NA	NA	NA	NA	NA	NA	NA	NA	102	141.129	218.364	0.000989712	8.40756e-29	9.97918	41	16035057	111	239.075	236.782	0.000751488	6.02643e-36	11.5404	47	16035047	NA	NA	NA	NA	NA	NA	NA	NA	ENSG00000179743	ENSG00000065526	0	-11531
chr1	16048334	16048922	589	region146	FALSE	FALSE	TRUE	FALSE	146	NA	NA	NA	NA	NA	NA	NA	NA	NA	NA	NA	NA	NA	NA	NA	NA	112	532.025	484.111	1.13929e-06	4.12857e-74	20.13	73	16048650	NA	NA	NA	NA	NA	NA	NA	NA	ENSG00000065526	ENSG00000179743	0	-1105
chr1	16081623	16082530	908	region147	FALSE	FALSE	TRUE	FALSE	147	NA	NA	NA	NA	NA	NA	NA	NA	NA	NA	NA	NA	NA	NA	NA	NA	113	135.764	196.662	0.00420487	3.92058e-24	9.95336	33	16082007	NA	NA	NA	NA	NA	NA	NA	NA	ENSG00000065526	ENSG00000179743	0	-34394
chr1	16099661	16100465	805	region148	FALSE	TRUE	TRUE	FALSE	148	NA	NA	NA	NA	NA	NA	NA	NA	103	257.869	340.474	5.20739e-05	2.12951e-50	20.0145	45	16099946	114	364.217	119.236	0.00446096	2.83779e-39	16.1864	39	16099916	NA	NA	NA	NA	NA	NA	NA	NA	ENSG00000065526	ENSG00000179743	0	-52432
chr1	16123639	16124620	982	region149	FALSE	TRUE	TRUE	FALSE	149	NA	NA	NA	NA	NA	NA	NA	NA	104	489.041	1179.69	7.86417e-07	5.22144e-131	33.4483	104	16124312	115	375.992	221.699	0.000323967	1.05599e-47	15.5155	52	16124311	NA	NA	NA	NA	NA	NA	NA	NA	ENSG00000065526	ENSG00000116809	0	50571
chr1	16164446	16165938	1493	region150	TRUE	TRUE	TRUE	TRUE	150	37	59.2689	59.2794	0.00161403	2.1677e-05	5.37259	14	16165581	105	1689.75	3649.5	7.23409e-08	0	79.3165	211	16165539	116	2019.72	1990.41	9.51589e-08	6.02449e-242	56.6749	161	16165534	68	480.326	1342	8.04393e-05	8.36797e-72	24.1294	63	16165534	ENSG00000116809	ENSG00000116809	0	9253
chr1	16173619	16175526	1908	region151	FALSE	TRUE	TRUE	FALSE	151	NA	NA	NA	NA	NA	NA	NA	NA	106	528.515	1064.89	7.99862e-07	2.63755e-124	29.1238	106	16174109	117	495.969	539.093	1.19167e-06	2.01711e-76	20.8231	74	16175040	NA	NA	NA	NA	NA	NA	NA	NA	ENSG00000116809	ENSG00000116809	0	0
chr1	16277931	16278978	1048	region152	FALSE	TRUE	TRUE	FALSE	152	NA	NA	NA	NA	NA	NA	NA	NA	107	132.43	359.294	0.000398401	1.9606e-39	11.3839	53	16278664	118	490.124	475.984	1.77554e-06	3.63513e-65	15.5018	75	16278681	NA	NA	NA	NA	NA	NA	NA	NA	ENSG00000185519	ENSG00000185519	-5217	-5217
chr1	16338388	16339304	917	region153	FALSE	TRUE	TRUE	FALSE	153	NA	NA	NA	NA	NA	NA	NA	NA	108	234.298	318.111	8.19056e-05	4.171e-44	13.7583	52	16338683	119	219.154	132.465	0.00800281	8.41201e-26	9.37659	38	16338713	NA	NA	NA	NA	NA	NA	NA	NA	ENSG00000142627	ENSG00000142627	0	15847
chr1	16339854	16341572	1719	region154	FALSE	TRUE	TRUE	FALSE	154	NA	NA	NA	NA	NA	NA	NA	NA	109	245.799	798.341	3.85837e-06	3.87391e-98	28.575	81	16340295	120	1042.86	551.047	5.20829e-07	1.25251e-119	31.4245	97	16340281	NA	NA	NA	NA	NA	NA	NA	NA	ENSG00000142627	ENSG00000142627	0	13579
chr1	16366652	16367276	625	region155	FALSE	FALSE	TRUE	FALSE	155	NA	NA	NA	NA	NA	NA	NA	NA	NA	NA	NA	NA	NA	NA	NA	NA	121	156.139	385.383	0.00120865	8.50668e-41	15.3932	43	16366852	NA	NA	NA	NA	NA	NA	NA	NA	ENSG00000142627	ENSG00000142627	-11501	-11501
chr1	16372360	16372752	393	region156	FALSE	FALSE	TRUE	FALSE	156	NA	NA	NA	NA	NA	NA	NA	NA	NA	NA	NA	NA	NA	NA	NA	NA	122	441.904	130.598	0.00271487	4.38743e-46	15.8441	49	16372559	NA	NA	NA	NA	NA	NA	NA	NA	ENSG00000142627	ENSG00000142627	-17209	-17209
chr1	16448886	16449471	586	region157	FALSE	TRUE	FALSE	FALSE	157	NA	NA	NA	NA	NA	NA	NA	NA	110	152.979	232.284	0.000656589	4.11405e-33	11.4219	43	16449276	NA	NA	NA	NA	NA	NA	NA	NA	NA	NA	NA	NA	NA	NA	NA	NA	ENSG00000037637	ENSG00000132881	0	-12708
chr1	16565972	16567346	1375	region158	FALSE	TRUE	TRUE	TRUE	158	NA	NA	NA	NA	NA	NA	NA	NA	111	412.637	1004.55	7.1242e-07	1.01587e-116	26.9973	103	16566919	123	682.3	382.951	7.01438e-06	3.42515e-88	19.5047	91	16566897	69	119.448	362.916	0.00200934	2.5685e-19	9.35936	28	16566888	ENSG00000055070	ENSG00000055070	0	0
chr1	16597100	16597496	397	region159	FALSE	FALSE	TRUE	FALSE	159	NA	NA	NA	NA	NA	NA	NA	NA	NA	NA	NA	NA	NA	NA	NA	NA	124	390.389	196.217	0.000371953	8.44228e-44	15.8254	46	16597298	NA	NA	NA	NA	NA	NA	NA	NA	ENSG00000055070	ENSG00000055070	0	30793
chr1	16639496	16640933	1438	region160	FALSE	TRUE	TRUE	TRUE	160	NA	NA	NA	NA	NA	NA	NA	NA	112	120.684	633.115	0.000187939	1.43232e-65	21.5028	60	16640303	125	418.33	209.62	0.000184069	9.38577e-53	17.7384	53	16640290	70	90.9406	477.949	0.000381609	2.32938e-22	9.81301	32	16640299	ENSG00000157191	ENSG00000157191	0	0
chr1	16712304	16713863	1560	region161	FALSE	TRUE	TRUE	FALSE	161	NA	NA	NA	NA	NA	NA	NA	NA	113	203.683	622.236	1.4072e-05	2.62869e-62	13.8423	77	16713233	126	533.304	455.111	1.65653e-06	1.40592e-64	12.9273	84	16713231	NA	NA	NA	NA	NA	NA	NA	NA	ENSG00000197511	ENSG00000197511	-20979	-20979
chr1	16799766	16800589	824	region162	FALSE	TRUE	TRUE	FALSE	162	NA	NA	NA	NA	NA	NA	NA	NA	114	312.563	893.153	1.706e-06	1.90055e-77	12.7912	103	16800204	127	565.271	730.419	6.79462e-07	1.55385e-69	11.1148	101	16800207	NA	NA	NA	NA	NA	NA	NA	NA	ENSG00000179571	ENSG00000179571	0	11980
chr1	16801163	16802198	1036	region163	FALSE	TRUE	FALSE	FALSE	163	NA	NA	NA	NA	NA	NA	NA	NA	115	151.771	132.428	0.00426083	2.1061e-24	7.51075	44	16801590	NA	NA	NA	NA	NA	NA	NA	NA	NA	NA	NA	NA	NA	NA	NA	NA	ENSG00000179571	ENSG00000179571	0	10371
chr1	16812201	16813271	1071	region164	FALSE	TRUE	TRUE	TRUE	164	NA	NA	NA	NA	NA	NA	NA	NA	116	700.555	1821.93	4.16872e-07	6.2696e-173	24.0759	169	16812825	128	2050.08	1136.35	1.57078e-07	1.69251e-208	25.18	202	16812826	71	81.1433	476.735	0.000312562	4.63895e-16	5.18921	43	16812914	ENSG00000179571	ENSG00000179571	0	0
chr1	17095041	17095891	851	region165	FALSE	TRUE	FALSE	FALSE	165	NA	NA	NA	NA	NA	NA	NA	NA	117	85.8716	405.729	0.00213362	5.56852e-38	11.88	49	17095228	NA	NA	NA	NA	NA	NA	NA	NA	NA	NA	NA	NA	NA	NA	NA	NA	ENSG00000196690	ENSG00000196690	-23786	-23786
chr1	17100437	17100845	409	region166	FALSE	TRUE	FALSE	FALSE	166	NA	NA	NA	NA	NA	NA	NA	NA	118	80.781	136.355	0.00689045	1.52093e-18	9.34362	25	17100631	NA	NA	NA	NA	NA	NA	NA	NA	NA	NA	NA	NA	NA	NA	NA	NA	ENSG00000058453	ENSG00000058453	-20187	-20187
chr1	17112714	17113394	681	region167	FALSE	FALSE	TRUE	FALSE	167	NA	NA	NA	NA	NA	NA	NA	NA	NA	NA	NA	NA	NA	NA	NA	NA	129	160.771	501.438	0.000266026	9.25614e-58	20.0225	54	17113125	NA	NA	NA	NA	NA	NA	NA	NA	ENSG00000058453	ENSG00000058453	-7638	-7638
chr1	17126705	17127487	783	region168	FALSE	FALSE	TRUE	FALSE	168	NA	NA	NA	NA	NA	NA	NA	NA	NA	NA	NA	NA	NA	NA	NA	NA	130	170.638	180.943	0.00409238	1.31039e-27	9.68436	40	17126977	NA	NA	NA	NA	NA	NA	NA	NA	ENSG00000058453	ENSG00000058453	0	5673
chr1	17293774	17294570	797	region169	FALSE	TRUE	TRUE	FALSE	169	NA	NA	NA	NA	NA	NA	NA	NA	119	256.895	406.654	2.594e-05	1.06016e-52	16.8805	55	17294040	131	884.677	381.849	2.22442e-06	2.96388e-97	24.7101	88	17294037	NA	NA	NA	NA	NA	NA	NA	NA	ENSG00000117115	ENSG00000117115	0	23965
chr1	17307865	17308243	379	region170	FALSE	FALSE	TRUE	FALSE	170	NA	NA	NA	NA	NA	NA	NA	NA	NA	NA	NA	NA	NA	NA	NA	NA	132	573.031	123.665	0.00212787	9.34932e-59	20.5795	54	17308054	NA	NA	NA	NA	NA	NA	NA	NA	ENSG00000117115	ENSG00000117115	0	10292
chr1	17344453	17344832	380	region171	FALSE	FALSE	FALSE	TRUE	171	NA	NA	NA	NA	NA	NA	NA	NA	NA	NA	NA	NA	NA	NA	NA	NA	NA	NA	NA	NA	NA	NA	NA	NA	72	66.753	76.1755	0.00035159	0.000123845	5.01217	10	17344651	ENSG00000117115	ENSG00000117115	-25918	-25918
chr1	17406773	17407410	638	region172	FALSE	TRUE	FALSE	FALSE	172	NA	NA	NA	NA	NA	NA	NA	NA	120	134.012	348.688	0.000380322	3.91048e-39	12.4054	49	17407212	NA	NA	NA	NA	NA	NA	NA	NA	NA	NA	NA	NA	NA	NA	NA	NA	ENSG00000142623	ENSG00000142623	0	2565
chr1	17445699	17446602	904	region173	FALSE	TRUE	TRUE	FALSE	173	NA	NA	NA	NA	NA	NA	NA	NA	121	255.033	282.667	0.000191805	8.29144e-44	17.0911	43	17446166	133	746.072	289.34	6.75796e-06	2.7135e-77	24.5229	67	17446164	NA	NA	NA	NA	NA	NA	NA	NA	ENSG00000142623	ENSG00000142619	611	-1578
chr1	17636230	17639192	2963	region174	FALSE	TRUE	TRUE	TRUE	174	NA	NA	NA	NA	NA	NA	NA	NA	123	274.103	498.922	1.00605e-05	1.49744e-59	21.4959	53	17637794	134	423.146	339.585	1.61353e-05	5.99418e-81	25.5178	69	17636723	73	70.7671	605.834	0.00173441	4.402e-24	10.4258	33	17637819	ENSG00000179051	ENSG00000179051	0	0
chr1	19149441	19151725	2285	region175	FALSE	TRUE	TRUE	TRUE	175	NA	NA	NA	NA	NA	NA	NA	NA	124	707.778	1503.93	4.61632e-07	4.36435e-195	44.8679	141	19151210	135	1177.79	999.958	2.36279e-07	3.68859e-203	43.7288	150	19151221	74	65.6874	249.466	0.00133588	8.45571e-10	6.6077	18	19149858	ENSG00000169991	ENSG00000169991	0	3205
chr1	19155474	19156487	1014	region176	FALSE	FALSE	TRUE	FALSE	176	NA	NA	NA	NA	NA	NA	NA	NA	NA	NA	NA	NA	NA	NA	NA	NA	136	206.463	220.724	0.00159979	1.77329e-34	13.4684	39	19155896	NA	NA	NA	NA	NA	NA	NA	NA	ENSG00000169991	ENSG00000169991	-544	-544
chr1	19164385	19165413	1029	region177	FALSE	TRUE	TRUE	FALSE	177	NA	NA	NA	NA	NA	NA	NA	NA	125	558.642	1329.02	5.73859e-07	1.8981e-140	31.8457	116	19164909	137	1027	917.497	2.78234e-07	5.39983e-148	32.4743	122	19164907	NA	NA	NA	NA	NA	NA	NA	NA	ENSG00000169991	ENSG00000169991	-9455	-9455
chr1	19194268	19194828	561	region178	FALSE	TRUE	FALSE	FALSE	178	NA	NA	NA	NA	NA	NA	NA	NA	126	81.4103	110.119	0.00891516	4.63212e-15	8.20246	22	19194447	NA	NA	NA	NA	NA	NA	NA	NA	NA	NA	NA	NA	NA	NA	NA	NA	ENSG00000169991	ENSG00000169991	-39338	-39338
chr1	19207074	19207518	445	region179	FALSE	TRUE	FALSE	FALSE	179	NA	NA	NA	NA	NA	NA	NA	NA	127	78.9603	153.486	0.008497	9.39031e-20	8.30687	31	19207268	NA	NA	NA	NA	NA	NA	NA	NA	NA	NA	NA	NA	NA	NA	NA	NA	ENSG00000169991	ENSG00000169991	-52144	-52144
chr1	19210034	19210618	585	region180	FALSE	TRUE	FALSE	FALSE	180	NA	NA	NA	NA	NA	NA	NA	NA	128	96.0425	317.619	0.00125955	7.91589e-33	11.9127	41	19210374	NA	NA	NA	NA	NA	NA	NA	NA	NA	NA	NA	NA	NA	NA	NA	NA	ENSG00000169991	ENSG00000169991	-55104	-55104
chr1	19286712	19287547	836	region181	FALSE	TRUE	TRUE	TRUE	181	NA	NA	NA	NA	NA	NA	NA	NA	129	297.704	890.364	1.8728e-06	2.8837e-94	24.6016	85	19287024	138	683.227	551.146	1.4505e-06	5.19541e-82	20.9739	80	19287045	77	245.337	890.121	0.000253252	5.56519e-45	14.6855	52	19287043	ENSG00000127481	ENSG00000127481	0	121786
chr1	19408488	19409851	1364	region182	FALSE	TRUE	TRUE	FALSE	182	NA	NA	NA	NA	NA	NA	NA	NA	130	625.142	1663.11	4.76386e-07	5.70742e-159	36.0442	125	19408852	139	1145.67	653.547	4.24696e-07	1.71787e-133	31.0958	111	19408854	NA	NA	NA	NA	NA	NA	NA	NA	ENSG00000127481	ENSG00000127481	0	0
chr1	19535259	19536007	749	region183	FALSE	FALSE	TRUE	FALSE	183	NA	NA	NA	NA	NA	NA	NA	NA	NA	NA	NA	NA	NA	NA	NA	NA	140	798.953	461.688	1.31372e-06	1.70781e-98	29.8922	79	19535773	NA	NA	NA	NA	NA	NA	NA	NA	ENSG00000077549	ENSG00000040487	1850	23932
chr1	19795262	19796942	1681	region184	FALSE	TRUE	TRUE	FALSE	184	NA	NA	NA	NA	NA	NA	NA	NA	131	141.31	251.955	0.00101201	1.37861e-25	10.743	33	19795822	141	269.185	191.37	0.00094009	2.57994e-38	13.3214	45	19795835	NA	NA	NA	NA	NA	NA	NA	NA	ENSG00000173436	ENSG00000173436	0	0
chr1	19888882	19889965	1084	region185	FALSE	FALSE	FALSE	TRUE	185	NA	NA	NA	NA	NA	NA	NA	NA	NA	NA	NA	NA	NA	NA	NA	NA	NA	NA	NA	NA	NA	NA	NA	NA	78	304.124	89.6766	0.00360234	2.03386e-21	10.2275	29	19889158	ENSG00000162542	ENSG00000158748	0	24515
chr1	20076943	20077330	388	region186	FALSE	FALSE	TRUE	FALSE	186	NA	NA	NA	NA	NA	NA	NA	NA	NA	NA	NA	NA	NA	NA	NA	NA	142	316.63	220.002	0.000388086	4.58511e-41	14.7503	45	20077132	NA	NA	NA	NA	NA	NA	NA	NA	ENSG00000169914	ENSG00000169914	-4145	-4145
chr1	20324661	20325906	1246	region187	FALSE	TRUE	TRUE	TRUE	187	NA	NA	NA	NA	NA	NA	NA	NA	132	723.116	1583.45	4.10501e-07	8.79083e-159	27.4707	144	20325345	143	1628.48	1183.28	1.54771e-07	4.5772e-163	26.2352	152	20325352	80	587.363	618.995	3.67328e-05	6.79657e-49	15.5168	55	20325352	ENSG00000117215	ENSG00000117215	-6066	-6066
chr1	20355127	20355552	426	region188	FALSE	TRUE	FALSE	FALSE	188	NA	NA	NA	NA	NA	NA	NA	NA	133	75.8575	176.28	0.00551933	5.29834e-19	9.92587	24	20355333	NA	NA	NA	NA	NA	NA	NA	NA	NA	NA	NA	NA	NA	NA	NA	NA	ENSG00000158786	ENSG00000158786	5661	16721
chr1	20357511	20358242	732	region189	FALSE	FALSE	TRUE	FALSE	189	NA	NA	NA	NA	NA	NA	NA	NA	NA	NA	NA	NA	NA	NA	NA	NA	144	443.574	351.748	1.54787e-05	2.51634e-56	19.6851	53	20357699	NA	NA	NA	NA	NA	NA	NA	NA	ENSG00000187980	ENSG00000187980	4829	16032
chr1	20402633	20403292	660	region190	FALSE	FALSE	TRUE	FALSE	190	NA	NA	NA	NA	NA	NA	NA	NA	NA	NA	NA	NA	NA	NA	NA	NA	145	497.548	242.428	2.49307e-05	2.40763e-53	16.0496	58	20403027	NA	NA	NA	NA	NA	NA	NA	NA	ENSG00000162543	ENSG00000162543	7507	17465
chr1	20409783	20411376	1594	region191	FALSE	TRUE	TRUE	FALSE	191	NA	NA	NA	NA	NA	NA	NA	NA	134	132.225	341.596	0.000376048	7.90296e-52	17.6617	52	20409995	146	160.989	194.02	0.00218539	2.69718e-25	9.67376	36	20410691	NA	NA	NA	NA	NA	NA	NA	NA	ENSG00000162543	ENSG00000162543	14657	24615
chr1	20421155	20421738	584	region192	FALSE	TRUE	FALSE	FALSE	192	NA	NA	NA	NA	NA	NA	NA	NA	135	176.254	295.709	0.000183756	3.60404e-39	12.1176	50	20421392	NA	NA	NA	NA	NA	NA	NA	NA	NA	NA	NA	NA	NA	NA	NA	NA	ENSG00000162543	ENSG00000162543	26029	35987
chr1	20448112	20448665	554	region193	FALSE	TRUE	FALSE	FALSE	193	NA	NA	NA	NA	NA	NA	NA	NA	136	93.8968	145.184	0.00813307	1.13318e-16	8.28243	25	20448296	NA	NA	NA	NA	NA	NA	NA	NA	NA	NA	NA	NA	NA	NA	NA	NA	ENSG00000158816	ENSG00000158816	-41352	-41352
chr1	20448722	20449154	433	region194	FALSE	TRUE	FALSE	FALSE	194	NA	NA	NA	NA	NA	NA	NA	NA	137	77.9311	231.873	0.00315152	4.04064e-26	11.3697	32	20448910	NA	NA	NA	NA	NA	NA	NA	NA	NA	NA	NA	NA	NA	NA	NA	NA	ENSG00000158816	ENSG00000158816	-40863	-40863
chr1	20662032	20662572	541	region195	FALSE	FALSE	TRUE	FALSE	195	NA	NA	NA	NA	NA	NA	NA	NA	NA	NA	NA	NA	NA	NA	NA	NA	147	149.46	233.937	0.00339934	2.72829e-23	9.24065	34	20662300	NA	NA	NA	NA	NA	NA	NA	NA	ENSG00000162545	ENSG00000162545	18900	22743
chr1	20665109	20666005	897	region196	FALSE	TRUE	TRUE	FALSE	196	NA	NA	NA	NA	NA	NA	NA	NA	138	797.174	754.352	1.32348e-06	1.38309e-120	32.9639	95	20665511	148	1895.67	1144.92	1.52453e-07	1.94317e-218	48.9437	154	20665511	NA	NA	NA	NA	NA	NA	NA	NA	ENSG00000162545	ENSG00000162545	15467	19310
chr1	20872565	20872959	395	region197	FALSE	FALSE	TRUE	FALSE	197	NA	NA	NA	NA	NA	NA	NA	NA	NA	NA	NA	NA	NA	NA	NA	NA	149	154.837	149.839	0.00647034	5.80644e-25	11.7309	29	20872765	NA	NA	NA	NA	NA	NA	NA	NA	ENSG00000117245	ENSG00000117242	0	-11941
chr1	20877032	20878269	1238	region198	FALSE	TRUE	FALSE	FALSE	198	NA	NA	NA	NA	NA	NA	NA	NA	139	77.1062	171.899	0.00537807	6.20012e-23	9.08564	34	20877806	NA	NA	NA	NA	NA	NA	NA	NA	NA	NA	NA	NA	NA	NA	NA	NA	ENSG00000117245	ENSG00000117242	0	-16408
chr1	21187548	21188103	556	region199	FALSE	TRUE	FALSE	FALSE	199	NA	NA	NA	NA	NA	NA	NA	NA	140	379.038	596.211	1.45694e-06	2.33303e-76	24.9997	65	21187748	NA	NA	NA	NA	NA	NA	NA	NA	NA	NA	NA	NA	NA	NA	NA	NA	ENSG00000075151	ENSG00000075151	0	187824
chr1	21198352	21199199	848	region200	FALSE	TRUE	FALSE	FALSE	200	NA	NA	NA	NA	NA	NA	NA	NA	141	164.03	156.381	0.00170021	1.0855e-29	13.0406	33	21198794	NA	NA	NA	NA	NA	NA	NA	NA	NA	NA	NA	NA	NA	NA	NA	NA	ENSG00000075151	ENSG00000075151	0	176728
chr1	21476045	21476695	651	region201	FALSE	TRUE	TRUE	FALSE	201	NA	NA	NA	NA	NA	NA	NA	NA	142	146.042	193.474	0.00170933	6.84826e-29	11.8669	35	21476406	150	617.237	819.607	1.11668e-06	1.57268e-106	27.8414	91	21476403	NA	NA	NA	NA	NA	NA	NA	NA	ENSG00000117298	ENSG00000117298	0	67889
chr1	21491934	21494321	2388	region202	FALSE	TRUE	TRUE	TRUE	202	NA	NA	NA	NA	NA	NA	NA	NA	143	720.356	1999.73	3.99731e-07	1.31057e-191	37.7125	151	21493588	151	466.077	324.271	1.7166e-05	7.80369e-101	21.4127	100	21493589	81	182.582	108.492	0.00668256	4.15231e-07	5.64548	15	21493900	ENSG00000117298	ENSG00000117298	0	50263
chr1	21523215	21524160	946	region203	FALSE	TRUE	TRUE	TRUE	203	NA	NA	NA	NA	NA	NA	NA	NA	144	525.273	506.244	2.8215e-06	2.55923e-79	22.6768	73	21523634	152	1126.11	1379.69	2.79615e-07	5.89617e-171	37.0987	134	21523657	82	74.747	87.5913	0.00901147	3.09828e-05	4.51385	15	21523556	ENSG00000117298	ENSG00000117298	0	20424
chr1	21582333	21583296	964	region204	FALSE	TRUE	TRUE	FALSE	204	NA	NA	NA	NA	NA	NA	NA	NA	145	189.313	211.44	0.00117234	8.93244e-36	14.5913	38	21582530	153	226.144	288.203	0.000249014	6.84636e-56	18.9945	54	21582528	NA	NA	NA	NA	NA	NA	NA	NA	ENSG00000117298	ENSG00000117298	-37749	-37749
chr1	21588819	21589962	1144	region205	FALSE	TRUE	TRUE	FALSE	205	NA	NA	NA	NA	NA	NA	NA	NA	146	280.485	190.522	0.000382894	1.47792e-39	14.335	44	21589065	154	137.8	438.388	0.000623151	5.99349e-50	17.0814	51	21589043	NA	NA	NA	NA	NA	NA	NA	NA	ENSG00000117298	ENSG00000117298	-44235	-44235
chr1	21608775	21609368	594	region206	FALSE	TRUE	FALSE	FALSE	206	NA	NA	NA	NA	NA	NA	NA	NA	147	82.7682	157.528	0.00930233	2.55447e-19	10.4423	23	21609059	NA	NA	NA	NA	NA	NA	NA	NA	NA	NA	NA	NA	NA	NA	NA	NA	ENSG00000142794	ENSG00000142794	-29849	-29849
chr1	21638627	21640001	1375	region207	FALSE	TRUE	TRUE	TRUE	207	NA	NA	NA	NA	NA	NA	NA	NA	148	1143.89	2484.23	2.05074e-07	1.1391e-245	50.0614	174	21639017	155	1968.2	952.772	2.47428e-07	1.02721e-211	43.8673	157	21639015	83	125.87	786.097	0.00131449	5.71676e-40	13.9735	47	21639054	ENSG00000142794	ENSG00000142794	0	0
chr1	21654441	21654875	435	region208	FALSE	FALSE	TRUE	FALSE	208	NA	NA	NA	NA	NA	NA	NA	NA	NA	NA	NA	NA	NA	NA	NA	NA	156	169.23	231.026	0.00224559	1.72707e-28	12.701	32	21654640	NA	NA	NA	NA	NA	NA	NA	NA	ENSG00000142794	ENSG00000142794	0	15224
chr1	21722338	21723060	723	region209	FALSE	TRUE	TRUE	TRUE	209	NA	NA	NA	NA	NA	NA	NA	NA	149	560.953	1313.8	5.72422e-07	7.62219e-144	43.5098	99	21722650	157	415.904	427.54	5.77806e-06	3.79822e-60	21.8517	53	21722675	84	91.1468	146.272	0.00154777	5.84844e-09	6.57317	16	21722665	ENSG00000162551	ENSG00000162551	0	13893
chr1	21803583	21804240	658	region210	FALSE	TRUE	TRUE	FALSE	210	NA	NA	NA	NA	NA	NA	NA	NA	150	361.863	460.073	3.71024e-06	4.87955e-64	20.2189	61	21803781	158	1482.21	493.506	7.65773e-07	3.90176e-135	32.9184	109	21803781	NA	NA	NA	NA	NA	NA	NA	NA	ENSG00000076864	ENSG00000076864	0	64150
chr1	21805105	21805827	723	region211	FALSE	FALSE	TRUE	FALSE	211	NA	NA	NA	NA	NA	NA	NA	NA	NA	NA	NA	NA	NA	NA	NA	NA	159	129.734	231.922	0.00546539	1.38277e-27	11.1452	35	21805363	NA	NA	NA	NA	NA	NA	NA	NA	ENSG00000076864	ENSG00000076864	0	62563
chr1	21806411	21808374	1964	region212	FALSE	TRUE	TRUE	FALSE	212	NA	NA	NA	NA	NA	NA	NA	NA	151	512.188	369.77	1.44218e-05	2.09875e-91	23.6686	84	21806755	160	616.817	1202.08	1.94407e-06	3.15254e-163	34.0423	133	21806757	NA	NA	NA	NA	NA	NA	NA	NA	ENSG00000076864	ENSG00000076864	0	60016
chr1	21850678	21851431	754	region213	FALSE	FALSE	FALSE	TRUE	213	NA	NA	NA	NA	NA	NA	NA	NA	NA	NA	NA	NA	NA	NA	NA	NA	NA	NA	NA	NA	NA	NA	NA	NA	85	140.67	462.065	0.000184354	6.06625e-22	10.8592	28	21851112	ENSG00000076864	ENSG00000076864	0	16959
chr1	21981578	21982971	1394	region214	FALSE	FALSE	TRUE	FALSE	214	NA	NA	NA	NA	NA	NA	NA	NA	NA	NA	NA	NA	NA	NA	NA	NA	161	426.642	241.801	0.000113678	4.2375e-72	19.9902	71	21982299	NA	NA	NA	NA	NA	NA	NA	NA	ENSG00000090686	ENSG00000090686	0	0
chr1	22108329	22109581	1253	region215	FALSE	TRUE	TRUE	TRUE	215	NA	NA	NA	NA	NA	NA	NA	NA	152	287.896	525.694	4.3747e-06	8.3324e-64	19.2259	63	22108988	162	1222.72	616.612	5.68727e-07	2.22792e-138	31.9287	114	22109011	86	58.4095	312.244	0.00365403	5.65887e-12	5.70032	28	22108994	ENSG00000142798	ENSG00000142798	0	26716
chr1	22112297	22113528	1232	region216	FALSE	FALSE	TRUE	FALSE	216	NA	NA	NA	NA	NA	NA	NA	NA	NA	NA	NA	NA	NA	NA	NA	NA	163	141.892	159.492	0.00674485	9.11864e-16	6.25671	32	22112832	NA	NA	NA	NA	NA	NA	NA	NA	ENSG00000142798	ENSG00000142798	0	22769
chr1	22155897	22156586	690	region217	FALSE	FALSE	TRUE	FALSE	217	NA	NA	NA	NA	NA	NA	NA	NA	NA	NA	NA	NA	NA	NA	NA	NA	164	438.853	372.649	1.89141e-05	3.15842e-62	18.0467	64	22156337	NA	NA	NA	NA	NA	NA	NA	NA	ENSG00000219073	ENSG00000219073	-19413	-19413
chr1	22224288	22225726	1439	region218	FALSE	TRUE	TRUE	TRUE	218	NA	NA	NA	NA	NA	NA	NA	NA	153	337.294	699.86	1.14475e-06	1.1772e-77	22.7499	71	22225082	165	247.376	688.209	8.94986e-05	3.32101e-85	22.9209	79	22225063	87	129.97	258.956	0.00186757	1.97638e-12	6.27217	26	22225063	ENSG00000142789	ENSG00000070831	50	-9431
chr1	22225976	22226977	1002	region219	FALSE	TRUE	TRUE	FALSE	219	NA	NA	NA	NA	NA	NA	NA	NA	154	937.813	1528.05	4.19896e-07	7.7448e-188	50.6212	126	22226254	166	344.544	315.575	4.47967e-05	2.22351e-49	18.0582	48	22226274	NA	NA	NA	NA	NA	NA	NA	NA	ENSG00000142789	ENSG00000070831	1738	-8180
chr1	22242044	22242766	723	region220	FALSE	TRUE	FALSE	FALSE	220	NA	NA	NA	NA	NA	NA	NA	NA	155	169.102	801.666	1.69401e-05	5.3277e-68	18.4309	70	22242347	NA	NA	NA	NA	NA	NA	NA	NA	NA	NA	NA	NA	NA	NA	NA	NA	ENSG00000070831	ENSG00000070831	0	6887
chr1	22251527	22253256	1730	region221	FALSE	TRUE	FALSE	FALSE	221	NA	NA	NA	NA	NA	NA	NA	NA	156	65.0738	324.508	0.00584573	4.66122e-35	14.983	36	22252602	NA	NA	NA	NA	NA	NA	NA	NA	NA	NA	NA	NA	NA	NA	NA	NA	ENSG00000070831	ENSG00000070831	0	16370
chr1	22374848	22375849	1002	region222	FALSE	TRUE	TRUE	FALSE	222	NA	NA	NA	NA	NA	NA	NA	NA	157	1586.05	3927.09	8.02696e-08	0	69.8296	220	22375495	167	2387.19	1286.36	1.21699e-07	9.48462e-238	50.0183	168	22375486	NA	NA	NA	NA	NA	NA	NA	NA	ENSG00000162552	ENSG00000162552	-32742	-32742
chr1	22376098	22377552	1455	region223	FALSE	TRUE	TRUE	TRUE	223	NA	NA	NA	NA	NA	NA	NA	NA	158	932.412	1864.35	3.08757e-07	4.42211e-195	44.2663	142	22376684	168	646.133	572.365	1.85001e-06	3.31826e-89	23.5298	82	22376691	88	66.7057	377.855	0.00105374	7.80621e-15	7.4813	26	22376692	ENSG00000162552	ENSG00000162552	-33992	-33992
chr1	22576975	22577365	391	region224	FALSE	FALSE	TRUE	FALSE	224	NA	NA	NA	NA	NA	NA	NA	NA	NA	NA	NA	NA	NA	NA	NA	NA	169	243.05	167.038	0.00187733	1.34487e-27	10.8316	36	22577172	NA	NA	NA	NA	NA	NA	NA	NA	ENSG00000184677	ENSG00000184677	-73566	-73566
chr1	22903565	22904093	529	region225	FALSE	FALSE	TRUE	FALSE	225	NA	NA	NA	NA	NA	NA	NA	NA	NA	NA	NA	NA	NA	NA	NA	NA	170	330.291	109.837	0.00793941	8.41356e-39	13.9315	44	22903820	NA	NA	NA	NA	NA	NA	NA	NA	ENSG00000133216	ENSG00000133216	-5825	-5825
chr1	22911420	22912299	880	region226	FALSE	TRUE	TRUE	TRUE	226	NA	NA	NA	NA	NA	NA	NA	NA	159	90.4151	301.248	0.00135953	6.50579e-28	12.7549	31	22911682	171	568.831	306.495	5.93381e-06	3.2256e-73	24.2847	63	22911706	90	79.9998	103.405	0.00163014	1.73868e-07	5.66623	16	22911702	ENSG00000133216	ENSG00000133216	0	1502
chr1	22949364	22949856	493	region227	FALSE	TRUE	FALSE	FALSE	227	NA	NA	NA	NA	NA	NA	NA	NA	160	166.092	200.464	0.000732208	2.73968e-30	9.85698	44	22949603	NA	NA	NA	NA	NA	NA	NA	NA	NA	NA	NA	NA	NA	NA	NA	NA	ENSG00000133216	ENSG00000133216	0	39446
chr1	23009258	23010501	1244	region228	FALSE	TRUE	TRUE	FALSE	228	NA	NA	NA	NA	NA	NA	NA	NA	161	78.8398	428.106	0.00178497	6.88589e-45	15.6092	48	23009666	172	518.427	761.367	8.78204e-07	1.43126e-88	26.5882	75	23009687	NA	NA	NA	NA	NA	NA	NA	NA	ENSG00000133216	ENSG00000133216	0	99340
chr1	23175569	23176124	556	region229	FALSE	TRUE	FALSE	TRUE	229	NA	NA	NA	NA	NA	NA	NA	NA	162	275.393	455.963	2.14796e-05	4.73435e-56	16.2267	61	23175821	NA	NA	NA	NA	NA	NA	NA	NA	91	89.943	319.525	0.000540676	2.18509e-17	8.58598	27	23175794	ENSG00000215906	ENSG00000215906	-13269	-13269
chr1	23315839	23316548	710	region230	FALSE	TRUE	TRUE	FALSE	230	NA	NA	NA	NA	NA	NA	NA	NA	163	226.137	356.496	5.73955e-05	8.01918e-46	18.7092	42	23316209	173	249.43	155.237	0.00287022	3.70971e-32	14.0747	34	23316202	NA	NA	NA	NA	NA	NA	NA	NA	ENSG00000169641	ENSG00000169641	0	51349
chr1	23543081	23544281	1201	region231	FALSE	FALSE	TRUE	TRUE	231	NA	NA	NA	NA	NA	NA	NA	NA	NA	NA	NA	NA	NA	NA	NA	NA	174	113.133	306.786	0.00331749	4.2376e-35	14.1978	38	23543416	92	268.997	47.763	0.00413169	1.90371e-06	4.69851	18	23543528	ENSG00000125944	ENSG00000125944	0	0
chr1	23566690	23567736	1047	region232	FALSE	FALSE	TRUE	FALSE	232	NA	NA	NA	NA	NA	NA	NA	NA	NA	NA	NA	NA	NA	NA	NA	NA	175	357.536	289.828	6.66584e-05	1.09466e-46	13.9629	55	23566967	NA	NA	NA	NA	NA	NA	NA	NA	ENSG00000125945	ENSG00000187251	0	-315
chr1	23726902	23728089	1188	region233	FALSE	TRUE	TRUE	FALSE	233	NA	NA	NA	NA	NA	NA	NA	NA	164	283.333	395.003	1.31207e-05	1.02478e-54	16.3311	59	23727247	176	1417.27	488.858	6.98876e-07	7.15254e-148	31.4588	124	23727247	NA	NA	NA	NA	NA	NA	NA	NA	ENSG00000007968	ENSG00000007968	0	2211
chr1	23919002	23920590	1589	region234	FALSE	TRUE	TRUE	TRUE	234	NA	NA	NA	NA	NA	NA	NA	NA	165	1280.04	2353.1	2.14129e-07	1.97347e-230	54.3622	155	23919945	177	1442.12	1280.92	1.70318e-07	8.14067e-173	41.3649	128	23919956	93	849.972	2347.37	2.13547e-05	1.05007e-127	37.5995	95	23919956	ENSG00000011007	ENSG00000011007	-21959	-21959
chr1	23999081	24000371	1291	region235	FALSE	FALSE	TRUE	FALSE	235	NA	NA	NA	NA	NA	NA	NA	NA	NA	NA	NA	NA	NA	NA	NA	NA	178	240.437	221.207	0.00101418	2.67442e-39	14.9655	42	23999726	NA	NA	NA	NA	NA	NA	NA	NA	ENSG00000117308	ENSG00000117308	0	0
chr1	24103621	24104492	872	region236	FALSE	TRUE	TRUE	FALSE	236	NA	NA	NA	NA	NA	NA	NA	NA	166	200.793	254.279	0.000252907	3.64125e-41	15.198	44	24103993	179	281.24	163.931	0.00206451	3.4764e-31	11.0888	41	24104012	NA	NA	NA	NA	NA	NA	NA	NA	ENSG00000188822	ENSG00000188822	0	7912
chr1	24157931	24159356	1426	region237	FALSE	FALSE	TRUE	FALSE	237	NA	NA	NA	NA	NA	NA	NA	NA	NA	NA	NA	NA	NA	NA	NA	NA	180	231.503	115.669	0.00715501	1.34558e-32	12.811	38	24158203	NA	NA	NA	NA	NA	NA	NA	NA	ENSG00000189266	ENSG00000189266	0	0
chr1	24194393	24194903	511	region238	FALSE	FALSE	FALSE	TRUE	238	NA	NA	NA	NA	NA	NA	NA	NA	NA	NA	NA	NA	NA	NA	NA	NA	NA	NA	NA	NA	NA	NA	NA	NA	94	238.473	70.8767	0.00412591	4.92414e-09	6.15445	18	24194670	ENSG00000215905	ENSG00000215905	12055	12693
chr1	24319147	24319928	782	region239	FALSE	TRUE	TRUE	FALSE	239	NA	NA	NA	NA	NA	NA	NA	NA	167	134.365	179.94	0.0024575	1.88339e-25	10.9969	32	24319597	181	820.145	426.721	1.44134e-06	2.61879e-91	24.5652	82	24319577	NA	NA	NA	NA	NA	NA	NA	NA	ENSG00000142677	ENSG00000142661	0	-7895
chr1	24385671	24386997	1327	region240	FALSE	TRUE	TRUE	FALSE	240	NA	NA	NA	NA	NA	NA	NA	NA	168	164.443	156.789	0.00170173	5.8027e-27	12.9389	29	24386455	182	158.119	222.421	0.00350522	2.1169e-43	17.2918	42	24386484	NA	NA	NA	NA	NA	NA	NA	NA	ENSG00000185436	ENSG00000185436	0	39
chr1	24549949	24550951	1003	region241	FALSE	TRUE	TRUE	FALSE	241	NA	NA	NA	NA	NA	NA	NA	NA	169	198.764	687.731	7.42598e-06	2.07816e-70	21.756	65	24550494	183	602.088	277.696	2.71566e-05	1.13459e-62	17.1136	67	24550482	NA	NA	NA	NA	NA	NA	NA	NA	ENSG00000158055	ENSG00000158055	0	36698
chr1	24590728	24591989	1262	region242	FALSE	TRUE	TRUE	TRUE	242	NA	NA	NA	NA	NA	NA	NA	NA	170	922.392	1496.16	4.32271e-07	5.36513e-187	43.1568	137	24591194	184	1395.9	1015.44	2.06043e-07	7.62518e-154	35.2409	122	24591194	96	62.0974	446.555	0.00358143	8.5428e-21	11.1978	25	24591178	ENSG00000001460	ENSG00000001460	0	22185
chr1	24926499	24927321	823	region243	FALSE	FALSE	TRUE	FALSE	243	NA	NA	NA	NA	NA	NA	NA	NA	NA	NA	NA	NA	NA	NA	NA	NA	185	527.245	249.123	2.10216e-05	2.4892e-61	21.5531	55	24926935	NA	NA	NA	NA	NA	NA	NA	NA	ENSG00000169504	ENSG00000169504	-17114	-17114
chr1	24943742	24945154	1413	region244	FALSE	TRUE	TRUE	TRUE	244	NA	NA	NA	NA	NA	NA	NA	NA	171	579.139	1224.11	5.76009e-07	4.85411e-141	40.0088	102	24944145	186	1097.98	1331.14	2.97288e-07	3.92753e-170	43.5979	122	24944151	97	258.144	896.649	0.000124881	5.93813e-48	16.9987	50	24944156	ENSG00000169504	ENSG00000169504	0	0
chr1	24947222	24948199	978	region245	FALSE	TRUE	TRUE	FALSE	245	NA	NA	NA	NA	NA	NA	NA	NA	172	359.764	413.047	5.08356e-06	1.28543e-65	23.4943	56	24947981	187	646.932	209.17	9.92833e-05	6.26152e-68	22.8245	60	24947982	NA	NA	NA	NA	NA	NA	NA	NA	ENSG00000169504	ENSG00000169504	0	2787
chr1	25100151	25101037	887	region246	FALSE	TRUE	TRUE	TRUE	246	NA	NA	NA	NA	NA	NA	NA	NA	173	230.547	541.944	1.50894e-05	1.48375e-54	17.8391	55	25100622	188	275.584	221.699	0.000932999	2.42801e-39	14.596	43	25100690	98	80.6085	237.984	0.00179019	3.90535e-10	6.57035	19	25100577	ENSG00000020633	ENSG00000020633	0	63051
chr1	25112072	25112470	399	region247	FALSE	FALSE	TRUE	FALSE	247	NA	NA	NA	NA	NA	NA	NA	NA	NA	NA	NA	NA	NA	NA	NA	NA	189	233.698	113.413	0.00953292	1.03939e-25	10.474	34	25112259	NA	NA	NA	NA	NA	NA	NA	NA	ENSG00000020633	ENSG00000020633	0	51618
chr1	25123863	25124603	741	region248	FALSE	TRUE	TRUE	FALSE	248	NA	NA	NA	NA	NA	NA	NA	NA	174	735.115	1704.79	3.97612e-07	3.56714e-173	34.9833	140	25124271	190	1752.21	887.65	2.55929e-07	1.75594e-181	32.6491	153	25124270	NA	NA	NA	NA	NA	NA	NA	NA	ENSG00000020633	ENSG00000020633	0	39485
chr1	25126531	25129086	2556	region249	FALSE	TRUE	TRUE	TRUE	249	NA	NA	NA	NA	NA	NA	NA	NA	175	221.207	304.585	8.29842e-05	1.09285e-57	19.5146	55	25127978	191	228.039	143.131	0.00568181	3.65216e-37	13.8048	42	25127932	99	199.263	482.88	6.9635e-05	6.88621e-27	11.6243	34	25127954	ENSG00000020633	ENSG00000020633	0	35002
chr1	25146128	25147516	1389	region250	FALSE	TRUE	TRUE	FALSE	250	NA	NA	NA	NA	NA	NA	NA	NA	176	465.457	2002.93	1.2087e-06	1.00053e-199	46.6338	142	25146762	192	1287.41	831.776	2.62226e-07	3.08234e-150	35.6118	118	25146766	NA	NA	NA	NA	NA	NA	NA	NA	ENSG00000020633	ENSG00000020633	0	16572
chr1	25165117	25166832	1716	region251	FALSE	TRUE	TRUE	FALSE	251	NA	NA	NA	NA	NA	NA	NA	NA	177	1043.6	3123.21	2.27787e-07	2.11086e-286	54.437	199	25165880	193	679.226	542.465	1.465e-06	1.61745e-96	21.8635	94	25165874	NA	NA	NA	NA	NA	NA	NA	NA	ENSG00000020633	ENSG00000020633	-1029	-1029
chr1	25220249	25222786	2538	region252	FALSE	TRUE	TRUE	TRUE	252	NA	NA	NA	NA	NA	NA	NA	NA	178	221.015	261.66	0.000219859	8.6276e-42	14.0172	48	25220578	194	646.483	486.814	1.5941e-06	2.16342e-94	23.794	87	25220605	100	87.5184	74.7481	0.00109217	0.010712	3.16485	14	25221717	ENSG00000020633	ENSG00000020633	-56161	-56161
chr1	25225890	25226528	639	region253	FALSE	TRUE	FALSE	FALSE	253	NA	NA	NA	NA	NA	NA	NA	NA	180	167.595	133.996	0.00259986	2.57081e-23	10.1532	31	25226324	NA	NA	NA	NA	NA	NA	NA	NA	NA	NA	NA	NA	NA	NA	NA	NA	ENSG00000020633	ENSG00000020633	-61802	-61802
chr1	25229533	25230350	818	region254	FALSE	TRUE	TRUE	FALSE	254	NA	NA	NA	NA	NA	NA	NA	NA	181	184.692	351.467	0.000150773	4.44161e-43	14.3033	49	25230122	195	188.028	334.637	0.000554244	1.44684e-33	11.3252	44	25230033	NA	NA	NA	NA	NA	NA	NA	NA	ENSG00000020633	ENSG00000020633	-65445	-65445
chr1	25230479	25231472	994	region255	FALSE	TRUE	TRUE	FALSE	255	NA	NA	NA	NA	NA	NA	NA	NA	182	425.91	689.844	1.13615e-06	1.71518e-83	23.4079	76	25230886	196	555.583	349.255	3.78087e-06	1.53769e-66	18.9382	67	25230892	NA	NA	NA	NA	NA	NA	NA	NA	ENSG00000020633	ENSG00000020633	-66391	-66391
chr1	25245157	25245750	594	region256	FALSE	FALSE	TRUE	FALSE	256	NA	NA	NA	NA	NA	NA	NA	NA	NA	NA	NA	NA	NA	NA	NA	NA	197	364.515	240.214	0.000243706	1.26844e-46	16.129	49	25245399	NA	NA	NA	NA	NA	NA	NA	NA	ENSG00000020633	ENSG00000020633	-81069	-81069
chr1	25309445	25309956	512	region257	FALSE	TRUE	TRUE	FALSE	257	NA	NA	NA	NA	NA	NA	NA	NA	183	234.162	267.843	0.000304061	3.23452e-44	14.1536	51	25309770	198	117.22	244.996	0.00960461	1.2335e-25	9.56347	37	25309754	NA	NA	NA	NA	NA	NA	NA	NA	ENSG00000117614	ENSG00000117614	111398	121644
chr1	25317479	25318543	1065	region258	FALSE	TRUE	TRUE	FALSE	258	NA	NA	NA	NA	NA	NA	NA	NA	184	254.247	636.155	7.44806e-06	1.0784e-66	16.4283	74	25317905	199	1741.84	897.64	2.51612e-07	2.56903e-178	33.1055	149	25317929	NA	NA	NA	NA	NA	NA	NA	NA	ENSG00000117614	ENSG00000117614	102811	113057
chr1	25318996	25320306	1311	region259	FALSE	TRUE	TRUE	TRUE	259	NA	NA	NA	NA	NA	NA	NA	NA	185	885.96	2040.76	2.95875e-07	1.05383e-230	56.5486	152	25319638	200	1409.74	1067.01	1.9419e-07	4.92731e-184	44.7825	132	25319635	102	85.2931	477.03	0.000475095	3.72006e-22	10.6473	29	25319639	ENSG00000117614	ENSG00000117614	101048	111294
chr1	25320638	25321162	525	region260	FALSE	FALSE	TRUE	FALSE	260	NA	NA	NA	NA	NA	NA	NA	NA	NA	NA	NA	NA	NA	NA	NA	NA	201	219.154	224.715	0.00119773	9.6485e-32	9.96435	46	25320871	NA	NA	NA	NA	NA	NA	NA	NA	ENSG00000117614	ENSG00000117614	100192	110438
chr1	25322637	25323173	537	region261	FALSE	TRUE	FALSE	FALSE	261	NA	NA	NA	NA	NA	NA	NA	NA	186	324.103	312.235	1.21043e-05	4.22085e-57	16.3542	62	25322882	NA	NA	NA	NA	NA	NA	NA	NA	NA	NA	NA	NA	NA	NA	NA	NA	ENSG00000117614	ENSG00000117614	98181	108427
chr1	25326915	25327930	1016	region262	FALSE	TRUE	TRUE	FALSE	262	NA	NA	NA	NA	NA	NA	NA	NA	187	1064.86	1568.98	4.15741e-07	6.8805e-202	51.0046	137	25327340	202	295.925	210.865	0.000425309	3.18346e-31	12.074	38	25327478	NA	NA	NA	NA	NA	NA	NA	NA	ENSG00000117614	ENSG00000117614	93424	103670
chr1	25338921	25340012	1092	region263	FALSE	TRUE	TRUE	TRUE	263	NA	NA	NA	NA	NA	NA	NA	NA	188	1551.45	3941.55	8.75588e-08	0	71.0378	222	25339364	203	2443.22	1783.82	4.92839e-08	5.63287e-285	57.0855	194	25339367	103	236.346	1508.35	0.000210022	6.77345e-66	18.7662	68	25339360	ENSG00000117614	ENSG00000117614	81342	91588
chr1	25344800	25345862	1063	region264	FALSE	TRUE	TRUE	FALSE	264	NA	NA	NA	NA	NA	NA	NA	NA	189	129.529	247.726	0.0014014	1.80194e-35	12.2483	44	25345296	204	201.476	140.064	0.00597746	4.48136e-20	7.72461	34	25345369	NA	NA	NA	NA	NA	NA	NA	NA	ENSG00000117614	ENSG00000117614	75492	85738
chr1	25438738	25440295	1558	region265	FALSE	TRUE	FALSE	FALSE	265	NA	NA	NA	NA	NA	NA	NA	NA	190	200.793	336.325	7.15838e-05	4.44161e-43	14.3033	49	25439508	NA	NA	NA	NA	NA	NA	NA	NA	NA	NA	NA	NA	NA	NA	NA	NA	ENSG00000117616	ENSG00000117616	1033	6277
chr1	25445888	25447040	1153	region266	FALSE	FALSE	TRUE	FALSE	266	NA	NA	NA	NA	NA	NA	NA	NA	NA	NA	NA	NA	NA	NA	NA	NA	205	133.39	206.974	0.00506611	2.34439e-20	7.63227	35	25446642	NA	NA	NA	NA	NA	NA	NA	NA	ENSG00000117616	ENSG00000117616	0	0
chr1	25536657	25538258	1602	region267	FALSE	TRUE	TRUE	TRUE	267	NA	NA	NA	NA	NA	NA	NA	NA	191	105.55	361.881	0.000885537	2.72841e-34	12.6604	41	25537887	206	329.97	510.535	1.10141e-05	9.61922e-84	22.2113	79	25537902	104	71.6588	253.625	0.00659481	1.37889e-12	7.7722	20	25537921	ENSG00000183726	ENSG00000183726	0	0
chr1	25646567	25647123	557	region268	FALSE	TRUE	TRUE	TRUE	268	NA	NA	NA	NA	NA	NA	NA	NA	192	208.153	765.796	7.87274e-06	5.46298e-72	21.6617	67	25646849	207	195.472	163.931	0.0031571	8.71345e-29	11.4548	36	25646835	105	110.196	619.947	0.000341506	9.07549e-32	14.0329	35	25646847	ENSG00000204178	ENSG00000204178	0	16561
chr1	25672507	25673535	1029	region269	FALSE	TRUE	FALSE	FALSE	269	NA	NA	NA	NA	NA	NA	NA	NA	193	184.881	597.303	3.17773e-05	5.37638e-60	21.7515	53	25672751	NA	NA	NA	NA	NA	NA	NA	NA	NA	NA	NA	NA	NA	NA	NA	NA	ENSG00000204178	ENSG00000204178	0	42501
chr1	25820917	25821581	665	region270	FALSE	TRUE	FALSE	FALSE	270	NA	NA	NA	NA	NA	NA	NA	NA	194	168.854	283.621	0.000431239	6.92245e-37	15.2266	38	25821153	NA	NA	NA	NA	NA	NA	NA	NA	NA	NA	NA	NA	NA	NA	NA	NA	ENSG00000117643	ENSG00000117643	0	4371
chr1	26073383	26074770	1388	region271	FALSE	TRUE	TRUE	FALSE	271	NA	NA	NA	NA	NA	NA	NA	NA	195	134.365	190.427	0.00257318	1.66265e-23	9.94743	32	26073902	208	468.385	149.749	0.00115484	1.91153e-49	16.4082	52	26073870	NA	NA	NA	NA	NA	NA	NA	NA	ENSG00000182749	ENSG00000182749	-3052	-3052
chr1	26094193	26096001	1809	region272	FALSE	TRUE	TRUE	FALSE	272	NA	NA	NA	NA	NA	NA	NA	NA	196	127.831	159.887	0.00446818	6.9714e-20	8.63208	30	26095295	209	314.172	173.552	0.000795946	1.70876e-68	18.2914	71	26095437	NA	NA	NA	NA	NA	NA	NA	NA	ENSG00000117632	ENSG00000117632	3195	9954
chr1	26196740	26198352	1613	region273	FALSE	FALSE	TRUE	FALSE	273	NA	NA	NA	NA	NA	NA	NA	NA	NA	NA	NA	NA	NA	NA	NA	NA	210	121.129	232.012	0.00643372	1.30689e-22	9.45487	32	26197423	NA	NA	NA	NA	NA	NA	NA	NA	ENSG00000158006	ENSG00000158006	0	0
chr1	26209824	26210211	388	region274	FALSE	FALSE	TRUE	FALSE	274	NA	NA	NA	NA	NA	NA	NA	NA	NA	NA	NA	NA	NA	NA	NA	NA	211	149.038	192.216	0.00303711	7.65209e-23	10.1831	30	26210015	NA	NA	NA	NA	NA	NA	NA	NA	ENSG00000158008	ENSG00000158008	-10647	-10647
chr1	26364084	26364950	867	region275	FALSE	FALSE	TRUE	FALSE	275	NA	NA	NA	NA	NA	NA	NA	NA	NA	NA	NA	NA	NA	NA	NA	NA	212	284.355	190.964	0.000408097	2.00798e-36	14.1595	40	26364778	NA	NA	NA	NA	NA	NA	NA	NA	ENSG00000197245	ENSG00000142684	2379	-4067
chr1	26432861	26434119	1259	region276	FALSE	FALSE	TRUE	FALSE	276	NA	NA	NA	NA	NA	NA	NA	NA	NA	NA	NA	NA	NA	NA	NA	NA	213	139.995	211.205	0.00475282	6.01381e-16	6.00152	34	26433556	NA	NA	NA	NA	NA	NA	NA	NA	ENSG00000130695	ENSG00000130695	0	0
chr1	26464448	26465443	996	region277	FALSE	FALSE	TRUE	FALSE	277	NA	NA	NA	NA	NA	NA	NA	NA	NA	NA	NA	NA	NA	NA	NA	NA	214	415.904	270.915	8.57375e-05	1.74217e-52	19.8284	48	26464674	NA	NA	NA	NA	NA	NA	NA	NA	ENSG00000130695	ENSG00000142669	0	-13390
chr1	26669461	26669981	521	region278	FALSE	TRUE	FALSE	FALSE	278	NA	NA	NA	NA	NA	NA	NA	NA	197	107.139	135.824	0.00651748	2.73017e-19	7.84078	32	26669635	NA	NA	NA	NA	NA	NA	NA	NA	NA	NA	NA	NA	NA	NA	NA	NA	ENSG00000117682	ENSG00000198830	0	-1552
chr1	26699199	26700958	1760	region279	FALSE	TRUE	TRUE	FALSE	279	NA	NA	NA	NA	NA	NA	NA	NA	198	115.01	193.963	0.00260602	7.86557e-38	15.3587	39	26700185	215	243.802	677.098	8.98705e-05	8.99083e-76	24.6954	65	26700190	NA	NA	NA	NA	NA	NA	NA	NA	ENSG00000198830	ENSG00000198830	24178	27666
chr1	26740571	26741791	1221	region280	FALSE	TRUE	TRUE	FALSE	280	NA	NA	NA	NA	NA	NA	NA	NA	199	1310.33	2956.05	1.44292e-07	6.06387e-272	51.8475	192	26741471	216	714.546	748.978	5.63318e-07	1.0166e-99	23.2561	94	26741476	NA	NA	NA	NA	NA	NA	NA	NA	ENSG00000117676	ENSG00000117676	0	11735
chr1	26742183	26742705	523	region281	FALSE	TRUE	FALSE	FALSE	281	NA	NA	NA	NA	NA	NA	NA	NA	200	72.9144	178.355	0.00989456	5.31423e-17	7.44325	29	26742383	NA	NA	NA	NA	NA	NA	NA	NA	NA	NA	NA	NA	NA	NA	NA	NA	ENSG00000117676	ENSG00000117676	0	13347
chr1	26744428	26745225	798	region282	FALSE	TRUE	TRUE	FALSE	282	NA	NA	NA	NA	NA	NA	NA	NA	201	1033.67	2589.11	2.28616e-07	4.86418e-254	43.9933	192	26744730	217	2448.59	1474.49	7.78013e-08	7.86846e-253	41.7655	196	26744716	NA	NA	NA	NA	NA	NA	NA	NA	ENSG00000117676	ENSG00000117676	0	15592
chr1	26773587	26774394	808	region283	FALSE	TRUE	TRUE	FALSE	283	NA	NA	NA	NA	NA	NA	NA	NA	202	110.473	272.164	0.00153561	6.73225e-32	12.8031	37	26773935	218	142.838	294.048	0.00118904	1.04904e-33	12.6931	40	26773918	NA	NA	NA	NA	NA	NA	NA	NA	ENSG00000117676	ENSG00000117676	0	44751
chr1	26778251	26779429	1179	region284	FALSE	TRUE	TRUE	TRUE	284	NA	NA	NA	NA	NA	NA	NA	NA	203	452.058	1154.06	8.82245e-07	1.82377e-119	24.0326	113	26779039	219	1142.29	1168.15	2.41103e-07	8.79488e-136	27.1465	122	26779010	109	363.165	813.523	0.000187936	9.41673e-44	16.7924	45	26779017	ENSG00000117676	ENSG00000117676	4143	49415
chr1	26779732	26780790	1059	region285	FALSE	TRUE	TRUE	TRUE	285	NA	NA	NA	NA	NA	NA	NA	NA	204	2073.05	2956.54	1.60617e-07	1.55603728641209e-315	65.4524	204	26780209	220	1987.14	1465.68	9.63187e-08	2.42265e-251	51.816	176	26780186	110	360.282	1401.48	0.000158163	4.42344e-64	19.5205	64	26780184	ENSG00000117676	ENSG00000117676	5624	50896
chr1	26781644	26782243	600	region286	FALSE	TRUE	FALSE	FALSE	286	NA	NA	NA	NA	NA	NA	NA	NA	205	93.8968	210.573	0.00374673	3.1067e-25	10.878	32	26781886	NA	NA	NA	NA	NA	NA	NA	NA	NA	NA	NA	NA	NA	NA	NA	NA	ENSG00000117676	ENSG00000117676	7536	52808
chr1	26819230	26820992	1763	region287	TRUE	TRUE	TRUE	TRUE	287	60	76.2734	50.0275	0.00282339	3.91868e-08	6.70358	16	26819767	206	285.577	782.407	1.96413e-06	4.70381e-69	19.7385	68	26820037	221	1699.9	1480.8	1.24276e-07	9.02901e-213	51.7503	145	26819725	111	643.647	2085.08	1.60718e-05	3.74628e-106	28.7556	90	26819712	ENSG00000117676	ENSG00000117713	45122	-74117
chr1	26883616	26884485	870	region288	FALSE	TRUE	TRUE	FALSE	288	NA	NA	NA	NA	NA	NA	NA	NA	207	75.4313	345.226	0.00409462	1.52041e-31	8.59041	52	26884030	222	341.679	226.7	0.000339617	5.56391e-36	8.97308	58	26884040	NA	NA	NA	NA	NA	NA	NA	NA	ENSG00000117713	ENSG00000117713	-10624	-10624
chr1	26894433	26896834	2402	region289	FALSE	TRUE	TRUE	FALSE	289	NA	NA	NA	NA	NA	NA	NA	NA	208	190.164	292.723	0.000601299	1.51754e-41	15.8123	43	26896340	223	944.377	446.329	8.74164e-07	5.51518e-213	49.2732	149	26896341	NA	NA	NA	NA	NA	NA	NA	NA	ENSG00000117713	ENSG00000117713	0	0
chr1	26923670	26924078	409	region290	FALSE	FALSE	TRUE	FALSE	290	NA	NA	NA	NA	NA	NA	NA	NA	NA	NA	NA	NA	NA	NA	NA	NA	224	387.061	111.077	0.00879461	1.1223e-40	14.9278	44	26923865	NA	NA	NA	NA	NA	NA	NA	NA	ENSG00000117713	ENSG00000117713	0	28561
chr1	26985151	26987556	2406	region291	FALSE	TRUE	TRUE	FALSE	291	NA	NA	NA	NA	NA	NA	NA	NA	209	306.501	418.48	1.14736e-05	9.18756e-85	24.0555	76	26986527	225	807.632	804.869	4.45605e-07	2.46405e-119	29.2241	101	26986534	NA	NA	NA	NA	NA	NA	NA	NA	ENSG00000060642	ENSG00000060642	0	0
chr1	26988919	26990033	1115	region292	FALSE	TRUE	FALSE	FALSE	292	NA	NA	NA	NA	NA	NA	NA	NA	210	286.656	557.267	2.88101e-06	7.94456e-61	16.6232	66	26989704	NA	NA	NA	NA	NA	NA	NA	NA	NA	NA	NA	NA	NA	NA	NA	NA	ENSG00000060642	ENSG00000060642	0	1846
chr1	27009114	27009683	570	region293	FALSE	TRUE	TRUE	TRUE	293	NA	NA	NA	NA	NA	NA	NA	NA	211	359.443	564.421	1.50189e-06	8.44306e-73	26.1059	59	27009362	226	433.978	293.141	2.2736e-05	5.59487e-51	19.4237	47	27009369	113	105.022	208.605	0.00613116	2.43075e-10	6.936	18	27009333	ENSG00000060642	ENSG00000204160	11643	-16105
chr1	27024852	27026302	1451	region294	FALSE	FALSE	TRUE	FALSE	294	NA	NA	NA	NA	NA	NA	NA	NA	NA	NA	NA	NA	NA	NA	NA	NA	227	173.073	423.232	0.000237656	1.83988e-41	15.7621	43	27025768	NA	NA	NA	NA	NA	NA	NA	NA	ENSG00000204160	ENSG00000204160	0	0
chr1	27032225	27033597	1373	region295	FALSE	TRUE	TRUE	TRUE	295	NA	NA	NA	NA	NA	NA	NA	NA	212	726.021	1509.6	4.34136e-07	1.29057e-160	29.7245	140	27032802	228	798.921	778.397	4.55382e-07	3.19102e-105	21.0278	106	27032784	114	339.366	685.721	0.000135037	1.12715e-39	14.1852	46	27032788	ENSG00000204160	ENSG00000204160	0	6437
chr1	27037404	27038772	1369	region296	TRUE	TRUE	TRUE	TRUE	296	61	164.509	31.4135	0.00149082	1.37331e-13	7.66795	25	27038178	213	406.01	1233.55	7.57463e-07	8.9898e-141	34.0624	112	27038148	229	1515.31	796.459	2.94542e-07	2.41746e-161	37.2918	125	27038211	115	223.928	396.342	0.000874654	2.88489e-23	9.14974	36	27038157	ENSG00000204160	ENSG00000204160	0	11616
chr1	27039724	27040167	444	region297	FALSE	TRUE	FALSE	FALSE	297	NA	NA	NA	NA	NA	NA	NA	NA	214	267.932	225.122	0.000269297	7.55684e-43	13.4987	51	27039942	NA	NA	NA	NA	NA	NA	NA	NA	NA	NA	NA	NA	NA	NA	NA	NA	ENSG00000204160	ENSG00000204160	0	13936
chr1	27192279	27193240	962	region298	FALSE	TRUE	TRUE	FALSE	298	NA	NA	NA	NA	NA	NA	NA	NA	215	101.364	210.573	0.00330295	2.16347e-23	10.1938	31	27192635	230	276.685	236.244	0.000675179	8.88444e-41	14.2233	46	27192606	NA	NA	NA	NA	NA	NA	NA	NA	ENSG00000204157	ENSG00000204157	0	0
chr1	27214158	27214824	667	region299	FALSE	FALSE	TRUE	FALSE	299	NA	NA	NA	NA	NA	NA	NA	NA	NA	NA	NA	NA	NA	NA	NA	NA	231	214.521	139.292	0.00556622	1.34487e-27	10.8316	36	27214587	NA	NA	NA	NA	NA	NA	NA	NA	ENSG00000158246	ENSG00000158246	-2244	-2244
chr1	27335121	27335655	535	region300	FALSE	FALSE	TRUE	FALSE	300	NA	NA	NA	NA	NA	NA	NA	NA	NA	NA	NA	NA	NA	NA	NA	NA	232	207.036	192.007	0.00131409	5.52459e-28	9.85744	40	27335456	NA	NA	NA	NA	NA	NA	NA	NA	ENSG00000090020	ENSG00000090020	0	30404
chr1	27433010	27434834	1825	region301	FALSE	FALSE	TRUE	FALSE	301	NA	NA	NA	NA	NA	NA	NA	NA	NA	NA	NA	NA	NA	NA	NA	NA	233	683.626	1078.75	1.21991e-06	4.90433e-140	38.9139	103	27433527	NA	NA	NA	NA	NA	NA	NA	NA	ENSG00000142784	ENSG00000142784	0	0
chr1	27550776	27551308	533	region302	FALSE	TRUE	FALSE	FALSE	302	NA	NA	NA	NA	NA	NA	NA	NA	216	323.565	134.628	0.000718019	6.33126e-37	15.6629	37	27550973	NA	NA	NA	NA	NA	NA	NA	NA	NA	NA	NA	NA	NA	NA	NA	NA	ENSG00000142765	ENSG00000142765	0	9676
chr1	27617337	27618084	748	region303	FALSE	TRUE	TRUE	TRUE	303	NA	NA	NA	NA	NA	NA	NA	NA	217	554.353	1557.96	5.56511e-07	1.09595e-163	39.5008	123	27617643	234	1397.94	1129.16	1.84836e-07	1.41729e-156	34.9828	125	27617644	116	153.783	312.053	0.00320803	4.40078e-16	8.42188	25	27617624	ENSG00000158195	ENSG00000181773	0	25598
chr1	27644333	27645149	817	region304	FALSE	TRUE	TRUE	FALSE	304	NA	NA	NA	NA	NA	NA	NA	NA	218	329.194	635.023	1.39604e-06	9.02256e-74	24.574	63	27644861	235	207.016	234.034	0.00125619	1.81309e-30	13.096	34	27644901	NA	NA	NA	NA	NA	NA	NA	NA	ENSG00000158195	ENSG00000158195	0	44107
chr1	27767406	27768253	848	region305	FALSE	FALSE	TRUE	FALSE	305	NA	NA	NA	NA	NA	NA	NA	NA	NA	NA	NA	NA	NA	NA	NA	NA	236	450.778	871.164	3.23941e-06	6.78766e-89	24.7671	79	27767914	NA	NA	NA	NA	NA	NA	NA	NA	ENSG00000126705	ENSG00000126705	0	35022
chr1	27796476	27797353	878	region306	FALSE	TRUE	FALSE	FALSE	306	NA	NA	NA	NA	NA	NA	NA	NA	219	97.2133	346.024	0.00116798	9.82042e-38	15.3034	39	27796887	NA	NA	NA	NA	NA	NA	NA	NA	NA	NA	NA	NA	NA	NA	NA	NA	ENSG00000126705	ENSG00000126705	0	5922
chr1	27833109	27834243	1135	region307	FALSE	FALSE	TRUE	FALSE	307	NA	NA	NA	NA	NA	NA	NA	NA	NA	NA	NA	NA	NA	NA	NA	NA	237	353.512	570.128	1.19482e-05	8.04544e-63	20.0378	60	27833474	NA	NA	NA	NA	NA	NA	NA	NA	ENSG00000000938	ENSG00000000938	0	71
chr1	27835624	27836601	978	region308	FALSE	TRUE	TRUE	FALSE	308	NA	NA	NA	NA	NA	NA	NA	NA	220	129.855	143.681	0.00560387	2.27321e-22	9.64599	31	27836294	238	188.083	204.442	0.00308144	1.92517e-30	11.3397	39	27836275	NA	NA	NA	NA	NA	NA	NA	NA	ENSG00000000938	ENSG00000000938	-1310	-1310
chr1	27854065	27854674	610	region309	FALSE	TRUE	TRUE	FALSE	309	NA	NA	NA	NA	NA	NA	NA	NA	221	365.397	893.186	1.01115e-06	1.39171e-91	27.6715	76	27854271	239	468.385	224.021	0.000150885	8.87013e-58	18.2658	58	27854298	NA	NA	NA	NA	NA	NA	NA	NA	ENSG00000126709	ENSG00000126709	10485	16637
chr1	27857895	27859842	1948	region310	FALSE	TRUE	TRUE	TRUE	310	NA	NA	NA	NA	NA	NA	NA	NA	222	341.754	909.037	1.07381e-06	1.21227e-100	24.9346	91	27858892	240	701.979	593.79	9.42716e-07	7.73464e-93	22.2344	89	27858884	118	620.752	682.243	3.1653e-05	7.28283e-53	16.3402	58	27858872	ENSG00000126709	ENSG00000126709	5317	11469
chr1	27924597	27925857	1261	region311	FALSE	FALSE	TRUE	FALSE	311	NA	NA	NA	NA	NA	NA	NA	NA	NA	NA	NA	NA	NA	NA	NA	NA	241	163.598	201.06	0.00228453	5.52459e-28	9.85744	40	27924831	NA	NA	NA	NA	NA	NA	NA	NA	ENSG00000009780	ENSG00000009780	0	0
chr1	28063298	28064245	948	region312	FALSE	TRUE	TRUE	TRUE	312	NA	NA	NA	NA	NA	NA	NA	NA	223	916.771	2068.25	2.83215e-07	1.24758e-206	48.9714	144	28063576	242	2324.33	1212.64	1.49148e-07	2.87396e-237	53.5436	162	28063578	121	142.194	66.1981	0.00419902	7.64328e-08	5.67078	17	28063570	ENSG00000130775	ENSG00000130775	-7397	-7397
chr1	28083060	28084070	1011	region313	FALSE	TRUE	TRUE	TRUE	313	NA	NA	NA	NA	NA	NA	NA	NA	224	295.709	679.542	1.83268e-06	1.95277e-76	19.9884	76	28083632	243	271.682	316.142	0.000103844	1.3683e-45	13.4638	55	28083587	122	207.725	240.344	0.000519472	3.67308e-18	8.1947	30	28083634	ENSG00000130775	ENSG00000130775	0	11418
chr1	28158841	28159435	595	region314	FALSE	FALSE	TRUE	FALSE	314	NA	NA	NA	NA	NA	NA	NA	NA	NA	NA	NA	NA	NA	NA	NA	NA	244	277.101	187.551	0.000999801	1.77525e-37	14.7463	40	28159037	NA	NA	NA	NA	NA	NA	NA	NA	ENSG00000158156	ENSG00000158156	0	0
chr1	28219680	28220684	1005	region315	FALSE	TRUE	FALSE	FALSE	315	NA	NA	NA	NA	NA	NA	NA	NA	225	296.811	395.968	1.34123e-05	1.51297e-58	21.4052	52	28220443	NA	NA	NA	NA	NA	NA	NA	NA	NA	NA	NA	NA	NA	NA	NA	NA	ENSG00000158161	ENSG00000158156	0	60589
chr1	28255285	28255738	454	region316	FALSE	TRUE	TRUE	FALSE	316	NA	NA	NA	NA	NA	NA	NA	NA	226	243.519	370.693	2.90804e-05	4.32753e-49	17.8934	48	28255519	245	507.857	201.534	4.49906e-05	5.1606e-55	18.5191	54	28255519	NA	NA	NA	NA	NA	NA	NA	NA	ENSG00000158161	ENSG00000158161	0	31964
chr1	28268362	28268968	607	region317	FALSE	FALSE	TRUE	FALSE	317	NA	NA	NA	NA	NA	NA	NA	NA	NA	NA	NA	NA	NA	NA	NA	NA	246	234.353	208.689	0.00104482	5.9906e-31	13.7584	33	28268776	NA	NA	NA	NA	NA	NA	NA	NA	ENSG00000158161	ENSG00000158161	0	18734
chr1	28314002	28314879	878	region318	FALSE	TRUE	TRUE	TRUE	318	NA	NA	NA	NA	NA	NA	NA	NA	227	824.888	2014.62	3.23818e-07	1.85409e-210	56.4688	136	28314448	247	501.145	612.837	1.37208e-06	5.6714e-84	24.6366	74	28314474	123	85.1672	554.185	0.00172479	1.98212e-21	11.5853	25	28314463	ENSG00000158161	ENSG00000158161	-26300	-26300
chr1	28343169	28344133	965	region319	FALSE	TRUE	FALSE	FALSE	319	NA	NA	NA	NA	NA	NA	NA	NA	228	148.279	436.521	0.000139178	7.3675e-50	16.2218	53	28343805	NA	NA	NA	NA	NA	NA	NA	NA	NA	NA	NA	NA	NA	NA	NA	NA	ENSG00000169403	ENSG00000169403	4318	48838
chr1	28398622	28399617	996	region320	FALSE	TRUE	FALSE	FALSE	320	NA	NA	NA	NA	NA	NA	NA	NA	229	319.136	360.271	2.07229e-05	4.96067e-80	23.9933	71	28399283	NA	NA	NA	NA	NA	NA	NA	NA	NA	NA	NA	NA	NA	NA	NA	NA	ENSG00000126698	ENSG00000215902	0	122
chr1	28431555	28432348	794	region321	FALSE	FALSE	TRUE	FALSE	321	NA	NA	NA	NA	NA	NA	NA	NA	NA	NA	NA	NA	NA	NA	NA	NA	248	174.964	248.502	0.00314818	3.62051e-31	11.7098	39	28431849	NA	NA	NA	NA	NA	NA	NA	NA	ENSG00000126698	ENSG00000126698	0	0
chr1	28455216	28455654	439	region322	FALSE	TRUE	FALSE	FALSE	322	NA	NA	NA	NA	NA	NA	NA	NA	230	92.6875	231.631	0.00231719	9.3173e-28	13.0382	30	28455392	NA	NA	NA	NA	NA	NA	NA	NA	NA	NA	NA	NA	NA	NA	NA	NA	ENSG00000130766	ENSG00000130766	-2939	-2939
chr1	28457603	28459065	1463	region323	FALSE	TRUE	TRUE	FALSE	323	NA	NA	NA	NA	NA	NA	NA	NA	231	110.473	212.195	0.00199191	1.4613e-24	10.5123	32	28458333	249	231.435	178.399	0.0016769	1.88956e-32	13.4697	36	28457838	NA	NA	NA	NA	NA	NA	NA	NA	ENSG00000130766	ENSG00000130766	0	0
chr1	28527827	28528453	627	region324	FALSE	TRUE	TRUE	TRUE	324	NA	NA	NA	NA	NA	NA	NA	NA	232	156.236	602.571	2.80823e-05	2.13118e-61	23.0602	52	28528169	250	1246.25	563.64	5.83114e-07	3.9413e-137	36.7337	104	28528162	124	354.23	108.492	0.00373092	3.11007e-17	8.23388	28	28528172	ENSG00000130772	ENSG00000130772	0	0
chr1	28716989	28718736	1748	region325	FALSE	TRUE	TRUE	FALSE	325	NA	NA	NA	NA	NA	NA	NA	NA	233	169.236	305.377	0.000127785	1.00353e-33	11.7169	43	28718181	251	578.164	591.944	1.91625e-06	9.41651e-86	20.6766	85	28718157	NA	NA	NA	NA	NA	NA	NA	NA	ENSG00000180198	ENSG00000180198	0	11906
chr1	28751257	28752649	1393	region326	FALSE	TRUE	TRUE	FALSE	326	NA	NA	NA	NA	NA	NA	NA	NA	234	122.509	375.406	0.000354426	5.96568e-37	16.0986	36	28751694	252	1116.63	430.177	1.04923e-06	2.10693e-120	36.4194	89	28751695	NA	NA	NA	NA	NA	NA	NA	NA	ENSG00000215901	ENSG00000180098	0	0
chr1	28780554	28781312	759	region327	FALSE	FALSE	TRUE	FALSE	327	NA	NA	NA	NA	NA	NA	NA	NA	NA	NA	NA	NA	NA	NA	NA	NA	253	225.623	162.834	0.00292179	9.68166e-35	11.5768	45	28780923	NA	NA	NA	NA	NA	NA	NA	NA	ENSG00000197989	ENSG00000197989	0	0
chr1	28797983	28798577	595	region328	FALSE	TRUE	TRUE	FALSE	328	NA	NA	NA	NA	NA	NA	NA	NA	235	207.424	410.603	4.70388e-05	2.23949e-44	14.5893	50	28798374	254	1163.51	534.462	5.97225e-07	1.24142e-120	28.8747	103	28798370	NA	NA	NA	NA	NA	NA	NA	NA	ENSG00000120656	ENSG00000188060	3623	6684
chr1	28847017	28848617	1601	region329	FALSE	FALSE	TRUE	FALSE	329	NA	NA	NA	NA	NA	NA	NA	NA	NA	NA	NA	NA	NA	NA	NA	NA	255	441.768	407.55	5.50039e-06	4.36476e-54	14.3457	64	28847906	NA	NA	NA	NA	NA	NA	NA	NA	ENSG00000120656	ENSG00000120656	-4845	-4845
chr1	28854493	28854936	444	region330	FALSE	FALSE	TRUE	FALSE	330	NA	NA	NA	NA	NA	NA	NA	NA	NA	NA	NA	NA	NA	NA	NA	NA	256	636.397	175.23	0.000277684	7.65121e-65	23.0656	56	28854742	NA	NA	NA	NA	NA	NA	NA	NA	ENSG00000120656	ENSG00000120656	-12321	-12321
chr1	29083930	29084549	620	region331	FALSE	FALSE	TRUE	FALSE	331	NA	NA	NA	NA	NA	NA	NA	NA	NA	NA	NA	NA	NA	NA	NA	NA	257	450.077	254.416	9.54281e-05	4.32653e-52	15.1002	59	29084306	NA	NA	NA	NA	NA	NA	NA	NA	ENSG00000159023	ENSG00000159023	-1666	-1666
chr1	29085843	29087689	1847	region332	FALSE	TRUE	TRUE	FALSE	332	NA	NA	NA	NA	NA	NA	NA	NA	236	504.723	539.574	2.4407e-06	1.5616e-116	31.9176	93	29086923	258	838.087	758.62	4.08412e-07	3.60056e-174	40.8855	130	29086928	NA	NA	NA	NA	NA	NA	NA	NA	ENSG00000159023	ENSG00000159023	0	0
chr1	29089808	29090740	933	region333	FALSE	FALSE	TRUE	FALSE	333	NA	NA	NA	NA	NA	NA	NA	NA	NA	NA	NA	NA	NA	NA	NA	NA	259	793.229	490.796	8.62811e-07	3.08966e-95	22.902	90	29090175	NA	NA	NA	NA	NA	NA	NA	NA	ENSG00000159023	ENSG00000159023	0	3593
chr1	29126874	29127266	393	region334	FALSE	FALSE	TRUE	FALSE	334	NA	NA	NA	NA	NA	NA	NA	NA	NA	NA	NA	NA	NA	NA	NA	NA	260	149.804	142.62	0.00892312	2.42231e-25	11.5993	30	29127052	NA	NA	NA	NA	NA	NA	NA	NA	ENSG00000159023	ENSG00000159023	0	40659
chr1	29161123	29162075	953	region335	FALSE	TRUE	TRUE	TRUE	335	NA	NA	NA	NA	NA	NA	NA	NA	237	1065.79	2247.91	2.41454e-07	3.69003e-232	63.0892	144	29161689	261	654.193	567.699	1.46764e-06	2.73181e-89	29.1355	71	29161683	125	538.902	1019.26	4.91304e-05	1.56733e-61	25.3198	49	29161693	ENSG00000159023	ENSG00000159023	0	74908
chr1	29401983	29402364	382	region336	FALSE	FALSE	TRUE	FALSE	336	NA	NA	NA	NA	NA	NA	NA	NA	NA	NA	NA	NA	NA	NA	NA	NA	262	262.146	124.097	0.00939125	8.30405e-29	10.828	38	29402175	NA	NA	NA	NA	NA	NA	NA	NA	ENSG00000116353	ENSG00000116350	0	-21035
chr1	29409017	29410167	1151	region337	FALSE	TRUE	TRUE	FALSE	337	NA	NA	NA	NA	NA	NA	NA	NA	238	181.805	260.22	0.00054571	1.71534e-35	11.9411	45	29409519	263	169.09	255.45	0.00181258	9.79693e-27	9.81514	38	29409521	NA	NA	NA	NA	NA	NA	NA	NA	ENSG00000116353	ENSG00000116353	0	19874
chr1	29578642	29579150	509	region338	FALSE	FALSE	TRUE	FALSE	338	NA	NA	NA	NA	NA	NA	NA	NA	NA	NA	NA	NA	NA	NA	NA	NA	264	426.642	369.819	1.93964e-05	7.65156e-61	17.769	63	29578851	NA	NA	NA	NA	NA	NA	NA	NA	ENSG00000060656	ENSG00000060656	52742	143008
chr1	30897396	30898064	669	region339	FALSE	FALSE	TRUE	TRUE	339	NA	NA	NA	NA	NA	NA	NA	NA	NA	NA	NA	NA	NA	NA	NA	NA	265	265.512	300.138	0.000137921	2.12022e-42	14.6912	47	30897781	128	60.7473	365.755	0.00288561	4.40078e-16	8.42188	25	30897771	ENSG00000162510	ENSG00000186056	60519	-65862
chr1	30942828	30943478	651	region340	FALSE	TRUE	TRUE	FALSE	340	NA	NA	NA	NA	NA	NA	NA	NA	239	162.476	127.655	0.00513937	7.48652e-27	12.1361	31	30943209	266	241.459	146.736	0.00385983	2.89434e-30	12.6108	35	30943215	NA	NA	NA	NA	NA	NA	NA	NA	ENSG00000162510	ENSG00000186056	15105	-20448
chr1	31097520	31097878	359	region341	FALSE	FALSE	TRUE	FALSE	341	NA	NA	NA	NA	NA	NA	NA	NA	NA	NA	NA	NA	NA	NA	NA	NA	267	309.984	219.277	0.000405524	2.08157e-41	14.5507	46	31097700	NA	NA	NA	NA	NA	NA	NA	NA	ENSG00000162512	ENSG00000162512	17023	56189
chr1	31109498	31110335	838	region342	FALSE	TRUE	TRUE	FALSE	342	NA	NA	NA	NA	NA	NA	NA	NA	240	88.6374	147.466	0.00792443	2.18178e-18	8.13084	29	31109857	268	505.724	371.522	4.21387e-06	5.04173e-64	17.3652	68	31109854	NA	NA	NA	NA	NA	NA	NA	NA	ENSG00000162512	ENSG00000162512	4566	43732
chr1	31203029	31203697	669	region343	FALSE	TRUE	FALSE	FALSE	343	NA	NA	NA	NA	NA	NA	NA	NA	241	122.404	288.158	0.00164055	1.81941e-34	11.1672	46	31203514	NA	NA	NA	NA	NA	NA	NA	NA	NA	NA	NA	NA	NA	NA	NA	NA	ENSG00000134644	ENSG00000162512	0	-48962
chr1	31317227	31318485	1259	region344	FALSE	TRUE	TRUE	FALSE	344	NA	NA	NA	NA	NA	NA	NA	NA	242	329.194	851.738	1.0964e-06	1.13376e-91	28.7976	74	31318043	269	1145.16	677.098	3.85217e-07	2.16023e-135	36.3839	103	31318041	NA	NA	NA	NA	NA	NA	NA	NA	ENSG00000134644	ENSG00000134644	-5877	-5877
chr1	31400608	31401071	464	region345	FALSE	FALSE	TRUE	FALSE	345	NA	NA	NA	NA	NA	NA	NA	NA	NA	NA	NA	NA	NA	NA	NA	NA	270	131.392	183.28	0.00759465	5.90174e-27	12.5445	30	31400883	NA	NA	NA	NA	NA	NA	NA	NA	ENSG00000084628	ENSG00000084628	24108	83915
chr1	31416075	31416753	679	region346	FALSE	TRUE	TRUE	FALSE	346	NA	NA	NA	NA	NA	NA	NA	NA	243	161.417	343.902	0.000115613	2.04602e-40	12.0811	52	31416490	271	747.394	687.962	8.26173e-07	3.39055e-100	20.8051	101	31416485	NA	NA	NA	NA	NA	NA	NA	NA	ENSG00000084628	ENSG00000084628	8426	68233
chr1	31863593	31864099	507	region347	FALSE	FALSE	TRUE	FALSE	347	NA	NA	NA	NA	NA	NA	NA	NA	NA	NA	NA	NA	NA	NA	NA	NA	272	119.149	328.693	0.00195772	2.63457e-33	11.8166	42	31863848	NA	NA	NA	NA	NA	NA	NA	NA	ENSG00000121764	ENSG00000121764	0	7705
chr1	31942667	31943917	1251	region348	FALSE	TRUE	TRUE	TRUE	348	NA	NA	NA	NA	NA	NA	NA	NA	244	106.634	324.159	0.000891184	1.10943e-35	14.5377	38	31943490	273	362.961	572.365	9.66207e-06	8.94623e-72	22.5045	65	31943492	129	165.972	364.287	0.000364716	3.2713e-20	9.25899	30	31943514	ENSG00000084636	ENSG00000084636	-160	-160
chr1	31944697	31945525	829	region349	FALSE	TRUE	TRUE	FALSE	349	NA	NA	NA	NA	NA	NA	NA	NA	245	386.518	401.392	5.75931e-06	1.5181e-65	19.2574	65	31944952	274	419.484	584.47	4.96438e-06	1.09693e-73	19.9285	73	31944971	NA	NA	NA	NA	NA	NA	NA	NA	ENSG00000084636	ENSG00000084636	-2190	-2190
chr1	31950817	31951307	491	region350	FALSE	TRUE	FALSE	FALSE	350	NA	NA	NA	NA	NA	NA	NA	NA	246	130.954	204.354	0.00181313	5.40692e-27	11.1748	34	31950997	NA	NA	NA	NA	NA	NA	NA	NA	NA	NA	NA	NA	NA	NA	NA	NA	ENSG00000084636	ENSG00000084636	-8310	-8310
chr1	32000400	32001355	956	region351	FALSE	FALSE	TRUE	FALSE	351	NA	NA	NA	NA	NA	NA	NA	NA	NA	NA	NA	NA	NA	NA	NA	NA	275	106.055	187.342	0.00854682	6.63774e-23	9.90685	31	32001040	NA	NA	NA	NA	NA	NA	NA	NA	ENSG00000121753	ENSG00000121753	0	1173
chr1	32001498	32002089	592	region352	FALSE	FALSE	TRUE	FALSE	352	NA	NA	NA	NA	NA	NA	NA	NA	NA	NA	NA	NA	NA	NA	NA	NA	276	191.836	146.736	0.00546192	8.2638e-27	11.3911	33	32001900	NA	NA	NA	NA	NA	NA	NA	NA	ENSG00000121753	ENSG00000121753	0	439
chr1	32002344	32002935	592	region353	FALSE	FALSE	TRUE	FALSE	353	NA	NA	NA	NA	NA	NA	NA	NA	NA	NA	NA	NA	NA	NA	NA	NA	277	200.352	187.342	0.00148117	2.04e-31	11.8387	39	32002737	NA	NA	NA	NA	NA	NA	NA	NA	ENSG00000121753	ENSG00000121753	0	0
chr1	32175548	32177643	2096	region354	FALSE	TRUE	TRUE	TRUE	354	NA	NA	NA	NA	NA	NA	NA	NA	247	318.111	784.085	1.68242e-06	2.70184e-87	21.3373	85	32176979	278	626.518	444.39	2.06452e-06	4.88709e-74	18.1813	78	32176976	130	373.264	159.605	0.00261226	6.28999e-21	9.64479	30	32176974	ENSG00000184007	ENSG00000184007	0	0
chr1	32177899	32178409	511	region355	FALSE	TRUE	FALSE	FALSE	355	NA	NA	NA	NA	NA	NA	NA	NA	248	90.5607	173.538	0.0046497	7.58054e-21	7.45086	37	32178166	NA	NA	NA	NA	NA	NA	NA	NA	NA	NA	NA	NA	NA	NA	NA	NA	ENSG00000184007	ENSG00000184007	-1324	-1324
chr1	32194105	32194877	773	region356	TRUE	TRUE	TRUE	TRUE	356	69	29.0032	96.1129	0.00600928	2.93616e-09	5.81628	23	32194356	249	840.199	2488.22	3.18696e-07	1.52486e-223	41.1047	172	32194400	279	1800.21	1367.54	1.20926e-07	2.45211e-191	34.8711	157	32194390	131	977.593	465.868	0.000134097	8.01955e-50	17.1677	52	32194369	ENSG00000184007	ENSG00000184007	-17530	-17530
chr1	32223413	32224295	883	region357	FALSE	TRUE	TRUE	TRUE	357	NA	NA	NA	NA	NA	NA	NA	NA	250	606.185	1472.52	5.12793e-07	3.20347e-149	35.5696	117	32223811	280	489.041	826.758	1.03713e-06	8.12344e-86	24.1479	77	32223870	132	232.145	618.932	0.000152757	8.38031e-33	14.6399	35	32223921	ENSG00000121774	ENSG00000121774	-27783	-27783
chr1	32224920	32226163	1244	region358	FALSE	TRUE	TRUE	TRUE	358	NA	NA	NA	NA	NA	NA	NA	NA	251	548.067	1969.82	8.21793e-07	7.47205e-219	43.184	164	32225621	281	2090.65	1713.39	7.68695e-08	1.0398e-240	42.5764	184	32225632	133	199.506	410.974	0.000176706	3.22574e-24	10.189	34	32225623	ENSG00000121774	ENSG00000121774	-25915	-25915
chr1	32438416	32440202	1787	region359	FALSE	TRUE	TRUE	TRUE	359	NA	NA	NA	NA	NA	NA	NA	NA	252	742.876	3216.22	6.39165e-07	8.43859e-278	62.4319	180	32439532	282	1539.21	1230.11	1.61369e-07	2.39106e-204	46.6916	146	32439541	134	411.533	939.013	0.000127036	1.13629e-49	15.8999	55	32439463	ENSG00000160050	ENSG00000160050	0	0
chr1	32449588	32451166	1579	region360	FALSE	TRUE	TRUE	FALSE	360	NA	NA	NA	NA	NA	NA	NA	NA	253	617.152	1376.88	5.14675e-07	5.45858e-152	39.2773	113	32450479	283	1280.04	844.086	2.59258e-07	1.65017e-147	36.4414	114	32450484	NA	NA	NA	NA	NA	NA	NA	NA	ENSG00000222046	ENSG00000222046	0	2306
chr1	32574975	32576541	1567	region361	FALSE	TRUE	TRUE	TRUE	361	NA	NA	NA	NA	NA	NA	NA	NA	254	548.361	703.358	1.31407e-06	1.55178e-89	21.1464	88	32575729	284	1338.42	944.135	2.28858e-07	7.18423e-147	27.985	131	32575739	135	201.169	467.146	6.90856e-05	1.26996e-27	11.0289	37	32575712	ENSG00000175130	ENSG00000175130	-554	-554
chr1	32579458	32580612	1155	region362	FALSE	TRUE	TRUE	FALSE	362	NA	NA	NA	NA	NA	NA	NA	NA	255	77.681	202.657	0.00482058	1.15202e-22	10.4304	29	32580387	285	316.176	201.711	0.000384724	9.81432e-44	15.3916	47	32580401	NA	NA	NA	NA	NA	NA	NA	NA	ENSG00000175130	ENSG00000175130	-5037	-5037
chr1	32738404	32739271	868	region363	FALSE	FALSE	TRUE	FALSE	363	NA	NA	NA	NA	NA	NA	NA	NA	NA	NA	NA	NA	NA	NA	NA	NA	286	173.707	170.807	0.00443974	1.18544e-25	12.1398	29	32738633	NA	NA	NA	NA	NA	NA	NA	NA	ENSG00000215897	ENSG00000215897	0	29591
chr1	32861787	32862640	854	region364	FALSE	FALSE	TRUE	FALSE	364	NA	NA	NA	NA	NA	NA	NA	NA	NA	NA	NA	NA	NA	NA	NA	NA	287	124.221	291.791	0.00174776	1.34487e-27	10.8316	36	32862212	NA	NA	NA	NA	NA	NA	NA	NA	ENSG00000176261	ENSG00000176261	0	26480
chr1	32888475	32890341	1867	region365	FALSE	TRUE	TRUE	TRUE	365	NA	NA	NA	NA	NA	NA	NA	NA	256	1032.63	1972.65	2.80761e-07	3.20398e-207	51.2407	141	32889642	288	2155.06	1214.39	1.40763e-07	9.24869e-254	56.8658	170	32889640	136	72.8701	252.868	0.00779278	1.49706e-11	6.23861	24	32889630	ENSG00000176261	ENSG00000176261	0	0
chr1	32991906	32993119	1214	region366	FALSE	FALSE	TRUE	TRUE	366	NA	NA	NA	NA	NA	NA	NA	NA	NA	NA	NA	NA	NA	NA	NA	NA	289	281.24	540.42	3.16785e-05	5.01857e-55	16.4883	59	32992467	137	56.3471	223.745	0.00872313	3.03187e-10	6.40192	20	32992458	ENSG00000162522	ENSG00000162522	0	11807
chr1	32998215	32998897	683	region367	FALSE	TRUE	TRUE	FALSE	367	NA	NA	NA	NA	NA	NA	NA	NA	257	267.552	912.026	3.82861e-06	3.96917e-86	20.0591	87	32998600	290	332.784	281.143	7.03719e-05	6.38925e-42	11.8724	55	32998598	NA	NA	NA	NA	NA	NA	NA	NA	ENSG00000162522	ENSG00000162522	0	18116
chr1	32998983	33000248	1266	region368	FALSE	TRUE	TRUE	TRUE	368	NA	NA	NA	NA	NA	NA	NA	NA	258	321.332	1207.19	1.61825e-06	4.09676e-114	28.5943	97	32999852	291	266.512	459.01	5.03915e-05	4.89666e-52	15.4257	58	32999823	138	148.178	995.723	0.000314986	1.08019e-45	16.1959	49	32999841	ENSG00000162522	ENSG00000162522	0	18884
chr1	33055278	33056967	1690	region369	FALSE	TRUE	TRUE	FALSE	369	NA	NA	NA	NA	NA	NA	NA	NA	259	110.52	267.843	0.00151162	1.73908e-35	12.5869	43	33056068	292	805.443	399.871	2.91533e-06	3.23765e-86	23.4197	79	33056053	NA	NA	NA	NA	NA	NA	NA	NA	ENSG00000134684	ENSG00000134684	0	0
chr1	33057993	33058516	524	region370	FALSE	TRUE	TRUE	FALSE	370	NA	NA	NA	NA	NA	NA	NA	NA	260	110.066	142.583	0.00505633	7.91644e-21	10.3558	26	33058292	293	556.772	243.445	2.57153e-05	9.24379e-60	20.2039	56	33058292	NA	NA	NA	NA	NA	NA	NA	NA	ENSG00000116497	ENSG00000134684	0	-1773
chr1	33086837	33087223	387	region371	FALSE	FALSE	TRUE	FALSE	371	NA	NA	NA	NA	NA	NA	NA	NA	NA	NA	NA	NA	NA	NA	NA	NA	294	220.844	223.862	0.00119013	5.61371e-30	11.1057	39	33087032	NA	NA	NA	NA	NA	NA	NA	NA	ENSG00000116497	ENSG00000160097	0	21715
chr1	33139169	33140289	1121	region372	FALSE	FALSE	TRUE	FALSE	372	NA	NA	NA	NA	NA	NA	NA	NA	NA	NA	NA	NA	NA	NA	NA	NA	295	133.352	187.856	0.00413263	1.54536e-20	9.52616	28	33139871	NA	NA	NA	NA	NA	NA	NA	NA	ENSG00000121900	ENSG00000121900	0	8983
chr1	33201773	33202558	786	region373	FALSE	TRUE	TRUE	FALSE	373	NA	NA	NA	NA	NA	NA	NA	NA	261	250.969	492.31	1.08241e-05	4.43823e-54	17.1819	56	33201971	296	505.672	171.445	0.000106501	1.09961e-52	16.1032	57	33201993	NA	NA	NA	NA	NA	NA	NA	NA	ENSG00000116514	ENSG00000116514	0	443
chr1	33218839	33219877	1039	region374	FALSE	TRUE	TRUE	TRUE	374	NA	NA	NA	NA	NA	NA	NA	NA	262	892.702	2194.29	2.86475e-07	5.11811e-222	46.3426	161	33219575	297	578.164	725.356	1.10983e-06	6.4365e-88	21.6437	85	33219535	139	583.815	766.629	5.69365e-05	1.37581e-57	21.0137	53	33219538	ENSG00000217644	ENSG00000217644	179	706
chr1	33222424	33223520	1097	region375	FALSE	TRUE	TRUE	FALSE	375	NA	NA	NA	NA	NA	NA	NA	NA	263	78.0645	181.088	0.00549835	2.62204e-22	9.61293	31	33222926	298	343.037	149.909	0.00164081	8.00682e-33	11.5801	42	33222911	NA	NA	NA	NA	NA	NA	NA	NA	ENSG00000217644	ENSG00000217644	3764	4291
chr1	33227269	33227919	651	region376	FALSE	TRUE	FALSE	FALSE	376	NA	NA	NA	NA	NA	NA	NA	NA	264	122.404	226.966	0.00127318	7.92903e-27	9.34574	40	33227551	NA	NA	NA	NA	NA	NA	NA	NA	NA	NA	NA	NA	NA	NA	NA	NA	ENSG00000217644	ENSG00000217644	8609	9136
chr1	33230146	33231380	1235	region377	TRUE	TRUE	TRUE	TRUE	377	72	208.709	65.1603	0.000134001	1.66851e-18	8.67697	31	33231004	265	1161.88	2883.51	1.80596e-07	5.16286e-280	52.0825	198	33230951	299	1444.4	823.122	2.71347e-07	3.09992e-164	32.5961	137	33230965	140	1057.73	1505.04	3.77507e-05	1.63776e-93	23.9337	87	33230961	ENSG00000217644	ENSG00000217644	11486	12013
chr1	33242704	33243293	590	region378	FALSE	TRUE	FALSE	FALSE	378	NA	NA	NA	NA	NA	NA	NA	NA	266	248.789	744.378	3.75744e-06	1.36943e-81	22.9092	75	33242939	NA	NA	NA	NA	NA	NA	NA	NA	NA	NA	NA	NA	NA	NA	NA	NA	ENSG00000004455	ENSG00000217644	2880	24571
chr1	33243376	33244561	1186	region379	FALSE	TRUE	TRUE	FALSE	379	NA	NA	NA	NA	NA	NA	NA	NA	267	752.271	1452.2	4.42343e-07	2.954e-163	32.5511	136	33243928	300	244.673	118.114	0.00744872	1.40378e-29	9.54033	44	33243951	NA	NA	NA	NA	NA	NA	NA	NA	ENSG00000004455	ENSG00000217644	1612	25243
chr1	33365006	33366233	1228	region380	FALSE	TRUE	TRUE	FALSE	380	NA	NA	NA	NA	NA	NA	NA	NA	268	172.536	163.783	0.0016881	6.79923e-30	12.0661	36	33365886	301	189.512	183.28	0.00257344	8.90656e-29	11.1243	37	33365849	NA	NA	NA	NA	NA	NA	NA	NA	ENSG00000142920	ENSG00000142920	6297	45705
chr1	33533692	33534618	927	region381	FALSE	TRUE	TRUE	FALSE	381	NA	NA	NA	NA	NA	NA	NA	NA	269	406.922	603.617	1.47279e-06	1.48618e-81	24.8067	71	33533951	302	2226.17	1230.11	1.38341e-07	5.09495e-236	52.8977	162	33533942	NA	NA	NA	NA	NA	NA	NA	NA	ENSG00000160094	ENSG00000184389	0	24668
chr1	33580261	33581005	745	region382	FALSE	FALSE	TRUE	FALSE	382	NA	NA	NA	NA	NA	NA	NA	NA	NA	NA	NA	NA	NA	NA	NA	NA	303	225.623	266.229	0.000834114	8.83853e-35	11.3	46	33580735	NA	NA	NA	NA	NA	NA	NA	NA	ENSG00000134686	ENSG00000184389	0	-20975
chr1	33596682	33597273	592	region383	FALSE	TRUE	FALSE	FALSE	383	NA	NA	NA	NA	NA	NA	NA	NA	270	171.224	268.576	0.000450581	2.95808e-32	9.47266	49	33597057	NA	NA	NA	NA	NA	NA	NA	NA	NA	NA	NA	NA	NA	NA	NA	NA	ENSG00000134686	ENSG00000134686	0	16508
chr1	34599340	34600896	1557	region384	FALSE	TRUE	FALSE	FALSE	384	NA	NA	NA	NA	NA	NA	NA	NA	271	107.468	313.451	0.000842291	2.16725e-31	12.5262	37	34600468	NA	NA	NA	NA	NA	NA	NA	NA	NA	NA	NA	NA	NA	NA	NA	NA	ENSG00000142698	ENSG00000142698	142021	194269
chr1	35104097	35105419	1323	region385	FALSE	FALSE	TRUE	FALSE	385	NA	NA	NA	NA	NA	NA	NA	NA	NA	NA	NA	NA	NA	NA	NA	NA	304	571.754	195.555	6.64266e-05	2.24187e-55	16.6585	59	35104773	NA	NA	NA	NA	NA	NA	NA	NA	ENSG00000116544	ENSG00000163866	0	-6163
chr1	35221039	35221410	372	region386	FALSE	FALSE	TRUE	FALSE	386	NA	NA	NA	NA	NA	NA	NA	NA	NA	NA	NA	NA	NA	NA	NA	NA	305	314.893	130.984	0.0036327	7.57687e-28	10.0668	39	35221212	NA	NA	NA	NA	NA	NA	NA	NA	ENSG00000163867	ENSG00000204105	0	-4145
chr1	35285610	35286217	608	region387	FALSE	TRUE	TRUE	FALSE	387	NA	NA	NA	NA	NA	NA	NA	NA	272	129.881	222.566	0.000950155	3.44287e-31	13.1462	35	35285993	306	246.464	128.241	0.00822296	1.27941e-27	11.4971	34	35285967	NA	NA	NA	NA	NA	NA	NA	NA	ENSG00000163867	ENSG00000163867	-15454	-15454
chr1	35692653	35693152	500	region388	FALSE	TRUE	FALSE	FALSE	388	NA	NA	NA	NA	NA	NA	NA	NA	273	194.59	316.415	8.6963e-05	1.34822e-44	13.9913	52	35692887	NA	NA	NA	NA	NA	NA	NA	NA	NA	NA	NA	NA	NA	NA	NA	NA	ENSG00000142687	ENSG00000142687	0	102439
chr1	35956729	35957600	872	region389	FALSE	FALSE	TRUE	FALSE	389	NA	NA	NA	NA	NA	NA	NA	NA	NA	NA	NA	NA	NA	NA	NA	NA	307	287.236	279.511	0.000220372	8.45882e-45	14.4373	51	35957343	NA	NA	NA	NA	NA	NA	NA	NA	ENSG00000142686	ENSG00000142686	0	0
chr1	36007290	36007865	576	region390	FALSE	FALSE	TRUE	FALSE	390	NA	NA	NA	NA	NA	NA	NA	NA	NA	NA	NA	NA	NA	NA	NA	NA	308	467.97	408.435	5.29745e-06	2.99585e-72	21.3616	68	36007623	NA	NA	NA	NA	NA	NA	NA	NA	ENSG00000092853	ENSG00000092853	0	290
chr1	36007934	36009204	1271	region391	FALSE	FALSE	TRUE	FALSE	391	NA	NA	NA	NA	NA	NA	NA	NA	NA	NA	NA	NA	NA	NA	NA	NA	309	278.172	137.168	0.00645405	6.87132e-42	12.1387	54	36008224	NA	NA	NA	NA	NA	NA	NA	NA	ENSG00000092853	ENSG00000092853	0	0
chr1	36168866	36169710	845	region392	FALSE	FALSE	TRUE	FALSE	392	NA	NA	NA	NA	NA	NA	NA	NA	NA	NA	NA	NA	NA	NA	NA	NA	310	297.129	311.119	7.76632e-05	1.92017e-48	14.785	55	36169360	NA	NA	NA	NA	NA	NA	NA	NA	ENSG00000126070	ENSG00000126070	0	0
chr1	36185313	36186197	885	region393	FALSE	TRUE	FALSE	FALSE	393	NA	NA	NA	NA	NA	NA	NA	NA	274	171.866	258.053	0.000368807	7.24953e-38	14.972	40	36185963	NA	NA	NA	NA	NA	NA	NA	NA	NA	NA	NA	NA	NA	NA	NA	NA	ENSG00000126070	ENSG00000126070	0	16407
chr1	36345035	36345911	877	region394	FALSE	FALSE	TRUE	FALSE	394	NA	NA	NA	NA	NA	NA	NA	NA	NA	NA	NA	NA	NA	NA	NA	NA	311	225.98	142.934	0.00565371	3.42649e-26	9.04883	40	36345281	NA	NA	NA	NA	NA	NA	NA	NA	ENSG00000171812	ENSG00000171812	0	17497
chr1	36346305	36347727	1423	region395	FALSE	TRUE	TRUE	FALSE	395	NA	NA	NA	NA	NA	NA	NA	NA	275	861.775	1136.58	6.34266e-07	5.41153e-159	37.6925	122	36346760	312	1934.87	601.152	1.01977e-06	1.16721e-204	42.7567	153	36346762	NA	NA	NA	NA	NA	NA	NA	NA	ENSG00000171812	ENSG00000171812	0	15681
chr1	36387146	36389328	2183	region396	FALSE	TRUE	TRUE	TRUE	396	NA	NA	NA	NA	NA	NA	NA	NA	276	101.915	396.979	0.000738379	4.67606e-52	16.1672	56	36388016	313	449.431	531.143	3.02037e-06	1.69485e-69	18.3719	72	36387998	141	274.362	489.937	9.22202e-05	5.27072e-31	10.8808	43	36387985	ENSG00000054116	ENSG00000054116	0	0
chr1	36393127	36394542	1416	region397	FALSE	TRUE	TRUE	FALSE	397	NA	NA	NA	NA	NA	NA	NA	NA	277	155.353	368.152	0.00011986	6.30899e-46	15.3733	50	36394010	314	287.236	337.916	5.89035e-05	2.37405e-51	15.8255	56	36394005	NA	NA	NA	NA	NA	NA	NA	NA	ENSG00000116871	ENSG00000116871	0	0
chr1	36461294	36461918	625	region398	FALSE	TRUE	TRUE	FALSE	398	NA	NA	NA	NA	NA	NA	NA	NA	278	180.874	163.29	0.00287666	2.99509e-28	10.8705	37	36461660	315	314.893	246.809	0.000308112	1.8638e-44	13.5902	53	36461636	NA	NA	NA	NA	NA	NA	NA	NA	ENSG00000054118	ENSG00000054118	-708	-708
chr1	36462036	36463283	1248	region399	FALSE	TRUE	TRUE	FALSE	399	NA	NA	NA	NA	NA	NA	NA	NA	279	76.291	134.144	0.00681303	5.72611e-18	8.44024	27	36462384	316	508.737	705.865	7.98479e-07	1.80842e-86	21.392	84	36462415	NA	NA	NA	NA	NA	NA	NA	NA	ENSG00000054118	ENSG00000054118	0	0
chr1	36588151	36589522	1372	region400	FALSE	TRUE	TRUE	FALSE	400	NA	NA	NA	NA	NA	NA	NA	NA	280	853.523	1106.93	6.44939e-07	1.54511e-150	34.6139	120	36588995	317	2299.62	1193.28	1.53384e-07	6.70239e-234	46.9917	170	36588994	NA	NA	NA	NA	NA	NA	NA	NA	ENSG00000196182	ENSG00000142694	0	-25809
chr1	36611851	36613140	1290	region401	FALSE	TRUE	TRUE	FALSE	401	NA	NA	NA	NA	NA	NA	NA	NA	281	228.825	366.608	5.60099e-05	1.3119e-47	16.2463	50	36612162	318	1163.51	713.896	3.21844e-07	1.17652e-141	32.484	116	36612123	NA	NA	NA	NA	NA	NA	NA	NA	ENSG00000196182	ENSG00000196182	0	10944
chr1	36623739	36625324	1586	region402	FALSE	FALSE	TRUE	FALSE	402	NA	NA	NA	NA	NA	NA	NA	NA	NA	NA	NA	NA	NA	NA	NA	NA	319	131.466	175.238	0.0072144	6.16964e-19	8.93583	27	36624121	NA	NA	NA	NA	NA	NA	NA	NA	ENSG00000196182	ENSG00000196182	0	0
chr1	36650061	36650812	752	region403	FALSE	TRUE	FALSE	TRUE	403	NA	NA	NA	NA	NA	NA	NA	NA	282	160.469	249.999	0.00036456	5.72308e-33	13.3952	37	36650339	NA	NA	NA	NA	NA	NA	NA	NA	142	292.837	193.434	0.00208147	2.35744e-20	9.94259	28	36650313	ENSG00000116885	ENSG00000181817	5283	-13981
chr1	36801326	36801831	506	region404	FALSE	FALSE	TRUE	FALSE	404	NA	NA	NA	NA	NA	NA	NA	NA	NA	NA	NA	NA	NA	NA	NA	NA	320	156.567	239.269	0.00337559	1.48874e-20	8.17447	33	36801526	NA	NA	NA	NA	NA	NA	NA	NA	ENSG00000119535	ENSG00000119535	-79860	-79860
chr1	37707277	37707948	672	region405	FALSE	TRUE	FALSE	FALSE	405	NA	NA	NA	NA	NA	NA	NA	NA	283	156.382	203.752	0.000694823	1.64733e-29	10.8874	39	37707699	NA	NA	NA	NA	NA	NA	NA	NA	NA	NA	NA	NA	NA	NA	NA	NA	ENSG00000163874	ENSG00000163874	-4805	-4805
chr1	37709500	37710351	852	region406	FALSE	FALSE	TRUE	FALSE	406	NA	NA	NA	NA	NA	NA	NA	NA	NA	NA	NA	NA	NA	NA	NA	NA	321	239.083	521.858	4.98609e-05	5.68748e-48	13.5784	58	37709972	NA	NA	NA	NA	NA	NA	NA	NA	ENSG00000163874	ENSG00000163874	-2402	-2402
chr1	37714633	37716473	1841	region407	TRUE	TRUE	TRUE	TRUE	407	80	208.505	18.1199	0.00750448	9.32653e-13	7.46551	24	37715598	284	935.62	2535.22	2.60347e-07	3.81355e-248	51.2576	174	37715621	322	1982.16	2115.57	1.18849e-07	1.72998e-269	50.9556	192	37715631	144	1443.15	2550.15	1.09038e-05	4.97749e-149	35.1143	119	37715623	ENSG00000163874	ENSG00000163874	0	1880
chr1	37717325	37718557	1233	region408	FALSE	TRUE	TRUE	FALSE	408	NA	NA	NA	NA	NA	NA	NA	NA	285	228.928	690.194	5.41132e-06	1.65581e-77	22.2141	72	37717987	323	813.521	825.392	4.33215e-07	5.01222e-113	27.629	98	37717953	NA	NA	NA	NA	NA	NA	NA	NA	ENSG00000163874	ENSG00000163874	0	4572
chr1	37719873	37720897	1025	region409	FALSE	FALSE	TRUE	FALSE	409	NA	NA	NA	NA	NA	NA	NA	NA	NA	NA	NA	NA	NA	NA	NA	NA	324	501.318	215.878	3.83318e-05	1.70931e-55	17.1045	58	37720388	NA	NA	NA	NA	NA	NA	NA	NA	ENSG00000163874	ENSG00000163874	0	7120
chr1	37724402	37726573	2172	region410	FALSE	TRUE	TRUE	FALSE	410	NA	NA	NA	NA	NA	NA	NA	NA	286	569.085	1094.58	6.14789e-07	1.01826e-181	45.3019	129	37725079	325	1014.11	428.504	9.98484e-07	4.07934e-116	31.2064	94	37725070	NA	NA	NA	NA	NA	NA	NA	NA	ENSG00000163875	ENSG00000163874	0	11649
chr1	37747271	37747994	724	region411	FALSE	TRUE	TRUE	FALSE	411	NA	NA	NA	NA	NA	NA	NA	NA	287	89.3334	235.563	0.00238939	1.22679e-21	8.98211	32	37747630	326	176.432	150.521	0.00695348	9.08071e-22	9.59726	30	37747674	NA	NA	NA	NA	NA	NA	NA	NA	ENSG00000163875	ENSG00000163875	0	4968
chr1	37752347	37753448	1102	region412	FALSE	TRUE	TRUE	FALSE	412	NA	NA	NA	NA	NA	NA	NA	NA	288	312.914	786.971	1.63167e-06	3.06069e-84	27.8672	68	37752986	327	864.552	1315.18	6.50307e-07	1.46967e-150	40.4091	110	37753002	NA	NA	NA	NA	NA	NA	NA	NA	ENSG00000163875	ENSG00000163875	0	0
chr1	37840651	37841034	384	region413	FALSE	FALSE	TRUE	FALSE	413	NA	NA	NA	NA	NA	NA	NA	NA	NA	NA	NA	NA	NA	NA	NA	NA	328	383.593	115.391	0.00613774	9.84079e-35	11.8808	44	37840843	NA	NA	NA	NA	NA	NA	NA	NA	ENSG00000134697	ENSG00000134697	-6542	-6542
chr1	38003845	38005124	1280	region414	FALSE	FALSE	TRUE	FALSE	414	NA	NA	NA	NA	NA	NA	NA	NA	NA	NA	NA	NA	NA	NA	NA	NA	329	414.88	464.756	5.85082e-06	2.02806e-66	18.8796	67	38004225	NA	NA	NA	NA	NA	NA	NA	NA	ENSG00000183317	ENSG00000183317	-434	-434
chr1	38015306	38015767	462	region415	FALSE	FALSE	TRUE	FALSE	415	NA	NA	NA	NA	NA	NA	NA	NA	NA	NA	NA	NA	NA	NA	NA	NA	330	252.795	116.668	0.0081997	1.71589e-29	11.1739	38	38015603	NA	NA	NA	NA	NA	NA	NA	NA	ENSG00000183317	ENSG00000183317	-11895	-11895
chr1	38031494	38032651	1158	region416	FALSE	FALSE	TRUE	FALSE	416	NA	NA	NA	NA	NA	NA	NA	NA	NA	NA	NA	NA	NA	NA	NA	NA	331	160.771	214.109	0.0028638	3.81856e-31	13.1057	35	38031833	NA	NA	NA	NA	NA	NA	NA	NA	ENSG00000185090	ENSG00000185090	0	0
chr1	38265676	38267556	1881	region417	FALSE	TRUE	TRUE	TRUE	417	NA	NA	NA	NA	NA	NA	NA	NA	289	1938.37	4911.72	3.79827e-08	0	67.9817	273	38266636	332	2134.91	1458.15	8.97498e-08	1.11483e-228	37.7346	184	38266692	147	277.451	1253.86	0.000115545	3.31604e-54	16.6171	59	38266655	ENSG00000183520	ENSG00000183520	3595	14675
chr1	38268084	38269535	1452	region418	FALSE	TRUE	TRUE	FALSE	418	NA	NA	NA	NA	NA	NA	NA	NA	290	223.438	462.838	3.16833e-05	5.62523e-54	15.9776	59	38268483	333	322.472	309.333	6.85142e-05	3.45271e-51	14.688	59	38268482	NA	NA	NA	NA	NA	NA	NA	NA	ENSG00000183520	ENSG00000185668	6003	15518
chr1	38299851	38301006	1156	region419	FALSE	TRUE	TRUE	TRUE	419	NA	NA	NA	NA	NA	NA	NA	NA	291	1858.93	3429.96	8.08591e-08	7.63133e-289	49.8959	209	38300164	334	2199.11	1622.09	7.08574e-08	4.00304e-229	38.7974	182	38300168	148	225.348	695.898	0.000216965	1.03191e-33	12.1918	43	38300196	ENSG00000185668	ENSG00000185668	-14798	-14798
chr1	38344930	38345551	622	region420	FALSE	TRUE	TRUE	FALSE	420	NA	NA	NA	NA	NA	NA	NA	NA	292	163.162	90.9665	0.00895116	2.72684e-22	10.2206	29	38345125	335	656.925	416.772	2.15449e-06	9.97103e-80	22.9096	73	38345128	NA	NA	NA	NA	NA	NA	NA	NA	ENSG00000185668	ENSG00000185668	-59877	-59877
chr1	39051503	39052853	1351	region421	FALSE	TRUE	TRUE	FALSE	421	NA	NA	NA	NA	NA	NA	NA	NA	293	121.333	807.466	0.000140126	4.69299e-74	18.5328	77	39052133	336	366.196	261.877	0.000159082	3.89969e-43	11.8303	57	39052166	NA	NA	NA	NA	NA	NA	NA	NA	ENSG00000116954	ENSG00000116954	24755	45074
chr1	39053070	39053742	673	region422	FALSE	TRUE	TRUE	FALSE	422	NA	NA	NA	NA	NA	NA	NA	NA	294	149.858	387.905	0.000160187	4.86698e-44	13.3979	53	39053411	337	201.841	169.226	0.00312143	1.36383e-24	8.36281	40	39053424	NA	NA	NA	NA	NA	NA	NA	NA	ENSG00000116954	ENSG00000116954	23866	44185
chr1	39090699	39091506	808	region423	FALSE	TRUE	FALSE	FALSE	423	NA	NA	NA	NA	NA	NA	NA	NA	295	432.175	977.99	6.88993e-07	1.97456e-101	27.7143	86	39091215	NA	NA	NA	NA	NA	NA	NA	NA	NA	NA	NA	NA	NA	NA	NA	NA	ENSG00000116954	ENSG00000116954	0	6421
chr1	39095627	39096150	524	region424	FALSE	TRUE	TRUE	FALSE	424	NA	NA	NA	NA	NA	NA	NA	NA	296	248.789	989.239	3.5929e-06	1.20473e-101	26.8279	88	39095878	338	247.766	116.668	0.00806194	1.32197e-26	10.0327	37	39095865	NA	NA	NA	NA	NA	NA	NA	NA	ENSG00000116954	ENSG00000116954	0	1777
chr1	39096915	39098494	1580	region425	FALSE	FALSE	TRUE	FALSE	425	NA	NA	NA	NA	NA	NA	NA	NA	NA	NA	NA	NA	NA	NA	NA	NA	339	923.772	828.726	3.24099e-07	1.03471e-133	34.9176	104	39098138	NA	NA	NA	NA	NA	NA	NA	NA	ENSG00000116954	ENSG00000116954	0	0
chr1	39211965	39212320	356	region426	FALSE	FALSE	FALSE	TRUE	426	NA	NA	NA	NA	NA	NA	NA	NA	NA	NA	NA	NA	NA	NA	NA	NA	NA	NA	NA	NA	NA	NA	NA	NA	149	91.1468	62.5954	0.00691265	7.04742e-06	5.27831	13	39212138	ENSG00000174574	ENSG00000174574	-17184	-17184
chr1	39228690	39230337	1648	region427	FALSE	FALSE	TRUE	TRUE	427	NA	NA	NA	NA	NA	NA	NA	NA	NA	NA	NA	NA	NA	NA	NA	NA	340	348.454	568.379	1.12534e-05	1.78004e-92	29.2847	74	39229388	150	123.404	313.338	0.00227576	1.8118e-18	9.18354	27	39229329	ENSG00000174574	ENSG00000174574	0	0
chr1	39285244	39287931	2688	region428	FALSE	TRUE	TRUE	FALSE	428	NA	NA	NA	NA	NA	NA	NA	NA	297	435.345	476.177	4.72482e-06	9.94123e-114	33.7892	87	39287199	341	252.077	157.615	0.00261982	3.63212e-29	12.7218	33	39287209	NA	NA	NA	NA	NA	NA	NA	NA	ENSG00000168653	ENSG00000168653	12371	20651
chr1	39343434	39345106	1673	region429	TRUE	TRUE	TRUE	TRUE	429	84	80.6812	33.5931	0.00552613	1.25701e-07	6.38149	16	39344498	298	104.463	206.17	0.00326479	4.45318e-27	11.908	32	39344406	342	179.541	455.667	0.000290046	1.495e-46	16.4988	48	39344391	151	199.073	337.302	0.000129367	1.54821e-20	9.734	29	39344418	ENSG00000127603	ENSG00000127603	0	21008
chr1	39507723	39508550	828	region430	FALSE	TRUE	TRUE	FALSE	430	NA	NA	NA	NA	NA	NA	NA	NA	299	234.298	316.036	8.25522e-05	2.76408e-45	13.646	54	39508185	343	312.415	140.834	0.00208291	1.05075e-33	10.8167	46	39508192	NA	NA	NA	NA	NA	NA	NA	NA	ENSG00000127603	ENSG00000127603	0	185297
chr1	39560243	39561707	1465	region431	FALSE	TRUE	TRUE	FALSE	431	NA	NA	NA	NA	NA	NA	NA	NA	300	109.781	246.49	0.00124935	3.6514e-39	13.0649	47	39561421	344	263.957	676.86	8.14737e-05	4.976e-69	17.7915	73	39561421	NA	NA	NA	NA	NA	NA	NA	NA	ENSG00000127603	ENSG00000183682	0	-168198
chr1	39904748	39905745	998	region432	FALSE	TRUE	TRUE	TRUE	432	NA	NA	NA	NA	NA	NA	NA	NA	301	407.473	1351.62	8.19071e-07	2.56708e-123	27.2919	109	39905285	345	170.638	320.102	0.000499054	1.7918e-32	10.8192	44	39905261	154	205.935	428.174	0.000175827	5.47318e-27	12.0299	33	39905254	ENSG00000116981	ENSG00000116981	0	4552
chr1	40063516	40064264	749	region433	FALSE	FALSE	TRUE	FALSE	433	NA	NA	NA	NA	NA	NA	NA	NA	NA	NA	NA	NA	NA	NA	NA	NA	346	208.764	132.232	0.00746193	2.066e-28	11.9342	34	40064082	NA	NA	NA	NA	NA	NA	NA	NA	ENSG00000043514	ENSG00000116985	15031	-36396
chr1	40083616	40084253	638	region434	FALSE	TRUE	TRUE	FALSE	434	NA	NA	NA	NA	NA	NA	NA	NA	302	306.654	504.533	4.61589e-06	1.24245e-63	17.1742	68	40084032	347	1832.14	875.522	2.8021e-07	1.43589e-171	32.5357	144	40084033	NA	NA	NA	NA	NA	NA	NA	NA	ENSG00000043514	ENSG00000043514	0	37512
chr1	40138812	40140872	2061	region435	FALSE	FALSE	TRUE	FALSE	435	NA	NA	NA	NA	NA	NA	NA	NA	NA	NA	NA	NA	NA	NA	NA	NA	348	166.919	199.495	0.0021912	1.63437e-37	13.6219	43	40140624	NA	NA	NA	NA	NA	NA	NA	NA	ENSG00000116990	ENSG00000116990	0	0
chr1	40145396	40147531	2136	region436	FALSE	TRUE	TRUE	TRUE	436	NA	NA	NA	NA	NA	NA	NA	NA	303	805.757	1237.4	5.34858e-07	1.76848e-166	41.5413	122	40145953	349	772.748	878.561	4.96095e-07	7.13428e-124	30.4456	103	40145949	156	363.295	1434.97	0.000157208	6.57643e-70	26.1552	57	40146977	ENSG00000116990	ENSG00000116990	-5122	-5122
chr1	40167016	40168017	1002	region437	FALSE	TRUE	TRUE	FALSE	437	NA	NA	NA	NA	NA	NA	NA	NA	304	188.767	345.8	0.000151571	1.43704e-41	12.9016	51	40167573	350	271.209	324.403	0.000105164	2.86444e-44	12.5801	56	40167592	NA	NA	NA	NA	NA	NA	NA	NA	ENSG00000168389	ENSG00000168389	-25390	-25390
chr1	40192986	40194340	1355	region438	FALSE	TRUE	TRUE	FALSE	438	NA	NA	NA	NA	NA	NA	NA	NA	305	162.212	509.221	3.5067e-05	2.19119e-56	19.2542	54	40193988	351	505.672	309.199	5.62655e-06	1.28511e-63	18.3243	65	40193987	NA	NA	NA	NA	NA	NA	NA	NA	ENSG00000168389	ENSG00000168389	0	0
chr1	40495876	40496924	1049	region439	FALSE	FALSE	TRUE	FALSE	439	NA	NA	NA	NA	NA	NA	NA	NA	NA	NA	NA	NA	NA	NA	NA	NA	352	139.368	315.125	0.00114441	9.84079e-35	11.8808	44	40496338	NA	NA	NA	NA	NA	NA	NA	NA	ENSG00000084073	ENSG00000084073	0	0
chr1	40550483	40551376	894	region440	FALSE	TRUE	TRUE	FALSE	440	NA	NA	NA	NA	NA	NA	NA	NA	306	135.542	921.53	0.000120796	5.46311e-75	22.2989	69	40550898	353	799.926	897.375	4.52946e-07	1.23515e-112	29.4109	94	40550887	NA	NA	NA	NA	NA	NA	NA	NA	ENSG00000049089	ENSG00000049089	0	4699
chr1	40622725	40624789	2065	region441	FALSE	TRUE	TRUE	TRUE	441	NA	NA	NA	NA	NA	NA	NA	NA	308	585.843	696.712	1.23872e-06	1.06819e-102	28.3716	86	40624008	355	173.236	255.45	0.001803	3.29557e-30	11.5427	38	40624019	157	182.388	249.693	0.00469729	5.76687e-23	11.8153	27	40624128	ENSG00000084070	ENSG00000084070	0	10410
chr1	40632274	40633215	942	region442	FALSE	TRUE	TRUE	FALSE	442	NA	NA	NA	NA	NA	NA	NA	NA	309	159.157	414.295	8.61756e-05	1.12777e-48	16.8115	50	40632897	356	508.979	167.927	0.000112598	4.37824e-51	16.4592	54	40632907	NA	NA	NA	NA	NA	NA	NA	NA	ENSG00000084070	ENSG00000084070	0	19959
chr1	40906793	40907562	770	region443	FALSE	TRUE	TRUE	TRUE	443	NA	NA	NA	NA	NA	NA	NA	NA	310	366.755	933.116	1.01067e-06	8.29622e-105	27.4308	90	40907222	357	476.02	895.975	2.56127e-06	9.71136e-104	25.0818	94	40907244	159	1457.45	1357.46	3.8568e-05	5.27995e-109	25.8405	99	40907238	ENSG00000117016	ENSG00000117016	-2878	-2878
chr1	40940043	40941003	961	region444	FALSE	TRUE	FALSE	FALSE	444	NA	NA	NA	NA	NA	NA	NA	NA	311	139.225	252.982	0.00101098	4.63692e-29	13.0511	32	40940584	NA	NA	NA	NA	NA	NA	NA	NA	NA	NA	NA	NA	NA	NA	NA	NA	ENSG00000066136	ENSG00000181295	0	-9775
chr1	40980870	40981391	522	region445	FALSE	TRUE	FALSE	FALSE	445	NA	NA	NA	NA	NA	NA	NA	NA	312	346.409	361.881	8.30373e-06	4.38188e-61	18.6891	61	40981079	NA	NA	NA	NA	NA	NA	NA	NA	NA	NA	NA	NA	NA	NA	NA	NA	ENSG00000066136	ENSG00000117013	0	-40880
chr1	41063507	41064533	1027	region446	FALSE	TRUE	TRUE	FALSE	446	NA	NA	NA	NA	NA	NA	NA	NA	313	160.205	340.204	0.000115463	2.34256e-45	17.1052	45	41063826	358	547.285	195.715	6.09752e-05	4.04297e-57	19.2165	55	41063824	NA	NA	NA	NA	NA	NA	NA	NA	ENSG00000117013	ENSG00000179862	0	36092
chr1	41136357	41137277	921	region447	FALSE	FALSE	TRUE	FALSE	447	NA	NA	NA	NA	NA	NA	NA	NA	NA	NA	NA	NA	NA	NA	NA	NA	359	516.827	667.271	1.39312e-06	8.37279e-83	21.7621	79	41136791	NA	NA	NA	NA	NA	NA	NA	NA	ENSG00000179862	ENSG00000179862	-35732	-35732
chr1	41480156	41481166	1011	region448	FALSE	FALSE	TRUE	FALSE	448	NA	NA	NA	NA	NA	NA	NA	NA	NA	NA	NA	NA	NA	NA	NA	NA	360	93.6296	567.329	0.00833575	1.67904e-42	15.9294	44	41480526	NA	NA	NA	NA	NA	NA	NA	NA	ENSG00000010803	ENSG00000010803	0	0
chr1	41582651	41583516	866	region449	FALSE	TRUE	TRUE	FALSE	449	NA	NA	NA	NA	NA	NA	NA	NA	314	307.745	438.76	1.08852e-05	6.55888e-59	15.114	68	41583191	361	129.32	316.415	0.0014467	4.91032e-31	9.43304	47	41583198	NA	NA	NA	NA	NA	NA	NA	NA	ENSG00000204060	ENSG00000204060	-16665	-16665
chr1	41598761	41599937	1177	region450	FALSE	FALSE	TRUE	FALSE	450	NA	NA	NA	NA	NA	NA	NA	NA	NA	NA	NA	NA	NA	NA	NA	NA	362	169.09	385.859	0.000798488	9.68166e-35	11.5768	45	41599441	NA	NA	NA	NA	NA	NA	NA	NA	ENSG00000204060	ENSG00000204060	-244	-244
chr1	41722243	41723091	849	region451	FALSE	TRUE	FALSE	FALSE	451	NA	NA	NA	NA	NA	NA	NA	NA	315	181.911	526.248	4.47881e-05	4.43823e-54	17.1819	56	41722645	NA	NA	NA	NA	NA	NA	NA	NA	NA	NA	NA	NA	NA	NA	NA	NA	ENSG00000127129	ENSG00000127129	0	0
chr1	41724429	41726196	1768	region452	FALSE	TRUE	TRUE	TRUE	452	NA	NA	NA	NA	NA	NA	NA	NA	316	1167.39	2517.5	1.98409e-07	2.88489e-248	48.9492	178	41725840	363	760.681	517.306	7.87072e-07	3.74619e-150	32.0099	125	41725833	161	520.148	753.897	0.000122163	1.64577e-54	18.397	55	41725842	ENSG00000127129	ENSG00000127129	-1545	-1545
chr1	41899568	41901999	2432	region453	FALSE	TRUE	TRUE	TRUE	453	NA	NA	NA	NA	NA	NA	NA	NA	317	214.986	548.149	1.69911e-05	5.18513e-60	18.5624	60	41901044	364	178.992	734.585	0.000480618	3.64066e-69	19.3949	69	41901020	162	144.241	527.677	0.000541853	2.40481e-21	9.8732	30	41901004	ENSG00000127124	ENSG00000127129	0	-176684
chr1	41904875	41906242	1368	region454	FALSE	TRUE	TRUE	TRUE	454	NA	NA	NA	NA	NA	NA	NA	NA	318	1270.81	2850.07	1.55843e-07	5.17631e-290	59.9319	193	41905748	365	1349.68	1021.74	2.09002e-07	1.66782e-166	37.0984	130	41905705	163	448.979	1173.21	0.000109966	4.44294e-62	19.788	61	41905708	ENSG00000127124	ENSG00000127129	0	-181991
chr1	41910913	41913324	2412	region455	FALSE	TRUE	TRUE	TRUE	455	NA	NA	NA	NA	NA	NA	NA	NA	319	592.161	673.801	1.27354e-06	8.89508e-100	21.6854	98	41912275	366	1651.13	661.112	6.38937e-07	2.63378e-194	33.4513	163	41912298	164	141.047	304.085	0.000508954	8.14742e-18	8.82025	27	41912290	ENSG00000127124	ENSG00000127129	0	-188029
chr1	41924759	41925941	1183	region456	FALSE	TRUE	FALSE	FALSE	456	NA	NA	NA	NA	NA	NA	NA	NA	320	128.774	170.557	0.00328144	5.60557e-25	10.4191	33	41925548	NA	NA	NA	NA	NA	NA	NA	NA	NA	NA	NA	NA	NA	NA	NA	NA	ENSG00000127124	ENSG00000127129	0	-201875
chr1	41926704	41927546	843	region457	FALSE	TRUE	TRUE	FALSE	457	NA	NA	NA	NA	NA	NA	NA	NA	321	228.137	489.445	1.52152e-05	3.33388e-55	14.8164	64	41927064	367	1612.32	828.005	2.83769e-07	4.53398e-161	29.1679	142	41927059	NA	NA	NA	NA	NA	NA	NA	NA	ENSG00000127124	ENSG00000127129	0	-203820
chr1	41936837	41938196	1360	region458	FALSE	TRUE	TRUE	TRUE	458	NA	NA	NA	NA	NA	NA	NA	NA	322	451.473	1266.25	8.86738e-07	4.98999e-154	29.5709	134	41937395	368	1316.88	966.152	2.24397e-07	1.25032e-147	26.7269	135	41937402	165	686.224	742.096	0.0001109	1.16356e-54	14.7365	65	41937398	ENSG00000127124	ENSG00000127129	0	-213953
chr1	41964381	41967695	3315	region459	FALSE	TRUE	TRUE	TRUE	459	NA	NA	NA	NA	NA	NA	NA	NA	323	749.619	1489.48	4.33391e-07	3.37917e-302	50.7783	218	41967016	370	3379.75	1876.46	2.94249e-08	0	50.5352	243	41967009	167	452.289	1058.91	0.000112199	5.68264e-59	14.9803	70	41967025	ENSG00000127124	ENSG00000127124	0	189270
chr1	41976778	41978240	1463	region460	FALSE	TRUE	TRUE	TRUE	460	NA	NA	NA	NA	NA	NA	NA	NA	324	426.048	1811.73	1.00687e-06	2.80621e-195	42.0516	146	41977475	371	1248.66	1251.04	2.17093e-07	8.77829e-177	37.7354	138	41977487	168	423.951	1636.75	8.89025e-05	2.42008e-77	21.8336	74	41977455	ENSG00000127124	ENSG00000127124	0	178725
chr1	42038760	42039129	370	region461	FALSE	TRUE	FALSE	FALSE	461	NA	NA	NA	NA	NA	NA	NA	NA	325	104.616	275.418	0.00267813	1.12673e-32	12.5092	39	42038959	NA	NA	NA	NA	NA	NA	NA	NA	NA	NA	NA	NA	NA	NA	NA	NA	ENSG00000127124	ENSG00000127124	0	117836
chr1	42047867	42048576	710	region462	FALSE	TRUE	TRUE	TRUE	462	NA	NA	NA	NA	NA	NA	NA	NA	326	294.527	1008.43	1.607e-06	4.47075e-91	26.8739	77	42048107	372	346.354	241.893	0.000303463	1.76758e-47	16.18	50	42048130	169	158.276	217.303	0.00577246	1.55267e-14	7.569	25	42048137	ENSG00000127124	ENSG00000127124	0	108389
chr1	42115142	42115723	582	region463	FALSE	FALSE	TRUE	FALSE	463	NA	NA	NA	NA	NA	NA	NA	NA	NA	NA	NA	NA	NA	NA	NA	NA	373	193.845	269.91	0.00117178	1.02908e-38	14.6435	42	42115524	NA	NA	NA	NA	NA	NA	NA	NA	ENSG00000127124	ENSG00000127124	0	41242
chr1	42372080	42372484	405	region464	FALSE	FALSE	TRUE	FALSE	464	NA	NA	NA	NA	NA	NA	NA	NA	NA	NA	NA	NA	NA	NA	NA	NA	374	278.172	176.098	0.00178742	1.07542e-32	10.373	46	42372285	NA	NA	NA	NA	NA	NA	NA	NA	ENSG00000044012	ENSG00000044012	-19195	-19195
chr1	42694104	42695381	1278	region465	FALSE	TRUE	TRUE	FALSE	465	NA	NA	NA	NA	NA	NA	NA	NA	327	190.194	222.349	0.00061091	2.34094e-36	12.3574	45	42694600	375	589.017	327.314	7.1015e-06	1.36487e-84	20.9444	83	42694622	NA	NA	NA	NA	NA	NA	NA	NA	ENSG00000066185	ENSG00000066185	0	0
chr1	43054975	43055828	854	region466	FALSE	FALSE	TRUE	FALSE	466	NA	NA	NA	NA	NA	NA	NA	NA	NA	NA	NA	NA	NA	NA	NA	NA	376	337.307	196.287	0.00044913	1.93504e-44	15.7674	47	43055363	NA	NA	NA	NA	NA	NA	NA	NA	ENSG00000177868	ENSG00000177868	0	0
chr1	43084088	43085124	1037	region467	FALSE	FALSE	TRUE	FALSE	467	NA	NA	NA	NA	NA	NA	NA	NA	NA	NA	NA	NA	NA	NA	NA	NA	377	322.734	157.249	0.00135331	3.94475e-37	13.4212	43	43084278	NA	NA	NA	NA	NA	NA	NA	NA	ENSG00000164011	ENSG00000164011	0	0
chr1	43166323	43166832	510	region468	FALSE	TRUE	FALSE	FALSE	468	NA	NA	NA	NA	NA	NA	NA	NA	328	78.0645	250.99	0.00360566	6.30507e-27	10.8146	35	43166558	NA	NA	NA	NA	NA	NA	NA	NA	NA	NA	NA	NA	NA	NA	NA	NA	ENSG00000117394	ENSG00000117394	0	30294
chr1	43173278	43174058	781	region469	FALSE	TRUE	TRUE	FALSE	469	NA	NA	NA	NA	NA	NA	NA	NA	329	78.9603	324.103	0.00210027	2.6955e-34	11.6815	44	43173598	378	245.695	273.191	0.000562929	3.19014e-37	11.2559	50	43173627	NA	NA	NA	NA	NA	NA	NA	NA	ENSG00000117394	ENSG00000117394	0	23068
chr1	43196029	43197451	1423	region470	FALSE	FALSE	TRUE	FALSE	470	NA	NA	NA	NA	NA	NA	NA	NA	NA	NA	NA	NA	NA	NA	NA	NA	379	293.858	200.101	0.000385143	8.12531e-52	16.8337	54	43197274	NA	NA	NA	NA	NA	NA	NA	NA	ENSG00000117394	ENSG00000117394	0	0
chr1	43284850	43285239	390	region471	FALSE	FALSE	TRUE	FALSE	471	NA	NA	NA	NA	NA	NA	NA	NA	NA	NA	NA	NA	NA	NA	NA	NA	380	261.726	177.416	0.00173576	1.69328e-29	11.4997	37	43285044	NA	NA	NA	NA	NA	NA	NA	NA	ENSG00000117394	ENSG00000117394	-87724	-87724
chr1	43437393	43437750	358	region472	FALSE	FALSE	FALSE	TRUE	472	NA	NA	NA	NA	NA	NA	NA	NA	NA	NA	NA	NA	NA	NA	NA	NA	NA	NA	NA	NA	NA	NA	NA	NA	170	229.6	78.8704	0.00299921	3.62919e-11	7.44157	18	43437570	ENSG00000164012	ENSG00000164012	0	26780
chr1	43807161	43808075	915	region473	FALSE	TRUE	TRUE	TRUE	473	NA	NA	NA	NA	NA	NA	NA	NA	330	449.222	520.139	2.33772e-06	4.36999e-79	23.9791	70	43807621	381	856.682	519.279	8.03366e-07	5.7161e-104	28.5583	87	43807604	171	72.9266	425.149	0.00450922	1.83236e-19	9.1456	29	43807596	ENSG00000142949	ENSG00000142949	0	38027
chr1	44229297	44231139	1843	region474	FALSE	TRUE	TRUE	FALSE	474	NA	NA	NA	NA	NA	NA	NA	NA	331	131.134	289.255	0.00137567	1.27104e-29	12.6297	34	44230358	382	852.206	233.259	6.38154e-05	1.03805e-86	25.59	75	44230306	NA	NA	NA	NA	NA	NA	NA	NA	ENSG00000117411	ENSG00000159214	0	0
chr1	44268202	44268857	656	region475	FALSE	FALSE	FALSE	TRUE	475	NA	NA	NA	NA	NA	NA	NA	NA	NA	NA	NA	NA	NA	NA	NA	NA	NA	NA	NA	NA	NA	NA	NA	NA	174	54.4884	113.014	0.00811837	6.66868e-05	4.48248	14	44268661	ENSG00000196517	ENSG00000196517	0	864
chr1	44274863	44275269	407	region476	FALSE	TRUE	FALSE	FALSE	476	NA	NA	NA	NA	NA	NA	NA	NA	332	125.312	324.103	0.000541006	6.35521e-38	12.7927	46	44275071	NA	NA	NA	NA	NA	NA	NA	NA	NA	NA	NA	NA	NA	NA	NA	NA	ENSG00000196517	ENSG00000196517	-5142	-5142
chr1	44389517	44390553	1037	region477	FALSE	TRUE	TRUE	FALSE	477	NA	NA	NA	NA	NA	NA	NA	NA	333	823.02	931.937	1.09113e-06	2.79512e-125	26.8487	112	44389876	383	1644.14	994.885	2.07625e-07	1.47924e-157	30.2363	136	44389871	NA	NA	NA	NA	NA	NA	NA	NA	ENSG00000171872	ENSG00000171872	16141	32408
chr1	44554379	44555024	646	region478	FALSE	TRUE	FALSE	FALSE	478	NA	NA	NA	NA	NA	NA	NA	NA	334	129.529	142.946	0.00718167	3.6746e-23	8.9319	35	44554699	NA	NA	NA	NA	NA	NA	NA	NA	NA	NA	NA	NA	NA	NA	NA	NA	ENSG00000117419	ENSG00000117419	0	38502
chr1	44556390	44557391	1002	region479	FALSE	TRUE	TRUE	FALSE	479	NA	NA	NA	NA	NA	NA	NA	NA	335	316.977	719.528	1.69224e-06	1.69231e-76	22.6174	70	44556744	384	702.218	687.499	9.09662e-07	2.06552e-92	25.1178	82	44556720	NA	NA	NA	NA	NA	NA	NA	NA	ENSG00000117419	ENSG00000117419	0	36135
chr1	44616320	44617414	1095	region480	FALSE	TRUE	TRUE	FALSE	480	NA	NA	NA	NA	NA	NA	NA	NA	336	66.8453	218.362	0.005988	1.81372e-22	10.0024	30	44616712	385	505.995	244.996	2.49759e-05	3.29906e-57	17.5648	59	44616675	NA	NA	NA	NA	NA	NA	NA	NA	ENSG00000117419	ENSG00000117419	-22794	-22794
chr1	44618635	44619552	918	region481	FALSE	FALSE	TRUE	FALSE	481	NA	NA	NA	NA	NA	NA	NA	NA	NA	NA	NA	NA	NA	NA	NA	NA	386	257.138	203.605	0.000997109	3.21048e-35	12.1187	44	44618833	NA	NA	NA	NA	NA	NA	NA	NA	ENSG00000187147	ENSG00000187147	-23901	-23901
chr1	44749940	44751313	1374	region482	FALSE	TRUE	TRUE	FALSE	482	NA	NA	NA	NA	NA	NA	NA	NA	337	306.698	305.323	3.06051e-05	1.54889e-52	17.2002	54	44750755	387	351.33	220.216	0.000432204	1.57827e-42	14.0268	49	44750779	NA	NA	NA	NA	NA	NA	NA	NA	ENSG00000187147	ENSG00000187147	0	106487
chr1	44763022	44763909	888	region483	FALSE	TRUE	TRUE	FALSE	483	NA	NA	NA	NA	NA	NA	NA	NA	338	199.431	290.285	0.000268659	4.05705e-41	14.4028	46	44763484	388	143.681	430.387	0.000545641	3.24265e-37	12.7715	45	44763491	NA	NA	NA	NA	NA	NA	NA	NA	ENSG00000187147	ENSG00000187147	0	119569
chr1	44959361	44960583	1223	region484	TRUE	FALSE	TRUE	FALSE	484	89	69.8068	44.6759	0.00830765	9.97333e-06	4.2485	22	44959928	NA	NA	NA	NA	NA	NA	NA	NA	389	518.588	542.465	1.15621e-06	1.4787e-64	13.6265	81	44959967	NA	NA	NA	NA	NA	NA	NA	NA	ENSG00000198520	ENSG00000142945	0	-17555
chr1	44968550	44970163	1614	region485	TRUE	TRUE	TRUE	TRUE	485	90	43.0907	94.6593	0.000949016	1.137e-09	6.23657	22	44969064	339	728.865	1799.88	3.95486e-07	1.29509e-176	38.0789	137	44969040	390	2079	1396.94	9.8884e-08	1.16689e-209	40.7706	161	44969040	175	330.956	312.35	0.000598406	3.55108e-25	11.7003	31	44969040	ENSG00000198520	ENSG00000142945	4702	-7975
chr1	44976259	44977510	1252	region486	FALSE	FALSE	TRUE	FALSE	486	NA	NA	NA	NA	NA	NA	NA	NA	NA	NA	NA	NA	NA	NA	NA	NA	391	341.746	501.247	1.02446e-05	1.00842e-66	23.138	58	44976986	NA	NA	NA	NA	NA	NA	NA	NA	ENSG00000142945	ENSG00000142945	-628	-628
chr1	45037870	45039228	1359	region487	FALSE	FALSE	TRUE	FALSE	487	NA	NA	NA	NA	NA	NA	NA	NA	NA	NA	NA	NA	NA	NA	NA	NA	392	124.221	159.697	0.008331	6.92803e-20	8.60688	30	45038419	NA	NA	NA	NA	NA	NA	NA	NA	ENSG00000173846	ENSG00000173846	0	0
chr1	45044856	45047236	2381	region488	FALSE	TRUE	TRUE	FALSE	488	NA	NA	NA	NA	NA	NA	NA	NA	340	487.696	2557.84	1.33586e-06	1.56448e-264	64.5067	167	45046487	393	1472.05	700.124	3.59537e-07	3.75137e-202	49.3282	140	45046482	NA	NA	NA	NA	NA	NA	NA	NA	ENSG00000188396	ENSG00000188396	0	0
chr1	45048395	45048986	592	region489	FALSE	FALSE	TRUE	FALSE	489	NA	NA	NA	NA	NA	NA	NA	NA	NA	NA	NA	NA	NA	NA	NA	NA	394	725.45	584.802	9.35455e-07	1.83692e-98	25.7616	87	45048798	NA	NA	NA	NA	NA	NA	NA	NA	ENSG00000222009	ENSG00000222009	0	1518
chr1	45170692	45171303	612	region490	FALSE	FALSE	FALSE	TRUE	490	NA	NA	NA	NA	NA	NA	NA	NA	NA	NA	NA	NA	NA	NA	NA	NA	NA	NA	NA	NA	NA	NA	NA	NA	176	66.3069	82.3982	0.000947384	0.000929523	4.56683	9	45171035	ENSG00000070785	ENSG00000070785	0	53566
chr1	45224658	45225254	597	region491	FALSE	FALSE	TRUE	FALSE	491	NA	NA	NA	NA	NA	NA	NA	NA	NA	NA	NA	NA	NA	NA	NA	NA	395	295.8	194.302	0.000410241	2.44906e-43	13.729	51	45224955	NA	NA	NA	NA	NA	NA	NA	NA	ENSG00000070785	ENSG00000070785	0	0
chr1	45443811	45445079	1269	region492	FALSE	FALSE	TRUE	FALSE	492	NA	NA	NA	NA	NA	NA	NA	NA	NA	NA	NA	NA	NA	NA	NA	NA	396	209.602	522.394	8.62126e-05	3.4231e-52	17.0274	54	45444121	NA	NA	NA	NA	NA	NA	NA	NA	ENSG00000162415	ENSG00000162415	0	0
chr1	45544125	45545115	991	region493	FALSE	TRUE	TRUE	FALSE	493	NA	NA	NA	NA	NA	NA	NA	NA	341	168.854	385.25	7.8712e-05	2.49253e-44	16.531	45	45544702	397	1064.27	702.027	3.467e-07	2.95815e-114	29.7205	95	45544703	NA	NA	NA	NA	NA	NA	NA	NA	ENSG00000186603	ENSG00000186603	-20017	-20017
chr1	45727380	45728169	790	region494	FALSE	FALSE	TRUE	FALSE	494	NA	NA	NA	NA	NA	NA	NA	NA	NA	NA	NA	NA	NA	NA	NA	NA	398	112.01	261.535	0.00853236	5.32072e-22	10.6849	27	45727845	NA	NA	NA	NA	NA	NA	NA	NA	ENSG00000070759	ENSG00000070759	0	1258
chr1	45728421	45730312	1892	region495	FALSE	TRUE	TRUE	FALSE	495	NA	NA	NA	NA	NA	NA	NA	NA	342	1328.54	2935.64	1.4283e-07	1.19171e-288	66.8265	182	45729721	399	1152.4	1407.05	2.76654e-07	4.90524e-236	54.2104	160	45729724	NA	NA	NA	NA	NA	NA	NA	NA	ENSG00000070759	ENSG00000070759	0	0
chr1	45759403	45760992	1590	region496	FALSE	TRUE	TRUE	FALSE	496	NA	NA	NA	NA	NA	NA	NA	NA	343	92.9388	239.599	0.00262865	2.08728e-26	9.67622	38	45760277	400	195.435	260.439	0.00113819	1.78423e-45	12.2383	59	45760199	NA	NA	NA	NA	NA	NA	NA	NA	ENSG00000117450	ENSG00000117450	0	0
chr1	45781911	45782714	804	region497	TRUE	TRUE	TRUE	TRUE	497	95	61.7512	31.2126	0.0042174	2.19579e-06	4.70281	21	45782243	344	452.058	986.58	9.05576e-07	1.3365e-114	25.1855	105	45782283	401	413.009	306.786	4.08639e-05	4.8615e-49	12.8502	62	45782251	178	309.017	288.454	0.000694144	3.22574e-24	10.189	34	45782260	ENSG00000117448	ENSG00000117448	-6371	-6371
chr1	45783126	45783965	840	region498	FALSE	TRUE	TRUE	FALSE	498	NA	NA	NA	NA	NA	NA	NA	NA	345	254.711	469.539	2.10641e-05	1.67869e-61	20.6845	57	45783381	402	337.307	110.302	0.00826976	1.8804e-36	13.7965	41	45783365	NA	NA	NA	NA	NA	NA	NA	NA	ENSG00000117448	ENSG00000117448	-5120	-5120
chr1	45788635	45789526	892	region499	FALSE	FALSE	TRUE	FALSE	499	NA	NA	NA	NA	NA	NA	NA	NA	NA	NA	NA	NA	NA	NA	NA	NA	403	209.96	176.098	0.00225921	1.23603e-31	11.6232	40	45789294	NA	NA	NA	NA	NA	NA	NA	NA	ENSG00000117448	ENSG00000117448	0	0
chr1	45926239	45927149	911	region500	FALSE	TRUE	TRUE	TRUE	500	NA	NA	NA	NA	NA	NA	NA	NA	346	223.118	141.178	0.00244142	2.62821e-31	13.5952	34	45926882	404	385.019	212.008	0.000359008	1.47289e-48	17.6001	48	45926885	179	91.1468	209.699	0.00159487	2.33077e-10	6.94702	18	45926845	ENSG00000159596	ENSG00000159596	0	0
chr1	45988288	45989385	1098	region501	FALSE	TRUE	TRUE	FALSE	501	NA	NA	NA	NA	NA	NA	NA	NA	347	99.3944	297.443	0.00107141	1.28911e-29	12.2647	35	45988983	405	216.327	374.006	0.000293873	9.38577e-53	17.7384	53	45988904	NA	NA	NA	NA	NA	NA	NA	NA	ENSG00000197429	ENSG00000197429	0	0
chr1	46212930	46213482	553	region502	FALSE	TRUE	TRUE	FALSE	502	NA	NA	NA	NA	NA	NA	NA	NA	348	326.92	406.654	4.97725e-06	2.04508e-57	16.8755	61	46213187	406	324.046	188.978	0.00046277	3.81162e-37	12.4089	46	46213188	NA	NA	NA	NA	NA	NA	NA	NA	ENSG00000086015	ENSG00000117461	0	157571
chr1	46356365	46356988	624	region503	FALSE	TRUE	TRUE	FALSE	503	NA	NA	NA	NA	NA	NA	NA	NA	349	420.092	262.363	6.37581e-05	3.84884e-55	20.8853	49	46356784	407	659.424	237.13	8.04203e-05	9.39269e-65	22.5161	57	46356787	NA	NA	NA	NA	NA	NA	NA	NA	ENSG00000117461	ENSG00000117461	0	14065
chr1	46373074	46373601	528	region504	FALSE	TRUE	FALSE	FALSE	504	NA	NA	NA	NA	NA	NA	NA	NA	350	366.44	268.019	5.34249e-05	3.28958e-57	19.7068	54	46373353	NA	NA	NA	NA	NA	NA	NA	NA	NA	NA	NA	NA	NA	NA	NA	NA	ENSG00000117461	ENSG00000117461	-2021	-2021
chr1	46578429	46579323	895	region505	FALSE	FALSE	TRUE	FALSE	505	NA	NA	NA	NA	NA	NA	NA	NA	NA	NA	NA	NA	NA	NA	NA	NA	408	153.594	205.983	0.00343564	2.08569e-26	8.90431	41	46578999	NA	NA	NA	NA	NA	NA	NA	NA	ENSG00000117481	ENSG00000117481	0	0
chr1	46760312	46761133	822	region506	FALSE	TRUE	FALSE	FALSE	506	NA	NA	NA	NA	NA	NA	NA	NA	351	63.4378	246.232	0.00889977	1.55357e-22	9.44016	32	46760608	NA	NA	NA	NA	NA	NA	NA	NA	NA	NA	NA	NA	NA	NA	NA	NA	ENSG00000197587	ENSG00000197587	7841	15057
chr1	46854125	46855627	1503	region507	FALSE	TRUE	TRUE	FALSE	507	NA	NA	NA	NA	NA	NA	NA	NA	352	97.4965	419.604	0.000814732	8.6149e-41	14.9958	44	46855174	409	687.838	1092.62	1.22321e-06	3.31894e-115	29.6885	96	46855181	NA	NA	NA	NA	NA	NA	NA	NA	ENSG00000142961	ENSG00000142961	0	0
chr1	47069123	47069563	441	region508	FALSE	FALSE	TRUE	FALSE	508	NA	NA	NA	NA	NA	NA	NA	NA	NA	NA	NA	NA	NA	NA	NA	NA	410	381.83	243.111	0.000245754	5.59487e-51	19.4237	47	47069367	NA	NA	NA	NA	NA	NA	NA	NA	ENSG00000142973	ENSG00000142973	11518	31866
chr1	47304517	47306424	1908	region509	FALSE	TRUE	TRUE	TRUE	509	NA	NA	NA	NA	NA	NA	NA	NA	353	1372.56	1800.95	4.10874e-07	2.37772e-222	58.9419	142	47305476	411	751.801	448.646	1.32092e-06	1.29268e-87	28.7309	70	47305324	181	150.634	755.858	0.00169404	1.26058e-35	16.7419	34	47305322	ENSG00000186160	ENSG00000186160	0	0
chr1	47589387	47590124	738	region510	FALSE	FALSE	FALSE	TRUE	510	NA	NA	NA	NA	NA	NA	NA	NA	NA	NA	NA	NA	NA	NA	NA	NA	NA	NA	NA	NA	NA	NA	NA	NA	182	241.541	260.22	0.000828185	1.25826e-19	10.4905	25	47589765	ENSG00000162368	ENSG00000162368	0	17319
chr1	47634512	47635745	1234	region511	FALSE	TRUE	TRUE	FALSE	511	NA	NA	NA	NA	NA	NA	NA	NA	354	470.959	435.608	7.04585e-06	1.1772e-77	22.7499	71	47635245	412	252.795	282.279	0.000140513	7.64663e-42	14.039	48	47635185	NA	NA	NA	NA	NA	NA	NA	NA	ENSG00000162368	ENSG00000186790	17415	-18586
chr1	47674597	47676684	2088	region512	FALSE	TRUE	TRUE	FALSE	512	NA	NA	NA	NA	NA	NA	NA	NA	355	125.417	646.796	0.000172635	4.58195e-59	21.2188	53	47676100	413	717.485	702.33	5.55201e-07	6.30028e-132	35.6842	101	47676233	NA	NA	NA	NA	NA	NA	NA	NA	ENSG00000186564	ENSG00000186564	0	321
chr1	48000060	48000721	662	region513	FALSE	TRUE	TRUE	TRUE	513	NA	NA	NA	NA	NA	NA	NA	NA	356	367.771	1512.83	1.11605e-06	2.81028e-134	29.0287	116	48000404	414	1199.08	850.282	2.6044e-07	6.42643e-134	27.6171	119	48000405	183	212.621	566.636	0.000248996	9.92613e-34	12.879	41	48000415	ENSG00000204018	ENSG00000204018	12746	39160
chr1	48065184	48065687	504	region514	FALSE	FALSE	TRUE	FALSE	514	NA	NA	NA	NA	NA	NA	NA	NA	NA	NA	NA	NA	NA	NA	NA	NA	415	325.547	201.534	0.000393154	2.18937e-40	15.5697	42	48065476	NA	NA	NA	NA	NA	NA	NA	NA	ENSG00000204018	ENSG00000204018	-25303	-25303
chr1	48245224	48246237	1014	region515	FALSE	TRUE	TRUE	FALSE	515	NA	NA	NA	NA	NA	NA	NA	NA	357	485.404	1420.95	8.34024e-07	1.26244e-141	36.7246	108	48245628	416	1586.33	1069.59	1.80856e-07	4.09609e-184	42.4137	136	48245628	NA	NA	NA	NA	NA	NA	NA	NA	ENSG00000204018	ENSG00000204018	-205343	-205343
chr1	48257015	48257572	558	region516	FALSE	TRUE	TRUE	FALSE	516	NA	NA	NA	NA	NA	NA	NA	NA	358	168.854	614.314	2.41789e-05	2.1564e-65	20.9395	61	48257279	417	355.891	510.535	9.50728e-06	4.78134e-62	19.1945	61	48257291	NA	NA	NA	NA	NA	NA	NA	NA	ENSG00000117834	ENSG00000117834	-203419	-203419
chr1	48277256	48278749	1494	region517	FALSE	TRUE	TRUE	FALSE	517	NA	NA	NA	NA	NA	NA	NA	NA	359	273.15	164.737	0.00178029	1.16455e-32	12.8558	38	48278178	418	248.29	125.924	0.00856129	6.24914e-32	12.105	39	48278204	NA	NA	NA	NA	NA	NA	NA	NA	ENSG00000117834	ENSG00000117834	-182242	-182242
chr1	49161374	49161895	522	region518	FALSE	TRUE	TRUE	TRUE	518	NA	NA	NA	NA	NA	NA	NA	NA	360	387.609	629.229	1.40445e-06	2.83074e-81	26.72	67	49161603	419	494.327	333.877	3.84888e-06	1.15356e-63	21.4208	58	49161572	184	122.683	458.371	0.000806251	6.22042e-23	12.506	25	49161602	ENSG00000186094	ENSG00000162373	0	-146197
chr1	49178511	49179399	889	region519	FALSE	TRUE	FALSE	FALSE	519	NA	NA	NA	NA	NA	NA	NA	NA	361	250.969	324.67	5.51534e-05	3.03655e-46	15.9277	49	49178834	NA	NA	NA	NA	NA	NA	NA	NA	NA	NA	NA	NA	NA	NA	NA	NA	ENSG00000186094	ENSG00000162373	0	-163334
chr1	51206342	51208419	2078	region520	FALSE	FALSE	TRUE	FALSE	520	NA	NA	NA	NA	NA	NA	NA	NA	NA	NA	NA	NA	NA	NA	NA	NA	420	414.781	193.215	0.000415827	2.03058e-48	17.9603	47	51207596	NA	NA	NA	NA	NA	NA	NA	NA	ENSG00000123080	ENSG00000123080	0	7337
chr1	51214963	51215925	963	region521	FALSE	TRUE	TRUE	FALSE	521	NA	NA	NA	NA	NA	NA	NA	NA	362	360.296	543.388	2.03653e-06	1.69188e-70	21.3432	66	51215425	421	1360.25	594.266	6.36304e-07	2.11773e-137	34.0548	109	51215437	NA	NA	NA	NA	NA	NA	NA	NA	ENSG00000123080	ENSG00000123080	2070	15958
chr1	51448199	51448988	790	region522	FALSE	TRUE	TRUE	FALSE	522	NA	NA	NA	NA	NA	NA	NA	NA	363	207.424	321.332	8.76442e-05	6.88589e-45	15.6092	48	51448659	422	1082.39	526.211	5.98607e-07	1.77484e-125	28.778	108	51448676	NA	NA	NA	NA	NA	NA	NA	NA	ENSG00000123091	ENSG00000123091	-25545	-25545
chr1	51452961	51453962	1002	region523	FALSE	TRUE	FALSE	FALSE	523	NA	NA	NA	NA	NA	NA	NA	NA	364	148.533	614.314	5.96883e-05	5.72796e-56	18.1576	56	51453254	NA	NA	NA	NA	NA	NA	NA	NA	NA	NA	NA	NA	NA	NA	NA	NA	ENSG00000123091	ENSG00000123091	-20571	-20571
chr1	51458390	51459408	1019	region524	FALSE	TRUE	TRUE	TRUE	524	NA	NA	NA	NA	NA	NA	NA	NA	365	774.162	1557.96	4.0544e-07	2.85161e-177	43.5677	128	51458952	423	1230.72	597.988	6.01377e-07	2.98339e-122	30.1528	102	51458982	186	169.125	495.038	9.20428e-05	4.46848e-27	12.4417	32	51458980	ENSG00000123091	ENSG00000123091	-15125	-15125
chr1	51485303	51485684	382	region525	FALSE	FALSE	TRUE	FALSE	525	NA	NA	NA	NA	NA	NA	NA	NA	NA	NA	NA	NA	NA	NA	NA	NA	424	165.531	204.935	0.002451	3.83743e-28	11.7849	34	51485490	NA	NA	NA	NA	NA	NA	NA	NA	ENSG00000123091	ENSG00000123091	0	10770
chr1	51522606	51523420	815	region526	FALSE	TRUE	TRUE	FALSE	526	NA	NA	NA	NA	NA	NA	NA	NA	366	139.547	195.133	0.00263895	9.30315e-26	9.11779	39	51522805	425	898.277	562.377	4.33714e-07	5.08862e-103	21.213	103	51522802	NA	NA	NA	NA	NA	NA	NA	NA	ENSG00000085831	ENSG00000123091	1950	48073
chr1	51534494	51535538	1045	region527	FALSE	TRUE	TRUE	FALSE	527	NA	NA	NA	NA	NA	NA	NA	NA	367	527.987	1740.97	7.69147e-07	1.74365e-172	38.8066	132	51534781	426	2501.8	1647.28	5.55842e-08	5.73799e-275	51.7477	195	51534782	NA	NA	NA	NA	NA	NA	NA	NA	ENSG00000085831	ENSG00000085831	0	47744
chr1	51538305	51538840	536	region528	FALSE	FALSE	TRUE	FALSE	528	NA	NA	NA	NA	NA	NA	NA	NA	NA	NA	NA	NA	NA	NA	NA	NA	427	171.524	141.357	0.00790331	4.42751e-23	8.38672	37	51538542	NA	NA	NA	NA	NA	NA	NA	NA	ENSG00000085831	ENSG00000085831	0	44442
chr1	51539721	51541340	1620	region529	FALSE	TRUE	TRUE	FALSE	529	NA	NA	NA	NA	NA	NA	NA	NA	368	150.956	469.671	0.000140507	8.56485e-47	14.698	53	51540918	428	639.161	439.247	2.08036e-06	5.32562e-80	20.8575	78	51540924	NA	NA	NA	NA	NA	NA	NA	NA	ENSG00000085831	ENSG00000085831	0	41942
chr1	51541543	51542615	1073	region530	FALSE	TRUE	TRUE	TRUE	530	NA	NA	NA	NA	NA	NA	NA	NA	369	484.204	859.739	1.19478e-06	4.17638e-109	30.1564	89	51542304	429	689.782	340.184	7.55877e-06	2.90215e-93	25.5489	82	51542315	187	60.7473	126.21	0.000678057	1.66606e-06	5.27633	15	51542317	ENSG00000085831	ENSG00000085831	0	40667
chr1	51738734	51740237	1504	region531	FALSE	TRUE	TRUE	TRUE	531	NA	NA	NA	NA	NA	NA	NA	NA	370	257.869	766.469	3.60459e-06	1.76612e-79	27.8463	63	51739745	430	250.469	421.486	5.35303e-05	1.74217e-52	19.8284	48	51739756	188	62.905	278.569	0.00686915	4.61721e-13	7.78403	21	51739752	ENSG00000085832	ENSG00000085832	0	17346
chr1	51759437	51759864	428	region532	FALSE	TRUE	FALSE	FALSE	532	NA	NA	NA	NA	NA	NA	NA	NA	371	207.339	171.763	0.00098274	1.15915e-29	13.0243	33	51759661	NA	NA	NA	NA	NA	NA	NA	NA	NA	NA	NA	NA	NA	NA	NA	NA	ENSG00000085832	ENSG00000085832	-1854	-1854
chr1	51764234	51765103	870	region533	FALSE	TRUE	TRUE	FALSE	533	NA	NA	NA	NA	NA	NA	NA	NA	372	117.544	159.484	0.00351933	1.52093e-18	9.34362	25	51764597	431	141.026	174.002	0.00642967	3.05957e-25	11.195	31	51764666	NA	NA	NA	NA	NA	NA	NA	NA	ENSG00000085832	ENSG00000085832	-6651	-6651
chr1	51796433	51797677	1245	region534	FALSE	TRUE	FALSE	TRUE	534	NA	NA	NA	NA	NA	NA	NA	NA	373	89.6946	406.654	0.00134008	2.49253e-44	16.531	45	51796765	NA	NA	NA	NA	NA	NA	NA	NA	189	67.5605	184.081	0.000899939	1.07476e-08	6.40937	16	51796745	ENSG00000117859	ENSG00000117859	-17762	-17762
chr1	51801972	51803066	1095	region535	FALSE	TRUE	TRUE	FALSE	535	NA	NA	NA	NA	NA	NA	NA	NA	374	568.826	1181.47	5.85396e-07	5.08113e-128	36.4252	96	51802578	432	1039.44	716.965	3.40593e-07	9.02797e-123	33.6289	96	51802578	NA	NA	NA	NA	NA	NA	NA	NA	ENSG00000117859	ENSG00000117859	-12373	-12373
chr1	51967264	51968607	1344	region536	FALSE	TRUE	TRUE	TRUE	536	NA	NA	NA	NA	NA	NA	NA	NA	375	140.094	354.119	0.000343531	1.06025e-38	15.8607	39	51967784	433	656.324	913.452	1.08642e-06	8.70042e-111	32.2104	87	51967960	191	110.975	113.014	0.00993602	5.16999e-05	4.54988	14	51968076	ENSG00000117859	ENSG00000078618	0	148367
chr1	52340384	52341022	639	region537	FALSE	TRUE	FALSE	FALSE	537	NA	NA	NA	NA	NA	NA	NA	NA	376	239.638	267.192	0.000309212	1.03172e-42	16.0483	44	52340809	NA	NA	NA	NA	NA	NA	NA	NA	NA	NA	NA	NA	NA	NA	NA	NA	ENSG00000134717	ENSG00000157077	11408	-39612
chr1	52442857	52443473	617	region538	FALSE	TRUE	TRUE	FALSE	538	NA	NA	NA	NA	NA	NA	NA	NA	377	816.346	872.415	1.20418e-06	8.28457e-131	40.4641	92	52443079	434	831.232	449.599	1.37703e-06	5.6943e-91	29.5402	72	52443099	NA	NA	NA	NA	NA	NA	NA	NA	ENSG00000157077	ENSG00000157077	0	62223
chr1	52719955	52720345	391	region539	FALSE	TRUE	FALSE	FALSE	539	NA	NA	NA	NA	NA	NA	NA	NA	378	301.095	288.95	9.8701e-05	7.49307e-51	17.5622	51	52720149	NA	NA	NA	NA	NA	NA	NA	NA	NA	NA	NA	NA	NA	NA	NA	NA	ENSG00000134744	ENSG00000134744	0	70986
chr1	52767898	52768515	618	region540	FALSE	FALSE	TRUE	FALSE	540	NA	NA	NA	NA	NA	NA	NA	NA	NA	NA	NA	NA	NA	NA	NA	NA	435	156.372	149.839	0.00647848	3.12421e-20	10.3015	25	52768091	NA	NA	NA	NA	NA	NA	NA	NA	ENSG00000134744	ENSG00000134744	0	22816
chr1	52811073	52811524	452	region541	FALSE	FALSE	TRUE	FALSE	541	NA	NA	NA	NA	NA	NA	NA	NA	NA	NA	NA	NA	NA	NA	NA	NA	436	439.308	161.122	0.000606823	4.68425e-45	14.93	50	52811302	NA	NA	NA	NA	NA	NA	NA	NA	ENSG00000134744	ENSG00000134744	-19742	-19742
chr1	52917117	52917799	683	region542	FALSE	FALSE	TRUE	FALSE	542	NA	NA	NA	NA	NA	NA	NA	NA	NA	NA	NA	NA	NA	NA	NA	NA	437	188.083	255.45	0.00191817	2.22331e-32	12.0026	40	52917560	NA	NA	NA	NA	NA	NA	NA	NA	ENSG00000162377	ENSG00000162377	7303	18827
chr1	53098547	53099094	548	region543	FALSE	FALSE	FALSE	TRUE	543	NA	NA	NA	NA	NA	NA	NA	NA	NA	NA	NA	NA	NA	NA	NA	NA	NA	NA	NA	NA	NA	NA	NA	NA	194	63.8478	95.8304	0.00527405	2.04644e-05	5.35888	11	53098759	ENSG00000203995	ENSG00000203995	0	17776
chr1	53105110	53106193	1084	region544	FALSE	TRUE	TRUE	TRUE	544	NA	NA	NA	NA	NA	NA	NA	NA	379	824.387	1688.66	3.66125e-07	5.54128e-185	43.3235	135	53105499	438	439.308	302.273	2.21525e-05	9.94306e-52	16.3938	55	53105503	195	655.812	715.892	6.0886e-05	7.80171e-55	23.2942	45	53105485	ENSG00000203995	ENSG00000203995	0	24339
chr1	53275464	53276419	956	region545	FALSE	FALSE	TRUE	FALSE	545	NA	NA	NA	NA	NA	NA	NA	NA	NA	NA	NA	NA	NA	NA	NA	NA	439	265.313	118.274	0.00827914	5.9906e-31	13.7584	33	53275785	NA	NA	NA	NA	NA	NA	NA	NA	ENSG00000116171	ENSG00000174348	0	-24023
chr1	53420240	53420640	401	region546	FALSE	TRUE	TRUE	FALSE	546	NA	NA	NA	NA	NA	NA	NA	NA	380	219.473	179.94	0.000844091	1.01527e-33	13.437	38	53420431	440	286.806	102.018	0.00740044	1.04153e-30	11.8024	38	53420443	NA	NA	NA	NA	NA	NA	NA	NA	ENSG00000157184	ENSG00000157184	-14049	-14049
chr1	53507773	53509007	1235	region547	FALSE	TRUE	TRUE	TRUE	547	NA	NA	NA	NA	NA	NA	NA	NA	381	2031.17	1609.29	1.43977e-06	2.4183e-242	47.9046	175	53508574	441	841.124	395.305	3.19749e-06	1.80842e-86	21.392	84	53508564	197	162.045	288.454	0.000250957	4.06256e-19	8.96031	29	53508554	ENSG00000157193	ENSG00000162385	0	-30978
chr1	53524113	53524772	660	region548	FALSE	TRUE	FALSE	FALSE	548	NA	NA	NA	NA	NA	NA	NA	NA	382	352.982	454.554	3.64554e-06	3.55435e-73	23.7362	64	53524490	NA	NA	NA	NA	NA	NA	NA	NA	NA	NA	NA	NA	NA	NA	NA	NA	ENSG00000157193	ENSG00000157193	0	41637
chr1	53532025	53535522	3498	region549	FALSE	TRUE	TRUE	TRUE	549	NA	NA	NA	NA	NA	NA	NA	NA	383	1974.16	4951.56	3.64843e-08	0	83.9654	273	53534560	442	1240.83	581.077	6.22182e-07	2.19099e-260	51.3636	184	53534563	198	331.718	1147.52	0.000190374	4.90083e-59	16.6799	65	53534536	ENSG00000157193	ENSG00000157193	0	30887
chr1	53642530	53643027	498	region550	FALSE	TRUE	FALSE	FALSE	550	NA	NA	NA	NA	NA	NA	NA	NA	384	179.435	247.7	0.000566551	1.39727e-36	14.2549	40	53642763	NA	NA	NA	NA	NA	NA	NA	NA	NA	NA	NA	NA	NA	NA	NA	NA	ENSG00000143006	ENSG00000143006	-54633	-54633
chr1	53646135	53648930	2796	region551	FALSE	TRUE	TRUE	TRUE	551	NA	NA	NA	NA	NA	NA	NA	NA	385	641.446	1982.24	4.83787e-07	2.00336e-187	43.9716	136	53647798	443	896.384	768.769	3.47056e-07	8.05991e-131	31.8243	107	53647778	200	180.953	675.33	0.000492172	3.19934e-30	9.73784	46	53648629	ENSG00000143006	ENSG00000143006	-48730	-48730
chr1	53651327	53652403	1077	region552	FALSE	TRUE	TRUE	FALSE	552	NA	NA	NA	NA	NA	NA	NA	NA	386	288.158	420.854	1.10229e-05	7.60712e-57	15.8789	63	53651934	444	127.354	281.143	0.00144039	1.7918e-32	10.8192	44	53651967	NA	NA	NA	NA	NA	NA	NA	NA	ENSG00000143006	ENSG00000143006	-45257	-45257
chr1	53792241	53792772	532	region553	FALSE	FALSE	TRUE	FALSE	553	NA	NA	NA	NA	NA	NA	NA	NA	NA	NA	NA	NA	NA	NA	NA	NA	445	271.014	258.075	0.000513521	7.15221e-40	13.7591	46	53792440	NA	NA	NA	NA	NA	NA	NA	NA	ENSG00000174332	ENSG00000143006	0	94581
chr1	54151474	54152540	1067	region554	FALSE	TRUE	TRUE	FALSE	554	NA	NA	NA	NA	NA	NA	NA	NA	387	75.8414	97.9172	0.00965545	2.09214e-15	7.349	26	54151854	446	344.467	198.114	0.00045394	2.56383e-38	12.3318	48	54151855	NA	NA	NA	NA	NA	NA	NA	NA	ENSG00000211452	ENSG00000211452	2127	19025
chr1	54157387	54157873	487	region555	FALSE	TRUE	TRUE	FALSE	555	NA	NA	NA	NA	NA	NA	NA	NA	388	367.771	415.392	5.15383e-06	1.6418e-63	17.1195	68	54157586	447	999.634	592.437	5.65121e-07	6.88145e-106	22.7324	102	54157591	NA	NA	NA	NA	NA	NA	NA	NA	ENSG00000081870	ENSG00000211452	1949	24938
chr1	54291337	54292481	1145	region556	FALSE	TRUE	TRUE	FALSE	556	NA	NA	NA	NA	NA	NA	NA	NA	389	80.281	193.464	0.00595397	5.31496e-19	7.93947	31	54291523	448	558.473	351.888	3.71271e-06	2.86194e-72	18.8753	74	54291629	NA	NA	NA	NA	NA	NA	NA	NA	ENSG00000116209	ENSG00000116209	0	0
chr1	54726081	54728211	2131	region557	FALSE	FALSE	TRUE	FALSE	557	NA	NA	NA	NA	NA	NA	NA	NA	NA	NA	NA	NA	NA	NA	NA	NA	449	149.46	175.798	0.00502928	5.74645e-30	11.4171	38	54727341	NA	NA	NA	NA	NA	NA	NA	NA	ENSG00000162390	ENSG00000162390	-58278	-58278
chr1	54778689	54779206	518	region558	FALSE	TRUE	TRUE	FALSE	558	NA	NA	NA	NA	NA	NA	NA	NA	390	147.187	195.5	0.00170476	3.68019e-30	12.936	34	54778895	450	958.478	481.864	6.18303e-07	1.72016e-102	29.3551	84	54778889	NA	NA	NA	NA	NA	NA	NA	NA	ENSG00000162390	ENSG00000162390	-7283	-7283
chr1	54860748	54862115	1368	region559	FALSE	TRUE	TRUE	FALSE	559	NA	NA	NA	NA	NA	NA	NA	NA	391	195.808	674.297	7.581e-06	4.78355e-72	25.1431	60	54861033	451	213.734	586.75	0.000110462	9.68077e-64	20.9907	59	54861034	NA	NA	NA	NA	NA	NA	NA	NA	ENSG00000162390	ENSG00000162391	0	0
chr1	54937728	54938229	502	region560	FALSE	FALSE	TRUE	FALSE	560	NA	NA	NA	NA	NA	NA	NA	NA	NA	NA	NA	NA	NA	NA	NA	NA	452	306.829	108.307	0.00717195	7.16457e-34	13.1395	39	54937997	NA	NA	NA	NA	NA	NA	NA	NA	ENSG00000184313	ENSG00000221971	0	-15941
chr1	55037138	55038039	902	region561	FALSE	FALSE	TRUE	FALSE	561	NA	NA	NA	NA	NA	NA	NA	NA	NA	NA	NA	NA	NA	NA	NA	NA	453	413.622	400.984	3.1732e-05	1.46754e-51	12.003	69	55037541	NA	NA	NA	NA	NA	NA	NA	NA	ENSG00000006555	ENSG00000006555	0	1420
chr1	55103858	55104268	411	region562	FALSE	FALSE	TRUE	FALSE	562	NA	NA	NA	NA	NA	NA	NA	NA	NA	NA	NA	NA	NA	NA	NA	NA	454	337.307	135.434	0.00362741	4.45328e-39	14.4535	43	55104048	NA	NA	NA	NA	NA	NA	NA	NA	ENSG00000116133	ENSG00000116133	0	21241
chr1	55452530	55454480	1951	region563	FALSE	TRUE	TRUE	FALSE	563	NA	NA	NA	NA	NA	NA	NA	NA	392	148.984	1135.94	8.33099e-05	5.77777e-111	33.4054	85	55454043	455	749.996	861.324	5.60164e-07	8.93162e-123	32.5203	98	55454073	NA	NA	NA	NA	NA	NA	NA	NA	ENSG00000162402	ENSG00000162402	0	0
chr1	56110947	56112456	1510	region564	FALSE	TRUE	TRUE	FALSE	564	NA	NA	NA	NA	NA	NA	NA	NA	393	924.986	2144.35	2.77942e-07	3.03501e-220	51.6115	151	56111974	456	1088.67	668.834	4.3022e-07	5.36315e-123	31.559	100	56111981	NA	NA	NA	NA	NA	NA	NA	NA	ENSG00000162407	ENSG00000162402	620567	-657573
chr1	56115556	56116455	900	region565	FALSE	TRUE	FALSE	FALSE	565	NA	NA	NA	NA	NA	NA	NA	NA	394	87.0916	134.572	0.00660202	1.82654e-17	9.02124	24	56115996	NA	NA	NA	NA	NA	NA	NA	NA	NA	NA	NA	NA	NA	NA	NA	NA	ENSG00000162407	ENSG00000162402	616568	-662182
chr1	56124770	56125828	1059	region566	FALSE	TRUE	TRUE	TRUE	566	NA	NA	NA	NA	NA	NA	NA	NA	395	220.777	557.267	1.13947e-05	1.6418e-63	17.1195	68	56125091	457	463.869	382.562	1.76709e-05	1.09625e-60	15.8798	68	56125118	202	340.63	828.651	0.000191292	5.93813e-48	16.9987	50	56125080	ENSG00000162407	ENSG00000162402	607195	-671396
chr1	56145920	56146505	586	region567	FALSE	TRUE	TRUE	FALSE	567	NA	NA	NA	NA	NA	NA	NA	NA	396	162.476	162.599	0.00159774	5.42388e-27	11.8592	32	56146109	458	156.139	198.114	0.00301949	4.8634e-26	11.6495	31	56146125	NA	NA	NA	NA	NA	NA	NA	NA	ENSG00000162407	ENSG00000162407	586518	671340
chr1	56196753	56197136	384	region568	FALSE	TRUE	FALSE	FALSE	568	NA	NA	NA	NA	NA	NA	NA	NA	397	96.3818	191.082	0.0050497	2.58911e-25	9.42811	37	56196945	NA	NA	NA	NA	NA	NA	NA	NA	NA	NA	NA	NA	NA	NA	NA	NA	ENSG00000162407	ENSG00000162407	535887	620709
chr1	56372049	56372694	646	region569	FALSE	TRUE	TRUE	TRUE	569	NA	NA	NA	NA	NA	NA	NA	NA	398	207.424	819.529	8.08284e-06	3.87195e-86	23.8135	78	56372340	459	901.093	416.772	9.50077e-07	2.79029e-87	22.1776	83	56372344	203	125.376	206.395	0.00305607	1.57044e-11	7.66614	18	56372328	ENSG00000162407	ENSG00000162407	360329	445151
chr1	56399216	56399698	483	region570	FALSE	TRUE	FALSE	FALSE	570	NA	NA	NA	NA	NA	NA	NA	NA	399	119.036	256.398	0.00119655	1.02622e-29	13.0549	33	56399503	NA	NA	NA	NA	NA	NA	NA	NA	NA	NA	NA	NA	NA	NA	NA	NA	ENSG00000162407	ENSG00000162407	333325	418147
chr1	56568667	56569038	372	region571	FALSE	TRUE	FALSE	FALSE	571	NA	NA	NA	NA	NA	NA	NA	NA	400	65.0587	221.42	0.00659798	6.68821e-23	9.62871	32	56568827	NA	NA	NA	NA	NA	NA	NA	NA	NA	NA	NA	NA	NA	NA	NA	NA	ENSG00000162407	ENSG00000162407	163985	248807
chr1	56570188	56571075	888	region572	FALSE	TRUE	TRUE	TRUE	572	NA	NA	NA	NA	NA	NA	NA	NA	401	508.737	1609.38	7.77072e-07	3.85434e-144	34.6653	114	56570727	460	673.874	517.432	1.51414e-06	2.87303e-82	21.9337	78	56570726	204	79.9998	114.19	0.00605642	4.56531e-06	4.82676	16	56570639	ENSG00000162407	ENSG00000162407	161948	246770
chr1	56652698	56653409	712	region573	FALSE	TRUE	TRUE	TRUE	573	NA	NA	NA	NA	NA	NA	NA	NA	402	110.473	116.057	0.00914338	8.15117e-20	9.45655	27	56653008	461	189.23	167.232	0.00309476	7.59521e-29	11.8256	35	56653012	205	211.12	353.999	0.000289936	4.46447e-24	12.1265	28	56653021	ENSG00000162407	ENSG00000162407	79614	164436
chr1	56816257	56818037	1781	region574	FALSE	FALSE	TRUE	FALSE	574	NA	NA	NA	NA	NA	NA	NA	NA	NA	NA	NA	NA	NA	NA	NA	NA	462	1046.82	215.579	8.10833e-05	4.28401e-109	31.8444	86	56816592	NA	NA	NA	NA	NA	NA	NA	NA	ENSG00000162407	ENSG00000162407	0	0
chr1	56818365	56818974	610	region575	FALSE	TRUE	TRUE	TRUE	575	NA	NA	NA	NA	NA	NA	NA	NA	403	224.773	433.719	3.24833e-05	6.55013e-53	18.6872	51	56818585	463	291.116	281.907	7.71777e-05	2.08157e-41	14.5507	46	56818545	206	78.5609	194.604	0.00724794	4.14925e-11	7.40626	18	56818577	ENSG00000162407	ENSG00000162407	-520	-520
chr1	59245829	59246830	1002	region576	FALSE	TRUE	TRUE	FALSE	576	NA	NA	NA	NA	NA	NA	NA	NA	404	548.182	1208.46	7.20839e-07	6.5013e-140	34.713	110	59246323	464	1435.08	535.985	6.61217e-07	2.79158e-132	31.5162	109	59246324	NA	NA	NA	NA	NA	NA	NA	NA	ENSG00000177606	ENSG00000177606	-223242	-223242
chr1	59251275	59252216	942	region577	FALSE	TRUE	TRUE	TRUE	577	NA	NA	NA	NA	NA	NA	NA	NA	405	1364.81	2997.89	1.3448e-07	2.99233e-293	64.2995	189	59251680	465	2609.68	1515.72	7.24545e-08	1.92013e-267	56.6712	181	59251666	208	138.66	802.96	0.000282392	1.11176e-37	14.2524	43	59251701	ENSG00000177606	ENSG00000177606	-228688	-228688
chr1	59283851	59285604	1754	region578	FALSE	TRUE	TRUE	TRUE	578	NA	NA	NA	NA	NA	NA	NA	NA	406	2045.03	1778	1.31714e-06	0	62.565	236	59285039	466	904.281	739.384	3.50257e-07	3.68248e-115	25.0539	106	59285023	209	126.162	642.391	0.000639692	3.41169e-28	11.9991	35	59285039	ENSG00000172456	ENSG00000172456	-249724	-249724
chr1	59302418	59303238	821	region579	FALSE	TRUE	FALSE	TRUE	579	NA	NA	NA	NA	NA	NA	NA	NA	407	114.191	145.964	0.00509945	8.17561e-23	10.5144	29	59302984	NA	NA	NA	NA	NA	NA	NA	NA	210	109.066	91.9732	0.00250843	6.615e-07	5.94495	13	59302980	ENSG00000172456	ENSG00000172456	-232090	-232090
chr1	59384816	59385554	739	region580	FALSE	FALSE	TRUE	TRUE	580	NA	NA	NA	NA	NA	NA	NA	NA	NA	NA	NA	NA	NA	NA	NA	NA	467	211.238	229.388	0.00123947	2.98559e-35	13.1541	41	59385302	211	287.143	106.466	0.0016028	1.26549e-14	7.87609	24	59385301	ENSG00000172456	ENSG00000172456	-149774	-149774
chr1	59510492	59511295	804	region581	FALSE	TRUE	FALSE	FALSE	581	NA	NA	NA	NA	NA	NA	NA	NA	408	228.477	482.572	1.51733e-05	2.40891e-55	19.5887	52	59510943	NA	NA	NA	NA	NA	NA	NA	NA	NA	NA	NA	NA	NA	NA	NA	NA	ENSG00000172456	ENSG00000172456	-24033	-24033
chr1	59534560	59535627	1068	region582	FALSE	FALSE	TRUE	FALSE	582	NA	NA	NA	NA	NA	NA	NA	NA	NA	NA	NA	NA	NA	NA	NA	NA	468	232.51	389.701	0.000190162	5.6295e-42	13.0869	51	59535231	NA	NA	NA	NA	NA	NA	NA	NA	ENSG00000172456	ENSG00000172456	0	0
chr1	59592798	59593472	675	region583	FALSE	TRUE	TRUE	FALSE	583	NA	NA	NA	NA	NA	NA	NA	NA	409	267.932	732.004	3.20869e-06	8.01992e-77	19.008	79	59593190	469	326.714	409.823	1.31529e-05	3.27371e-49	13.8086	59	59593198	NA	NA	NA	NA	NA	NA	NA	NA	ENSG00000172456	ENSG00000172456	0	57470
chr1	59593555	59594084	530	region584	FALSE	TRUE	FALSE	FALSE	584	NA	NA	NA	NA	NA	NA	NA	NA	410	462.117	1329.02	8.79558e-07	4.47054e-136	34.4039	107	59593826	NA	NA	NA	NA	NA	NA	NA	NA	NA	NA	NA	NA	NA	NA	NA	NA	ENSG00000172456	ENSG00000172456	0	58227
chr1	59657390	59658179	790	region585	FALSE	TRUE	TRUE	FALSE	585	NA	NA	NA	NA	NA	NA	NA	NA	411	193.481	547.09	4.28598e-05	1.83662e-61	21.6147	55	59657761	470	187.013	284.633	0.000584221	6.03351e-32	13.1843	36	59657755	NA	NA	NA	NA	NA	NA	NA	NA	ENSG00000172456	ENSG00000172456	0	122062
chr1	59670592	59671965	1374	region586	FALSE	TRUE	FALSE	FALSE	586	NA	NA	NA	NA	NA	NA	NA	NA	412	174.496	396.583	0.000108199	3.63614e-62	16.8714	67	59670814	NA	NA	NA	NA	NA	NA	NA	NA	NA	NA	NA	NA	NA	NA	NA	NA	ENSG00000172456	ENSG00000172456	0	135264
chr1	59674757	59675539	783	region587	FALSE	TRUE	FALSE	FALSE	587	NA	NA	NA	NA	NA	NA	NA	NA	413	121.269	378.925	0.000381608	1.20296e-46	16.549	48	59675069	NA	NA	NA	NA	NA	NA	NA	NA	NA	NA	NA	NA	NA	NA	NA	NA	ENSG00000172456	ENSG00000172456	0	139429
chr1	61216502	61217610	1109	region588	FALSE	TRUE	FALSE	FALSE	588	NA	NA	NA	NA	NA	NA	NA	NA	414	243.403	404.196	2.55425e-05	8.6149e-41	14.9958	44	61216783	NA	NA	NA	NA	NA	NA	NA	NA	NA	NA	NA	NA	NA	NA	NA	NA	ENSG00000162599	ENSG00000162599	0	112983
chr1	61288139	61289478	1340	region589	FALSE	FALSE	TRUE	FALSE	589	NA	NA	NA	NA	NA	NA	NA	NA	NA	NA	NA	NA	NA	NA	NA	NA	471	256.669	144.156	0.00418169	4.38016e-30	12.1541	36	61288391	NA	NA	NA	NA	NA	NA	NA	NA	ENSG00000162599	ENSG00000162599	0	184620
chr1	61314936	61315833	898	region590	FALSE	TRUE	TRUE	FALSE	590	NA	NA	NA	NA	NA	NA	NA	NA	415	181.911	212.25	0.00111379	1.10136e-33	12.6917	40	61315228	472	197.465	250.083	0.00111384	6.89144e-27	9.61702	39	61315353	NA	NA	NA	NA	NA	NA	NA	NA	ENSG00000162599	ENSG00000162599	0	211417
chr1	61315995	61316658	664	region591	FALSE	TRUE	TRUE	FALSE	591	NA	NA	NA	NA	NA	NA	NA	NA	416	146.484	289.712	0.000754479	1.58635e-31	13.3379	35	61316235	473	237.828	154.238	0.00270427	1.7073e-28	11.9798	34	61316220	NA	NA	NA	NA	NA	NA	NA	NA	ENSG00000162599	ENSG00000162599	0	212476
chr1	61479726	61480375	650	region592	FALSE	TRUE	FALSE	FALSE	592	NA	NA	NA	NA	NA	NA	NA	NA	417	175.262	270.066	0.000611556	2.72841e-34	12.6604	41	61480050	NA	NA	NA	NA	NA	NA	NA	NA	NA	NA	NA	NA	NA	NA	NA	NA	ENSG00000162599	ENSG00000162599	0	376207
chr1	61508807	61509757	951	region593	FALSE	TRUE	FALSE	FALSE	593	NA	NA	NA	NA	NA	NA	NA	NA	418	79.6359	107.954	0.00884341	3.16424e-15	8.29954	22	61509452	NA	NA	NA	NA	NA	NA	NA	NA	NA	NA	NA	NA	NA	NA	NA	NA	ENSG00000162599	ENSG00000162599	0	405288
chr1	61522041	61523100	1060	region594	FALSE	TRUE	TRUE	TRUE	594	NA	NA	NA	NA	NA	NA	NA	NA	419	222.22	190.565	0.000811234	2.72841e-34	12.6604	41	61522743	474	762.054	746.023	5.02682e-07	1.05211e-104	26.9326	91	61522740	215	97.6732	169.924	0.00110533	1.02899e-10	7.16342	18	61522704	ENSG00000162599	ENSG00000162599	0	418522
chr1	61996966	61997688	723	region595	FALSE	TRUE	FALSE	FALSE	595	NA	NA	NA	NA	NA	NA	NA	NA	420	122.509	321.716	0.000551035	5.96568e-37	16.0986	36	61997377	NA	NA	NA	NA	NA	NA	NA	NA	NA	NA	NA	NA	NA	NA	NA	NA	ENSG00000132849	ENSG00000132849	0	16229
chr1	62475005	62475821	817	region596	FALSE	TRUE	FALSE	FALSE	596	NA	NA	NA	NA	NA	NA	NA	NA	421	72.5029	341.276	0.00433016	4.88765e-31	13.4389	34	62475623	NA	NA	NA	NA	NA	NA	NA	NA	NA	NA	NA	NA	NA	NA	NA	NA	ENSG00000132854	ENSG00000162606	0	41921
chr1	62677995	62678673	679	region597	FALSE	TRUE	TRUE	FALSE	597	NA	NA	NA	NA	NA	NA	NA	NA	422	474.023	726.495	1.27795e-06	7.0837e-99	25.4598	88	62678449	475	587.356	563.358	1.57775e-06	2.47463e-79	21.3784	76	62678463	NA	NA	NA	NA	NA	NA	NA	NA	ENSG00000162607	ENSG00000162607	0	3432
chr1	62963271	62963961	691	region598	FALSE	TRUE	TRUE	FALSE	598	NA	NA	NA	NA	NA	NA	NA	NA	423	135.05	269.08	0.00133098	2.26334e-32	13.8229	35	62963664	476	170.156	266.866	0.00186215	1.56506e-30	12.7604	35	62963697	NA	NA	NA	NA	NA	NA	NA	NA	ENSG00000116641	ENSG00000116641	-36714	-36714
chr1	63243164	63243585	422	region599	FALSE	FALSE	TRUE	FALSE	599	NA	NA	NA	NA	NA	NA	NA	NA	NA	NA	NA	NA	NA	NA	NA	NA	477	291.998	208.452	0.000428755	9.24123e-38	14.125	42	63243344	NA	NA	NA	NA	NA	NA	NA	NA	ENSG00000125703	ENSG00000125703	139392	220770
chr1	63350423	63350946	524	region600	FALSE	FALSE	FALSE	TRUE	600	NA	NA	NA	NA	NA	NA	NA	NA	NA	NA	NA	NA	NA	NA	NA	NA	NA	NA	NA	NA	NA	NA	NA	NA	216	587.246	75.6876	0.00186629	1.61165e-23	12.1502	27	63350616	ENSG00000187140	ENSG00000187140	-210372	-210372
chr1	63604104	63604674	571	region601	FALSE	TRUE	FALSE	FALSE	601	NA	NA	NA	NA	NA	NA	NA	NA	424	155.353	410.603	8.71893e-05	8.6276e-42	14.0172	48	63604394	NA	NA	NA	NA	NA	NA	NA	NA	NA	NA	NA	NA	NA	NA	NA	NA	ENSG00000088035	ENSG00000088035	-1212	-1212
chr1	63605122	63606756	1635	region602	FALSE	TRUE	TRUE	TRUE	602	NA	NA	NA	NA	NA	NA	NA	NA	425	302.022	1547.51	2.39077e-06	1.82025e-131	27.7991	116	63605678	478	476.11	845.194	2.45711e-06	8.60419e-82	18.9805	85	63605670	217	445.191	1209.6	0.000109781	3.8515e-69	19.934	69	63605694	ENSG00000088035	ENSG00000088035	0	0
chr1	63761064	63761951	888	region603	FALSE	TRUE	TRUE	FALSE	603	NA	NA	NA	NA	NA	NA	NA	NA	426	213.076	297.686	9.55798e-05	7.21888e-42	14.4194	47	63761398	479	866.057	533.362	7.62485e-07	2.65754e-101	25.2821	91	63761413	NA	NA	NA	NA	NA	NA	NA	NA	ENSG00000142856	ENSG00000142856	0	0
chr1	64604707	64606071	1365	region604	FALSE	TRUE	TRUE	FALSE	604	NA	NA	NA	NA	NA	NA	NA	NA	427	558.642	837.707	9.53404e-07	1.17319e-106	26.8901	93	64605280	480	239.869	483.865	3.80872e-05	7.12476e-46	14.257	53	64605259	NA	NA	NA	NA	NA	NA	NA	NA	ENSG00000177414	ENSG00000158966	99228	-102992
chr1	64606473	64607904	1432	region605	FALSE	TRUE	TRUE	FALSE	605	NA	NA	NA	NA	NA	NA	NA	NA	428	642.618	783.98	1.20669e-06	7.34226e-170	39.1868	129	64607327	481	1157.67	764.241	2.92577e-07	1.77484e-125	28.778	108	64607333	NA	NA	NA	NA	NA	NA	NA	NA	ENSG00000177414	ENSG00000158966	100994	-101159
chr1	64658206	64658986	781	region606	FALSE	TRUE	FALSE	FALSE	606	NA	NA	NA	NA	NA	NA	NA	NA	429	365.397	671.217	1.14857e-06	2.16825e-83	26.8484	69	64658506	NA	NA	NA	NA	NA	NA	NA	NA	NA	NA	NA	NA	NA	NA	NA	NA	ENSG00000158966	ENSG00000158966	-50077	-50077
chr1	64659530	64660496	967	region607	FALSE	TRUE	FALSE	FALSE	607	NA	NA	NA	NA	NA	NA	NA	NA	430	140.68	254.108	0.00100792	6.41712e-32	13.9507	34	64659856	NA	NA	NA	NA	NA	NA	NA	NA	NA	NA	NA	NA	NA	NA	NA	NA	ENSG00000158966	ENSG00000158966	-48567	-48567
chr1	64660818	64661573	756	region608	FALSE	TRUE	FALSE	FALSE	608	NA	NA	NA	NA	NA	NA	NA	NA	431	127.447	218.98	0.00130039	2.21585e-30	12.6902	35	64661376	NA	NA	NA	NA	NA	NA	NA	NA	NA	NA	NA	NA	NA	NA	NA	NA	ENSG00000158966	ENSG00000158966	-47490	-47490
chr1	64708112	64708738	627	region609	FALSE	TRUE	TRUE	FALSE	609	NA	NA	NA	NA	NA	NA	NA	NA	432	158.008	709.929	1.71957e-05	4.70381e-69	19.7385	68	64708346	482	1245.79	1271.93	2.19539e-07	7.15254e-148	31.4588	124	64708346	NA	NA	NA	NA	NA	NA	NA	NA	ENSG00000158966	ENSG00000158966	-325	-325
chr1	65240718	65242162	1445	region610	FALSE	TRUE	TRUE	TRUE	610	NA	NA	NA	NA	NA	NA	NA	NA	433	112.266	379.212	0.000362865	2.23501e-42	15.8627	44	65241034	483	382.208	393.538	3.43885e-05	4.30338e-87	25.2936	76	65241055	220	64.7929	221.875	0.00689626	4.38006e-10	6.09587	21	65241048	ENSG00000162434	ENSG00000162434	-35943	-35943
chr1	65451539	65452156	618	region611	FALSE	TRUE	TRUE	FALSE	611	NA	NA	NA	NA	NA	NA	NA	NA	434	117.383	186.455	0.00271741	1.87197e-24	9.28514	36	65451747	484	206.137	204.442	0.00157335	3.42649e-26	9.04883	40	65451727	NA	NA	NA	NA	NA	NA	NA	NA	ENSG00000162433	ENSG00000116675	0	-51026
chr1	65452450	65453705	1256	region612	FALSE	TRUE	TRUE	TRUE	612	NA	NA	NA	NA	NA	NA	NA	NA	435	286.064	369.114	1.42564e-05	4.81449e-52	15.7867	57	65453170	485	188.252	370.473	0.000658758	7.12476e-46	14.257	53	65453149	221	109.066	296.391	0.00104746	1.41169e-16	9.92094	21	65453154	ENSG00000162433	ENSG00000116675	0	-49477
chr1	65468812	65471249	2438	region613	FALSE	TRUE	TRUE	FALSE	613	NA	NA	NA	NA	NA	NA	NA	NA	436	398.969	1229.15	7.79407e-07	2.51183e-138	36.1375	106	65469580	486	818.818	552.523	6.97225e-07	5.39946e-92	25.3863	81	65469584	NA	NA	NA	NA	NA	NA	NA	NA	ENSG00000162433	ENSG00000116675	0	-31933
chr1	65631597	65632102	506	region614	FALSE	TRUE	FALSE	FALSE	614	NA	NA	NA	NA	NA	NA	NA	NA	437	71.718	233.884	0.00647348	9.48659e-26	10.8309	33	65631835	NA	NA	NA	NA	NA	NA	NA	NA	NA	NA	NA	NA	NA	NA	NA	NA	ENSG00000116675	ENSG00000213625	0	-26800
chr1	65634084	65635037	954	region615	FALSE	TRUE	FALSE	FALSE	615	NA	NA	NA	NA	NA	NA	NA	NA	438	114.225	162.764	0.00342996	4.6269e-39	14.0729	44	65634449	NA	NA	NA	NA	NA	NA	NA	NA	NA	NA	NA	NA	NA	NA	NA	NA	ENSG00000116675	ENSG00000213625	0	-23865
chr1	66050220	66050909	690	region616	FALSE	TRUE	FALSE	FALSE	616	NA	NA	NA	NA	NA	NA	NA	NA	439	122.848	183.692	0.00322932	6.72977e-25	11.0252	31	66050582	NA	NA	NA	NA	NA	NA	NA	NA	NA	NA	NA	NA	NA	NA	NA	NA	ENSG00000184588	ENSG00000184588	0	19435
chr1	66052093	66052557	465	region617	FALSE	TRUE	FALSE	FALSE	617	NA	NA	NA	NA	NA	NA	NA	NA	440	222.22	248.323	0.000251343	3.64125e-41	15.198	44	66052356	NA	NA	NA	NA	NA	NA	NA	NA	NA	NA	NA	NA	NA	NA	NA	NA	ENSG00000184588	ENSG00000184588	0	21308
chr1	66513872	66514937	1066	region618	FALSE	TRUE	FALSE	FALSE	618	NA	NA	NA	NA	NA	NA	NA	NA	441	64.2897	225.122	0.0072067	6.68821e-23	9.62871	32	66514068	NA	NA	NA	NA	NA	NA	NA	NA	NA	NA	NA	NA	NA	NA	NA	NA	ENSG00000184588	ENSG00000118473	0	-256717
chr1	66520456	66521376	921	region619	FALSE	TRUE	TRUE	TRUE	619	NA	NA	NA	NA	NA	NA	NA	NA	442	300.909	1037.56	1.60332e-06	1.03062e-105	27.8863	90	66520821	487	382.61	281.311	4.81637e-05	4.94197e-49	15.4295	54	66520819	223	170.07	217.422	0.000516536	4.40078e-16	8.42188	25	66520814	ENSG00000184588	ENSG00000118473	0	-250278
chr1	66521833	66522729	897	region620	FALSE	TRUE	FALSE	FALSE	620	NA	NA	NA	NA	NA	NA	NA	NA	443	238.502	556.91	9.83116e-06	3.3886e-64	21.2239	59	66522241	NA	NA	NA	NA	NA	NA	NA	NA	NA	NA	NA	NA	NA	NA	NA	NA	ENSG00000184588	ENSG00000118473	0	-248925
chr1	66609394	66610206	813	region621	FALSE	TRUE	TRUE	FALSE	621	NA	NA	NA	NA	NA	NA	NA	NA	444	1450.43	3098.24	1.22624e-07	1.38637e-284	52.4371	201	66609627	488	2734.37	1621.31	5.40606e-08	4.17657e-265	45.7983	198	66609627	NA	NA	NA	NA	NA	NA	NA	NA	ENSG00000184588	ENSG00000118473	0	-161448
chr1	66612591	66613682	1092	region622	FALSE	TRUE	TRUE	TRUE	622	NA	NA	NA	NA	NA	NA	NA	NA	445	539.273	1514.35	7.1944e-07	8.98008e-138	34.7225	108	66613025	489	433.491	314.739	1.7699e-05	3.40236e-53	17.1398	55	66613087	224	158.29	568.042	0.00083915	5.18728e-31	14.3772	33	66613018	ENSG00000184588	ENSG00000118473	0	-157972
chr1	66633244	66634827	1584	region623	FALSE	TRUE	TRUE	TRUE	623	NA	NA	NA	NA	NA	NA	NA	NA	446	647.922	1392.04	4.98087e-07	5.71742e-152	33.751	123	66634163	490	399.918	1125.17	1.44992e-05	1.85708e-117	28.3194	101	66634206	225	109.066	716.474	0.00035789	3.04502e-30	14.3144	32	66634192	ENSG00000184588	ENSG00000118473	20394	-136827
chr1	66638907	66640093	1187	region624	FALSE	TRUE	TRUE	FALSE	624	NA	NA	NA	NA	NA	NA	NA	NA	447	71.718	562.212	0.0028236	1.29849e-48	15.9762	52	66639726	491	171.181	414.971	0.000229834	4.68425e-45	14.93	50	66639721	NA	NA	NA	NA	NA	NA	NA	NA	ENSG00000184588	ENSG00000118473	26057	-131561
chr1	67168220	67169121	902	region625	FALSE	FALSE	TRUE	FALSE	625	NA	NA	NA	NA	NA	NA	NA	NA	NA	NA	NA	NA	NA	NA	NA	NA	492	173.236	442.83	0.000259268	3.85434e-42	14.1901	48	67168431	NA	NA	NA	NA	NA	NA	NA	NA	ENSG00000198160	ENSG00000152763	0	-5062
chr1	67404383	67404853	471	region626	FALSE	TRUE	FALSE	TRUE	626	NA	NA	NA	NA	NA	NA	NA	NA	448	122.848	162.495	0.00429084	6.08023e-27	11.483	33	67404621	NA	NA	NA	NA	NA	NA	NA	NA	226	97.04	180.682	0.0026936	3.50074e-11	7.9791	16	67404588	ENSG00000162594	ENSG00000162594	0	0
chr1	67570956	67571790	835	region627	FALSE	TRUE	TRUE	TRUE	627	NA	NA	NA	NA	NA	NA	NA	NA	449	770.361	1310.68	4.87533e-07	7.96306e-156	43.2264	110	67571493	493	261.052	197.663	0.000830599	4.59325e-36	14.3483	39	67571433	227	188.897	672.923	5.11475e-05	8.83772e-30	14.4305	31	67571439	ENSG00000081985	ENSG00000081985	0	25321
chr1	67668506	67669514	1009	region628	FALSE	TRUE	TRUE	FALSE	628	NA	NA	NA	NA	NA	NA	NA	NA	450	150.956	183.692	0.0020178	1.00434e-22	9.2543	33	67669083	494	181.916	188.727	0.00251433	7.57687e-28	10.0668	39	67669063	NA	NA	NA	NA	NA	NA	NA	NA	ENSG00000142864	ENSG00000142864	0	0
chr1	67687304	67687899	596	region629	FALSE	TRUE	FALSE	FALSE	629	NA	NA	NA	NA	NA	NA	NA	NA	451	349.077	206.17	0.000123361	2.90844e-45	16.2112	47	67687623	NA	NA	NA	NA	NA	NA	NA	NA	NA	NA	NA	NA	NA	NA	NA	NA	ENSG00000142864	ENSG00000142864	-18593	-18593
chr1	70443495	70444243	749	region630	FALSE	FALSE	TRUE	FALSE	630	NA	NA	NA	NA	NA	NA	NA	NA	NA	NA	NA	NA	NA	NA	NA	NA	495	181.845	289.828	0.000604843	9.84079e-35	11.8808	44	70443866	NA	NA	NA	NA	NA	NA	NA	NA	ENSG00000066557	ENSG00000066557	0	0
chr1	71261699	71262285	587	region631	FALSE	TRUE	TRUE	FALSE	631	NA	NA	NA	NA	NA	NA	NA	NA	452	211.872	559.466	1.26853e-05	5.23926e-60	20.3278	56	71261960	496	467.97	140.365	0.00177355	8.37645e-46	16.0959	48	71261972	NA	NA	NA	NA	NA	NA	NA	NA	ENSG00000050628	ENSG00000050628	0	23794
chr1	71279893	71280534	642	region632	FALSE	TRUE	TRUE	FALSE	632	NA	NA	NA	NA	NA	NA	NA	NA	453	587.4	439.333	8.03523e-06	1.96006e-81	22.8307	75	71280116	497	1101.63	274.63	2.36711e-05	8.99477e-100	25.0073	90	71280118	NA	NA	NA	NA	NA	NA	NA	NA	ENSG00000050628	ENSG00000050628	0	5545
chr1	71848045	71848441	397	region633	FALSE	FALSE	TRUE	FALSE	633	NA	NA	NA	NA	NA	NA	NA	NA	NA	NA	NA	NA	NA	NA	NA	NA	498	145.633	238.713	0.00450648	2.29837e-24	11.7352	28	71848243	NA	NA	NA	NA	NA	NA	NA	NA	ENSG00000172260	ENSG00000132485	0	-528712
chr1	74252666	74253251	586	region634	FALSE	FALSE	TRUE	FALSE	634	NA	NA	NA	NA	NA	NA	NA	NA	NA	NA	NA	NA	NA	NA	NA	NA	499	348.352	498.446	9.78685e-06	2.28976e-58	21.3132	52	74252862	NA	NA	NA	NA	NA	NA	NA	NA	ENSG00000162620	ENSG00000162620	11036	183208
chr1	74963493	74963888	396	region635	FALSE	TRUE	TRUE	FALSE	635	NA	NA	NA	NA	NA	NA	NA	NA	454	108.854	156.789	0.0058053	7.28014e-22	11.3125	25	74963687	500	265.313	229.924	0.000691666	2.83779e-39	16.1864	39	74963689	NA	NA	NA	NA	NA	NA	NA	NA	ENSG00000116791	ENSG00000116791	0	7445
chr1	74970114	74971865	1752	region636	FALSE	TRUE	TRUE	FALSE	636	NA	NA	NA	NA	NA	NA	NA	NA	455	87.1699	237.26	0.00250997	1.51754e-41	15.8123	43	74970775	501	288.715	143.812	0.00181908	4.20281e-39	15.6679	40	74970714	NA	NA	NA	NA	NA	NA	NA	NA	ENSG00000116791	ENSG00000116791	0	0
chr1	75458324	75458752	429	region637	FALSE	TRUE	TRUE	FALSE	637	NA	NA	NA	NA	NA	NA	NA	NA	456	219.214	466.737	3.25305e-05	8.46253e-59	20.1247	55	75458521	502	925.872	533.131	5.18982e-07	3.36891e-103	29.7368	84	75458513	NA	NA	NA	NA	NA	NA	NA	NA	ENSG00000137968	ENSG00000162624	0	91617
chr1	76732896	76733804	909	region638	FALSE	TRUE	TRUE	TRUE	638	NA	NA	NA	NA	NA	NA	NA	NA	457	561.487	1429.18	5.63754e-07	1.16555e-135	30.1124	115	76733259	503	759.316	632.38	8.51438e-07	9.18206e-94	22.6503	89	76733268	229	158.022	454.71	0.00106817	1.6189e-24	11.3222	31	76733255	ENSG00000184005	ENSG00000117069	0	-371910
chr1	77139373	77139850	478	region639	FALSE	TRUE	FALSE	FALSE	639	NA	NA	NA	NA	NA	NA	NA	NA	458	152.979	112.128	0.00792914	2.73017e-19	7.84078	32	77139570	NA	NA	NA	NA	NA	NA	NA	NA	NA	NA	NA	NA	NA	NA	NA	NA	ENSG00000117069	ENSG00000117069	0	33659
chr1	77180673	77181408	736	region640	FALSE	TRUE	TRUE	FALSE	640	NA	NA	NA	NA	NA	NA	NA	NA	459	150.956	399.17	0.000159785	1.35703e-41	14.2787	47	77181092	504	193.634	255.842	0.00113407	3.02301e-31	10.8218	42	77181060	NA	NA	NA	NA	NA	NA	NA	NA	ENSG00000117069	ENSG00000117069	0	74959
chr1	77197619	77198400	782	region641	FALSE	TRUE	FALSE	FALSE	641	NA	NA	NA	NA	NA	NA	NA	NA	460	194.59	329.932	7.20692e-05	1.14636e-41	12.0474	54	77198035	NA	NA	NA	NA	NA	NA	NA	NA	NA	NA	NA	NA	NA	NA	NA	NA	ENSG00000117069	ENSG00000117069	0	91905
chr1	77257073	77258051	979	region642	FALSE	TRUE	TRUE	FALSE	642	NA	NA	NA	NA	NA	NA	NA	NA	461	216.098	471.471	3.29082e-05	4.72411e-55	18.5307	54	77257412	505	518.233	666.284	1.39188e-06	1.0193e-76	22.2904	71	77257413	NA	NA	NA	NA	NA	NA	NA	NA	ENSG00000117069	ENSG00000117069	0	151359
chr1	77921140	77921976	837	region643	FALSE	FALSE	TRUE	FALSE	643	NA	NA	NA	NA	NA	NA	NA	NA	NA	NA	NA	NA	NA	NA	NA	NA	506	144.8	192.809	0.00374922	1.3677e-32	11.7825	41	77921691	NA	NA	NA	NA	NA	NA	NA	NA	ENSG00000036549	ENSG00000036549	0	0
chr1	78017519	78018680	1162	region644	FALSE	FALSE	TRUE	FALSE	644	NA	NA	NA	NA	NA	NA	NA	NA	NA	NA	NA	NA	NA	NA	NA	NA	507	128.897	148.333	0.00917074	5.50149e-25	11.0513	31	78017943	NA	NA	NA	NA	NA	NA	NA	NA	ENSG00000180488	ENSG00000180488	0	0
chr1	79079018	79079564	547	region645	FALSE	TRUE	TRUE	FALSE	645	NA	NA	NA	NA	NA	NA	NA	NA	462	77.9311	143.903	0.00836042	2.38545e-20	9.75732	27	79079268	508	703.868	409.021	1.41699e-06	2.58202e-81	23.7287	73	79079263	NA	NA	NA	NA	NA	NA	NA	NA	ENSG00000162618	ENSG00000162618	48473	167681
chr1	81673459	81673850	392	region646	FALSE	FALSE	TRUE	FALSE	646	NA	NA	NA	NA	NA	NA	NA	NA	NA	NA	NA	NA	NA	NA	NA	NA	509	135.764	155.859	0.00875045	2.09744e-19	9.19767	27	81673653	NA	NA	NA	NA	NA	NA	NA	NA	ENSG00000117114	ENSG00000117114	0	129020
chr1	83713160	83713652	493	region647	FALSE	TRUE	TRUE	FALSE	647	NA	NA	NA	NA	NA	NA	NA	NA	463	393.279	429.117	4.89386e-06	1.89614e-62	22.67	54	83713380	510	249.43	136.751	0.00611914	1.58519e-25	12.064	29	83713387	NA	NA	NA	NA	NA	NA	NA	NA	ENSG00000137941	ENSG00000137941	393993	523769
chr1	83726185	83726773	589	region648	FALSE	TRUE	FALSE	TRUE	648	NA	NA	NA	NA	NA	NA	NA	NA	464	616.929	1134.33	5.99058e-07	1.9188e-105	34.3727	78	83726491	NA	NA	NA	NA	NA	NA	NA	NA	232	188.12	275.739	0.00274554	6.98667e-20	11.6471	22	83726482	ENSG00000137941	ENSG00000137941	380872	510648
chr1	83739135	83739597	463	region649	FALSE	TRUE	FALSE	FALSE	649	NA	NA	NA	NA	NA	NA	NA	NA	465	356.734	637.592	1.37931e-06	4.22581e-83	23.2107	76	83739369	NA	NA	NA	NA	NA	NA	NA	NA	NA	NA	NA	NA	NA	NA	NA	NA	ENSG00000137941	ENSG00000137941	368048	497824
chr1	84390933	84391563	631	region650	FALSE	TRUE	FALSE	FALSE	650	NA	NA	NA	NA	NA	NA	NA	NA	466	114.742	611.033	0.000178277	3.64687e-55	19.0353	53	84391366	NA	NA	NA	NA	NA	NA	NA	NA	NA	NA	NA	NA	NA	NA	NA	NA	ENSG00000142875	ENSG00000142875	0	74604
chr1	84536550	84537399	850	region651	FALSE	FALSE	TRUE	FALSE	651	NA	NA	NA	NA	NA	NA	NA	NA	NA	NA	NA	NA	NA	NA	NA	NA	511	133.284	194.775	0.00434901	4.76705e-21	9.50645	29	84537202	NA	NA	NA	NA	NA	NA	NA	NA	ENSG00000203943	ENSG00000203943	0	0
chr1	84742753	84743410	658	region652	FALSE	TRUE	TRUE	FALSE	652	NA	NA	NA	NA	NA	NA	NA	NA	467	561.487	617.231	1.59598e-06	3.07044e-98	27.0772	84	84743052	512	468.385	373.056	1.81497e-05	1.2857e-60	18.8849	60	84743037	NA	NA	NA	NA	NA	NA	NA	NA	ENSG00000174021	ENSG00000122432	0	-1152
chr1	84849662	84850616	955	region653	FALSE	TRUE	TRUE	TRUE	653	NA	NA	NA	NA	NA	NA	NA	NA	468	111.624	763.264	0.000140698	1.1402e-69	23.7855	60	84850143	513	708.684	645.034	9.08048e-07	3.51933e-98	29.172	80	84850169	233	204.992	445.445	6.94529e-05	1.6189e-24	11.3222	31	84850184	ENSG00000180869	ENSG00000180869	15885	22675
chr1	84858850	84859628	779	region654	FALSE	FALSE	TRUE	FALSE	654	NA	NA	NA	NA	NA	NA	NA	NA	NA	NA	NA	NA	NA	NA	NA	NA	514	211.865	252.331	0.000905548	5.10481e-42	15.6616	44	84859072	NA	NA	NA	NA	NA	NA	NA	NA	ENSG00000180869	ENSG00000180869	6873	13663
chr1	85182659	85183937	1279	region655	FALSE	TRUE	TRUE	TRUE	655	NA	NA	NA	NA	NA	NA	NA	NA	469	97.4208	330.132	0.0010745	2.55829e-33	9.66211	50	85183460	515	302.512	167.232	0.000987249	1.20715e-27	8.32445	46	85183449	235	347.794	222.645	0.00166025	1.53306e-21	10.2977	29	85183441	ENSG00000153898	ENSG00000153898	0	51447
chr1	85199582	85200125	544	region656	FALSE	TRUE	TRUE	FALSE	656	NA	NA	NA	NA	NA	NA	NA	NA	470	385.25	690.233	1.12036e-06	4.40788e-90	26.3433	77	85199855	516	291.116	102.971	0.00745312	2.13698e-26	10.8356	34	85199892	NA	NA	NA	NA	NA	NA	NA	NA	ENSG00000153898	ENSG00000153898	0	35259
chr1	85203358	85204109	752	region657	FALSE	TRUE	FALSE	FALSE	657	NA	NA	NA	NA	NA	NA	NA	NA	471	139.225	304.323	0.000404573	2.51913e-34	14.5576	36	85203794	NA	NA	NA	NA	NA	NA	NA	NA	NA	NA	NA	NA	NA	NA	NA	NA	ENSG00000153898	ENSG00000153898	0	31275
chr1	85207859	85209338	1480	region658	FALSE	TRUE	TRUE	TRUE	658	NA	NA	NA	NA	NA	NA	NA	NA	472	511.491	2178.68	1.09209e-06	1.41648e-223	52.7143	152	85208222	517	799.926	645.468	7.97664e-07	2.95604e-98	26.6246	85	85208177	236	167.956	798.147	0.000134284	8.11858e-40	17.5458	38	85208191	ENSG00000153898	ENSG00000153898	0	26046
chr1	85226458	85227420	963	region659	FALSE	TRUE	TRUE	FALSE	659	NA	NA	NA	NA	NA	NA	NA	NA	473	1119.04	2275.29	2.33146e-07	2.2106e-224	45.1827	165	85227020	518	1348.78	530.111	6.51457e-07	1.21882e-143	33.9585	115	85227056	NA	NA	NA	NA	NA	NA	NA	NA	ENSG00000153898	ENSG00000153898	0	7964
chr1	85229083	85230827	1745	region660	FALSE	TRUE	FALSE	FALSE	660	NA	NA	NA	NA	NA	NA	NA	NA	474	492.322	875.965	1.18751e-06	1.57069e-103	26.318	91	85229483	NA	NA	NA	NA	NA	NA	NA	NA	NA	NA	NA	NA	NA	NA	NA	NA	ENSG00000153898	ENSG00000153898	0	4557
chr1	85235099	85236337	1239	region661	FALSE	FALSE	TRUE	FALSE	661	NA	NA	NA	NA	NA	NA	NA	NA	NA	NA	NA	NA	NA	NA	NA	NA	519	116.063	447.548	0.00177816	2.53723e-45	16.6593	46	85235557	NA	NA	NA	NA	NA	NA	NA	NA	ENSG00000153898	ENSG00000153898	0	0
chr1	85257777	85258714	938	region662	FALSE	TRUE	FALSE	FALSE	662	NA	NA	NA	NA	NA	NA	NA	NA	475	255.091	296.391	6.48712e-05	1.21096e-46	14.2774	54	85258296	NA	NA	NA	NA	NA	NA	NA	NA	NA	NA	NA	NA	NA	NA	NA	NA	ENSG00000162643	ENSG00000162643	0	20359
chr1	85855588	85856199	612	region663	FALSE	FALSE	TRUE	FALSE	663	NA	NA	NA	NA	NA	NA	NA	NA	NA	NA	NA	NA	NA	NA	NA	NA	520	325.61	188.844	0.000463661	8.41356e-39	13.9315	44	85856007	NA	NA	NA	NA	NA	NA	NA	NA	ENSG00000142871	ENSG00000142871	33614	36547
chr1	86775019	86775875	857	region664	FALSE	TRUE	TRUE	FALSE	664	NA	NA	NA	NA	NA	NA	NA	NA	476	366.755	296.391	1.59653e-05	4.61498e-56	16.6033	60	86775292	521	349.211	495.298	9.63109e-06	2.34191e-52	15.5771	58	86775300	NA	NA	NA	NA	NA	NA	NA	NA	ENSG00000016602	ENSG00000016602	-9472	-9472
chr1	86942319	86943891	1573	region665	FALSE	FALSE	TRUE	FALSE	665	NA	NA	NA	NA	NA	NA	NA	NA	NA	NA	NA	NA	NA	NA	NA	NA	522	194.737	283.36	0.000334146	2.08157e-41	14.5507	46	86943688	NA	NA	NA	NA	NA	NA	NA	NA	ENSG00000097033	ENSG00000097033	0	0
chr1	89230376	89231703	1328	region666	FALSE	TRUE	TRUE	FALSE	666	NA	NA	NA	NA	NA	NA	NA	NA	477	128.652	665.33	8.53927e-05	2.89854e-61	21.5022	55	89230641	523	679.453	584.802	1.7247e-06	5.10928e-95	27.9876	79	89230675	NA	NA	NA	NA	NA	NA	NA	NA	ENSG00000137944	ENSG00000137944	0	0
chr1	89436895	89437497	603	region667	FALSE	TRUE	FALSE	TRUE	667	NA	NA	NA	NA	NA	NA	NA	NA	478	103.959	368.152	0.000642067	3.6514e-39	13.0649	47	89437267	NA	NA	NA	NA	NA	NA	NA	NA	238	115.131	76.0594	0.00206089	1.4906e-07	5.92168	15	89437238	ENSG00000162654	ENSG00000162654	0	0
chr1	89512499	89513312	814	region668	FALSE	TRUE	TRUE	FALSE	668	NA	NA	NA	NA	NA	NA	NA	NA	479	532.113	573.673	2.30547e-06	2.70184e-87	21.3373	85	89512792	524	225.623	378.694	0.000282922	9.68166e-35	11.5768	45	89512826	NA	NA	NA	NA	NA	NA	NA	NA	ENSG00000154451	ENSG00000154451	-1367	-1367
chr1	89761518	89761899	382	region669	FALSE	TRUE	FALSE	FALSE	669	NA	NA	NA	NA	NA	NA	NA	NA	480	162.212	135.551	0.00231529	8.22925e-25	10.6478	32	89761700	NA	NA	NA	NA	NA	NA	NA	NA	NA	NA	NA	NA	NA	NA	NA	NA	ENSG00000197147	ENSG00000197147	-1151	-1151
chr1	89761972	89763764	1793	region670	FALSE	TRUE	TRUE	TRUE	670	NA	NA	NA	NA	NA	NA	NA	NA	481	494.435	855.751	1.19872e-06	1.08848e-177	39.682	135	89762229	525	1264.14	1217.93	2.11725e-07	5.19457e-166	35.8174	132	89762209	239	318.623	202.983	0.00120812	1.25904e-18	8.43117	30	89763029	ENSG00000197147	ENSG00000197147	0	0
chr1	89828347	89829076	730	region671	FALSE	TRUE	TRUE	FALSE	671	NA	NA	NA	NA	NA	NA	NA	NA	482	463.869	1237.4	8.53902e-07	1.37604e-135	32.0393	111	89828671	526	540.383	344.862	3.83034e-06	1.76116e-64	17.9533	67	89828704	NA	NA	NA	NA	NA	NA	NA	NA	ENSG00000197147	ENSG00000171488	0	-42166
chr1	89896028	89896497	470	region672	FALSE	TRUE	FALSE	FALSE	672	NA	NA	NA	NA	NA	NA	NA	NA	483	215.316	225.51	0.000311315	2.78272e-39	16.1978	39	89896254	NA	NA	NA	NA	NA	NA	NA	NA	NA	NA	NA	NA	NA	NA	NA	NA	ENSG00000171488	ENSG00000171488	0	24786
chr1	89976864	89978468	1605	region673	FALSE	TRUE	TRUE	TRUE	673	NA	NA	NA	NA	NA	NA	NA	NA	484	373.099	322.582	1.314e-05	8.7267e-57	18.5883	56	89977674	527	271.014	277.79	0.000518185	3.73242e-41	14.0518	47	89977641	240	154.655	232.573	0.00567709	6.76862e-15	7.7656	25	89977707	ENSG00000171488	ENSG00000171492	23564	-80724
chr1	90081099	90081815	717	region674	FALSE	FALSE	TRUE	FALSE	674	NA	NA	NA	NA	NA	NA	NA	NA	NA	NA	NA	NA	NA	NA	NA	NA	528	258.066	129.255	0.00839796	2.04e-31	11.8387	39	90081496	NA	NA	NA	NA	NA	NA	NA	NA	ENSG00000171492	ENSG00000171492	0	21907
chr1	90183828	90184616	789	region675	FALSE	TRUE	TRUE	FALSE	675	NA	NA	NA	NA	NA	NA	NA	NA	485	119.233	534.379	0.000182796	5.67584e-51	18.5024	49	90184238	529	268.545	313.141	0.000141113	4.70652e-47	16.7717	48	90184305	NA	NA	NA	NA	NA	NA	NA	NA	ENSG00000171492	ENSG00000162664	9681	-45694
chr1	90209719	90210577	859	region676	FALSE	TRUE	FALSE	FALSE	676	NA	NA	NA	NA	NA	NA	NA	NA	486	361.863	700.558	1.11749e-06	2.5733e-87	25.382	76	90209968	NA	NA	NA	NA	NA	NA	NA	NA	NA	NA	NA	NA	NA	NA	NA	NA	ENSG00000162664	ENSG00000162664	-19733	-19733
chr1	90212984	90213993	1010	region677	FALSE	TRUE	TRUE	TRUE	677	NA	NA	NA	NA	NA	NA	NA	NA	487	422.828	501.854	2.3301e-06	8.66044e-71	18.95	72	90213366	530	312.415	269.872	0.000211538	1.63531e-45	13.1181	56	90213354	241	68.6953	263.471	0.00813915	1.04347e-11	6.31813	24	90213381	ENSG00000162664	ENSG00000162664	-16317	-16317
chr1	91318603	91319293	691	region678	FALSE	TRUE	TRUE	TRUE	678	NA	NA	NA	NA	NA	NA	NA	NA	488	336.325	399.17	5.05271e-06	3.83222e-60	17.4199	63	91318937	531	227.26	191.414	0.00131877	2.21126e-24	9.50467	35	91318932	242	397.578	264.294	0.000531258	1.76575e-27	14.1906	28	91318955	ENSG00000122482	ENSG00000122482	-58245	-58245
chr1	91625223	91625884	662	region679	TRUE	TRUE	TRUE	TRUE	679	127	278.482	525.225	1.99823e-05	8.89344e-46	3.88655	178	91625556	489	113.295	818.95	0.000164236	1.44175e-56	4.16542	194	91625555	532	840.358	546.817	7.12908e-07	9.48069e-70	4.38778	226	91625560	243	943.548	1042.18	7.53779e-05	1.03122e-58	5.27918	159	91625552	ENSG00000162669	ENSG00000162669	0	17130
chr1	91895134	91895520	387	region680	FALSE	FALSE	TRUE	FALSE	680	NA	NA	NA	NA	NA	NA	NA	NA	NA	NA	NA	NA	NA	NA	NA	NA	533	253.803	205.601	0.00098546	1.09734e-34	12.8548	41	91895325	NA	NA	NA	NA	NA	NA	NA	NA	ENSG00000203914	ENSG00000203914	13211	21978
chr1	91949769	91950539	771	region681	FALSE	TRUE	FALSE	FALSE	681	NA	NA	NA	NA	NA	NA	NA	NA	490	229.167	154.567	0.00272363	3.13415e-34	13.3442	39	91949951	NA	NA	NA	NA	NA	NA	NA	NA	NA	NA	NA	NA	NA	NA	NA	NA	ENSG00000069702	ENSG00000203914	0	76613
chr1	91951090	91952191	1102	region682	FALSE	TRUE	TRUE	TRUE	682	NA	NA	NA	NA	NA	NA	NA	NA	491	606.628	1062.46	6.21313e-07	1.10502e-117	30.8998	96	91951753	534	906.612	746.023	3.49012e-07	8.79448e-121	30.9589	99	91951736	245	82.5823	517.142	0.000962612	4.94573e-19	10.1349	25	91951725	ENSG00000069702	ENSG00000203914	0	77934
chr1	91969438	91971133	1696	region683	FALSE	TRUE	TRUE	TRUE	683	NA	NA	NA	NA	NA	NA	NA	NA	492	1210.62	2342.57	2.18333e-07	1.0446e-251	54.9162	171	91970180	535	2665.42	945.253	3.72483e-07	6.16694e-270	54.7435	186	91970184	246	58.6912	718.774	0.00448302	1.09134e-30	12.6657	37	91970183	ENSG00000069702	ENSG00000203914	0	96282
chr1	91990186	91990827	642	region684	FALSE	FALSE	FALSE	TRUE	684	NA	NA	NA	NA	NA	NA	NA	NA	NA	NA	NA	NA	NA	NA	NA	NA	NA	NA	NA	NA	NA	NA	NA	NA	247	111.022	212.86	0.00141029	1.87811e-12	8.24163	18	91990518	ENSG00000069702	ENSG00000203914	0	117030
chr1	92037282	92037721	440	region685	FALSE	TRUE	FALSE	FALSE	685	NA	NA	NA	NA	NA	NA	NA	NA	493	214.408	266.685	0.00031203	5.56852e-38	11.88	49	92037515	NA	NA	NA	NA	NA	NA	NA	NA	NA	NA	NA	NA	NA	NA	NA	NA	ENSG00000069702	ENSG00000069702	0	106426
chr1	92041794	92043019	1226	region686	FALSE	TRUE	TRUE	FALSE	686	NA	NA	NA	NA	NA	NA	NA	NA	494	318.076	331.269	2.35478e-05	2.61535e-87	22.5914	82	92042231	536	969.801	332.2	2.42622e-06	3.08966e-95	22.902	90	92042215	NA	NA	NA	NA	NA	NA	NA	NA	ENSG00000069702	ENSG00000069702	0	101128
chr1	92115991	92116536	546	region687	FALSE	TRUE	TRUE	FALSE	687	NA	NA	NA	NA	NA	NA	NA	NA	495	295.512	385.25	1.39502e-05	5.94265e-61	19.9263	58	92116189	537	586.763	272.044	2.80375e-05	1.2857e-60	18.8849	60	92116186	NA	NA	NA	NA	NA	NA	NA	NA	ENSG00000069702	ENSG00000069702	0	27611
chr1	92702720	92703409	690	region688	FALSE	TRUE	FALSE	FALSE	688	NA	NA	NA	NA	NA	NA	NA	NA	496	125.312	233.105	0.00125388	5.40057e-29	9.80163	42	92703198	NA	NA	NA	NA	NA	NA	NA	NA	NA	NA	NA	NA	NA	NA	NA	NA	ENSG00000162676	ENSG00000162676	9498	21612
chr1	92713956	92715016	1061	region689	FALSE	TRUE	TRUE	TRUE	689	NA	NA	NA	NA	NA	NA	NA	NA	497	824.387	1302.43	4.99974e-07	1.26142e-152	36.1725	119	92714583	538	1152.52	734.992	3.08674e-07	4.86519e-132	31.9093	108	92714575	248	132.014	926.142	0.000868138	5.71676e-40	13.9735	47	92714580	ENSG00000162676	ENSG00000162676	0	10005
chr1	92774982	92775519	538	region690	FALSE	TRUE	FALSE	FALSE	690	NA	NA	NA	NA	NA	NA	NA	NA	498	180.55	237.266	0.000543356	2.84957e-31	14.3582	32	92775286	NA	NA	NA	NA	NA	NA	NA	NA	NA	NA	NA	NA	NA	NA	NA	NA	ENSG00000067208	ENSG00000162676	0	-49961
chr1	92776774	92777361	588	region691	FALSE	TRUE	FALSE	FALSE	691	NA	NA	NA	NA	NA	NA	NA	NA	499	136.531	237.266	0.000920885	2.84957e-31	14.3582	32	92777004	NA	NA	NA	NA	NA	NA	NA	NA	NA	NA	NA	NA	NA	NA	NA	NA	ENSG00000067208	ENSG00000162676	0	-51753
chr1	93198470	93201449	2980	region692	FALSE	TRUE	TRUE	FALSE	692	NA	NA	NA	NA	NA	NA	NA	NA	500	103.696	265.15	0.00214967	2.11978e-31	12.8936	36	93199131	539	672.608	526.211	1.50209e-06	8.74017e-93	26.2866	80	93199133	NA	NA	NA	NA	NA	NA	NA	NA	ENSG00000154511	ENSG00000154511	0	0
chr1	93215583	93216318	736	region693	FALSE	TRUE	FALSE	FALSE	693	NA	NA	NA	NA	NA	NA	NA	NA	502	101.025	248.323	0.00238343	5.38084e-27	10.8517	35	93215846	NA	NA	NA	NA	NA	NA	NA	NA	NA	NA	NA	NA	NA	NA	NA	NA	ENSG00000154511	ENSG00000154511	-15972	-15972
chr1	93417799	93419385	1587	region694	FALSE	FALSE	TRUE	FALSE	694	NA	NA	NA	NA	NA	NA	NA	NA	NA	NA	NA	NA	NA	NA	NA	NA	540	127.665	233.937	0.00572765	2.13698e-26	10.8356	34	93418979	NA	NA	NA	NA	NA	NA	NA	NA	ENSG00000117500	ENSG00000117500	0	0
chr1	93583623	93585159	1537	region695	FALSE	TRUE	TRUE	FALSE	695	NA	NA	NA	NA	NA	NA	NA	NA	503	123.49	368.152	0.000519656	1.11843e-44	14.7397	50	93584496	541	936.5	838.418	3.16911e-07	9.47022e-121	27.986	105	93584501	NA	NA	NA	NA	NA	NA	NA	NA	ENSG00000117505	ENSG00000117505	0	0
chr1	93840112	93840804	693	region696	FALSE	FALSE	TRUE	FALSE	696	NA	NA	NA	NA	NA	NA	NA	NA	NA	NA	NA	NA	NA	NA	NA	NA	542	170.416	360.391	0.000641249	4.42578e-39	14.0773	44	93840444	NA	NA	NA	NA	NA	NA	NA	NA	ENSG00000137936	ENSG00000137942	0	153866
chr1	93851485	93852696	1212	region697	FALSE	FALSE	TRUE	FALSE	697	NA	NA	NA	NA	NA	NA	NA	NA	NA	NA	NA	NA	NA	NA	NA	NA	543	666.264	171.723	0.000369558	1.80016e-61	17.6818	64	93852255	NA	NA	NA	NA	NA	NA	NA	NA	ENSG00000137936	ENSG00000137942	0	165239
chr1	93853439	93854328	890	region698	FALSE	TRUE	TRUE	FALSE	698	NA	NA	NA	NA	NA	NA	NA	NA	504	97.6536	286.549	0.00337142	1.00654e-26	10.709	35	93854065	544	263.865	376.532	0.000144528	8.71947e-46	14.5647	52	93854047	NA	NA	NA	NA	NA	NA	NA	NA	ENSG00000137936	ENSG00000137942	0	167193
chr1	93854595	93855311	717	region699	FALSE	FALSE	TRUE	FALSE	699	NA	NA	NA	NA	NA	NA	NA	NA	NA	NA	NA	NA	NA	NA	NA	NA	545	243.05	142.931	0.00405513	5.74645e-30	11.4171	38	93854963	NA	NA	NA	NA	NA	NA	NA	NA	ENSG00000137936	ENSG00000137942	0	168349
chr1	93940302	93941038	737	region700	FALSE	FALSE	TRUE	FALSE	700	NA	NA	NA	NA	NA	NA	NA	NA	NA	NA	NA	NA	NA	NA	NA	NA	546	279.884	153.206	0.00330372	6.57128e-32	12.795	37	93940728	NA	NA	NA	NA	NA	NA	NA	NA	ENSG00000137936	ENSG00000137936	0	144256
chr1	93970683	93971048	366	region701	FALSE	FALSE	TRUE	FALSE	701	NA	NA	NA	NA	NA	NA	NA	NA	NA	NA	NA	NA	NA	NA	NA	NA	547	208.05	206.229	0.00142655	1.49235e-29	12.2133	35	93970868	NA	NA	NA	NA	NA	NA	NA	NA	ENSG00000137936	ENSG00000137936	0	114246
chr1	94085337	94086365	1029	region702	FALSE	FALSE	TRUE	FALSE	702	NA	NA	NA	NA	NA	NA	NA	NA	NA	NA	NA	NA	NA	NA	NA	NA	548	108.273	191.062	0.00859506	2.09286e-19	6.21204	41	94085758	NA	NA	NA	NA	NA	NA	NA	NA	ENSG00000137936	ENSG00000137936	-43	-43
chr1	94088798	94089166	369	region703	FALSE	FALSE	TRUE	FALSE	703	NA	NA	NA	NA	NA	NA	NA	NA	NA	NA	NA	NA	NA	NA	NA	NA	549	156.139	199.33	0.0030349	3.32223e-25	10.8401	32	94088984	NA	NA	NA	NA	NA	NA	NA	NA	ENSG00000137936	ENSG00000137936	-3504	-3504
chr1	94264081	94264481	401	region704	FALSE	TRUE	FALSE	FALSE	704	NA	NA	NA	NA	NA	NA	NA	NA	505	175.967	140.624	0.00376353	2.66213e-29	12.8149	33	94264277	NA	NA	NA	NA	NA	NA	NA	NA	NA	NA	NA	NA	NA	NA	NA	NA	ENSG00000198691	ENSG00000198691	0	94817
chr1	94267262	94268329	1068	region705	FALSE	TRUE	FALSE	FALSE	705	NA	NA	NA	NA	NA	NA	NA	NA	506	108.898	149.46	0.00481417	1.05097e-19	9.70299	26	94267574	NA	NA	NA	NA	NA	NA	NA	NA	NA	NA	NA	NA	NA	NA	NA	NA	ENSG00000198691	ENSG00000198691	0	90969
chr1	94275492	94276410	919	region706	FALSE	TRUE	FALSE	FALSE	706	NA	NA	NA	NA	NA	NA	NA	NA	507	227.559	197.126	0.000812982	9.9646e-37	12.8729	44	94276129	NA	NA	NA	NA	NA	NA	NA	NA	NA	NA	NA	NA	NA	NA	NA	NA	ENSG00000198691	ENSG00000198691	0	82888
chr1	94570914	94571882	969	region707	FALSE	TRUE	TRUE	FALSE	707	NA	NA	NA	NA	NA	NA	NA	NA	508	302.022	410.256	1.31786e-05	8.90964e-53	14.7312	61	94571295	550	359.472	249.123	0.000222517	9.54333e-41	12.8352	50	94571277	NA	NA	NA	NA	NA	NA	NA	NA	ENSG00000117528	ENSG00000117528	-84717	-84717
chr1	94573447	94574001	555	region708	FALSE	TRUE	TRUE	FALSE	708	NA	NA	NA	NA	NA	NA	NA	NA	509	398.961	363.536	9.72406e-06	2.64667e-64	22.2458	57	94573780	551	504.11	312.727	5.49254e-06	2.79737e-58	19.8494	55	94573777	NA	NA	NA	NA	NA	NA	NA	NA	ENSG00000117528	ENSG00000117528	-82598	-82598
chr1	94622680	94623160	481	region709	FALSE	TRUE	TRUE	FALSE	709	NA	NA	NA	NA	NA	NA	NA	NA	510	90.4151	147.819	0.00797159	5.3053e-22	11.0509	26	94622960	552	333.664	325.672	4.68672e-05	8.48809e-53	19.0828	50	94622947	NA	NA	NA	NA	NA	NA	NA	NA	ENSG00000117528	ENSG00000117528	-33439	-33439
chr1	95092656	95093406	751	region710	FALSE	TRUE	FALSE	FALSE	710	NA	NA	NA	NA	NA	NA	NA	NA	511	98.4774	538.356	0.000579304	1.3742e-50	16.2029	54	95093115	NA	NA	NA	NA	NA	NA	NA	NA	NA	NA	NA	NA	NA	NA	NA	NA	ENSG00000143036	ENSG00000143036	0	34133
chr1	95112032	95112509	478	region711	FALSE	TRUE	FALSE	FALSE	711	NA	NA	NA	NA	NA	NA	NA	NA	512	78.0986	106.902	0.00872088	2.24259e-15	8.10561	23	95112277	NA	NA	NA	NA	NA	NA	NA	NA	NA	NA	NA	NA	NA	NA	NA	NA	ENSG00000143036	ENSG00000117519	0	52785
chr1	95189174	95189597	424	region712	FALSE	TRUE	FALSE	FALSE	712	NA	NA	NA	NA	NA	NA	NA	NA	513	172.536	242.525	0.000399712	3.14789e-35	13.5151	40	95189388	NA	NA	NA	NA	NA	NA	NA	NA	NA	NA	NA	NA	NA	NA	NA	NA	ENSG00000117519	ENSG00000117519	-23880	-23880
chr1	95189647	95190133	487	region713	FALSE	TRUE	FALSE	FALSE	713	NA	NA	NA	NA	NA	NA	NA	NA	514	127.711	156.362	0.00472195	8.08425e-24	10.1126	32	95189880	NA	NA	NA	NA	NA	NA	NA	NA	NA	NA	NA	NA	NA	NA	NA	NA	ENSG00000117519	ENSG00000117519	-24353	-24353
chr1	95190466	95191040	575	region714	FALSE	TRUE	FALSE	FALSE	714	NA	NA	NA	NA	NA	NA	NA	NA	515	76.6213	148.06	0.00848722	3.02838e-19	10.0701	24	95190760	NA	NA	NA	NA	NA	NA	NA	NA	NA	NA	NA	NA	NA	NA	NA	NA	ENSG00000117519	ENSG00000117519	-25172	-25172
chr1	96528120	96528482	363	region715	FALSE	FALSE	TRUE	FALSE	715	NA	NA	NA	NA	NA	NA	NA	NA	NA	NA	NA	NA	NA	NA	NA	NA	553	367.463	194.469	0.000360553	4.02068e-44	16.8377	44	96528304	NA	NA	NA	NA	NA	NA	NA	NA	ENSG00000137970	ENSG00000137970	388536	406657
chr1	98944318	98944802	485	region716	FALSE	TRUE	FALSE	FALSE	716	NA	NA	NA	NA	NA	NA	NA	NA	516	151.113	374.036	0.000144805	7.32453e-46	16.5378	47	98944494	NA	NA	NA	NA	NA	NA	NA	NA	NA	NA	NA	NA	NA	NA	NA	NA	ENSG00000162627	ENSG00000162627	0	44517
chr1	98946351	98947240	890	region717	FALSE	TRUE	TRUE	FALSE	717	NA	NA	NA	NA	NA	NA	NA	NA	517	161.804	670.147	1.60548e-05	6.7487e-70	21.9527	64	98946766	554	379.25	433.974	1.01172e-05	3.01523e-63	20.7213	59	98946820	NA	NA	NA	NA	NA	NA	NA	NA	ENSG00000162627	ENSG00000162627	0	46550
chr1	99676718	99677397	680	region718	FALSE	FALSE	TRUE	FALSE	718	NA	NA	NA	NA	NA	NA	NA	NA	NA	NA	NA	NA	NA	NA	NA	NA	555	151.365	189.287	0.0029585	6.89144e-27	9.61702	39	99676936	NA	NA	NA	NA	NA	NA	NA	NA	ENSG00000117600	ENSG00000117600	128984	174282
chr1	99679443	99680539	1097	region719	FALSE	TRUE	TRUE	FALSE	719	NA	NA	NA	NA	NA	NA	NA	NA	518	377.302	1080.07	7.96629e-07	1.56322e-136	39.3448	99	99680106	556	1394.96	385.654	4.84108e-06	2.63451e-136	35.1482	106	99680111	NA	NA	NA	NA	NA	NA	NA	NA	ENSG00000117600	ENSG00000117600	131709	177007
chr1	99987959	99988539	581	region720	FALSE	TRUE	TRUE	FALSE	720	NA	NA	NA	NA	NA	NA	NA	NA	519	778.793	1701	3.7714e-07	1.03667e-184	46.9105	129	99988287	557	1710.98	711.434	3.67193e-07	5.54064e-173	42.0465	127	99988287	NA	NA	NA	NA	NA	NA	NA	NA	ENSG00000156869	ENSG00000156869	0	15398
chr1	100022810	100023339	530	region721	FALSE	TRUE	FALSE	FALSE	721	NA	NA	NA	NA	NA	NA	NA	NA	520	88.9969	148.06	0.00791501	1.91175e-20	10.4591	25	100023141	NA	NA	NA	NA	NA	NA	NA	NA	NA	NA	NA	NA	NA	NA	NA	NA	ENSG00000156869	ENSG00000156869	-18873	-18873
chr1	100276020	100277350	1331	region722	FALSE	FALSE	TRUE	FALSE	722	NA	NA	NA	NA	NA	NA	NA	NA	NA	NA	NA	NA	NA	NA	NA	NA	558	152.03	195.529	0.00303269	1.32513e-29	12.9745	33	100276775	NA	NA	NA	NA	NA	NA	NA	NA	ENSG00000156875	ENSG00000156875	0	0
chr1	100314666	100315398	733	region723	FALSE	TRUE	FALSE	FALSE	723	NA	NA	NA	NA	NA	NA	NA	NA	521	282.818	347.446	1.98691e-05	4.55145e-52	20.0499	47	100315132	NA	NA	NA	NA	NA	NA	NA	NA	NA	NA	NA	NA	NA	NA	NA	NA	ENSG00000156875	ENSG00000156875	0	38289
chr1	100422598	100423199	602	region724	FALSE	TRUE	TRUE	FALSE	724	NA	NA	NA	NA	NA	NA	NA	NA	522	135.865	176.432	0.0025568	4.48818e-22	10.4217	28	100422870	559	123.502	243.111	0.00706227	4.69224e-24	10.2164	32	100422840	NA	NA	NA	NA	NA	NA	NA	NA	ENSG00000137992	ENSG00000122477	1873	-6239
chr1	100589236	100591853	2618	region725	FALSE	TRUE	TRUE	TRUE	725	NA	NA	NA	NA	NA	NA	NA	NA	523	239.252	858.665	5.8208e-06	4.80784e-156	36.7754	121	100591028	560	120.842	182.44	0.00924553	2.34731e-22	10.5573	28	100589436	252	147.406	575.043	0.000157447	2.56041e-28	12.069	35	100590904	ENSG00000079335	ENSG00000079335	0	0
chr1	100690791	100691162	372	region726	FALSE	FALSE	FALSE	TRUE	726	NA	NA	NA	NA	NA	NA	NA	NA	NA	NA	NA	NA	NA	NA	NA	NA	NA	NA	NA	NA	NA	NA	NA	NA	253	486.849	155.41	0.00204727	1.42423e-24	13.1543	26	100690982	ENSG00000079335	ENSG00000181656	0	-85154
chr1	100957222	100958267	1046	region727	FALSE	TRUE	TRUE	TRUE	727	NA	NA	NA	NA	NA	NA	NA	NA	524	802.861	1632.14	3.84768e-07	8.90841e-166	37.1885	129	100957836	562	1106.62	807.841	2.9297e-07	2.66661e-114	27.7641	99	100957829	254	117.101	762.218	0.000724479	1.32346e-32	15.3324	33	100957805	ENSG00000162692	ENSG00000162692	0	0
chr1	100984219	100985277	1059	region728	FALSE	TRUE	FALSE	FALSE	728	NA	NA	NA	NA	NA	NA	NA	NA	525	79.7799	187.751	0.00582361	2.21753e-25	10.6328	33	100984454	NA	NA	NA	NA	NA	NA	NA	NA	NA	NA	NA	NA	NA	NA	NA	NA	ENSG00000162692	ENSG00000162692	7034	26334
chr1	101132627	101135218	2592	region729	FALSE	TRUE	TRUE	FALSE	729	NA	NA	NA	NA	NA	NA	NA	NA	526	171.028	594.947	2.35862e-05	1.68764e-62	17.3925	66	101132985	564	675.119	529.759	1.49541e-06	2.36472e-87	24.4575	78	101134317	NA	NA	NA	NA	NA	NA	NA	NA	ENSG00000162694	ENSG00000162694	0	0
chr1	101187627	101188239	613	region730	FALSE	FALSE	TRUE	FALSE	730	NA	NA	NA	NA	NA	NA	NA	NA	NA	NA	NA	NA	NA	NA	NA	NA	565	418.33	144.795	0.00133406	4.72302e-44	15.1699	48	101188129	NA	NA	NA	NA	NA	NA	NA	NA	ENSG00000162695	ENSG00000162695	0	53407
chr1	107914437	107915523	1087	region731	FALSE	FALSE	FALSE	TRUE	731	NA	NA	NA	NA	NA	NA	NA	NA	NA	NA	NA	NA	NA	NA	NA	NA	NA	NA	NA	NA	NA	NA	NA	NA	257	119.841	91.5691	0.00317437	9.83083e-06	4.32635	18	107915095	ENSG00000134215	ENSG00000134215	0	393545
chr1	108553599	108554070	472	region732	FALSE	FALSE	TRUE	FALSE	732	NA	NA	NA	NA	NA	NA	NA	NA	NA	NA	NA	NA	NA	NA	NA	NA	566	272.984	244.996	0.000663439	9.54333e-41	12.8352	50	108553840	NA	NA	NA	NA	NA	NA	NA	NA	ENSG00000085491	ENSG00000085491	-9102	-9102
chr1	108877213	108878236	1024	region733	FALSE	TRUE	FALSE	FALSE	733	NA	NA	NA	NA	NA	NA	NA	NA	528	211.33	237.266	0.000277989	5.96568e-37	16.0986	36	108877854	NA	NA	NA	NA	NA	NA	NA	NA	NA	NA	NA	NA	NA	NA	NA	NA	ENSG00000162636	ENSG00000162636	-25998	-25998
chr1	108895455	108896027	573	region734	FALSE	TRUE	FALSE	FALSE	734	NA	NA	NA	NA	NA	NA	NA	NA	529	96.3576	278.018	0.00335893	1.56986e-29	12.578	34	108895827	NA	NA	NA	NA	NA	NA	NA	NA	NA	NA	NA	NA	NA	NA	NA	NA	ENSG00000162636	ENSG00000162636	-8207	-8207
chr1	108903733	108904513	781	region735	FALSE	FALSE	TRUE	FALSE	735	NA	NA	NA	NA	NA	NA	NA	NA	NA	NA	NA	NA	NA	NA	NA	NA	567	153.499	402.422	0.00137799	6.01755e-43	15.7649	45	108904138	NA	NA	NA	NA	NA	NA	NA	NA	ENSG00000162636	ENSG00000162636	0	0
chr1	108986628	108987134	507	region736	FALSE	TRUE	FALSE	FALSE	736	NA	NA	NA	NA	NA	NA	NA	NA	530	122.404	151.123	0.00601076	2.5567e-21	8.31598	34	108986822	NA	NA	NA	NA	NA	NA	NA	NA	NA	NA	NA	NA	NA	NA	NA	NA	ENSG00000162636	ENSG00000162639	0	32204
chr1	109090384	109091749	1366	region737	TRUE	TRUE	TRUE	TRUE	737	129	480.455	24.3845	0.00225063	9.9195e-41	15.26	46	109090741	531	1130.87	2482.44	2.06816e-07	6.95745e-242	51.2443	169	109090753	568	2935.28	1997.33	2.42041e-08	1.66601918946038e-315	61.7694	210	109090764	258	268.373	543.701	0.00023552	3.75872e-32	11.1281	44	109090760	ENSG00000116266	ENSG00000116266	0	0
chr1	109305225	109305811	587	region738	FALSE	TRUE	FALSE	FALSE	738	NA	NA	NA	NA	NA	NA	NA	NA	532	96.3576	230.175	0.002237	9.63163e-26	11.4999	31	109305590	NA	NA	NA	NA	NA	NA	NA	NA	NA	NA	NA	NA	NA	NA	NA	NA	ENSG00000121940	ENSG00000121940	0	1823
chr1	109419992	109420422	431	region739	FALSE	FALSE	TRUE	FALSE	739	NA	NA	NA	NA	NA	NA	NA	NA	NA	NA	NA	NA	NA	NA	NA	NA	569	188.083	223.928	0.00240075	5.52459e-28	9.85744	40	109420175	NA	NA	NA	NA	NA	NA	NA	NA	ENSG00000197780	ENSG00000197780	0	0
chr1	109434791	109436353	1563	region740	FALSE	TRUE	TRUE	FALSE	740	NA	NA	NA	NA	NA	NA	NA	NA	533	336.325	448.141	3.51117e-06	2.23712e-53	16.0589	58	109436101	570	845.996	621.417	8.11493e-07	1.05223e-100	24.5537	92	109436094	NA	NA	NA	NA	NA	NA	NA	NA	ENSG00000162647	ENSG00000162647	0	2385
chr1	109498581	109498990	410	region741	FALSE	FALSE	FALSE	TRUE	741	NA	NA	NA	NA	NA	NA	NA	NA	NA	NA	NA	NA	NA	NA	NA	NA	NA	NA	NA	NA	NA	NA	NA	NA	260	59.4702	100.723	0.00162899	2.99337e-06	4.75821	17	109498764	ENSG00000116299	ENSG00000116299	0	40525
chr1	109517799	109518449	651	region742	FALSE	FALSE	FALSE	TRUE	742	NA	NA	NA	NA	NA	NA	NA	NA	NA	NA	NA	NA	NA	NA	NA	NA	NA	NA	NA	NA	NA	NA	NA	NA	261	71.718	78.5492	0.00277163	5.28093e-05	5.26175	10	109518278	ENSG00000116299	ENSG00000031698	0	-39614
chr1	109627176	109627910	735	region743	FALSE	FALSE	TRUE	FALSE	743	NA	NA	NA	NA	NA	NA	NA	NA	NA	NA	NA	NA	NA	NA	NA	NA	571	151.365	264.569	0.00270215	2.62888e-33	11.5039	43	109627466	NA	NA	NA	NA	NA	NA	NA	NA	ENSG00000134222	ENSG00000134222	0	0
chr1	109712720	109713249	530	region744	FALSE	TRUE	FALSE	FALSE	744	NA	NA	NA	NA	NA	NA	NA	NA	534	117.544	151.969	0.00506627	4.6667e-25	11.4576	30	109713054	NA	NA	NA	NA	NA	NA	NA	NA	NA	NA	NA	NA	NA	NA	NA	NA	ENSG00000134243	ENSG00000134243	0	28837
chr1	109717238	109717718	481	region745	FALSE	FALSE	TRUE	FALSE	745	NA	NA	NA	NA	NA	NA	NA	NA	NA	NA	NA	NA	NA	NA	NA	NA	572	183.051	140.064	0.00987048	2.46564e-23	10.1402	31	109717538	NA	NA	NA	NA	NA	NA	NA	NA	ENSG00000134243	ENSG00000134243	0	24368
chr1	109719445	109720384	940	region746	FALSE	TRUE	FALSE	FALSE	746	NA	NA	NA	NA	NA	NA	NA	NA	535	79.6359	147.819	0.00835555	1.05097e-19	9.70299	26	109720032	NA	NA	NA	NA	NA	NA	NA	NA	NA	NA	NA	NA	NA	NA	NA	NA	ENSG00000134243	ENSG00000134243	0	21702
chr1	109818761	109819224	464	region747	FALSE	TRUE	FALSE	FALSE	747	NA	NA	NA	NA	NA	NA	NA	NA	536	454.323	597.053	1.8607e-06	1.34502e-82	23.8916	74	109818991	NA	NA	NA	NA	NA	NA	NA	NA	NA	NA	NA	NA	NA	NA	NA	NA	ENSG00000143028	ENSG00000143028	0	8138
chr1	109820391	109821260	870	region748	FALSE	FALSE	TRUE	FALSE	748	NA	NA	NA	NA	NA	NA	NA	NA	NA	NA	NA	NA	NA	NA	NA	NA	573	190.964	252.879	0.00113716	6.75336e-33	12.2696	40	109820755	NA	NA	NA	NA	NA	NA	NA	NA	ENSG00000143028	ENSG00000162650	0	-6824
chr1	109964229	109965752	1524	region749	FALSE	FALSE	TRUE	FALSE	749	NA	NA	NA	NA	NA	NA	NA	NA	NA	NA	NA	NA	NA	NA	NA	NA	574	270.83	146.984	0.00429265	2.46207e-37	13.1736	44	109964735	NA	NA	NA	NA	NA	NA	NA	NA	ENSG00000116337	ENSG00000116337	0	247
chr1	109987278	109988225	948	region750	FALSE	TRUE	TRUE	FALSE	750	NA	NA	NA	NA	NA	NA	NA	NA	537	656.457	1414.13	4.91666e-07	3.66379e-151	38.8384	113	109987602	575	1703.52	1335.38	1.32379e-07	4.92606e-192	43.4615	141	109987621	NA	NA	NA	NA	NA	NA	NA	NA	ENSG00000116337	ENSG00000168765	11080	-12001
chr1	109999283	110000515	1233	region751	FALSE	FALSE	TRUE	FALSE	751	NA	NA	NA	NA	NA	NA	NA	NA	NA	NA	NA	NA	NA	NA	NA	NA	576	305.689	325.647	5.27747e-05	4.92845e-63	15.8906	71	109999792	NA	NA	NA	NA	NA	NA	NA	NA	ENSG00000168765	ENSG00000168765	0	0
chr1	110038455	110039451	997	region752	FALSE	FALSE	TRUE	FALSE	752	NA	NA	NA	NA	NA	NA	NA	NA	NA	NA	NA	NA	NA	NA	NA	NA	577	281.845	236.316	0.000317461	1.1272e-33	14.5678	35	110038635	NA	NA	NA	NA	NA	NA	NA	NA	ENSG00000213366	ENSG00000134184	0	6490
chr1	110053026	110053838	813	region753	FALSE	FALSE	TRUE	FALSE	753	NA	NA	NA	NA	NA	NA	NA	NA	NA	NA	NA	NA	NA	NA	NA	NA	578	250.469	210.105	0.0010358	2.62839e-32	14.1631	34	110053376	NA	NA	NA	NA	NA	NA	NA	NA	ENSG00000213366	ENSG00000134201	0	-2550
chr1	110145945	110148449	2505	region754	FALSE	TRUE	TRUE	FALSE	754	NA	NA	NA	NA	NA	NA	NA	NA	538	470.461	624.995	1.78491e-06	4.83092e-80	20.855	78	110146645	579	949.961	445.585	8.90309e-07	1.1126e-113	25.2447	104	110146443	NA	NA	NA	NA	NA	NA	NA	NA	ENSG00000198758	ENSG00000198758	-37852	-37852
chr1	110165021	110167093	2073	region755	FALSE	TRUE	TRUE	TRUE	755	NA	NA	NA	NA	NA	NA	NA	NA	539	155.217	266.336	0.000675615	6.52349e-33	10.7475	45	110165688	580	2137.83	1131.61	1.6383e-07	1.03612e-240	42.0865	185	110166566	263	203.89	1438.65	9.52113e-05	6.06038e-65	17.5576	70	110166571	ENSG00000198758	ENSG00000198758	-56928	-56928
chr1	110167260	110167829	570	region756	FALSE	TRUE	FALSE	FALSE	756	NA	NA	NA	NA	NA	NA	NA	NA	541	144.736	175.145	0.00176473	2.1061e-24	7.51075	44	110167472	NA	NA	NA	NA	NA	NA	NA	NA	NA	NA	NA	NA	NA	NA	NA	NA	ENSG00000198758	ENSG00000198758	-59167	-59167
chr1	110170229	110171352	1124	region757	FALSE	TRUE	TRUE	FALSE	757	NA	NA	NA	NA	NA	NA	NA	NA	542	124.925	169.3	0.00322223	8.80076e-25	10.3154	33	110171105	581	205.607	178.535	0.0025439	8.30405e-29	10.828	38	110171157	NA	NA	NA	NA	NA	NA	NA	NA	ENSG00000198758	ENSG00000198758	-62136	-62136
chr1	110172104	110174147	2044	region758	FALSE	TRUE	TRUE	TRUE	758	NA	NA	NA	NA	NA	NA	NA	NA	543	583.145	1578	5.13547e-07	1.48132e-201	48.216	141	110173497	582	896.826	1252.28	3.66105e-07	1.45697e-151	36.8281	117	110173508	264	137.971	486.016	0.000464613	3.12622e-25	10.7239	34	110173508	ENSG00000198758	ENSG00000198758	-64011	-64011
chr1	110175805	110176943	1139	region759	FALSE	TRUE	TRUE	TRUE	759	NA	NA	NA	NA	NA	NA	NA	NA	544	678.438	1113.27	6.09879e-07	3.99255e-111	29.6256	92	110176372	583	822.922	904.281	4.0944e-07	6.82417e-108	29.5639	89	110176342	265	155.889	562.51	0.000847142	1.25386e-26	12.9191	30	110176334	ENSG00000198758	ENSG00000198758	-67712	-67712
chr1	110178274	110178672	399	region760	FALSE	TRUE	FALSE	FALSE	760	NA	NA	NA	NA	NA	NA	NA	NA	545	77.1062	110.614	0.00863512	5.42188e-15	8.4473	21	110178474	NA	NA	NA	NA	NA	NA	NA	NA	NA	NA	NA	NA	NA	NA	NA	NA	ENSG00000198758	ENSG00000198758	-70181	-70181
chr1	110228634	110229040	407	region761	FALSE	FALSE	TRUE	FALSE	761	NA	NA	NA	NA	NA	NA	NA	NA	NA	NA	NA	NA	NA	NA	NA	NA	584	149.014	257.377	0.0026451	3.10027e-29	9.89613	42	110228831	NA	NA	NA	NA	NA	NA	NA	NA	ENSG00000184371	ENSG00000184371	-25940	-25940
chr1	110236284	110237982	1699	region762	FALSE	TRUE	TRUE	FALSE	762	NA	NA	NA	NA	NA	NA	NA	NA	546	239.174	1163.38	6.78825e-06	8.56919e-126	30.3229	105	110237364	585	969.801	748.16	3.33896e-07	8.3029e-115	26.1737	103	110237366	NA	NA	NA	NA	NA	NA	NA	NA	ENSG00000184371	ENSG00000184371	-16998	-16998
chr1	110254073	110255723	1651	region763	FALSE	TRUE	TRUE	TRUE	763	NA	NA	NA	NA	NA	NA	NA	NA	547	894.866	1891.93	3.12744e-07	4.10904e-198	44.0098	145	110254619	586	970.098	1195.74	3.44552e-07	3.5026e-208	43.312	155	110254618	266	87.5184	244.721	0.00240225	5.50453e-12	6.46012	24	110254930	ENSG00000184371	ENSG00000184371	0	0
chr1	110337690	110338436	747	region764	FALSE	TRUE	FALSE	FALSE	764	NA	NA	NA	NA	NA	NA	NA	NA	548	152.979	253.824	0.000691963	1.11137e-30	11.1596	40	110338124	NA	NA	NA	NA	NA	NA	NA	NA	NA	NA	NA	NA	NA	NA	NA	NA	ENSG00000168710	ENSG00000168710	0	8859
chr1	110378501	110378967	467	region765	FALSE	FALSE	TRUE	FALSE	765	NA	NA	NA	NA	NA	NA	NA	NA	NA	NA	NA	NA	NA	NA	NA	NA	587	498.478	626.294	1.3981e-06	2.50006e-84	20.4362	84	110378704	NA	NA	NA	NA	NA	NA	NA	NA	ENSG00000143093	ENSG00000143093	0	2779
chr1	110404178	110404653	476	region766	FALSE	FALSE	TRUE	FALSE	766	NA	NA	NA	NA	NA	NA	NA	NA	NA	NA	NA	NA	NA	NA	NA	NA	588	565.317	333.959	4.36943e-06	5.70847e-70	17.4908	75	110404454	NA	NA	NA	NA	NA	NA	NA	NA	ENSG00000156150	ENSG00000156150	0	10192
chr1	110457730	110458554	825	region767	FALSE	FALSE	TRUE	FALSE	767	NA	NA	NA	NA	NA	NA	NA	NA	NA	NA	NA	NA	NA	NA	NA	NA	589	179.488	142.934	0.00968211	2.33857e-26	9.63489	38	110458134	NA	NA	NA	NA	NA	NA	NA	NA	ENSG00000186150	ENSG00000186150	0	1145
chr1	110559097	110560103	1007	region768	FALSE	FALSE	TRUE	FALSE	768	NA	NA	NA	NA	NA	NA	NA	NA	NA	NA	NA	NA	NA	NA	NA	NA	590	457.618	157.575	0.000896716	5.03188e-50	15.5479	55	110559802	NA	NA	NA	NA	NA	NA	NA	NA	ENSG00000116396	ENSG00000116396	0	3509
chr1	110681872	110684448	2577	region769	FALSE	FALSE	TRUE	FALSE	769	NA	NA	NA	NA	NA	NA	NA	NA	NA	NA	NA	NA	NA	NA	NA	NA	591	121.69	281.056	0.00170025	7.9442e-56	17.272	58	110682680	NA	NA	NA	NA	NA	NA	NA	NA	ENSG00000162775	ENSG00000162775	0	3833
chr1	110685438	110686081	644	region770	FALSE	TRUE	FALSE	FALSE	770	NA	NA	NA	NA	NA	NA	NA	NA	549	66.3069	173.131	0.00969872	1.49665e-18	8.75644	27	110685849	NA	NA	NA	NA	NA	NA	NA	NA	NA	NA	NA	NA	NA	NA	NA	NA	ENSG00000162775	ENSG00000162775	0	7399
chr1	110731319	110733376	2058	region771	FALSE	TRUE	TRUE	FALSE	771	NA	NA	NA	NA	NA	NA	NA	NA	550	201.101	796.971	8.10679e-06	4.36999e-79	23.9791	70	110731935	592	344.467	220.995	0.000413245	2.29657e-38	12.6729	47	110732687	NA	NA	NA	NA	NA	NA	NA	NA	ENSG00000168679	ENSG00000168679	0	1783
chr1	110978564	110979588	1025	region772	FALSE	TRUE	TRUE	TRUE	772	NA	NA	NA	NA	NA	NA	NA	NA	551	426.619	1306.74	7.28781e-07	5.79042e-135	34.9415	105	110979085	593	939.89	579.476	5.77275e-07	2.52714e-111	28.7493	94	110979081	267	188.482	189.2	0.00454897	3.94621e-14	8.13785	22	110979072	ENSG00000177301	ENSG00000177301	-2945	-2945
chr1	111307432	111308400	969	region773	FALSE	FALSE	TRUE	FALSE	773	NA	NA	NA	NA	NA	NA	NA	NA	NA	NA	NA	NA	NA	NA	NA	NA	594	144.679	174.318	0.00638126	1.29172e-21	7.7509	37	111308013	NA	NA	NA	NA	NA	NA	NA	NA	ENSG00000121931	ENSG00000121931	0	0
chr1	111483393	111484771	1379	region774	FALSE	TRUE	TRUE	TRUE	774	NA	NA	NA	NA	NA	NA	NA	NA	552	87.6445	253.646	0.0029868	1.16673e-27	11.5373	34	111484134	595	251.934	220.216	0.000938318	8.41356e-39	13.9315	44	111484200	268	104.956	230.486	0.00843918	1.55267e-14	7.569	25	111483969	ENSG00000156171	ENSG00000156171	0	0
chr1	111571446	111572266	821	region775	FALSE	FALSE	TRUE	FALSE	775	NA	NA	NA	NA	NA	NA	NA	NA	NA	NA	NA	NA	NA	NA	NA	NA	596	169.09	203.548	0.0023966	1.14707e-23	8.89574	36	111571775	NA	NA	NA	NA	NA	NA	NA	NA	ENSG00000064886	ENSG00000064886	0	0
chr1	111732285	111732781	497	region776	FALSE	FALSE	TRUE	FALSE	776	NA	NA	NA	NA	NA	NA	NA	NA	NA	NA	NA	NA	NA	NA	NA	NA	597	417.47	131.51	0.00215454	1.22569e-41	15.0553	45	111732474	NA	NA	NA	NA	NA	NA	NA	NA	ENSG00000085465	ENSG00000085465	25680	39141
chr1	111750241	111750964	724	region777	FALSE	TRUE	TRUE	FALSE	777	NA	NA	NA	NA	NA	NA	NA	NA	553	983.28	1363.25	5.24055e-07	1.18171e-185	41.8998	138	111750578	598	1873.74	593.762	9.89781e-07	4.3727e-174	35.4855	140	111750578	NA	NA	NA	NA	NA	NA	NA	NA	ENSG00000085465	ENSG00000085465	7497	20958
chr1	111840357	111840925	569	region778	FALSE	TRUE	FALSE	FALSE	778	NA	NA	NA	NA	NA	NA	NA	NA	554	121.554	257.346	0.00145652	1.10629e-30	12.4962	36	111840711	NA	NA	NA	NA	NA	NA	NA	NA	NA	NA	NA	NA	NA	NA	NA	NA	ENSG00000121933	ENSG00000143110	0	22343
chr1	111840982	111842446	1465	region779	FALSE	TRUE	FALSE	FALSE	779	NA	NA	NA	NA	NA	NA	NA	NA	555	65.0587	400.499	0.00593516	6.43724e-33	12.9963	38	111842230	NA	NA	NA	NA	NA	NA	NA	NA	NA	NA	NA	NA	NA	NA	NA	NA	ENSG00000121933	ENSG00000143110	0	22968
chr1	111851355	111852262	908	region780	FALSE	TRUE	TRUE	FALSE	780	NA	NA	NA	NA	NA	NA	NA	NA	556	346.2	1253.99	1.00925e-06	1.3374e-119	30.3092	99	111851706	599	473.759	390.064	1.7054e-05	8.63794e-68	19.1375	68	111851688	NA	NA	NA	NA	NA	NA	NA	NA	ENSG00000121933	ENSG00000143110	0	33341
chr1	111934405	111934775	371	region781	FALSE	TRUE	FALSE	FALSE	781	NA	NA	NA	NA	NA	NA	NA	NA	557	195.21	233.701	0.000251655	1.14348e-39	15.1753	42	111934587	NA	NA	NA	NA	NA	NA	NA	NA	NA	NA	NA	NA	NA	NA	NA	NA	ENSG00000116473	ENSG00000121933	0	-26285
chr1	111936764	111937710	947	region782	FALSE	TRUE	TRUE	TRUE	782	NA	NA	NA	NA	NA	NA	NA	NA	558	199.431	269.429	0.000300019	1.00684e-36	13.2178	43	111937115	600	265.255	209.17	0.000983673	5.12625e-34	11.8494	43	111937140	269	56.7289	164.895	0.00796159	3.30081e-08	5.67486	18	111937215	ENSG00000116473	ENSG00000121933	0	-28644
chr1	111940549	111941095	547	region783	FALSE	TRUE	TRUE	TRUE	783	NA	NA	NA	NA	NA	NA	NA	NA	559	158.991	360.249	0.000117874	2.29023e-40	12.3552	51	111940809	601	207.337	314.712	0.000233441	2.12589e-29	9.71093	43	111940805	270	113.684	292.149	0.00123175	1.13556e-16	9.35527	23	111940788	ENSG00000116473	ENSG00000121933	0	-32429
chr1	111944493	111945697	1205	region784	FALSE	TRUE	FALSE	FALSE	784	NA	NA	NA	NA	NA	NA	NA	NA	560	100.046	281.153	0.00332703	4.29685e-29	11.304	37	111945205	NA	NA	NA	NA	NA	NA	NA	NA	NA	NA	NA	NA	NA	NA	NA	NA	ENSG00000116473	ENSG00000121933	0	-36373
chr1	111946840	111947823	984	region785	FALSE	TRUE	TRUE	TRUE	785	NA	NA	NA	NA	NA	NA	NA	NA	561	341.754	837.057	1.05547e-06	5.79415e-88	22.9025	82	111947335	602	314.893	251.92	0.000224663	9.54333e-41	12.8352	50	111947333	271	558.613	486.29	5.92981e-05	3.4768e-42	15.1221	47	111947340	ENSG00000116473	ENSG00000121933	0	-38720
chr1	111960391	111960981	591	region786	FALSE	TRUE	TRUE	TRUE	786	NA	NA	NA	NA	NA	NA	NA	NA	562	158.008	682.256	1.63144e-05	3.23825e-63	16.632	69	111960647	603	403.02	340.012	2.65882e-05	4.36476e-54	14.3457	64	111960651	272	520.148	421.685	0.000321931	5.42238e-39	14.5763	44	111960662	ENSG00000116473	ENSG00000121933	0	-52271
chr1	111982241	111982999	759	region787	FALSE	TRUE	TRUE	FALSE	787	NA	NA	NA	NA	NA	NA	NA	NA	563	108.854	143.019	0.00782113	3.66539e-23	11.7476	26	111982668	604	313.965	217.657	0.000416258	3.87498e-42	16.9957	41	111982674	NA	NA	NA	NA	NA	NA	NA	NA	ENSG00000116473	ENSG00000121933	0	-74121
chr1	112040561	112040924	364	region788	FALSE	TRUE	FALSE	FALSE	788	NA	NA	NA	NA	NA	NA	NA	NA	564	79.5181	138.206	0.00688229	7.7069e-20	10.4284	24	112040778	NA	NA	NA	NA	NA	NA	NA	NA	NA	NA	NA	NA	NA	NA	NA	NA	ENSG00000116473	ENSG00000197852	0	42621
chr1	112042470	112043360	891	region789	FALSE	TRUE	TRUE	FALSE	789	NA	NA	NA	NA	NA	NA	NA	NA	565	112.482	267.192	0.00150241	3.54421e-28	11.8207	34	112043015	605	286.659	115.279	0.00415568	1.62357e-31	12.9443	36	112043005	NA	NA	NA	NA	NA	NA	NA	NA	ENSG00000116473	ENSG00000197852	0	40185
chr1	112082045	112084408	2364	region790	FALSE	FALSE	TRUE	FALSE	790	NA	NA	NA	NA	NA	NA	NA	NA	NA	NA	NA	NA	NA	NA	NA	NA	606	353.053	170.554	0.00109696	1.86969e-46	15.645	50	112082647	NA	NA	NA	NA	NA	NA	NA	NA	ENSG00000197852	ENSG00000197852	0	0
chr1	112099385	112100528	1144	region791	FALSE	TRUE	TRUE	FALSE	791	NA	NA	NA	NA	NA	NA	NA	NA	566	254.515	390.529	2.78574e-05	1.95853e-50	16.9218	52	112099915	607	314.884	420.295	1.42032e-05	7.9442e-56	17.272	58	112099887	NA	NA	NA	NA	NA	NA	NA	NA	ENSG00000064703	ENSG00000064703	0	0
chr1	112222826	112223733	908	region792	FALSE	FALSE	TRUE	FALSE	792	NA	NA	NA	NA	NA	NA	NA	NA	NA	NA	NA	NA	NA	NA	NA	NA	608	150.681	165.496	0.00535436	2.21126e-24	9.50467	35	112223011	NA	NA	NA	NA	NA	NA	NA	NA	ENSG00000171385	ENSG00000171385	0	109567
chr1	112225439	112226037	599	region793	FALSE	TRUE	FALSE	FALSE	793	NA	NA	NA	NA	NA	NA	NA	NA	567	100.046	214.343	0.00363578	2.2272e-22	9.35997	32	112225745	NA	NA	NA	NA	NA	NA	NA	NA	NA	NA	NA	NA	NA	NA	NA	NA	ENSG00000171385	ENSG00000171385	0	107263
chr1	112296157	112297451	1295	region794	FALSE	TRUE	FALSE	TRUE	794	NA	NA	NA	NA	NA	NA	NA	NA	568	216.948	128.58	0.00571125	9.63163e-26	11.4999	31	112296569	NA	NA	NA	NA	NA	NA	NA	NA	273	183.238	106.466	0.006714	5.60828e-10	6.47837	19	112296596	ENSG00000171385	ENSG00000171385	0	35849
chr1	112405990	112406624	635	region795	FALSE	TRUE	FALSE	FALSE	795	NA	NA	NA	NA	NA	NA	NA	NA	569	143.777	246.304	0.000693392	4.87214e-31	10.4544	43	112406376	NA	NA	NA	NA	NA	NA	NA	NA	NA	NA	NA	NA	NA	NA	NA	NA	ENSG00000171385	ENSG00000171385	-72690	-72690
chr1	112451647	112452142	496	region796	FALSE	FALSE	TRUE	FALSE	796	NA	NA	NA	NA	NA	NA	NA	NA	NA	NA	NA	NA	NA	NA	NA	NA	609	374.296	198.359	0.000355571	5.6008e-39	15.1872	41	112451885	NA	NA	NA	NA	NA	NA	NA	NA	ENSG00000171385	ENSG00000171385	-118347	-118347
chr1	112612045	112613037	993	region797	FALSE	TRUE	TRUE	TRUE	797	NA	NA	NA	NA	NA	NA	NA	NA	570	561.487	1172.44	5.96117e-07	2.04343e-127	30.609	106	112612368	610	1348.93	806.462	2.75866e-07	1.74052e-149	31.7105	125	112612370	274	184.114	132.011	0.00870764	5.50453e-12	6.46012	24	112612321	ENSG00000143079	ENSG00000143079	-127346	-127346
chr1	112616057	112617248	1192	region798	FALSE	TRUE	TRUE	FALSE	798	NA	NA	NA	NA	NA	NA	NA	NA	571	495.969	929.752	1.13232e-06	1.44577e-90	24.6331	81	112616394	611	345.8	429.504	1.27769e-05	1.18206e-46	12.7204	59	112616718	NA	NA	NA	NA	NA	NA	NA	NA	ENSG00000143079	ENSG00000143079	-123135	-123135
chr1	112641717	112642317	601	region799	FALSE	FALSE	TRUE	FALSE	799	NA	NA	NA	NA	NA	NA	NA	NA	NA	NA	NA	NA	NA	NA	NA	NA	612	209.96	237.386	0.00125844	1.42462e-34	12.4526	42	112641913	NA	NA	NA	NA	NA	NA	NA	NA	ENSG00000143079	ENSG00000143079	-98066	-98066
chr1	112979301	112980069	769	region800	FALSE	TRUE	FALSE	FALSE	800	NA	NA	NA	NA	NA	NA	NA	NA	572	86.7671	169.155	0.00467477	5.80216e-20	9.2381	28	112979801	NA	NA	NA	NA	NA	NA	NA	NA	NA	NA	NA	NA	NA	NA	NA	NA	ENSG00000116489	ENSG00000007341	0	-15738
chr1	113018517	113019746	1230	region801	FALSE	TRUE	TRUE	FALSE	801	NA	NA	NA	NA	NA	NA	NA	NA	573	285.447	460.591	9.01424e-06	5.72796e-56	18.1576	56	113018969	613	505.672	487.451	1.16726e-06	7.86937e-68	19.1572	68	113018945	NA	NA	NA	NA	NA	NA	NA	NA	ENSG00000155363	ENSG00000155363	0	0
chr1	113247994	113248644	651	region802	FALSE	TRUE	TRUE	FALSE	802	NA	NA	NA	NA	NA	NA	NA	NA	574	248.904	376.6	2.88525e-05	2.54636e-53	18.4692	52	113248298	614	96.0236	307.368	0.00620164	1.11949e-25	10.774	33	113248256	NA	NA	NA	NA	NA	NA	NA	NA	ENSG00000155380	ENSG00000155380	7353	51854
chr1	113248896	113250011	1116	region803	FALSE	TRUE	TRUE	FALSE	803	NA	NA	NA	NA	NA	NA	NA	NA	575	550.577	715.009	1.31102e-06	1.29003e-152	44.6438	105	113249769	615	374.099	362.534	3.49932e-05	2.25881e-51	19.1884	48	113249747	NA	NA	NA	NA	NA	NA	NA	NA	ENSG00000155380	ENSG00000155380	5986	50487
chr1	113299134	113301117	1984	region804	FALSE	TRUE	TRUE	TRUE	804	NA	NA	NA	NA	NA	NA	NA	NA	576	122.848	309.433	0.000532254	1.95817e-55	18.7378	54	113299885	616	949.77	674.396	4.21163e-07	7.01245e-116	30.0301	96	113299896	275	62.5923	227.84	0.00863879	2.04909e-08	5.5902	19	113299890	ENSG00000155380	ENSG00000155380	0	0
chr1	113416368	113417524	1157	region805	FALSE	TRUE	TRUE	FALSE	805	NA	NA	NA	NA	NA	NA	NA	NA	577	148.245	218.91	0.000671367	3.58815e-32	10.692	44	113416706	617	178.693	167.232	0.00537868	1.05075e-33	10.8167	46	113416716	NA	NA	NA	NA	NA	NA	NA	NA	ENSG00000198799	ENSG00000198799	0	0
chr1	113522204	113522706	503	region806	FALSE	TRUE	TRUE	FALSE	806	NA	NA	NA	NA	NA	NA	NA	NA	578	228.463	107.183	0.00824403	9.58981e-30	11.6448	37	113522418	618	143.681	161.294	0.00673239	5.30542e-19	8.41608	29	113522426	NA	NA	NA	NA	NA	NA	NA	NA	ENSG00000198799	ENSG00000198799	53339	104850
chr1	113570092	113571105	1014	region807	FALSE	TRUE	TRUE	FALSE	807	NA	NA	NA	NA	NA	NA	NA	NA	579	460.277	1268.74	8.68786e-07	2.40315e-128	34.8476	99	113570486	619	1101.32	698.355	3.49902e-07	2.59603e-131	33.6691	104	113570486	NA	NA	NA	NA	NA	NA	NA	NA	ENSG00000198799	ENSG00000198799	101227	152738
chr1	113573031	113573387	357	region808	FALSE	TRUE	FALSE	FALSE	808	NA	NA	NA	NA	NA	NA	NA	NA	580	82.2944	171.392	0.00749103	8.41802e-21	8.56646	32	113573204	NA	NA	NA	NA	NA	NA	NA	NA	NA	NA	NA	NA	NA	NA	NA	NA	ENSG00000198799	ENSG00000198799	104166	155677
chr1	113713802	113714564	763	region809	FALSE	TRUE	FALSE	FALSE	809	NA	NA	NA	NA	NA	NA	NA	NA	581	393.256	478.518	3.84644e-06	1.26613e-67	19.4524	67	113714114	NA	NA	NA	NA	NA	NA	NA	NA	NA	NA	NA	NA	NA	NA	NA	NA	ENSG00000081026	ENSG00000081026	-20434	-20434
chr1	114248727	114249631	905	region810	FALSE	FALSE	TRUE	FALSE	810	NA	NA	NA	NA	NA	NA	NA	NA	NA	NA	NA	NA	NA	NA	NA	NA	620	258.643	257.377	0.000523461	8.81252e-43	13.4647	51	114249250	NA	NA	NA	NA	NA	NA	NA	NA	ENSG00000163349	ENSG00000134262	0	0
chr1	114273095	114275287	2193	region811	FALSE	TRUE	TRUE	FALSE	811	NA	NA	NA	NA	NA	NA	NA	NA	582	301.691	317.017	2.62947e-05	3.73585e-51	19.0576	48	114274405	621	275.972	161.046	0.00208107	7.52731e-56	19.422	53	114274409	NA	NA	NA	NA	NA	NA	NA	NA	ENSG00000163349	ENSG00000118655	0	23534
chr1	114284660	114285283	624	region812	FALSE	FALSE	FALSE	TRUE	812	NA	NA	NA	NA	NA	NA	NA	NA	NA	NA	NA	NA	NA	NA	NA	NA	NA	NA	NA	NA	NA	NA	NA	NA	276	179.236	54.4898	0.00392258	4.33581e-08	5.41131	19	114285051	ENSG00000163349	ENSG00000118655	0	35099
chr1	114406571	114407321	751	region813	FALSE	TRUE	TRUE	FALSE	813	NA	NA	NA	NA	NA	NA	NA	NA	583	528.515	970.462	8.70584e-07	2.19902e-116	27.7629	101	114406949	622	373.235	142.652	0.00205172	6.34629e-36	11.8285	46	114406965	NA	NA	NA	NA	NA	NA	NA	NA	ENSG00000134207	ENSG00000116774	26116	83018
chr1	114407783	114408493	711	region814	FALSE	TRUE	FALSE	FALSE	814	NA	NA	NA	NA	NA	NA	NA	NA	584	163.959	266.685	0.000448249	5.7771e-42	14.469	47	114408005	NA	NA	NA	NA	NA	NA	NA	NA	NA	NA	NA	NA	NA	NA	NA	NA	ENSG00000134207	ENSG00000116774	24944	84230
chr1	114854391	114856467	2077	region815	FALSE	TRUE	TRUE	TRUE	815	NA	NA	NA	NA	NA	NA	NA	NA	585	112.665	365.525	0.000521923	4.87585e-42	16.5106	42	114856011	623	258.512	310.26	0.000146766	3.06938e-73	22.3372	67	114856031	278	109.52	162.189	0.00263134	1.4315e-10	7.07526	18	114856036	ENSG00000197323	ENSG00000197323	0	0
chr1	115013664	115014995	1332	region816	FALSE	TRUE	TRUE	FALSE	816	NA	NA	NA	NA	NA	NA	NA	NA	586	151.732	523.258	6.98438e-05	1.37997e-53	17.3351	55	115014363	624	1297.89	975.302	2.24211e-07	1.57932e-155	35.5274	123	115014355	NA	NA	NA	NA	NA	NA	NA	NA	ENSG00000175984	ENSG00000175984	0	0
chr1	115060267	115061389	1123	region817	FALSE	FALSE	TRUE	TRUE	817	NA	NA	NA	NA	NA	NA	NA	NA	NA	NA	NA	NA	NA	NA	NA	NA	625	241.253	162.952	0.0019233	8.27771e-33	13.2941	37	115060556	279	100.504	49.6897	0.00287498	1.88014e-05	5.19241	12	115060545	ENSG00000213281	ENSG00000213281	0	0
chr1	115406470	115407933	1464	region818	FALSE	TRUE	TRUE	TRUE	818	NA	NA	NA	NA	NA	NA	NA	NA	587	69.3304	319.037	0.00836528	1.60122e-42	15.5358	45	115406964	626	237.79	133.233	0.00609698	3.38143e-29	12.7396	33	115406937	280	78.5609	394.826	0.00468699	2.08617e-19	10.691	24	115406951	ENSG00000134198	ENSG00000134198	0	25705
chr1	115540931	115541303	373	region819	FALSE	FALSE	FALSE	TRUE	819	NA	NA	NA	NA	NA	NA	NA	NA	NA	NA	NA	NA	NA	NA	NA	NA	NA	NA	NA	NA	NA	NA	NA	NA	281	78.5609	47.8616	0.00391456	0.00084417	4.43829	10	115541121	ENSG00000134259	ENSG00000134198	88757	-107293
chr1	115733226	115733682	457	region820	FALSE	FALSE	TRUE	FALSE	820	NA	NA	NA	NA	NA	NA	NA	NA	NA	NA	NA	NA	NA	NA	NA	NA	627	149.038	237.386	0.00346021	4.38016e-30	12.1541	36	115733415	NA	NA	NA	NA	NA	NA	NA	NA	ENSG00000134259	ENSG00000134259	-50846	-50846
chr1	115889793	115890873	1081	region821	FALSE	TRUE	TRUE	FALSE	821	NA	NA	NA	NA	NA	NA	NA	NA	588	287.632	652.452	2.73041e-06	3.25807e-78	19.2456	80	115890507	628	1316.88	852.744	2.55536e-07	2.41518e-153	28.148	137	115890509	NA	NA	NA	NA	NA	NA	NA	NA	ENSG00000173218	ENSG00000173218	-95224	-95224
chr1	116496147	116496690	544	region822	FALSE	FALSE	TRUE	FALSE	822	NA	NA	NA	NA	NA	NA	NA	NA	NA	NA	NA	NA	NA	NA	NA	NA	629	295.592	274.612	0.000215544	1.495e-46	16.4988	48	116496390	NA	NA	NA	NA	NA	NA	NA	NA	ENSG00000173212	ENSG00000173212	16763	40242
chr1	116721667	116722652	986	region823	FALSE	TRUE	FALSE	FALSE	823	NA	NA	NA	NA	NA	NA	NA	NA	589	98.4774	161.229	0.00629271	3.7405e-19	8.79842	28	116722221	NA	NA	NA	NA	NA	NA	NA	NA	NA	NA	NA	NA	NA	NA	NA	NA	ENSG00000163399	ENSG00000163399	0	4262
chr1	116848259	116849265	1007	region824	FALSE	TRUE	TRUE	TRUE	824	NA	NA	NA	NA	NA	NA	NA	NA	590	208.153	1083.77	8.83622e-06	5.6551e-102	26.0319	90	116848761	630	227.26	183.28	0.00226116	2.38682e-32	11.6609	41	116848777	283	72.9266	100.481	0.00567276	6.78875e-06	4.90627	15	116848869	ENSG00000116815	ENSG00000116815	9693	65919
chr1	116853051	116854136	1086	region825	FALSE	TRUE	TRUE	FALSE	825	NA	NA	NA	NA	NA	NA	NA	NA	591	284.26	252.622	9.90981e-05	1.44148e-40	14.119	46	116853379	631	331.84	181.413	0.000742574	1.09444e-40	13.4655	48	116853377	NA	NA	NA	NA	NA	NA	NA	NA	ENSG00000116815	ENSG00000116815	4822	61048
chr1	116888616	116889333	718	region826	FALSE	TRUE	FALSE	FALSE	826	NA	NA	NA	NA	NA	NA	NA	NA	592	88.3467	224.412	0.00234023	1.93419e-30	13.0947	34	116888789	NA	NA	NA	NA	NA	NA	NA	NA	NA	NA	NA	NA	NA	NA	NA	NA	ENSG00000116815	ENSG00000116815	0	25851
chr1	116900481	116901354	874	region827	FALSE	TRUE	FALSE	FALSE	827	NA	NA	NA	NA	NA	NA	NA	NA	593	143.637	150.674	0.00370763	5.2836e-26	10.9704	33	116900951	NA	NA	NA	NA	NA	NA	NA	NA	NA	NA	NA	NA	NA	NA	NA	NA	ENSG00000116815	ENSG00000116815	0	13830
chr1	116901902	116902868	967	region828	FALSE	TRUE	TRUE	FALSE	828	NA	NA	NA	NA	NA	NA	NA	NA	594	635.113	624.863	1.96004e-06	1.128e-102	31.0602	81	116902422	632	131.522	310.072	0.00157889	2.96258e-29	12.4059	34	116902416	NA	NA	NA	NA	NA	NA	NA	NA	ENSG00000116815	ENSG00000116815	0	12316
chr1	116903258	116904166	909	region829	FALSE	TRUE	FALSE	FALSE	829	NA	NA	NA	NA	NA	NA	NA	NA	595	133.208	253.948	0.00103145	6.84636e-28	11.6634	34	116903737	NA	NA	NA	NA	NA	NA	NA	NA	NA	NA	NA	NA	NA	NA	NA	NA	ENSG00000116815	ENSG00000116815	0	11018
chr1	116904269	116905612	1344	region830	FALSE	TRUE	TRUE	FALSE	830	NA	NA	NA	NA	NA	NA	NA	NA	596	520.043	1057.47	8.12701e-07	5.59281e-126	32.4926	101	116904932	633	136.697	241.623	0.00500261	3.92058e-24	9.95336	33	116904944	NA	NA	NA	NA	NA	NA	NA	NA	ENSG00000116815	ENSG00000116815	0	9572
chr1	116906557	116907240	684	region831	FALSE	TRUE	TRUE	FALSE	831	NA	NA	NA	NA	NA	NA	NA	NA	597	121.601	410.402	0.000431695	4.41022e-41	17.2519	39	116906805	634	539.197	489.691	1.13237e-06	8.14967e-71	24.4571	60	116906805	NA	NA	NA	NA	NA	NA	NA	NA	ENSG00000116815	ENSG00000116815	0	7944
chr1	116913933	116916341	2409	region832	FALSE	TRUE	TRUE	FALSE	832	NA	NA	NA	NA	NA	NA	NA	NA	598	261.477	1791.16	9.13398e-06	2.65045e-184	46.6894	129	116915882	635	1318.6	441.38	1.24346e-06	2.27117e-152	38.3858	115	116915884	NA	NA	NA	NA	NA	NA	NA	NA	ENSG00000116815	ENSG00000116815	0	0
chr1	116916377	116917345	969	region833	FALSE	TRUE	TRUE	TRUE	833	NA	NA	NA	NA	NA	NA	NA	NA	599	143.911	263.293	0.000674198	4.96032e-33	12.0147	41	116916954	636	230.232	179.715	0.00166383	9.79693e-27	9.81514	38	116916949	285	116.307	66.5527	0.00666702	1.76518e-05	4.49387	16	116916939	ENSG00000116815	ENSG00000116815	-1193	-1193
chr1	116917695	116918438	744	region834	FALSE	TRUE	TRUE	FALSE	834	NA	NA	NA	NA	NA	NA	NA	NA	600	421.431	997.311	6.97902e-07	8.50883e-113	28.938	95	116918061	637	1673.19	1092.62	1.723e-07	3.26032e-188	41.5699	141	116918063	NA	NA	NA	NA	NA	NA	NA	NA	ENSG00000143061	ENSG00000116815	116	-2511
chr1	116951768	116954744	2977	region835	FALSE	TRUE	TRUE	TRUE	835	NA	NA	NA	NA	NA	NA	NA	NA	601	397.261	1955.22	1.25683e-06	3.27733e-186	47.0775	130	116953267	639	176.432	307.368	0.000640504	9.24123e-38	14.125	42	116954514	286	128.924	496.976	0.00241173	1.00009e-23	12.9913	25	116953250	ENSG00000143061	ENSG00000116815	0	-36584
chr1	117036783	117037522	740	region836	FALSE	TRUE	FALSE	FALSE	836	NA	NA	NA	NA	NA	NA	NA	NA	602	175.339	246.194	0.000564745	8.93244e-36	13.8138	40	117037104	NA	NA	NA	NA	NA	NA	NA	NA	NA	NA	NA	NA	NA	NA	NA	NA	ENSG00000203864	ENSG00000203864	-735	-735
chr1	117082754	117083616	863	region837	FALSE	TRUE	FALSE	TRUE	837	NA	NA	NA	NA	NA	NA	NA	NA	603	214.076	231.714	0.000303722	9.9646e-37	12.8729	44	117083097	NA	NA	NA	NA	NA	NA	NA	NA	287	94.3176	177.297	0.00104925	1.69746e-10	7.28566	17	117083115	ENSG00000116824	ENSG00000116824	-14993	-14993
chr1	117161710	117162243	534	region838	FALSE	FALSE	TRUE	FALSE	838	NA	NA	NA	NA	NA	NA	NA	NA	NA	NA	NA	NA	NA	NA	NA	NA	640	418.33	101.573	0.00798467	2.51177e-46	16.7926	47	117161961	NA	NA	NA	NA	NA	NA	NA	NA	ENSG00000116824	ENSG00000116824	48339	63101
chr1	117403385	117405554	2170	region839	FALSE	TRUE	TRUE	FALSE	839	NA	NA	NA	NA	NA	NA	NA	NA	604	206.473	869.075	8.42043e-06	5.62989e-98	32.3931	74	117404956	641	332.109	476.611	1.41544e-05	2.61921e-63	21.702	57	117404937	NA	NA	NA	NA	NA	NA	NA	NA	ENSG00000116830	ENSG00000116830	0	0
chr1	117405979	117406641	663	region840	FALSE	TRUE	TRUE	TRUE	840	NA	NA	NA	NA	NA	NA	NA	NA	605	874.295	2368.8	2.91773e-07	1.94209e-227	47.2008	164	117406260	642	449.431	552.088	3.16187e-06	5.04173e-64	17.3652	68	117406260	288	139.442	1102.19	0.00033591	7.16655e-43	17.1513	43	117406269	ENSG00000116830	ENSG00000116830	0	1507
chr1	117871867	117872274	408	region841	FALSE	TRUE	FALSE	FALSE	841	NA	NA	NA	NA	NA	NA	NA	NA	606	149.412	210.781	0.00132418	8.14498e-32	12.0575	39	117872098	NA	NA	NA	NA	NA	NA	NA	NA	NA	NA	NA	NA	NA	NA	NA	NA	ENSG00000198162	ENSG00000183508	1183	-77853
chr1	117878810	117879499	690	region842	FALSE	TRUE	FALSE	FALSE	842	NA	NA	NA	NA	NA	NA	NA	NA	607	160.954	365.397	0.000117571	2.49253e-44	16.531	45	117879194	NA	NA	NA	NA	NA	NA	NA	NA	NA	NA	NA	NA	NA	NA	NA	NA	ENSG00000198162	ENSG00000183508	8126	-70628
chr1	118104371	118105074	704	region843	FALSE	FALSE	TRUE	FALSE	843	NA	NA	NA	NA	NA	NA	NA	NA	NA	NA	NA	NA	NA	NA	NA	NA	643	176.432	264.003	0.00209402	4.69224e-24	10.2164	32	118104586	NA	NA	NA	NA	NA	NA	NA	NA	ENSG00000196505	ENSG00000183508	108486	154244
chr1	118480354	118481103	750	region844	FALSE	TRUE	TRUE	FALSE	844	NA	NA	NA	NA	NA	NA	NA	NA	608	641.992	763.727	1.22789e-06	3.17878e-103	27.1293	89	118480875	644	603.433	513.517	1.58591e-06	2.12266e-71	20.4922	69	118480870	NA	NA	NA	NA	NA	NA	NA	NA	ENSG00000155761	ENSG00000155761	0	48254
chr1	119610438	119610925	488	region845	FALSE	TRUE	TRUE	FALSE	845	NA	NA	NA	NA	NA	NA	NA	NA	609	101.967	543.52	0.000471924	1.00858e-49	19.6176	45	119610723	645	137.131	204.395	0.0046857	1.13752e-23	11.3234	28	119610712	NA	NA	NA	NA	NA	NA	NA	NA	ENSG00000116882	ENSG00000116882	-102000	-102000
chr1	119670809	119672365	1557	region846	FALSE	TRUE	TRUE	TRUE	846	NA	NA	NA	NA	NA	NA	NA	NA	610	297.704	927.433	1.94373e-06	4.18794e-103	30.1871	83	119671117	646	535.6	829.219	9.41906e-07	1.00942e-96	27.8543	81	119671408	289	94.3176	388.716	0.00211895	1.03136e-13	7.89492	22	119671696	ENSG00000116882	ENSG00000116882	-40560	-40560
chr1	119918043	119918755	713	region847	FALSE	FALSE	TRUE	FALSE	847	NA	NA	NA	NA	NA	NA	NA	NA	NA	NA	NA	NA	NA	NA	NA	NA	647	149.038	140.064	0.00890827	7.95774e-23	10.4954	29	119918226	NA	NA	NA	NA	NA	NA	NA	NA	ENSG00000198857	ENSG00000198857	-30625	-30625
chr1	120298569	120299115	547	region848	FALSE	TRUE	FALSE	FALSE	848	NA	NA	NA	NA	NA	NA	NA	NA	611	105.601	173.715	0.00390514	1.92935e-24	9.83573	34	120298845	NA	NA	NA	NA	NA	NA	NA	NA	NA	NA	NA	NA	NA	NA	NA	NA	ENSG00000134250	ENSG00000134249	0	-57928
chr1	121053031	121053966	936	region849	FALSE	FALSE	FALSE	TRUE	849	NA	NA	NA	NA	NA	NA	NA	NA	NA	NA	NA	NA	NA	NA	NA	NA	NA	NA	NA	NA	NA	NA	NA	NA	291	298.328	230.145	0.00175133	4.65147e-11	5.8053	25	121053780	ENSG00000198019	ENSG00000198019	-315585	-315585
chr1	121054034	121054925	892	region850	FALSE	FALSE	FALSE	TRUE	850	NA	NA	NA	NA	NA	NA	NA	NA	NA	NA	NA	NA	NA	NA	NA	NA	NA	NA	NA	NA	NA	NA	NA	NA	292	274.251	79.867	0.00091635	1.3484e-08	4.83148	24	121054744	ENSG00000198019	ENSG00000198019	-316588	-316588
chr1	121055302	121056876	1575	region851	FALSE	FALSE	FALSE	TRUE	851	NA	NA	NA	NA	NA	NA	NA	NA	NA	NA	NA	NA	NA	NA	NA	NA	NA	NA	NA	NA	NA	NA	NA	NA	293	330.542	168.411	0.000854345	1.19089e-06	4.2316	22	121056684	ENSG00000198019	ENSG00000198019	-317856	-317856
chr1	121057012	121057809	798	region852	TRUE	FALSE	FALSE	TRUE	852	135	170.412	125.309	4.20439e-05	6.53206e-10	3.13187	58	121057299	NA	NA	NA	NA	NA	NA	NA	NA	NA	NA	NA	NA	NA	NA	NA	NA	294	553.524	554.375	0.000160068	7.82312e-26	6.38212	57	121057298	ENSG00000198019	ENSG00000198019	-319566	-319566
chr1	121059356	121059814	459	region853	FALSE	FALSE	FALSE	TRUE	853	NA	NA	NA	NA	NA	NA	NA	NA	NA	NA	NA	NA	NA	NA	NA	NA	NA	NA	NA	NA	NA	NA	NA	NA	296	182.398	118.85	0.00275075	3.33511e-08	4.08243	29	121059552	ENSG00000198019	ENSG00000198019	-321910	-321910
chr1	121087628	121088018	391	region854	FALSE	FALSE	FALSE	TRUE	854	NA	NA	NA	NA	NA	NA	NA	NA	NA	NA	NA	NA	NA	NA	NA	NA	NA	NA	NA	NA	NA	NA	NA	NA	298	233.192	160.347	0.00212891	8.80197e-10	4.33671	32	121087825	ENSG00000198019	ENSG00000198019	-350182	-350182
chr1	121179987	121180597	611	region855	FALSE	FALSE	FALSE	TRUE	855	NA	NA	NA	NA	NA	NA	NA	NA	NA	NA	NA	NA	NA	NA	NA	NA	NA	NA	NA	NA	NA	NA	NA	NA	299	585.835	494.405	5.8902e-05	2.65974e-22	5.77566	54	121180187	ENSG00000198019	ENSG00000198019	-442541	-442541
chr1	121184614	121185218	605	region856	FALSE	FALSE	FALSE	TRUE	856	NA	NA	NA	NA	NA	NA	NA	NA	NA	NA	NA	NA	NA	NA	NA	NA	NA	NA	NA	NA	NA	NA	NA	NA	300	519.997	315.995	0.000241771	1.2982e-17	4.94885	50	121184806	ENSG00000198019	ENSG00000198019	-447168	-447168
chr1	121185486	121187111	1626	region857	TRUE	TRUE	TRUE	TRUE	857	138	1160.26	921.313	9.37309e-06	4.94106e-72	4.84712	216	121186471	612	865.409	1388.17	4.71231e-07	1.17236e-78	4.97431	223	121186377	648	1141.03	840.056	2.66809e-07	5.48416e-85	4.86359	247	121186380	301	7155.04	6212.84	1.41684e-06	1.87914e-217	12.2162	314	121186698	ENSG00000198019	ENSG00000198019	-448040	-448040
chr1	142120087	142120936	850	region858	FALSE	FALSE	FALSE	TRUE	858	NA	NA	NA	NA	NA	NA	NA	NA	NA	NA	NA	NA	NA	NA	NA	NA	NA	NA	NA	NA	NA	NA	NA	NA	305	155.77	90.8688	0.00774819	8.8042e-07	3.25877	34	142120318	ENSG00000215863	ENSG00000215862	318226	-370503
chr1	142121747	142122237	491	region859	FALSE	FALSE	FALSE	TRUE	859	NA	NA	NA	NA	NA	NA	NA	NA	NA	NA	NA	NA	NA	NA	NA	NA	NA	NA	NA	NA	NA	NA	NA	NA	306	74.0889	331.659	0.00475935	7.87209e-11	4.05244	39	142121939	ENSG00000215863	ENSG00000215862	316925	-369202
chr1	142124740	142125473	734	region860	FALSE	FALSE	FALSE	TRUE	860	NA	NA	NA	NA	NA	NA	NA	NA	NA	NA	NA	NA	NA	NA	NA	NA	NA	NA	NA	NA	NA	NA	NA	NA	307	110.816	145.064	0.00146833	1.24077e-07	4.68098	22	142125168	ENSG00000215863	ENSG00000215862	313689	-365966
chr1	142534772	142535533	762	region861	FALSE	TRUE	TRUE	TRUE	861	NA	NA	NA	NA	NA	NA	NA	NA	614	70.4175	448.876	0.00949428	1.63283e-35	15.6635	35	142535081	649	524.778	542.087	1.14128e-06	1.05121e-61	22.2563	54	142535084	308	188.897	212.86	0.000285568	9.69617e-14	8.4731	20	142534972	ENSG00000215863	ENSG00000215863	0	402
chr1	142656197	142656583	387	region862	FALSE	TRUE	FALSE	FALSE	862	NA	NA	NA	NA	NA	NA	NA	NA	615	135.865	113.191	0.00887414	2.06243e-18	9.89235	23	142656394	NA	NA	NA	NA	NA	NA	NA	NA	NA	NA	NA	NA	NA	NA	NA	NA	ENSG00000196369	ENSG00000196369	0	28650
chr1	143231294	143231703	410	region863	FALSE	TRUE	TRUE	TRUE	863	NA	NA	NA	NA	NA	NA	NA	NA	616	290.949	506.015	4.57125e-06	7.28014e-49	19.5794	44	143231493	650	616.929	312.1	8.6727e-06	3.79822e-60	21.8517	53	143231492	309	374.545	180.682	0.00213461	8.49826e-20	11.2646	23	143231479	ENSG00000203843	ENSG00000203843	91774	91953
chr1	143920116	143921739	1624	region864	FALSE	TRUE	TRUE	TRUE	864	NA	NA	NA	NA	NA	NA	NA	NA	617	190.189	957.729	1.92819e-05	1.4647e-84	29.1516	66	143921062	651	364.217	769.45	8.45663e-06	5.65471e-81	27.1122	66	143921010	311	748.191	2361.81	2.32175e-05	6.15276e-108	27.656	94	143921003	ENSG00000213240	ENSG00000213240	0	0
chr1	144093505	144094768	1264	region865	FALSE	TRUE	TRUE	FALSE	865	NA	NA	NA	NA	NA	NA	NA	NA	618	124.148	421.244	0.000320206	3.00483e-40	10.4705	58	144094213	652	354.608	257.423	0.000208351	1.61998e-43	10.9812	61	144094199	NA	NA	NA	NA	NA	NA	NA	NA	ENSG00000163386	ENSG00000168509	11845	-29860
chr1	144107791	144108425	635	region866	FALSE	FALSE	TRUE	FALSE	866	NA	NA	NA	NA	NA	NA	NA	NA	NA	NA	NA	NA	NA	NA	NA	NA	653	314.884	140.834	0.00211087	1.32581e-33	12.2953	41	144108033	NA	NA	NA	NA	NA	NA	NA	NA	ENSG00000168509	ENSG00000168509	-16203	-16203
chr1	144165847	144167458	1612	region867	FALSE	TRUE	TRUE	FALSE	867	NA	NA	NA	NA	NA	NA	NA	NA	619	163.301	649.619	2.87163e-05	8.03434e-73	16.6605	81	144166609	654	354.236	282.279	6.90561e-05	1.92017e-48	14.785	55	144166523	NA	NA	NA	NA	NA	NA	NA	NA	ENSG00000121851	ENSG00000121851	135	14286
chr1	144188201	144189120	920	region868	FALSE	FALSE	TRUE	FALSE	868	NA	NA	NA	NA	NA	NA	NA	NA	NA	NA	NA	NA	NA	NA	NA	NA	655	220.844	151.205	0.00371637	1.67625e-26	10.2727	36	144188931	NA	NA	NA	NA	NA	NA	NA	NA	ENSG00000152022	ENSG00000152022	0	0
chr1	144227395	144228674	1280	region869	FALSE	TRUE	TRUE	FALSE	869	NA	NA	NA	NA	NA	NA	NA	NA	620	132.43	250.99	0.00103862	1.79581e-36	13.0888	43	144228179	656	917.92	548.681	4.68485e-07	1.66521e-114	26.9299	101	144228197	NA	NA	NA	NA	NA	NA	NA	NA	ENSG00000211451	ENSG00000211451	0	0
chr1	144286312	144288158	1847	region870	FALSE	FALSE	TRUE	FALSE	870	NA	NA	NA	NA	NA	NA	NA	NA	NA	NA	NA	NA	NA	NA	NA	NA	657	177.167	496.205	0.000235118	4.05005e-68	18.1203	71	144286585	NA	NA	NA	NA	NA	NA	NA	NA	ENSG00000131788	ENSG00000131788	0	0
chr1	144720753	144721155	403	region871	FALSE	FALSE	TRUE	FALSE	871	NA	NA	NA	NA	NA	NA	NA	NA	NA	NA	NA	NA	NA	NA	NA	NA	658	145.633	161.356	0.00536131	7.77267e-22	10.9258	26	144720941	NA	NA	NA	NA	NA	NA	NA	NA	ENSG00000152042	ENSG00000152042	22745	58447
chr1	145022263	145023430	1168	region872	FALSE	FALSE	TRUE	FALSE	872	NA	NA	NA	NA	NA	NA	NA	NA	NA	NA	NA	NA	NA	NA	NA	NA	659	156.567	178.981	0.00492293	2.3531e-21	8.55679	33	145022831	NA	NA	NA	NA	NA	NA	NA	NA	ENSG00000131791	ENSG00000131791	69884	87323
chr1	145109744	145111586	1843	region873	FALSE	TRUE	TRUE	TRUE	873	NA	NA	NA	NA	NA	NA	NA	NA	621	2102.08	4797.41	3.17732e-08	0	87.8108	259	145110535	660	2790.03	2657.05	2.62211e-08	0	68.4192	220	145110524	312	267.399	2167.26	6.20711e-05	2.07362e-91	23.8178	85	145110550	ENSG00000131791	ENSG00000131791	0	0
chr1	145537381	145538881	1501	region874	FALSE	FALSE	TRUE	FALSE	874	NA	NA	NA	NA	NA	NA	NA	NA	NA	NA	NA	NA	NA	NA	NA	NA	661	115.341	195.555	0.00712542	4.1114e-34	13.644	38	145538364	NA	NA	NA	NA	NA	NA	NA	NA	ENSG00000116128	ENSG00000116128	0	57575
chr1	145579084	145580003	920	region875	TRUE	TRUE	TRUE	TRUE	875	152	36.018	63.1802	0.00255272	4.07221e-06	5.63573	15	145579382	622	1375.67	2568.22	1.74566e-07	4.01061e-258	58.916	170	145579395	662	3523.43	1698.4	5.44441e-08	0	70.1552	223	145579396	313	72.8701	108.238	0.00657953	5.03976e-07	4.84168	19	145579382	ENSG00000162836	ENSG00000162836	5791	28985
chr1	146201995	146203115	1121	region876	FALSE	FALSE	TRUE	FALSE	876	NA	NA	NA	NA	NA	NA	NA	NA	NA	NA	NA	NA	NA	NA	NA	NA	663	313.519	329.607	5.18852e-05	1.82016e-43	9.90968	66	146202542	NA	NA	NA	NA	NA	NA	NA	NA	ENSG00000203834	ENSG00000203834	-102943	-102943
chr1	146289222	146289696	475	region877	FALSE	FALSE	TRUE	FALSE	877	NA	NA	NA	NA	NA	NA	NA	NA	NA	NA	NA	NA	NA	NA	NA	NA	664	319.068	185.375	0.000661097	6.60663e-38	13.4666	44	146289442	NA	NA	NA	NA	NA	NA	NA	NA	ENSG00000215858	ENSG00000215858	-64353	-64353
chr1	146607820	146608784	965	region878	FALSE	TRUE	TRUE	FALSE	878	NA	NA	NA	NA	NA	NA	NA	NA	623	182.771	511.89	4.41386e-05	8.50864e-54	13.0723	68	146608145	665	525.794	417.139	1.78958e-06	2.23949e-63	13.7178	79	146608147	NA	NA	NA	NA	NA	NA	NA	NA	ENSG00000203832	ENSG00000203832	8089	104891
chr1	147489672	147491496	1825	region879	FALSE	TRUE	TRUE	FALSE	879	NA	NA	NA	NA	NA	NA	NA	NA	624	91.3067	841.223	0.000780401	1.59717e-55	12.6822	72	147490688	666	567.939	436.366	1.66504e-06	1.43344e-61	9.54391	99	147490508	NA	NA	NA	NA	NA	NA	NA	NA	ENSG00000203820	ENSG00000203820	-144472	-144472
chr1	147491855	147493085	1231	region880	FALSE	TRUE	TRUE	FALSE	880	NA	NA	NA	NA	NA	NA	NA	NA	625	840.79	440.087	1.94335e-05	3.15566e-108	27.1762	94	147492380	667	485.595	753.029	9.70922e-07	8.16733e-120	29.9585	100	147492454	NA	NA	NA	NA	NA	NA	NA	NA	ENSG00000203820	ENSG00000203820	-142883	-142883
chr1	148081570	148082116	547	region881	FALSE	TRUE	FALSE	FALSE	881	NA	NA	NA	NA	NA	NA	NA	NA	626	296.811	311.443	2.67392e-05	3.72769e-47	17.2498	47	148081767	NA	NA	NA	NA	NA	NA	NA	NA	NA	NA	NA	NA	NA	NA	NA	NA	ENSG00000184678	ENSG00000183558	0	-468
chr1	148123494	148127027	3534	region882	FALSE	TRUE	TRUE	FALSE	882	NA	NA	NA	NA	NA	NA	NA	NA	627	302.888	459.308	9.37454e-06	5.34848e-84	27.1904	69	148126569	668	500.538	206.329	4.57022e-05	2.11587e-74	23.4396	66	148126493	NA	NA	NA	NA	NA	NA	NA	NA	ENSG00000184678	ENSG00000184678	0	0
chr1	148150711	148151075	365	region883	FALSE	FALSE	TRUE	FALSE	883	NA	NA	NA	NA	NA	NA	NA	NA	NA	NA	NA	NA	NA	NA	NA	NA	669	146.387	203.789	0.00348261	9.91562e-25	10.5817	32	148150899	NA	NA	NA	NA	NA	NA	NA	NA	ENSG00000159164	ENSG00000159164	0	4983
chr1	148234452	148234875	424	region884	FALSE	FALSE	FALSE	TRUE	884	NA	NA	NA	NA	NA	NA	NA	NA	NA	NA	NA	NA	NA	NA	NA	NA	NA	NA	NA	NA	NA	NA	NA	NA	314	75.5636	259.819	0.00791541	2.85621e-13	8.18586	20	148234640	ENSG00000163113	ENSG00000163113	0	14435
chr1	148398919	148400055	1137	region885	FALSE	TRUE	TRUE	TRUE	885	NA	NA	NA	NA	NA	NA	NA	NA	628	388.196	862.299	9.81182e-07	3.81601e-92	20.0272	94	148399467	670	208.878	174.526	0.00228258	7.48962e-25	8.25391	41	148399469	315	214.574	309.767	0.000989096	2.7602e-21	10.4768	28	148399450	ENSG00000023902	ENSG00000023902	470	10922
chr1	148407702	148408480	779	region886	FALSE	TRUE	TRUE	FALSE	886	NA	NA	NA	NA	NA	NA	NA	NA	629	82.2944	184.189	0.00814749	1.25225e-23	10.012	32	148408034	671	392.411	392.267	3.346e-05	2.24621e-56	16.7631	60	148408053	NA	NA	NA	NA	NA	NA	NA	NA	ENSG00000023902	ENSG00000023902	9253	19705
chr1	148473009	148474642	1634	region887	FALSE	TRUE	TRUE	TRUE	887	NA	NA	NA	NA	NA	NA	NA	NA	630	620.724	3190.31	1.14762e-06	8.8534e-258	47.1406	189	148473654	672	1685.73	1714.29	1.36881e-07	1.44022e-192	38.2539	151	148473671	316	619.377	648.179	3.45173e-05	1.06765e-44	16.4764	47	148473681	ENSG00000143401	ENSG00000143401	0	442
chr1	148602647	148604732	2086	region888	FALSE	TRUE	TRUE	FALSE	888	NA	NA	NA	NA	NA	NA	NA	NA	632	99.5517	233.869	0.00218046	2.53198e-32	10.4855	45	148604101	673	1369.03	1063.53	1.99153e-07	5.392e-175	43.0989	127	148602976	NA	NA	NA	NA	NA	NA	NA	NA	ENSG00000163125	ENSG00000163125	0	0
chr1	148754217	148755118	902	region889	FALSE	FALSE	TRUE	FALSE	889	NA	NA	NA	NA	NA	NA	NA	NA	NA	NA	NA	NA	NA	NA	NA	NA	675	251.934	120.334	0.00725288	5.33851e-30	11.7644	37	148754873	NA	NA	NA	NA	NA	NA	NA	NA	ENSG00000143369	ENSG00000143369	1591	7059
chr1	148799853	148803278	3426	region890	FALSE	TRUE	TRUE	TRUE	890	NA	NA	NA	NA	NA	NA	NA	NA	633	736.037	3076.04	5.95749e-07	4.56993e-296	57.7852	201	148802091	676	1555.9	926.45	2.31827e-07	1.71412e-187	37.4989	148	148802075	317	139.652	1460.35	0.000331643	3.22315e-65	20.5456	63	148802125	ENSG00000143382	ENSG00000203804	0	0
chr1	148806166	148807756	1591	region891	FALSE	TRUE	TRUE	FALSE	891	NA	NA	NA	NA	NA	NA	NA	NA	634	553.082	1085.16	7.74737e-07	3.2045e-122	33.8405	95	148806635	677	176.064	151.316	0.00688246	1.27941e-27	11.4971	34	148806622	NA	NA	NA	NA	NA	NA	NA	NA	ENSG00000203804	ENSG00000203804	-4951	-4951
chr1	148817810	148819141	1332	region892	FALSE	TRUE	TRUE	FALSE	892	NA	NA	NA	NA	NA	NA	NA	NA	635	205.682	693.237	7.1213e-06	1.00672e-73	24.5471	63	148818673	678	1462.87	1044.72	1.96186e-07	1.35235e-175	44.6612	125	148818671	NA	NA	NA	NA	NA	NA	NA	NA	ENSG00000143384	ENSG00000143384	0	0
chr1	148850237	148851249	1013	region893	FALSE	TRUE	TRUE	FALSE	893	NA	NA	NA	NA	NA	NA	NA	NA	636	518.174	902.108	1.16899e-06	3.93133e-112	22.9785	108	148850834	679	664.045	480.829	1.60774e-06	2.48422e-76	16.495	86	148850838	NA	NA	NA	NA	NA	NA	NA	NA	ENSG00000143420	ENSG00000143420	0	17473
chr1	148851632	148853286	1655	region894	FALSE	TRUE	TRUE	TRUE	894	NA	NA	NA	NA	NA	NA	NA	NA	637	379.182	674.297	1.13758e-06	5.85545e-90	27.3121	75	148852535	680	239.844	389.217	0.000181692	3.02176e-62	20.6409	58	148852553	319	82.5823	142.735	0.000792867	4.65522e-08	6.01493	16	148851841	ENSG00000143420	ENSG00000143420	0	15436
chr1	148957063	148957913	851	region895	FALSE	TRUE	FALSE	FALSE	895	NA	NA	NA	NA	NA	NA	NA	NA	638	257.869	324.508	5.53235e-05	3.843e-44	17.7238	42	148957574	NA	NA	NA	NA	NA	NA	NA	NA	NA	NA	NA	NA	NA	NA	NA	NA	ENSG00000143452	ENSG00000143452	0	2063
chr1	149115136	149116167	1032	region896	FALSE	FALSE	TRUE	FALSE	896	NA	NA	NA	NA	NA	NA	NA	NA	NA	NA	NA	NA	NA	NA	NA	NA	681	206.228	221.699	0.0016026	2.22849e-34	14.1791	37	149115821	NA	NA	NA	NA	NA	NA	NA	NA	ENSG00000143437	ENSG00000143437	0	0
chr1	149296768	149297491	724	region897	FALSE	TRUE	FALSE	FALSE	897	NA	NA	NA	NA	NA	NA	NA	NA	639	168.535	180.657	0.00106627	1.49269e-27	8.93978	43	149297037	NA	NA	NA	NA	NA	NA	NA	NA	NA	NA	NA	NA	NA	NA	NA	NA	ENSG00000143443	ENSG00000213190	0	-1012
chr1	149404243	149405297	1055	region898	FALSE	FALSE	TRUE	FALSE	898	NA	NA	NA	NA	NA	NA	NA	NA	NA	NA	NA	NA	NA	NA	NA	NA	682	154.508	284.579	0.000712107	1.09056e-35	11.7189	46	149404459	NA	NA	NA	NA	NA	NA	NA	NA	ENSG00000163155	ENSG00000163155	0	0
chr1	149428731	149429567	837	region899	FALSE	FALSE	TRUE	FALSE	899	NA	NA	NA	NA	NA	NA	NA	NA	NA	NA	NA	NA	NA	NA	NA	NA	683	1819.19	1053.87	1.88943e-07	3.25664e-181	40.3989	137	149429049	NA	NA	NA	NA	NA	NA	NA	NA	ENSG00000163159	ENSG00000163159	0	0
chr1	149520245	149522693	2449	region900	FALSE	TRUE	TRUE	FALSE	900	NA	NA	NA	NA	NA	NA	NA	NA	640	413.009	659.615	1.17894e-06	5.19314e-68	16.6473	75	149521051	684	1626.71	1115.02	1.67636e-07	5.53286e-166	29.0852	147	149521053	NA	NA	NA	NA	NA	NA	NA	NA	ENSG00000143373	ENSG00000143373	0	0
chr1	149565660	149566969	1310	region901	FALSE	TRUE	TRUE	FALSE	901	NA	NA	NA	NA	NA	NA	NA	NA	641	84.214	384.582	0.00204909	7.33956e-35	14.0731	38	149566132	685	293.75	551.856	1.36782e-05	3.87954e-85	25.2533	74	149566156	NA	NA	NA	NA	NA	NA	NA	NA	ENSG00000143393	ENSG00000143393	0	0
chr1	149585373	149587025	1653	region902	FALSE	TRUE	TRUE	TRUE	902	NA	NA	NA	NA	NA	NA	NA	NA	642	916.993	757.747	1.36002e-06	1.29452e-179	42.3678	132	149586591	686	1260.68	1383.05	2.26636e-07	5.8448e-183	40.6917	138	149586566	320	748.191	899.575	9.92814e-05	6.06164e-66	20.4778	64	149586589	ENSG00000143390	ENSG00000143390	0	0
chr1	149733717	149734184	468	region903	FALSE	FALSE	TRUE	FALSE	903	NA	NA	NA	NA	NA	NA	NA	NA	NA	NA	NA	NA	NA	NA	NA	NA	687	149.038	154.903	0.00658841	5.11965e-24	10.5116	31	149733912	NA	NA	NA	NA	NA	NA	NA	NA	ENSG00000143375	ENSG00000143375	-16313	-16313
chr1	149814043	149814482	440	region904	FALSE	TRUE	TRUE	FALSE	904	NA	NA	NA	NA	NA	NA	NA	NA	643	92.9388	193.464	0.00521279	9.11843e-23	8.74622	35	149814269	688	251.146	302.48	0.000155068	9.36419e-41	11.6604	54	149814236	NA	NA	NA	NA	NA	NA	NA	NA	ENSG00000143367	ENSG00000143367	0	34638
chr1	150037657	150038703	1047	region905	FALSE	TRUE	TRUE	TRUE	905	NA	NA	NA	NA	NA	NA	NA	NA	644	625.142	1050.64	6.28321e-07	1.25078e-124	33.4357	98	150037879	689	731.112	678.569	8.53878e-07	3.48369e-98	27.593	83	150037877	321	311.319	217.422	0.00180884	9.88166e-19	9.33261	27	150037901	ENSG00000213171	ENSG00000213171	686	5803
chr1	150068556	150069213	658	region906	FALSE	TRUE	FALSE	FALSE	906	NA	NA	NA	NA	NA	NA	NA	NA	645	136.877	549.497	0.000132989	8.56485e-47	14.698	53	150068763	NA	NA	NA	NA	NA	NA	NA	NA	NA	NA	NA	NA	NA	NA	NA	NA	ENSG00000143365	ENSG00000143365	0	1759
chr1	150069448	150070220	773	region907	FALSE	FALSE	TRUE	FALSE	907	NA	NA	NA	NA	NA	NA	NA	NA	NA	NA	NA	NA	NA	NA	NA	NA	690	187.59	141.73	0.00989156	8.41201e-26	9.37659	38	150070007	NA	NA	NA	NA	NA	NA	NA	NA	ENSG00000143365	ENSG00000143365	0	752
chr1	150077023	150078270	1248	region908	FALSE	TRUE	TRUE	FALSE	908	NA	NA	NA	NA	NA	NA	NA	NA	646	197.504	634.298	1.50474e-05	9.07319e-71	22.9046	63	150077719	691	641.376	539.195	1.50343e-06	1.20249e-93	26.7381	80	150077739	NA	NA	NA	NA	NA	NA	NA	NA	ENSG00000196407	ENSG00000143365	3333	-6051
chr1	150164296	150164891	596	region909	FALSE	TRUE	TRUE	FALSE	909	NA	NA	NA	NA	NA	NA	NA	NA	647	206.641	286.919	0.000283866	2.62096e-38	14.0483	43	150164528	692	332.44	358.399	5.66506e-05	9.7174e-45	14.7693	50	150164544	NA	NA	NA	NA	NA	NA	NA	NA	ENSG00000159445	ENSG00000159445	-15559	-15559
chr1	150232210	150233928	1719	region910	FALSE	TRUE	TRUE	TRUE	910	NA	NA	NA	NA	NA	NA	NA	NA	648	349.077	979.342	8.58422e-07	3.16672e-84	26.2609	71	150232781	693	623.136	1035.82	1.32694e-06	1.56434e-113	30.927	92	150232791	322	72.9266	178.563	0.00324627	2.30494e-08	5.76319	18	150233051	ENSG00000197747	ENSG00000197747	0	0
chr1	150246464	150247120	657	region911	FALSE	FALSE	TRUE	FALSE	911	NA	NA	NA	NA	NA	NA	NA	NA	NA	NA	NA	NA	NA	NA	NA	NA	694	279.884	192.216	0.000963179	4.31032e-37	14.1418	41	150246931	NA	NA	NA	NA	NA	NA	NA	NA	ENSG00000197747	ENSG00000197747	-13126	-13126
chr1	150818451	150818870	420	region912	FALSE	TRUE	FALSE	FALSE	912	NA	NA	NA	NA	NA	NA	NA	NA	649	181.911	248.323	0.000575634	3.00989e-38	14.0164	43	150818629	NA	NA	NA	NA	NA	NA	NA	NA	NA	NA	NA	NA	NA	NA	NA	NA	ENSG00000163202	ENSG00000163202	0	734
chr1	151514802	151516047	1246	region913	FALSE	TRUE	FALSE	FALSE	913	NA	NA	NA	NA	NA	NA	NA	NA	650	156.236	449.222	7.56139e-05	1.00219e-50	18.8145	48	151515022	NA	NA	NA	NA	NA	NA	NA	NA	NA	NA	NA	NA	NA	NA	NA	NA	ENSG00000203782	ENSG00000203782	13578	15999
chr1	151530520	151531635	1116	region914	FALSE	TRUE	TRUE	TRUE	914	NA	NA	NA	NA	NA	NA	NA	NA	651	777.309	1041.81	6.53065e-07	1.63362e-136	27.8093	121	151530826	695	691.684	488.971	1.57639e-06	3.03809e-78	17.5415	85	151530833	324	88.1436	114.19	0.00798848	1.62956e-05	4.85877	14	151530843	ENSG00000159527	ENSG00000159527	5327	18183
chr1	151582782	151583530	749	region915	FALSE	TRUE	FALSE	TRUE	915	NA	NA	NA	NA	NA	NA	NA	NA	652	194.246	343.169	6.92655e-05	2.04324e-39	15.036	42	151582986	NA	NA	NA	NA	NA	NA	NA	NA	325	125.037	252.225	0.00489378	6.32048e-16	9.21089	22	151582980	ENSG00000163218	ENSG00000163218	0	4410
chr1	151872259	151873799	1541	region916	FALSE	TRUE	TRUE	TRUE	916	NA	NA	NA	NA	NA	NA	NA	NA	653	469.228	727.804	1.27417e-06	7.4693e-95	21.8964	92	151872791	696	399.752	585.253	8.7002e-06	3.63513e-65	15.5018	75	151872894	327	99.4149	878.888	0.00101746	3.92753e-34	12.076	44	151872787	ENSG00000189171	ENSG00000189171	0	0
chr1	151897531	151898255	725	region917	FALSE	FALSE	TRUE	FALSE	917	NA	NA	NA	NA	NA	NA	NA	NA	NA	NA	NA	NA	NA	NA	NA	NA	697	156.139	137.635	0.00912601	3.63212e-29	12.7218	33	151897759	NA	NA	NA	NA	NA	NA	NA	NA	ENSG00000143553	ENSG00000143553	0	0
chr1	152161177	152163006	1830	region918	FALSE	TRUE	TRUE	TRUE	918	NA	NA	NA	NA	NA	NA	NA	NA	654	124.539	855.963	0.000143818	2.36516e-84	22.047	80	152162439	698	826.727	604.264	8.42484e-07	2.90489e-105	25.3458	95	152162457	328	95.1937	268.133	0.00170225	1.74141e-15	7.57583	27	152162455	ENSG00000143614	ENSG00000143614	0	0
chr1	152184743	152186367	1625	region919	FALSE	FALSE	TRUE	FALSE	919	NA	NA	NA	NA	NA	NA	NA	NA	NA	NA	NA	NA	NA	NA	NA	NA	699	284.088	211.692	0.000404238	1.21088e-40	14.5252	45	152185263	NA	NA	NA	NA	NA	NA	NA	NA	ENSG00000198837	ENSG00000198837	0	0
chr1	152201638	152203090	1453	region920	FALSE	FALSE	TRUE	FALSE	920	NA	NA	NA	NA	NA	NA	NA	NA	NA	NA	NA	NA	NA	NA	NA	NA	700	755.43	829.064	5.3097e-07	1.14391e-118	32.0038	95	152202646	NA	NA	NA	NA	NA	NA	NA	NA	ENSG00000143570	ENSG00000143570	0	3722
chr1	152224208	152224790	583	region921	FALSE	FALSE	TRUE	FALSE	921	NA	NA	NA	NA	NA	NA	NA	NA	NA	NA	NA	NA	NA	NA	NA	NA	701	129.734	319.525	0.00146194	7.39605e-35	13.3056	40	152224598	NA	NA	NA	NA	NA	NA	NA	NA	ENSG00000143545	ENSG00000143545	0	640
chr1	152343596	152343988	393	region922	FALSE	FALSE	TRUE	FALSE	922	NA	NA	NA	NA	NA	NA	NA	NA	NA	NA	NA	NA	NA	NA	NA	NA	702	343.902	239.304	0.000307396	1.51116e-38	11.0144	53	152343789	NA	NA	NA	NA	NA	NA	NA	NA	ENSG00000143552	ENSG00000143552	0	50228
chr1	152543650	152545545	1896	region923	FALSE	TRUE	TRUE	TRUE	923	NA	NA	NA	NA	NA	NA	NA	NA	655	1722	2619.18	1.90886e-07	1.23589e-274	51.9272	194	152544169	703	947.526	358.15	2.36404e-06	7.76819e-131	27.1568	117	152544183	330	637.104	1243.85	4.09676e-05	2.44771e-73	20.7267	72	152544176	ENSG00000143595	ENSG00000143595	-14671	-14671
chr1	152546697	152548076	1380	region924	FALSE	TRUE	TRUE	TRUE	924	NA	NA	NA	NA	NA	NA	NA	NA	656	645.521	1651.55	4.59774e-07	4.15269e-162	39.2715	122	152547342	704	303.675	352.813	5.58129e-05	4.88135e-48	15.6862	52	152547357	331	149.742	338.651	0.00188298	2.23049e-19	9.39363	28	152547350	ENSG00000143595	ENSG00000143595	-12140	-12140
chr1	152566580	152567487	908	region925	FALSE	FALSE	TRUE	FALSE	925	NA	NA	NA	NA	NA	NA	NA	NA	NA	NA	NA	NA	NA	NA	NA	NA	705	222.364	255.086	0.000813992	5.52306e-36	12.4939	44	152567060	NA	NA	NA	NA	NA	NA	NA	NA	ENSG00000143515	ENSG00000143515	0	1926
chr1	152625706	152626383	678	region926	FALSE	TRUE	TRUE	FALSE	926	NA	NA	NA	NA	NA	NA	NA	NA	657	82.7567	233.105	0.00412405	1.84506e-24	9.02878	37	152626025	706	518.588	899.575	1.03435e-06	8.90964e-99	22.8404	94	152626010	NA	NA	NA	NA	NA	NA	NA	NA	ENSG00000160712	ENSG00000160712	-17910	-17910
chr1	152702226	152703278	1053	region927	FALSE	TRUE	TRUE	FALSE	927	NA	NA	NA	NA	NA	NA	NA	NA	658	426.96	1375.79	7.51834e-07	2.4183e-133	24.25	127	152703056	707	613.003	492.561	1.61047e-06	9.81025e-71	14.7466	85	152703036	NA	NA	NA	NA	NA	NA	NA	NA	ENSG00000160712	ENSG00000169291	0	37935
chr1	152724985	152725426	442	region928	FALSE	TRUE	FALSE	FALSE	928	NA	NA	NA	NA	NA	NA	NA	NA	659	221.26	165.363	0.00151693	4.3011e-30	10.0296	43	152725182	NA	NA	NA	NA	NA	NA	NA	NA	NA	NA	NA	NA	NA	NA	NA	NA	ENSG00000169291	ENSG00000169291	0	15787
chr1	152787079	152787637	559	region929	FALSE	TRUE	TRUE	FALSE	929	NA	NA	NA	NA	NA	NA	NA	NA	660	344.494	495.551	2.17739e-06	1.02101e-71	18.6081	74	152787403	708	537.287	187.999	6.69677e-05	1.36994e-51	13.9043	62	152787402	NA	NA	NA	NA	NA	NA	NA	NA	ENSG00000163239	ENSG00000160714	0	10107
chr1	152797342	152798436	1095	region930	FALSE	FALSE	TRUE	FALSE	930	NA	NA	NA	NA	NA	NA	NA	NA	NA	NA	NA	NA	NA	NA	NA	NA	709	124.221	282.002	0.00163085	7.37531e-37	13.642	42	152797943	NA	NA	NA	NA	NA	NA	NA	NA	ENSG00000160714	ENSG00000160714	0	0
chr1	152837741	152838488	748	region931	FALSE	TRUE	TRUE	FALSE	931	NA	NA	NA	NA	NA	NA	NA	NA	661	168.506	286.919	0.000429414	7.77804e-37	14.0114	41	152838235	710	250.096	200.206	0.000859657	3.40157e-32	12.2427	39	152838258	NA	NA	NA	NA	NA	NA	NA	NA	ENSG00000160710	ENSG00000160710	0	28610
chr1	152846375	152848014	1640	region932	TRUE	TRUE	TRUE	FALSE	932	166	86.8542	21.466	0.00626022	3.31505e-08	6.05339	19	152847288	662	122.642	359.738	0.000511761	2.82215e-39	13.8186	45	152847275	711	523.757	734.371	7.88701e-07	3.47552e-96	23.7617	89	152847277	NA	NA	NA	NA	NA	NA	NA	NA	ENSG00000160710	ENSG00000160710	0	19084
chr1	152848393	152848988	596	region933	FALSE	TRUE	TRUE	FALSE	933	NA	NA	NA	NA	NA	NA	NA	NA	663	336.816	603.578	1.4256e-06	2.72515e-74	19.0102	76	152848723	712	421.85	162.773	0.000555478	1.48737e-43	12.5655	55	152848723	NA	NA	NA	NA	NA	NA	NA	NA	ENSG00000160710	ENSG00000160710	0	18110
chr1	153087999	153089489	1491	region934	FALSE	TRUE	TRUE	TRUE	934	NA	NA	NA	NA	NA	NA	NA	NA	664	1788.56	2250.14	3.77872e-07	1.35021e-269	55.5748	184	153089050	713	509.099	853.526	1.02158e-06	1.02589e-126	29.3541	108	153089034	332	110.406	357.977	0.0017707	1.08253e-18	8.73346	29	153088944	ENSG00000143603	ENSG00000143603	0	19889
chr1	153100427	153101125	699	region935	FALSE	TRUE	TRUE	FALSE	935	NA	NA	NA	NA	NA	NA	NA	NA	665	169.827	192.008	0.00103657	3.73061e-32	12.5837	38	153100776	714	361.738	375.236	3.59938e-05	2.41902e-53	16.8146	56	153100728	NA	NA	NA	NA	NA	NA	NA	NA	ENSG00000143603	ENSG00000143603	0	8253
chr1	153105491	153107534	2044	region936	FALSE	TRUE	TRUE	TRUE	936	NA	NA	NA	NA	NA	NA	NA	NA	666	167.769	473.923	7.22637e-05	3.50566e-59	17.736	61	153105967	715	354.236	434.205	1.24735e-05	2.23779e-60	17.1612	64	153105958	333	57.8954	102.22	0.00334433	3.01738e-05	4.69095	14	153106047	ENSG00000143603	ENSG00000143603	0	1844
chr1	153110237	153110939	703	region937	FALSE	TRUE	TRUE	FALSE	937	NA	NA	NA	NA	NA	NA	NA	NA	667	196.696	403.645	4.89126e-05	6.04408e-52	16.4975	55	153110666	717	804.528	456.072	1.3378e-06	1.083e-92	23.4294	86	153110674	NA	NA	NA	NA	NA	NA	NA	NA	ENSG00000143603	ENSG00000143603	-859	-859
chr1	153212673	153214342	1670	region938	FALSE	TRUE	TRUE	FALSE	938	NA	NA	NA	NA	NA	NA	NA	NA	668	361.881	366.265	8.4997e-06	5.34294e-47	15.1615	52	153213020	718	795.68	413.829	1.48082e-06	1.98267e-118	28.305	102	153213199	NA	NA	NA	NA	NA	NA	NA	NA	ENSG00000160691	ENSG00000160691	0	0
chr1	153238089	153241586	3498	region939	FALSE	TRUE	TRUE	TRUE	939	NA	NA	NA	NA	NA	NA	NA	NA	669	521.424	1623.17	7.45729e-07	1.20298e-147	38.157	111	153239888	719	1049.87	1079.35	2.71544e-07	7.12525e-140	34.7644	110	153239887	334	73.8164	397.771	0.00435942	2.21432e-18	9.13404	27	153239874	ENSG00000160685	ENSG00000160685	-150	-150
chr1	153241811	153242751	941	region940	FALSE	FALSE	TRUE	FALSE	940	NA	NA	NA	NA	NA	NA	NA	NA	NA	NA	NA	NA	NA	NA	NA	NA	720	344.435	192.734	0.0004695	9.55278e-44	14.6373	49	153242397	NA	NA	NA	NA	NA	NA	NA	NA	ENSG00000160685	ENSG00000160685	0	75
chr1	153242823	153245368	2546	region941	FALSE	TRUE	TRUE	FALSE	941	NA	NA	NA	NA	NA	NA	NA	NA	670	164.67	552.929	3.57312e-05	3.26678e-59	18.5733	59	153243796	721	528.173	131.973	0.000637548	7.77302e-59	17.5765	61	153243786	NA	NA	NA	NA	NA	NA	NA	NA	ENSG00000160685	ENSG00000160685	0	1087
chr1	153364112	153364868	757	region942	FALSE	TRUE	FALSE	FALSE	942	NA	NA	NA	NA	NA	NA	NA	NA	671	108.153	273.607	0.002512	1.10136e-33	12.6917	40	153364342	NA	NA	NA	NA	NA	NA	NA	NA	NA	NA	NA	NA	NA	NA	NA	NA	ENSG00000169242	ENSG00000169242	-1692	-1692
chr1	153374063	153375628	1566	region943	FALSE	FALSE	TRUE	FALSE	943	NA	NA	NA	NA	NA	NA	NA	NA	NA	NA	NA	NA	NA	NA	NA	NA	722	1125.54	315.941	4.67813e-06	1.31471e-123	30.8236	102	153374366	NA	NA	NA	NA	NA	NA	NA	NA	ENSG00000169241	ENSG00000169241	0	0
chr1	153430845	153431583	739	region944	FALSE	FALSE	TRUE	FALSE	944	NA	NA	NA	NA	NA	NA	NA	NA	NA	NA	NA	NA	NA	NA	NA	NA	723	436.696	509.265	3.03797e-06	1.66775e-67	19.8298	66	153431206	NA	NA	NA	NA	NA	NA	NA	NA	ENSG00000169231	ENSG00000185499	422	-1515
chr1	153444854	153446094	1241	region945	FALSE	TRUE	TRUE	FALSE	945	NA	NA	NA	NA	NA	NA	NA	NA	672	197.252	387.805	4.94961e-05	1.00441e-49	16.9578	51	153445551	724	1455.97	1382.01	1.68082e-07	1.79044e-188	42.8494	139	153445537	NA	NA	NA	NA	NA	NA	NA	NA	ENSG00000173171	ENSG00000173171	0	0
chr1	153497807	153499230	1424	region946	FALSE	TRUE	TRUE	TRUE	946	NA	NA	NA	NA	NA	NA	NA	NA	673	80.281	243.253	0.00338649	1.50848e-27	11.144	35	153498200	725	523.217	796.459	9.16115e-07	4.09289e-125	30.0502	105	153498204	336	138.441	246.219	0.00143688	1.67602e-14	7.07631	27	153498207	ENSG00000116521	ENSG00000116521	0	0
chr1	153544760	153545527	768	region947	FALSE	TRUE	TRUE	FALSE	947	NA	NA	NA	NA	NA	NA	NA	NA	674	284.26	314.546	2.4761e-05	8.66164e-45	15.1697	49	153545046	726	1739.08	731.085	3.63507e-07	1.74113e-185	39.7027	142	153545039	NA	NA	NA	NA	NA	NA	NA	NA	ENSG00000160752	ENSG00000160752	0	0
chr1	153559405	153561370	1966	region948	FALSE	TRUE	TRUE	FALSE	948	NA	NA	NA	NA	NA	NA	NA	NA	675	165.955	393.054	8.04081e-05	2.15293e-49	17.6253	49	153560740	727	169.943	162.773	0.00441246	9.59644e-40	14.4296	44	153560733	NA	NA	NA	NA	NA	NA	NA	NA	ENSG00000160753	ENSG00000160753	0	2094
chr1	154095647	154097253	1607	region949	FALSE	TRUE	TRUE	FALSE	949	NA	NA	NA	NA	NA	NA	NA	NA	676	92.4209	109.744	0.00973122	3.94013e-22	7.57813	39	154096457	728	195.417	224.782	0.00142906	1.20815e-28	8.50156	47	154096509	NA	NA	NA	NA	NA	NA	NA	NA	ENSG00000132718	ENSG00000132718	0	0
chr1	154182289	154183857	1569	region950	FALSE	TRUE	FALSE	TRUE	950	NA	NA	NA	NA	NA	NA	NA	NA	677	234.641	1059.67	6.11213e-06	2.11086e-111	23.4377	106	154182870	NA	NA	NA	NA	NA	NA	NA	NA	337	93.1417	177.27	0.00105194	3.2774e-10	6.38263	20	154183394	ENSG00000116584	ENSG00000173080	0	4184
chr1	154213923	154215835	1913	region951	FALSE	TRUE	TRUE	TRUE	951	NA	NA	NA	NA	NA	NA	NA	NA	678	151.052	458.582	0.000138238	2.22142e-45	13.6896	54	154214284	729	624.064	250.503	3.82094e-05	3.95713e-87	20.1382	88	154214291	339	56.2297	234.549	0.00922591	3.23497e-10	5.58202	24	154214293	ENSG00000116584	ENSG00000116584	0	10653
chr1	154289492	154292046	2555	region952	FALSE	TRUE	TRUE	FALSE	952	NA	NA	NA	NA	NA	NA	NA	NA	679	495.969	618.826	1.95392e-06	1.08783e-83	22.5992	78	154290655	730	1553.98	1263.31	1.5523e-07	1.44022e-192	38.2539	151	154290664	NA	NA	NA	NA	NA	NA	NA	NA	ENSG00000160803	ENSG00000160803	0	0
chr1	154333040	154333976	937	region953	FALSE	TRUE	TRUE	TRUE	953	NA	NA	NA	NA	NA	NA	NA	NA	680	904.569	2261.99	2.7994e-07	5.62199e-217	38.362	172	154333636	731	1062.29	599.162	5.7098e-07	3.04909e-125	24.1109	119	154333625	340	93.645	164.707	0.00287144	4.83938e-11	5.45712	27	154333596	ENSG00000160789	ENSG00000160789	0	14047
chr1	154334088	154334833	746	region954	FALSE	TRUE	TRUE	TRUE	954	NA	NA	NA	NA	NA	NA	NA	NA	681	769.249	1473.09	4.33764e-07	2.22705e-152	28.4991	135	154334454	732	857.172	887.65	3.81128e-07	2.45222e-116	22.1494	115	154334449	341	191.713	933.365	0.000108106	1.1966e-42	12.9255	54	154334460	ENSG00000160789	ENSG00000160789	0	15095
chr1	154339573	154343687	4115	region955	FALSE	TRUE	TRUE	TRUE	955	NA	NA	NA	NA	NA	NA	NA	NA	682	633.032	2937.21	8.5073e-07	2.21294e-259	52.4512	181	154342826	733	1049.9	1232.79	3.00983e-07	2.89514e-247	47.554	180	154342845	342	486.165	1293.28	0.000100378	3.58228e-68	16.8651	76	154342812	ENSG00000160789	ENSG00000160789	0	20580
chr1	154349673	154351585	1913	region956	FALSE	TRUE	TRUE	FALSE	956	NA	NA	NA	NA	NA	NA	NA	NA	683	184.354	607.256	3.34751e-05	3.64309e-63	16.6094	69	154351061	734	1399.4	803.28	2.79814e-07	7.7464e-153	29.5742	133	154351012	NA	NA	NA	NA	NA	NA	NA	NA	ENSG00000160789	ENSG00000160789	0	30680
chr1	154351622	154352832	1211	region957	FALSE	TRUE	TRUE	FALSE	957	NA	NA	NA	NA	NA	NA	NA	NA	684	76.4491	149.488	0.00852149	1.31926e-19	8.23371	31	154352225	735	416.641	128.695	0.00328316	9.28859e-50	14.0489	59	154352232	NA	NA	NA	NA	NA	NA	NA	NA	ENSG00000160789	ENSG00000160789	0	32629
chr1	154359459	154360749	1291	region958	FALSE	TRUE	TRUE	TRUE	958	NA	NA	NA	NA	NA	NA	NA	NA	685	172.971	658.555	1.36299e-05	6.52469e-64	15.2959	74	154359942	736	489.942	214.335	3.81483e-05	2.14788e-48	12.0687	64	154359956	343	132.703	327.395	0.000786169	1.43272e-16	7.64392	29	154359923	ENSG00000160789	ENSG00000196189	0	-25685
chr1	154360853	154361905	1053	region959	FALSE	TRUE	TRUE	FALSE	959	NA	NA	NA	NA	NA	NA	NA	NA	686	168.535	207.65	0.000718754	3.53525e-23	8.22168	38	154361593	737	563.662	333.959	4.34453e-06	2.01303e-63	13.9922	78	154361278	NA	NA	NA	NA	NA	NA	NA	NA	ENSG00000160789	ENSG00000196189	0	-24529
chr1	154362374	154364074	1701	region960	FALSE	TRUE	TRUE	FALSE	960	NA	NA	NA	NA	NA	NA	NA	NA	687	84.6442	253.625	0.00486566	2.08574e-27	9.87541	39	154362733	738	816.783	382.511	3.34847e-06	3.19102e-105	21.0278	106	154363763	NA	NA	NA	NA	NA	NA	NA	NA	ENSG00000160789	ENSG00000196189	0	-22360
chr1	154364821	154365921	1101	region961	FALSE	TRUE	TRUE	FALSE	961	NA	NA	NA	NA	NA	NA	NA	NA	689	118.194	367.3	0.000478316	5.03443e-37	12.0456	47	154365289	739	143.697	151.181	0.00845073	1.39114e-29	9.79125	43	154365277	NA	NA	NA	NA	NA	NA	NA	NA	ENSG00000160789	ENSG00000196189	0	-20513
chr1	154366587	154367045	459	region962	FALSE	TRUE	TRUE	FALSE	962	NA	NA	NA	NA	NA	NA	NA	NA	690	143.215	190.07	0.00172003	8.31611e-26	8.89742	40	154366816	740	185.711	213.04	0.00323104	6.18956e-29	9.04	45	154366809	NA	NA	NA	NA	NA	NA	NA	NA	ENSG00000160789	ENSG00000196189	0	-19389
chr1	154385357	154386277	921	region963	FALSE	TRUE	TRUE	FALSE	963	NA	NA	NA	NA	NA	NA	NA	NA	691	346.618	106.365	0.00339156	5.32562e-37	13.3626	43	154385826	741	320.236	122.5	0.00524007	5.20391e-36	12.5068	44	154385822	NA	NA	NA	NA	NA	NA	NA	NA	ENSG00000196189	ENSG00000196189	-157	-157
chr1	154386423	154388497	2075	region964	FALSE	TRUE	TRUE	FALSE	964	NA	NA	NA	NA	NA	NA	NA	NA	692	91.2685	337.657	0.00138495	6.78422e-37	11.3972	49	154387337	742	599.996	166.32	0.000319264	1.31474e-69	16.9941	76	154387335	NA	NA	NA	NA	NA	NA	NA	NA	ENSG00000196189	ENSG00000196189	0	0
chr1	154401327	154401873	547	region965	FALSE	FALSE	TRUE	FALSE	965	NA	NA	NA	NA	NA	NA	NA	NA	NA	NA	NA	NA	NA	NA	NA	NA	743	141.892	176.442	0.006617	4.6032e-21	7.94531	35	154401692	NA	NA	NA	NA	NA	NA	NA	NA	ENSG00000196189	ENSG00000196189	0	14893
chr1	154435078	154435840	763	region966	FALSE	TRUE	FALSE	FALSE	966	NA	NA	NA	NA	NA	NA	NA	NA	693	135.697	142.197	0.00481737	1.75166e-22	9.13375	33	154435395	NA	NA	NA	NA	NA	NA	NA	NA	NA	NA	NA	NA	NA	NA	NA	NA	ENSG00000160785	ENSG00000160785	0	4555
chr1	154452704	154453431	728	region967	TRUE	TRUE	TRUE	TRUE	967	171	350.361	680.293	1.25851e-05	4.07493e-58	4.57135	186	154453048	694	128.212	755.171	0.000108775	4.48683e-51	4.18434	174	154453041	744	1235.5	466.386	1.04456e-06	7.58281e-91	5.28604	243	154453030	346	2856.04	2019.45	1.18612e-05	7.78449e-124	7.48543	248	154453039	ENSG00000160783	ENSG00000160783	0	3296
chr1	154462566	154463179	614	region968	FALSE	TRUE	FALSE	FALSE	968	NA	NA	NA	NA	NA	NA	NA	NA	695	305.112	802.914	1.69028e-06	4.24453e-93	26.9241	79	154462825	NA	NA	NA	NA	NA	NA	NA	NA	NA	NA	NA	NA	NA	NA	NA	NA	ENSG00000160783	ENSG00000160783	0	13158
chr1	154517634	154518490	857	region969	FALSE	TRUE	TRUE	FALSE	969	NA	NA	NA	NA	NA	NA	NA	NA	696	130.006	258.971	0.00105294	5.42763e-26	7.9131	45	154517873	745	261.198	229.525	0.000698739	1.94679e-32	8.7047	53	154517878	NA	NA	NA	NA	NA	NA	NA	NA	ENSG00000198952	ENSG00000198952	0	750
chr1	154574112	154575424	1313	region970	FALSE	TRUE	TRUE	FALSE	970	NA	NA	NA	NA	NA	NA	NA	NA	697	331.718	435.678	3.67493e-06	1.47031e-62	12.718	82	154575168	746	908.065	559.109	4.40668e-07	2.06738e-103	16.2571	121	154575160	NA	NA	NA	NA	NA	NA	NA	NA	ENSG00000163468	ENSG00000163467	0	385
chr1	154657113	154658503	1391	region971	FALSE	TRUE	TRUE	FALSE	971	NA	NA	NA	NA	NA	NA	NA	NA	698	77.2824	146.735	0.00840424	2.79229e-24	9.75481	34	154657546	747	497.956	444.346	1.78116e-06	5.93157e-63	17.2426	67	154657591	NA	NA	NA	NA	NA	NA	NA	NA	ENSG00000125462	ENSG00000215848	0	7342
chr1	154692810	154694286	1477	region972	FALSE	TRUE	TRUE	FALSE	972	NA	NA	NA	NA	NA	NA	NA	NA	699	251.925	954.888	3.24244e-06	7.37072e-96	20.1145	98	154693139	748	1257.91	655.214	4.80462e-07	1.45734e-162	26.7445	150	154693153	NA	NA	NA	NA	NA	NA	NA	NA	ENSG00000116604	ENSG00000125462	5860	-26815
chr1	154716309	154718510	2202	region973	FALSE	TRUE	TRUE	FALSE	973	NA	NA	NA	NA	NA	NA	NA	NA	700	184.713	235.167	0.000565347	1.90169e-36	12.4011	45	154718120	749	172.36	153.099	0.00590946	4.89745e-23	8.8531	35	154718159	NA	NA	NA	NA	NA	NA	NA	NA	ENSG00000116604	ENSG00000116604	0	18643
chr1	154724276	154724773	498	region974	FALSE	TRUE	FALSE	FALSE	974	NA	NA	NA	NA	NA	NA	NA	NA	701	128.665	250.309	0.00140615	7.90387e-30	10.4538	41	154724504	NA	NA	NA	NA	NA	NA	NA	NA	NA	NA	NA	NA	NA	NA	NA	NA	ENSG00000116604	ENSG00000116604	0	12380
chr1	154724837	154726312	1476	region975	FALSE	TRUE	TRUE	FALSE	975	NA	NA	NA	NA	NA	NA	NA	NA	702	379.34	929.649	9.85362e-07	1.06316e-99	22.8096	95	154725270	750	403.02	146.469	0.00227868	1.67317e-51	13.5685	63	154725262	NA	NA	NA	NA	NA	NA	NA	NA	ENSG00000116604	ENSG00000116604	0	10841
chr1	154735973	154738117	2145	region976	FALSE	TRUE	TRUE	FALSE	976	NA	NA	NA	NA	NA	NA	NA	NA	703	111.303	245.71	0.00122785	1.33783e-41	13.2391	50	154736726	751	496.439	536.886	1.18757e-06	6.68098e-76	18.9936	78	154736731	NA	NA	NA	NA	NA	NA	NA	NA	ENSG00000116604	ENSG00000116604	0	0
chr1	154744215	154745625	1411	region977	FALSE	TRUE	TRUE	TRUE	977	NA	NA	NA	NA	NA	NA	NA	NA	704	274.246	350.538	5.23515e-05	2.74176e-45	12.4379	58	154744860	752	1035.17	394.085	2.28567e-06	1.20915e-104	20.4765	107	154744868	347	138.052	503.42	0.00147604	2.38957e-21	8.26139	36	154744851	ENSG00000116604	ENSG00000116604	-7062	-7062
chr1	154957629	154958761	1133	region978	FALSE	TRUE	TRUE	TRUE	978	NA	NA	NA	NA	NA	NA	NA	NA	705	117.609	260.526	0.00121437	1.90248e-45	11.9606	60	154958208	753	272.047	314.06	0.000103353	3.79027e-37	9.7739	56	154958207	348	463.574	249.246	0.00125539	6.49397e-30	11.252	40	154958209	ENSG00000143319	ENSG00000143303	258	-6141
chr1	154976847	154978002	1156	region979	FALSE	FALSE	TRUE	FALSE	979	NA	NA	NA	NA	NA	NA	NA	NA	NA	NA	NA	NA	NA	NA	NA	NA	754	481.139	290.331	2.39e-05	5.12201e-54	11.9287	73	154977214	NA	NA	NA	NA	NA	NA	NA	NA	ENSG00000143314	ENSG00000143314	0	0
chr1	155003136	155005031	1896	region980	FALSE	FALSE	TRUE	FALSE	980	NA	NA	NA	NA	NA	NA	NA	NA	NA	NA	NA	NA	NA	NA	NA	NA	755	160.886	138.973	0.00776866	1.59713e-21	8.63759	33	155004533	NA	NA	NA	NA	NA	NA	NA	NA	ENSG00000143294	ENSG00000143294	0	0
chr1	155070045	155071074	1030	region981	FALSE	TRUE	TRUE	FALSE	981	NA	NA	NA	NA	NA	NA	NA	NA	706	812.809	394.385	2.81727e-05	2.0233e-121	21.331	123	155070299	756	495.602	273.191	1.86311e-05	1.03421e-51	10.3939	77	155070287	NA	NA	NA	NA	NA	NA	NA	NA	ENSG00000198400	ENSG00000027869	0	-16795
chr1	155072068	155073293	1226	region982	FALSE	TRUE	TRUE	TRUE	982	NA	NA	NA	NA	NA	NA	NA	NA	707	2193.92	4522.47	3.38003e-08	0	60.9248	288	155072687	757	2175.4	2114.91	7.59179e-08	4.50329e-259	38.4603	209	155072695	349	1427.83	3774.93	7.43938e-06	4.93344e-181	33.5112	152	155072674	ENSG00000198400	ENSG00000027869	0	-18818
chr1	155098902	155100148	1247	region983	FALSE	TRUE	TRUE	FALSE	983	NA	NA	NA	NA	NA	NA	NA	NA	708	191.38	461.549	9.24953e-05	3.10349e-50	14.256	59	155099553	758	142.789	296.017	0.00121631	2.45691e-34	10.5547	48	155099544	NA	NA	NA	NA	NA	NA	NA	NA	ENSG00000198400	ENSG00000027644	0	-3612
chr1	155135705	155136747	1043	region984	FALSE	FALSE	TRUE	FALSE	984	NA	NA	NA	NA	NA	NA	NA	NA	NA	NA	NA	NA	NA	NA	NA	NA	759	232.51	284.579	0.000166343	1.58121e-39	12.5835	49	155136335	NA	NA	NA	NA	NA	NA	NA	NA	ENSG00000187800	ENSG00000187800	0	5569
chr1	155162606	155163113	508	region985	FALSE	TRUE	FALSE	FALSE	985	NA	NA	NA	NA	NA	NA	NA	NA	709	71.2083	250.232	0.00776545	4.50806e-27	8.52539	44	155162918	NA	NA	NA	NA	NA	NA	NA	NA	NA	NA	NA	NA	NA	NA	NA	NA	ENSG00000160838	ENSG00000160838	0	5558
chr1	155270476	155271217	742	region986	FALSE	TRUE	TRUE	FALSE	986	NA	NA	NA	NA	NA	NA	NA	NA	710	419.898	1121.17	7.04467e-07	1.93932e-119	26.4494	107	155270828	760	1683.82	1055.72	1.85043e-07	6.19256e-180	33.3262	150	155270822	NA	NA	NA	NA	NA	NA	NA	NA	ENSG00000132694	ENSG00000132694	0	10569
chr1	155281669	155283186	1518	region987	FALSE	TRUE	TRUE	FALSE	987	NA	NA	NA	NA	NA	NA	NA	NA	711	235.332	217.421	0.000317896	4.08517e-38	13.9461	43	155282998	761	172.709	224.021	0.00213357	1.37072e-28	11.0283	37	155282235	NA	NA	NA	NA	NA	NA	NA	NA	ENSG00000132694	ENSG00000132694	0	0
chr1	155342517	155343656	1140	region988	FALSE	TRUE	TRUE	TRUE	988	NA	NA	NA	NA	NA	NA	NA	NA	712	423.825	1957.03	1.18274e-06	9.78115e-175	35.6776	140	155342959	762	710.306	983.528	6.27634e-07	2.24311e-132	27.387	118	155342958	350	183.771	151.241	0.00343174	5.65887e-12	5.70032	28	155342990	ENSG00000172018	ENSG00000172018	-6293	-6293
chr1	155376458	155377086	629	region989	FALSE	TRUE	FALSE	FALSE	989	NA	NA	NA	NA	NA	NA	NA	NA	713	242.36	281.017	0.000188949	9.61767e-44	12.9495	54	155376735	NA	NA	NA	NA	NA	NA	NA	NA	NA	NA	NA	NA	NA	NA	NA	NA	ENSG00000117036	ENSG00000117036	-1657	-1657
chr1	155380680	155381458	779	region990	FALSE	TRUE	TRUE	FALSE	990	NA	NA	NA	NA	NA	NA	NA	NA	714	314.45	1191.74	1.63938e-06	2.70085e-110	21.2188	111	155381060	763	241.199	176.098	0.00171794	2.20242e-26	8.24149	44	155381074	NA	NA	NA	NA	NA	NA	NA	NA	ENSG00000117036	ENSG00000117036	-5879	-5879
chr1	155386114	155386491	378	region991	FALSE	FALSE	TRUE	FALSE	991	NA	NA	NA	NA	NA	NA	NA	NA	NA	NA	NA	NA	NA	NA	NA	NA	764	290.687	101.573	0.00797108	1.20815e-28	8.50156	47	155386294	NA	NA	NA	NA	NA	NA	NA	NA	ENSG00000117036	ENSG00000117036	-11313	-11313
chr1	155390706	155392861	2156	region992	FALSE	TRUE	TRUE	FALSE	992	NA	NA	NA	NA	NA	NA	NA	NA	715	153.621	418.339	0.00012917	4.52314e-49	14.3903	57	155391491	765	341.471	274.976	0.000194241	3.00365e-60	15.0525	70	155391466	NA	NA	NA	NA	NA	NA	NA	NA	ENSG00000117036	ENSG00000117036	-15905	-15905
chr1	155614004	155614393	390	region993	FALSE	FALSE	TRUE	FALSE	993	NA	NA	NA	NA	NA	NA	NA	NA	NA	NA	NA	NA	NA	NA	NA	NA	766	124.343	266.956	0.00596671	3.83743e-28	9.66598	41	155614202	NA	NA	NA	NA	NA	NA	NA	NA	ENSG00000143297	ENSG00000143297	135398	174541
chr1	156016790	156017153	364	region994	FALSE	FALSE	TRUE	FALSE	994	NA	NA	NA	NA	NA	NA	NA	NA	NA	NA	NA	NA	NA	NA	NA	NA	767	249.75	154.297	0.00293257	3.13509e-30	11.2332	39	156016961	NA	NA	NA	NA	NA	NA	NA	NA	ENSG00000163534	ENSG00000132704	0	-3244
chr1	156066110	156066938	829	region995	FALSE	TRUE	TRUE	FALSE	995	NA	NA	NA	NA	NA	NA	NA	NA	716	230.799	497.033	1.49427e-05	5.6943e-60	14.6287	71	156066330	768	140.565	154.05	0.00859023	7.14809e-18	6.59319	35	156066339	NA	NA	NA	NA	NA	NA	NA	NA	ENSG00000073754	ENSG00000163534	392	-9595
chr1	156068374	156069252	879	region996	FALSE	TRUE	FALSE	FALSE	996	NA	NA	NA	NA	NA	NA	NA	NA	717	93.2576	238.733	0.00258139	2.90924e-24	9.7459	34	156068879	NA	NA	NA	NA	NA	NA	NA	NA	NA	NA	NA	NA	NA	NA	NA	NA	ENSG00000073754	ENSG00000073754	0	8923
chr1	156069358	156069997	640	region997	FALSE	TRUE	TRUE	FALSE	997	NA	NA	NA	NA	NA	NA	NA	NA	718	477.605	413.695	8.73359e-06	2.80053e-67	14.8444	80	156069773	769	316.182	394.085	6.2157e-05	2.26428e-49	11.4662	68	156069784	NA	NA	NA	NA	NA	NA	NA	NA	ENSG00000073754	ENSG00000073754	0	8178
chr1	156080657	156081808	1152	region998	FALSE	TRUE	FALSE	FALSE	998	NA	NA	NA	NA	NA	NA	NA	NA	719	318.111	501.096	4.75063e-06	2.73357e-64	16.412	71	156081105	NA	NA	NA	NA	NA	NA	NA	NA	NA	NA	NA	NA	NA	NA	NA	NA	ENSG00000073754	ENSG00000073754	-2482	-2482
chr1	156344058	156344747	690	region999	FALSE	TRUE	TRUE	FALSE	999	NA	NA	NA	NA	NA	NA	NA	NA	720	127.926	189.56	0.00318923	1.09418e-26	11.6867	32	156344333	770	431.957	179.958	0.000473139	6.46219e-47	16.2852	49	156344351	NA	NA	NA	NA	NA	NA	NA	NA	ENSG00000183853	ENSG00000212882	7382	11197
chr1	157313014	157314341	1328	region1000	FALSE	TRUE	TRUE	TRUE	1000	NA	NA	NA	NA	NA	NA	NA	NA	721	429.703	1729.12	9.28982e-07	1.81685e-159	32.298	133	157313829	771	3046.56	1883.79	2.98394e-08	2.16207e-289	47.284	215	157313821	352	221.28	305.792	0.000993363	2.71656e-18	9.08507	27	157313833	ENSG00000163568	ENSG00000163568	0	0
chr1	157506375	157506766	392	region1001	FALSE	FALSE	TRUE	FALSE	1001	NA	NA	NA	NA	NA	NA	NA	NA	NA	NA	NA	NA	NA	NA	NA	NA	772	261.276	276.666	0.00053173	3.36853e-40	15.4657	42	157506569	NA	NA	NA	NA	NA	NA	NA	NA	ENSG00000184155	ENSG00000179639	9196	-19362
chr1	157513203	157514428	1226	region1002	FALSE	TRUE	TRUE	TRUE	1002	NA	NA	NA	NA	NA	NA	NA	NA	722	1411.46	2827.84	1.43318e-07	3.42263e-281	50.366	202	157513940	773	983.274	1012.91	2.9022e-07	3.74619e-134	24.9582	126	157514007	353	82.9441	1009.92	0.00141455	1.25519e-38	13.3001	47	157514009	ENSG00000184155	ENSG00000179639	1534	-11700
chr1	157536255	157537073	819	region1003	FALSE	TRUE	TRUE	FALSE	1003	NA	NA	NA	NA	NA	NA	NA	NA	723	275.489	736.576	3.05315e-06	1.69422e-81	18.8378	85	157536804	774	194.132	494.436	0.000100405	1.08236e-35	9.88979	53	157536789	NA	NA	NA	NA	NA	NA	NA	NA	ENSG00000184155	ENSG00000179639	0	10127
chr1	158127722	158128333	612	region1004	FALSE	FALSE	TRUE	FALSE	1004	NA	NA	NA	NA	NA	NA	NA	NA	NA	NA	NA	NA	NA	NA	NA	NA	775	322.884	324.494	4.86186e-05	2.9185e-47	10.9615	67	158128074	NA	NA	NA	NA	NA	NA	NA	NA	ENSG00000213085	ENSG00000213085	0	8246
chr1	158146544	158147221	678	region1005	FALSE	TRUE	TRUE	FALSE	1005	NA	NA	NA	NA	NA	NA	NA	NA	724	342.731	966.115	8.73281e-07	4.86822e-94	14.9214	115	158147011	776	1107.55	899.932	2.63623e-07	1.62885e-120	16.9742	139	158147010	NA	NA	NA	NA	NA	NA	NA	NA	ENSG00000158710	ENSG00000213085	7300	-9965
chr1	158157401	158158923	1523	region1006	FALSE	TRUE	TRUE	TRUE	1006	NA	NA	NA	NA	NA	NA	NA	NA	725	323.506	464.986	3.20307e-06	3.70758e-64	18.175	66	158158429	777	779.622	433.041	1.4031e-06	1.40968e-89	19.7167	92	158158167	354	54.6918	182.652	0.00309835	1.81334e-08	5.4265	20	158158170	ENSG00000158710	ENSG00000158710	0	2985
chr1	158159064	158162585	3522	region1007	FALSE	TRUE	TRUE	FALSE	1007	NA	NA	NA	NA	NA	NA	NA	NA	726	156.382	431.493	7.32373e-05	1.28274e-63	16.4624	70	158161940	778	923.71	335.676	2.35496e-06	7.83953e-116	23.3764	111	158161969	NA	NA	NA	NA	NA	NA	NA	NA	ENSG00000158710	ENSG00000158710	0	0
chr1	158169006	158169885	880	region1008	FALSE	TRUE	TRUE	TRUE	1008	NA	NA	NA	NA	NA	NA	NA	NA	727	187.402	387.905	0.00010171	1.14982e-47	13.1426	59	158169534	779	238.538	192.987	0.000893186	1.13776e-27	8.97473	43	158169490	355	81.552	293.088	0.000701141	1.7121e-13	7.01769	25	158169532	ENSG00000085552	ENSG00000158710	0	-7098
chr1	158282997	158283535	539	region1009	FALSE	FALSE	TRUE	FALSE	1009	NA	NA	NA	NA	NA	NA	NA	NA	NA	NA	NA	NA	NA	NA	NA	NA	780	192.244	231.19	0.00146705	2.44664e-30	10.1263	43	158283264	NA	NA	NA	NA	NA	NA	NA	NA	ENSG00000177807	ENSG00000143315	0	-14592
chr1	158405843	158406587	745	region1010	FALSE	TRUE	TRUE	FALSE	1010	NA	NA	NA	NA	NA	NA	NA	NA	728	895.354	917.177	1.23593e-06	1.22591e-121	23.7717	116	158406217	781	377.07	463.365	1.05505e-05	1.69535e-57	13.953	70	158406201	NA	NA	NA	NA	NA	NA	NA	NA	ENSG00000132681	ENSG00000132681	0	17867
chr1	158413536	158414559	1024	region1011	FALSE	TRUE	TRUE	FALSE	1011	NA	NA	NA	NA	NA	NA	NA	NA	729	429.703	863.767	9.41368e-07	2.04536e-103	23.6209	97	158413759	782	510.492	487.033	1.15921e-06	1.31686e-71	16.828	79	158413799	NA	NA	NA	NA	NA	NA	NA	NA	ENSG00000132681	ENSG00000143318	0	-12430
chr1	158440493	158442437	1945	region1012	FALSE	TRUE	TRUE	TRUE	1012	NA	NA	NA	NA	NA	NA	NA	NA	730	450.908	891.018	1.18703e-06	1.22637e-96	23.0874	91	158441078	783	733.546	613.965	8.98374e-07	4.42639e-96	21.6781	94	158441084	356	167.508	391.062	0.00022141	2.34563e-19	7.81483	34	158441056	ENSG00000162734	ENSG00000162734	0	0
chr1	158497333	158500338	3006	region1013	FALSE	TRUE	TRUE	TRUE	1013	NA	NA	NA	NA	NA	NA	NA	NA	731	681.479	1808.62	4.31151e-07	4.33202e-175	35.3439	141	158499406	784	1203.51	702.328	3.35712e-07	3.32805e-122	25.9983	111	158498096	357	164.636	310.203	0.000247362	8.28533e-18	8.2707	29	158499441	ENSG00000132716	ENSG00000132716	0	0
chr1	158576834	158577860	1027	region1014	FALSE	TRUE	TRUE	FALSE	1014	NA	NA	NA	NA	NA	NA	NA	NA	732	644.334	676.697	1.30882e-06	1.07122e-97	23.1478	92	158577357	785	470.569	578.585	4.40682e-06	5.71176e-72	17.6492	77	158577357	NA	NA	NA	NA	NA	NA	NA	NA	ENSG00000122218	ENSG00000162736	0	-1827
chr1	158578712	158580266	1555	region1015	FALSE	FALSE	TRUE	FALSE	1015	NA	NA	NA	NA	NA	NA	NA	NA	NA	NA	NA	NA	NA	NA	NA	NA	786	217.907	299.543	0.000270379	2.837e-39	11.8659	51	158579807	NA	NA	NA	NA	NA	NA	NA	NA	ENSG00000122218	ENSG00000122218	0	0
chr1	158689562	158690432	871	region1016	FALSE	TRUE	FALSE	FALSE	1016	NA	NA	NA	NA	NA	NA	NA	NA	733	366.755	444.286	4.00947e-06	2.90322e-68	20.1963	66	158690125	NA	NA	NA	NA	NA	NA	NA	NA	NA	NA	NA	NA	NA	NA	NA	NA	ENSG00000162738	ENSG00000162738	24474	52574
chr1	158690620	158691274	655	region1017	FALSE	TRUE	TRUE	FALSE	1017	NA	NA	NA	NA	NA	NA	NA	NA	734	202.083	522.17	1.78984e-05	7.81754e-54	16.2801	58	158690841	787	393.623	121.564	0.00636924	2.62658e-38	12.0213	49	158690810	NA	NA	NA	NA	NA	NA	NA	NA	ENSG00000162738	ENSG00000162738	25532	53632
chr1	158765943	158766801	859	region1018	FALSE	TRUE	FALSE	FALSE	1018	NA	NA	NA	NA	NA	NA	NA	NA	735	79.7573	221.148	0.00291547	3.12644e-24	9.18001	36	158766589	NA	NA	NA	NA	NA	NA	NA	NA	NA	NA	NA	NA	NA	NA	NA	NA	ENSG00000162739	ENSG00000162739	-6267	-6267
chr1	158843475	158845161	1687	region1019	FALSE	TRUE	TRUE	FALSE	1019	NA	NA	NA	NA	NA	NA	NA	NA	736	857.088	3047.28	3.79332e-07	4.74766e-283	44.0894	216	158844818	788	1054.03	1208.05	2.92184e-07	3.85274e-157	27.302	143	158844806	NA	NA	NA	NA	NA	NA	NA	NA	ENSG00000117090	ENSG00000066294	1352	-27557
chr1	158846794	158847547	754	region1020	FALSE	TRUE	TRUE	FALSE	1020	NA	NA	NA	NA	NA	NA	NA	NA	737	121.302	429.106	0.000344366	3.94694e-43	11.5684	58	158847111	789	244.063	461.01	6.65811e-05	7.81034e-39	9.54709	60	158847091	NA	NA	NA	NA	NA	NA	NA	NA	ENSG00000117090	ENSG00000066294	0	-30876
chr1	158848775	158849683	909	region1021	FALSE	FALSE	TRUE	FALSE	1021	NA	NA	NA	NA	NA	NA	NA	NA	NA	NA	NA	NA	NA	NA	NA	NA	790	385.283	241.893	0.000248717	1.17631e-46	12.4422	60	158849138	NA	NA	NA	NA	NA	NA	NA	NA	ENSG00000117090	ENSG00000066294	0	-32857
chr1	158857658	158858630	973	region1022	FALSE	TRUE	TRUE	FALSE	1022	NA	NA	NA	NA	NA	NA	NA	NA	738	819.324	1005.26	7.10085e-07	1.02442e-130	30.2126	110	158858052	791	661.22	317.2	8.10377e-06	1.31474e-69	16.9941	76	158858078	NA	NA	NA	NA	NA	NA	NA	NA	ENSG00000117090	ENSG00000117090	0	24863
chr1	158859752	158860737	986	region1023	FALSE	TRUE	TRUE	FALSE	1023	NA	NA	NA	NA	NA	NA	NA	NA	739	137.875	598.521	0.000103106	2.18529e-61	16.5206	67	158860465	792	213.059	128.702	0.00984941	8.61906e-24	8.46848	38	158860446	NA	NA	NA	NA	NA	NA	NA	NA	ENSG00000117090	ENSG00000117090	0	22756
chr1	158866137	158866650	514	region1024	FALSE	TRUE	FALSE	FALSE	1024	NA	NA	NA	NA	NA	NA	NA	NA	740	207.962	178.808	0.000876185	1.34134e-33	11.6558	43	158866396	NA	NA	NA	NA	NA	NA	NA	NA	NA	NA	NA	NA	NA	NA	NA	NA	ENSG00000117090	ENSG00000117090	0	16843
chr1	158876787	158877370	584	region1025	FALSE	TRUE	TRUE	FALSE	1025	NA	NA	NA	NA	NA	NA	NA	NA	741	144.657	601.724	6.15736e-05	1.58121e-62	18.5849	63	158877064	793	239.869	294.048	0.000161845	1.3556e-39	12.9369	48	158877040	NA	NA	NA	NA	NA	NA	NA	NA	ENSG00000117090	ENSG00000117090	0	6123
chr1	158881976	158882551	576	region1026	FALSE	TRUE	FALSE	FALSE	1026	NA	NA	NA	NA	NA	NA	NA	NA	742	80.4391	139.415	0.0068986	1.99646e-16	6.75208	31	158882329	NA	NA	NA	NA	NA	NA	NA	NA	NA	NA	NA	NA	NA	NA	NA	NA	ENSG00000117090	ENSG00000117090	0	942
chr1	158882780	158884135	1356	region1027	FALSE	FALSE	TRUE	FALSE	1027	NA	NA	NA	NA	NA	NA	NA	NA	NA	NA	NA	NA	NA	NA	NA	NA	794	207.337	148.257	0.00364604	3.81944e-25	8.82812	39	158883482	NA	NA	NA	NA	NA	NA	NA	NA	ENSG00000117090	ENSG00000117090	0	0
chr1	158949093	158949704	612	region1028	FALSE	TRUE	TRUE	TRUE	1028	NA	NA	NA	NA	NA	NA	NA	NA	743	1003.88	1191.74	6.52198e-07	3.34164e-145	25.7656	135	158949316	795	1380.75	1015.85	2.07231e-07	3.5738e-149	25.1505	141	158949317	358	154.655	95.0043	0.00803583	4.24131e-09	5.97354	19	158949271	ENSG00000117091	ENSG00000117091	-876	-876
chr1	159128945	159129317	373	region1029	FALSE	FALSE	TRUE	FALSE	1029	NA	NA	NA	NA	NA	NA	NA	NA	NA	NA	NA	NA	NA	NA	NA	NA	796	158.862	161.038	0.00447612	2.29837e-24	11.7352	28	159129136	NA	NA	NA	NA	NA	NA	NA	NA	ENSG00000179914	ENSG00000179914	-7272	-7272
chr1	159207713	159208548	836	region1030	FALSE	TRUE	TRUE	FALSE	1030	NA	NA	NA	NA	NA	NA	NA	NA	744	131.72	192.36	0.0025039	9.04899e-24	8.03908	40	159208234	797	290.129	248.263	0.000305608	1.1563e-38	10.8087	54	159208262	NA	NA	NA	NA	NA	NA	NA	NA	ENSG00000158764	ENSG00000158764	0	1315
chr1	159249426	159250642	1217	region1031	FALSE	TRUE	TRUE	TRUE	1031	NA	NA	NA	NA	NA	NA	NA	NA	745	289.634	601.036	2.74859e-06	1.03062e-67	17.9209	71	159249907	798	322.587	159.697	0.00109598	1.08236e-35	9.88979	53	159250045	359	94.2906	327.395	0.000692049	1.19487e-15	7.42037	28	159249975	ENSG00000158769	ENSG00000158769	0	24716
chr1	159256753	159258142	1390	region1032	FALSE	TRUE	TRUE	FALSE	1032	NA	NA	NA	NA	NA	NA	NA	NA	746	254.288	504.362	1.03966e-05	6.07939e-59	17.2279	62	159257660	799	390.581	307.51	4.04142e-05	4.67068e-55	15.4224	62	159257584	NA	NA	NA	NA	NA	NA	NA	NA	ENSG00000158769	ENSG00000158769	0	17216
chr1	159329027	159329605	579	region1033	FALSE	TRUE	TRUE	FALSE	1033	NA	NA	NA	NA	NA	NA	NA	NA	747	117.383	225.122	0.00107964	2.23352e-25	9.45823	37	159329399	800	122.674	193.025	0.00519533	1.58376e-22	8.37204	36	159329387	NA	NA	NA	NA	NA	NA	NA	NA	ENSG00000143217	ENSG00000143217	-3061	-3061
chr1	159367798	159369717	1920	region1034	FALSE	TRUE	TRUE	FALSE	1034	NA	NA	NA	NA	NA	NA	NA	NA	748	363.089	986.58	8.19525e-07	6.20026e-110	23.2187	105	159368264	801	2490.79	1287.85	1.25554e-07	3.12932e-239	40.0694	188	159368262	NA	NA	NA	NA	NA	NA	NA	NA	ENSG00000158793	ENSG00000158796	0	0
chr1	159527970	159528436	467	region1035	FALSE	FALSE	TRUE	FALSE	1035	NA	NA	NA	NA	NA	NA	NA	NA	NA	NA	NA	NA	NA	NA	NA	NA	802	124.343	313.141	0.00195079	4.64815e-27	9.43584	40	159528161	NA	NA	NA	NA	NA	NA	NA	NA	ENSG00000173126	ENSG00000158887	6107	17941
chr1	159541550	159542667	1118	region1036	FALSE	FALSE	TRUE	FALSE	1036	NA	NA	NA	NA	NA	NA	NA	NA	NA	NA	NA	NA	NA	NA	NA	NA	803	616.27	553.968	1.52353e-06	9.69103e-89	20.084	90	159542032	NA	NA	NA	NA	NA	NA	NA	NA	ENSG00000158887	ENSG00000158887	0	3710
chr1	159730473	159731149	677	region1037	FALSE	TRUE	TRUE	FALSE	1037	NA	NA	NA	NA	NA	NA	NA	NA	749	929.694	1191.74	6.26749e-07	1.22397e-165	29.6638	145	159730932	804	1085.72	553.06	5.32813e-07	4.58754e-111	20.8784	113	159730929	NA	NA	NA	NA	NA	NA	NA	NA	ENSG00000143226	ENSG00000143226	-10695	-10695
chr1	159735961	159736552	592	region1038	FALSE	TRUE	TRUE	FALSE	1038	NA	NA	NA	NA	NA	NA	NA	NA	750	368.243	378.487	5.96402e-06	1.19897e-58	13.8301	72	159736168	805	132.971	229.388	0.00490312	1.42653e-21	6.97941	41	159736163	NA	NA	NA	NA	NA	NA	NA	NA	ENSG00000143226	ENSG00000143226	-5292	-5292
chr1	159767053	159767854	802	region1039	FALSE	TRUE	TRUE	TRUE	1039	NA	NA	NA	NA	NA	NA	NA	NA	751	104.463	304.237	0.000836906	4.59452e-26	11.6855	31	159767263	806	342.298	226.7	0.000341078	4.36305e-41	15.152	44	159767274	361	78.5076	83.1057	0.00854947	1.77685e-05	4.65785	15	159767287	ENSG00000173110	ENSG00000173110	3748	6393
chr1	159848570	159849440	871	region1040	FALSE	TRUE	TRUE	TRUE	1040	NA	NA	NA	NA	NA	NA	NA	NA	752	515.292	808.486	1.23377e-06	2.64089e-96	30.2955	76	159848848	807	498.775	467.618	1.73888e-06	6.73054e-70	22.9349	62	159848844	362	103.729	266.246	0.00600526	5.10987e-15	8.09796	24	159848870	ENSG00000162747	ENSG00000162747	10170	18342
chr1	159857666	159858350	685	region1041	FALSE	FALSE	TRUE	FALSE	1041	NA	NA	NA	NA	NA	NA	NA	NA	NA	NA	NA	NA	NA	NA	NA	NA	808	137.557	159.626	0.00685322	2.27599e-25	8.6923	40	159858110	NA	NA	NA	NA	NA	NA	NA	NA	ENSG00000162747	ENSG00000162747	1260	9432
chr1	159874610	159875323	714	region1042	FALSE	TRUE	FALSE	FALSE	1042	NA	NA	NA	NA	NA	NA	NA	NA	753	89.3202	188.839	0.00524629	3.66539e-23	11.7476	26	159875110	NA	NA	NA	NA	NA	NA	NA	NA	NA	NA	NA	NA	NA	NA	NA	NA	ENSG00000162747	ENSG00000162747	-6828	-6828
chr1	159962094	159965539	3446	region1043	FALSE	TRUE	TRUE	TRUE	1043	NA	NA	NA	NA	NA	NA	NA	NA	754	140.118	733.253	6.2934e-05	6.64385e-87	17.998	94	159965263	809	136.576	326.895	0.00127899	2.69488e-44	12.888	55	159963668	363	61.1793	268.133	0.00172359	3.25125e-13	6.87298	25	159965284	ENSG00000162746	ENSG00000162746	0	4117
chr1	159974976	159975582	607	region1044	FALSE	TRUE	TRUE	FALSE	1044	NA	NA	NA	NA	NA	NA	NA	NA	755	580.914	681.596	1.25204e-06	2.26438e-93	24.1678	85	159975212	811	183.048	236.273	0.00272547	3.56476e-29	10.4159	40	159975242	NA	NA	NA	NA	NA	NA	NA	NA	ENSG00000162746	ENSG00000081721	10419	-10623
chr1	160002374	160003471	1098	region1045	FALSE	TRUE	FALSE	FALSE	1045	NA	NA	NA	NA	NA	NA	NA	NA	756	179.216	406.654	0.000106772	4.38188e-61	18.6891	61	160002638	NA	NA	NA	NA	NA	NA	NA	NA	NA	NA	NA	NA	NA	NA	NA	NA	ENSG00000118217	ENSG00000118217	0	0
chr1	160198451	160199355	905	region1046	FALSE	TRUE	FALSE	FALSE	1046	NA	NA	NA	NA	NA	NA	NA	NA	757	269.127	253.824	0.000211486	4.171e-44	13.7583	52	160199110	NA	NA	NA	NA	NA	NA	NA	NA	NA	NA	NA	NA	NA	NA	NA	NA	ENSG00000118217	ENSG00000162745	2975	60913
chr1	160305599	160306490	892	region1047	FALSE	FALSE	TRUE	FALSE	1047	NA	NA	NA	NA	NA	NA	NA	NA	NA	NA	NA	NA	NA	NA	NA	NA	812	91.5499	283.551	0.00664567	3.33165e-29	11.3466	37	160306033	NA	NA	NA	NA	NA	NA	NA	NA	ENSG00000198929	ENSG00000198929	0	0
chr1	160388827	160389318	492	region1048	FALSE	TRUE	FALSE	FALSE	1048	NA	NA	NA	NA	NA	NA	NA	NA	758	118.194	264.949	0.00121661	5.75241e-33	12.3166	40	160389071	NA	NA	NA	NA	NA	NA	NA	NA	NA	NA	NA	NA	NA	NA	NA	NA	ENSG00000198929	ENSG00000198929	0	82622
chr1	160797429	160799059	1631	region1049	FALSE	FALSE	TRUE	FALSE	1049	NA	NA	NA	NA	NA	NA	NA	NA	NA	NA	NA	NA	NA	NA	NA	NA	813	129.608	214.335	0.00597388	5.30542e-19	8.41608	29	160798111	NA	NA	NA	NA	NA	NA	NA	NA	ENSG00000117143	ENSG00000117143	0	0
chr1	160866919	160868383	1465	region1050	FALSE	TRUE	TRUE	TRUE	1050	NA	NA	NA	NA	NA	NA	NA	NA	759	620.943	1589.58	4.80452e-07	4.76826e-159	29.5137	139	160867531	814	549.716	538.877	1.10102e-06	1.10548e-72	16.3113	82	160867547	364	481.104	1562.7	7.80802e-05	9.7681e-80	23.5064	73	160867551	ENSG00000162733	ENSG00000162733	-469	-469
chr1	160899302	160900641	1340	region1051	FALSE	TRUE	TRUE	FALSE	1051	NA	NA	NA	NA	NA	NA	NA	NA	760	110.501	227.534	0.00111171	1.42781e-33	12.29	41	160900349	815	255.84	299.031	0.00014473	6.48754e-40	13.0911	48	160900369	NA	NA	NA	NA	NA	NA	NA	NA	ENSG00000162733	ENSG00000162733	0	30450
chr1	160918143	160918980	838	region1052	FALSE	TRUE	TRUE	FALSE	1052	NA	NA	NA	NA	NA	NA	NA	NA	761	367.771	378.511	5.94591e-06	6.05369e-58	15.6816	65	160918670	816	695.923	439.745	1.32332e-06	2.43148e-87	19.8633	89	160918668	NA	NA	NA	NA	NA	NA	NA	NA	ENSG00000162733	ENSG00000162733	0	49291
chr1	160940955	160941627	673	region1053	FALSE	TRUE	TRUE	TRUE	1053	NA	NA	NA	NA	NA	NA	NA	NA	762	385.432	450.329	4.06533e-06	1.88209e-67	18.1765	70	160941294	817	114.171	249.851	0.00742234	4.11415e-24	8.85142	37	160941297	365	73.8164	245.614	0.00749086	3.71587e-13	7.31648	23	160941227	ENSG00000162733	ENSG00000162733	0	72103
chr1	161557990	161558865	876	region1054	FALSE	FALSE	TRUE	FALSE	1054	NA	NA	NA	NA	NA	NA	NA	NA	NA	NA	NA	NA	NA	NA	NA	NA	818	391.316	327.105	2.81931e-05	9.90786e-59	14.1496	71	161558189	NA	NA	NA	NA	NA	NA	NA	NA	ENSG00000143228	ENSG00000143228	0	0
chr1	162158450	162159230	781	region1055	FALSE	TRUE	TRUE	FALSE	1055	NA	NA	NA	NA	NA	NA	NA	NA	763	254.288	222.645	0.000225262	1.07263e-36	12.2007	46	162158983	819	285.535	211.692	0.000407239	7.55631e-35	11.0468	47	162158665	NA	NA	NA	NA	NA	NA	NA	NA	ENSG00000143228	ENSG00000143228	566272	600103
chr1	163451886	163452609	724	region1056	FALSE	FALSE	TRUE	FALSE	1056	NA	NA	NA	NA	NA	NA	NA	NA	NA	NA	NA	NA	NA	NA	NA	NA	820	344.467	259.387	0.000204126	5.70966e-47	14.0935	55	163452396	NA	NA	NA	NA	NA	NA	NA	NA	ENSG00000162761	ENSG00000162761	0	139967
chr1	163454184	163455977	1794	region1057	FALSE	TRUE	TRUE	FALSE	1057	NA	NA	NA	NA	NA	NA	NA	NA	764	412.878	274.121	6.23877e-05	4.43578e-67	18.7808	68	163454863	821	341.156	117.105	0.00569589	1.42377e-32	10.5866	45	163454394	NA	NA	NA	NA	NA	NA	NA	NA	ENSG00000162761	ENSG00000162761	0	136599
chr1	163628841	163629516	676	region1058	FALSE	FALSE	TRUE	FALSE	1058	NA	NA	NA	NA	NA	NA	NA	NA	NA	NA	NA	NA	NA	NA	NA	NA	822	113.93	224.021	0.00835965	4.22211e-25	9.053	38	163629039	NA	NA	NA	NA	NA	NA	NA	NA	ENSG00000143171	ENSG00000162761	7459	-36265
chr1	163705510	163706495	986	region1059	FALSE	TRUE	TRUE	TRUE	1059	NA	NA	NA	NA	NA	NA	NA	NA	765	639.813	557.758	2.34552e-06	2.59125e-87	16.6906	99	163706041	823	838.326	850.107	4.04816e-07	2.43332e-100	17.0092	114	163706043	368	261.693	610.382	6.50717e-05	3.66067e-36	12.4242	46	163706047	ENSG00000143171	ENSG00000143171	-24456	-24456
chr1	163708569	163709309	741	region1060	FALSE	TRUE	TRUE	FALSE	1060	NA	NA	NA	NA	NA	NA	NA	NA	766	400.99	621.317	1.43126e-06	3.49253e-79	17.2546	87	163709068	824	443.857	654.52	5.0149e-06	2.89394e-72	15.5673	84	163709073	NA	NA	NA	NA	NA	NA	NA	NA	ENSG00000143171	ENSG00000143171	-27515	-27515
chr1	163717887	163718513	627	region1061	FALSE	TRUE	TRUE	FALSE	1061	NA	NA	NA	NA	NA	NA	NA	NA	767	604.425	1195.66	5.71702e-07	6.49127e-130	27.5615	115	163718261	825	2009.33	1628.02	8.44208e-08	7.5081e-208	37.0781	167	163718253	NA	NA	NA	NA	NA	NA	NA	NA	ENSG00000143171	ENSG00000143171	-36833	-36833
chr1	163779149	163780076	928	region1062	FALSE	TRUE	TRUE	FALSE	1062	NA	NA	NA	NA	NA	NA	NA	NA	768	403.02	523.294	2.22404e-06	1.02101e-71	18.6081	74	163779397	826	526.047	362.747	4.47541e-06	1.0185e-57	14.6285	68	163779386	NA	NA	NA	NA	NA	NA	NA	NA	ENSG00000162763	ENSG00000162763	0	0
chr1	163782129	163782629	501	region1063	FALSE	FALSE	TRUE	FALSE	1063	NA	NA	NA	NA	NA	NA	NA	NA	NA	NA	NA	NA	NA	NA	NA	NA	827	296.903	165.946	0.000969403	4.3379e-34	10.1985	49	163782414	NA	NA	NA	NA	NA	NA	NA	NA	ENSG00000162763	ENSG00000162763	0	2261
chr1	163833127	163834920	1794	region1064	FALSE	TRUE	TRUE	FALSE	1064	NA	NA	NA	NA	NA	NA	NA	NA	769	290.254	1127.8	1.91123e-06	5.88722e-124	30.9416	102	163833918	828	1357.31	1045.66	2.04068e-07	7.45161e-161	29.893	140	163833417	NA	NA	NA	NA	NA	NA	NA	NA	ENSG00000143198	ENSG00000143198	-32154	-32154
chr1	163866054	163868314	2261	region1065	FALSE	TRUE	TRUE	FALSE	1065	NA	NA	NA	NA	NA	NA	NA	NA	770	253.234	876.14	4.05281e-06	5.30042e-105	24.7496	96	163867853	830	251.491	323.551	0.000113317	5.6981e-54	13.9925	65	163867815	NA	NA	NA	NA	NA	NA	NA	NA	ENSG00000143198	ENSG00000143198	0	0
chr1	163869348	163870105	758	region1066	FALSE	TRUE	FALSE	FALSE	1066	NA	NA	NA	NA	NA	NA	NA	NA	771	143.805	127.354	0.0076648	5.39175e-18	7.69136	30	163869585	NA	NA	NA	NA	NA	NA	NA	NA	NA	NA	NA	NA	NA	NA	NA	NA	ENSG00000143198	ENSG00000143198	0	2274
chr1	163874640	163875418	779	region1067	FALSE	TRUE	TRUE	FALSE	1067	NA	NA	NA	NA	NA	NA	NA	NA	772	1254.12	2315.63	2.21653e-07	9.58826e-234	32.7408	201	163875113	831	1394.81	1110.44	1.89951e-07	1.17252e-144	22.6939	144	163875076	NA	NA	NA	NA	NA	NA	NA	NA	ENSG00000143198	ENSG00000143198	0	7566
chr1	163879597	163880461	865	region1068	FALSE	TRUE	FALSE	TRUE	1068	NA	NA	NA	NA	NA	NA	NA	NA	773	309.831	495.551	4.77643e-06	5.86098e-69	18.1119	72	163880005	NA	NA	NA	NA	NA	NA	NA	NA	371	295.504	254.839	0.00201743	1.81748e-16	8.9304	24	163879974	ENSG00000143198	ENSG00000143198	0	12523
chr1	164321946	164322726	781	region1069	FALSE	TRUE	TRUE	FALSE	1069	NA	NA	NA	NA	NA	NA	NA	NA	774	158.991	271.035	0.000437648	1.62918e-37	12.927	45	164322310	832	351.86	155.935	0.00156236	3.69692e-37	11.5071	49	164322539	NA	NA	NA	NA	NA	NA	NA	NA	ENSG00000188859	ENSG00000212920	0	-26855
chr1	164369710	164370288	579	region1070	FALSE	TRUE	FALSE	FALSE	1070	NA	NA	NA	NA	NA	NA	NA	NA	775	167.806	244.385	0.000392343	1.84366e-35	12.5735	43	164369949	NA	NA	NA	NA	NA	NA	NA	NA	NA	NA	NA	NA	NA	NA	NA	NA	ENSG00000188859	ENSG00000188859	0	32542
chr1	164400434	164403462	3029	region1071	FALSE	TRUE	TRUE	TRUE	1071	NA	NA	NA	NA	NA	NA	NA	NA	776	126.844	678.888	9.3316e-05	3.04537e-70	20.3273	68	164402255	833	410.287	377.015	3.22147e-05	3.76426e-97	24.2131	89	164402275	374	57.7799	133.398	0.00638264	1.00092e-05	4.80504	15	164402988	ENSG00000188859	ENSG00000188859	0	0
chr1	164404835	164405595	761	region1072	FALSE	TRUE	FALSE	FALSE	1072	NA	NA	NA	NA	NA	NA	NA	NA	777	65.678	322.466	0.00561807	1.36934e-28	11.0453	37	164405203	NA	NA	NA	NA	NA	NA	NA	NA	NA	NA	NA	NA	NA	NA	NA	NA	ENSG00000188859	ENSG00000188859	-2005	-2005
chr1	164405742	164406474	733	region1073	FALSE	TRUE	TRUE	TRUE	1073	NA	NA	NA	NA	NA	NA	NA	NA	778	680.463	2127.25	4.53088e-07	2.31916e-201	38.0159	159	164406083	834	358.005	388.23	5.3255e-05	1.89527e-51	13.2581	64	164406049	375	427.357	578.17	8.31078e-05	3.13004e-39	13.2577	48	164406052	ENSG00000188859	ENSG00000188859	-2912	-2912
chr1	164614623	164615119	497	region1074	FALSE	FALSE	TRUE	FALSE	1074	NA	NA	NA	NA	NA	NA	NA	NA	NA	NA	NA	NA	NA	NA	NA	NA	835	441.768	250.083	9.56864e-05	7.05521e-52	14.666	60	164614815	NA	NA	NA	NA	NA	NA	NA	NA	ENSG00000188859	ENSG00000188859	-211793	-211793
chr1	164725868	164726662	795	region1075	FALSE	TRUE	TRUE	FALSE	1075	NA	NA	NA	NA	NA	NA	NA	NA	779	611.705	893.007	9.31266e-07	2.20105e-98	23.8822	91	164726290	836	1248.31	712.938	3.31518e-07	8.3029e-115	26.1737	103	164726287	NA	NA	NA	NA	NA	NA	NA	NA	ENSG00000215834	ENSG00000215834	-113956	-113956
chr1	165074701	165075561	861	region1076	FALSE	FALSE	TRUE	FALSE	1076	NA	NA	NA	NA	NA	NA	NA	NA	NA	NA	NA	NA	NA	NA	NA	NA	837	278.537	536.932	3.19998e-05	1.81188e-58	16.636	63	165075185	NA	NA	NA	NA	NA	NA	NA	NA	ENSG00000143157	ENSG00000143157	0	0
chr1	165075643	165076338	696	region1077	FALSE	FALSE	TRUE	FALSE	1077	NA	NA	NA	NA	NA	NA	NA	NA	NA	NA	NA	NA	NA	NA	NA	NA	838	298.265	199.953	0.00038935	5.339e-36	11.277	48	165076140	NA	NA	NA	NA	NA	NA	NA	NA	ENSG00000143157	ENSG00000143157	0	295
chr1	165455833	165458939	3107	region1078	FALSE	TRUE	TRUE	TRUE	1078	NA	NA	NA	NA	NA	NA	NA	NA	780	236.495	882.964	6.03759e-06	5.02875e-96	28.4969	79	165458094	839	646.489	697.195	9.97606e-07	8.32818e-171	38.6425	131	165458095	376	122.73	54.1503	0.00279253	1.62956e-05	4.85877	14	165458160	ENSG00000143190	ENSG00000143190	0	0
chr1	165503451	165504116	666	region1079	FALSE	TRUE	TRUE	FALSE	1079	NA	NA	NA	NA	NA	NA	NA	NA	781	166.092	178.355	0.00106422	9.30315e-26	9.11779	39	165503897	840	713.937	564.448	7.07958e-07	8.25981e-87	19.2927	90	165503915	NA	NA	NA	NA	NA	NA	NA	NA	ENSG00000143190	ENSG00000143190	0	46707
chr1	165690073	165692684	2612	region1080	FALSE	TRUE	TRUE	TRUE	1080	NA	NA	NA	NA	NA	NA	NA	NA	782	553.511	1583.68	6.74513e-07	2.11719e-181	42.6864	133	165692019	841	962.215	915.421	2.95329e-07	2.49023e-136	33.5149	109	165691937	378	991.837	2250.36	1.87139e-05	5.32562e-128	30.0521	109	165691928	ENSG00000198821	ENSG00000198821	0	61772
chr1	165774949	165775801	853	region1081	FALSE	TRUE	TRUE	TRUE	1081	NA	NA	NA	NA	NA	NA	NA	NA	783	93.81	373.099	0.000890243	1.28227e-39	14.3676	44	165775319	842	471.237	171.447	0.000595074	4.52522e-49	15.8255	53	165775302	379	210.802	388.062	0.000282789	2.58309e-23	10.9765	30	165775308	ENSG00000143162	ENSG00000143162	1076	13883
chr1	165787184	165787594	411	region1082	FALSE	FALSE	TRUE	FALSE	1082	NA	NA	NA	NA	NA	NA	NA	NA	NA	NA	NA	NA	NA	NA	NA	NA	843	316.15	175.23	0.000762901	1.95281e-36	12.388	45	165787395	NA	NA	NA	NA	NA	NA	NA	NA	ENSG00000143162	ENSG00000143162	0	2090
chr1	165898751	165899619	869	region1083	FALSE	TRUE	TRUE	TRUE	1083	NA	NA	NA	NA	NA	NA	NA	NA	784	382.598	835.889	9.95594e-07	3.24668e-92	22.3345	88	165898978	844	439.7	301.513	2.22608e-05	8.98504e-59	15.3865	67	165898983	380	76.6889	228.019	0.00720735	2.62265e-10	5.81002	23	165899005	ENSG00000198771	ENSG00000198771	0	32797
chr1	166039158	166040045	888	region1084	FALSE	TRUE	TRUE	FALSE	1084	NA	NA	NA	NA	NA	NA	NA	NA	785	418.842	1434.07	8.09963e-07	1.07125e-129	24.3133	123	166039509	845	245.438	260.729	0.000554861	1.96952e-34	9.85906	51	166039506	NA	NA	NA	NA	NA	NA	NA	NA	ENSG00000143199	ENSG00000197965	5462	81332
chr1	166171638	166173628	1991	region1085	FALSE	TRUE	TRUE	FALSE	1085	NA	NA	NA	NA	NA	NA	NA	NA	786	104.616	156.362	0.00566809	1.7283e-22	9.7086	31	166173060	846	328.176	216.23	0.000403809	8.45882e-45	14.4373	51	166173030	NA	NA	NA	NA	NA	NA	NA	NA	ENSG00000143158	ENSG00000143158	0	0
chr1	166414443	166415659	1217	region1086	FALSE	FALSE	TRUE	FALSE	1086	NA	NA	NA	NA	NA	NA	NA	NA	NA	NA	NA	NA	NA	NA	NA	NA	847	221.281	167.898	0.0027573	2.56419e-28	9.49023	42	166415268	NA	NA	NA	NA	NA	NA	NA	NA	ENSG00000143155	ENSG00000143155	0	0
chr1	166455635	166456823	1189	region1087	FALSE	TRUE	TRUE	FALSE	1087	NA	NA	NA	NA	NA	NA	NA	NA	787	747.542	1332.48	4.80084e-07	2.0199e-139	30.8831	117	166456550	848	868.599	655.99	4.71856e-07	5.05103e-192	37.0255	153	166456553	NA	NA	NA	NA	NA	NA	NA	NA	ENSG00000213064	ENSG00000213064	-4989	-4989
chr1	166461163	166462777	1615	region1088	FALSE	FALSE	TRUE	FALSE	1088	NA	NA	NA	NA	NA	NA	NA	NA	NA	NA	NA	NA	NA	NA	NA	NA	849	125.098	256.956	0.00526077	4.04306e-23	8.89374	35	166461850	NA	NA	NA	NA	NA	NA	NA	NA	ENSG00000213064	ENSG00000213064	0	0
chr1	166538378	166538758	381	region1089	FALSE	TRUE	FALSE	FALSE	1089	NA	NA	NA	NA	NA	NA	NA	NA	788	103.959	177.322	0.00385111	7.98491e-24	9.52648	34	166538590	NA	NA	NA	NA	NA	NA	NA	NA	NA	NA	NA	NA	NA	NA	NA	NA	ENSG00000143178	ENSG00000143178	0	21476
chr1	166577458	166577841	384	region1090	FALSE	FALSE	FALSE	TRUE	1090	NA	NA	NA	NA	NA	NA	NA	NA	NA	NA	NA	NA	NA	NA	NA	NA	NA	NA	NA	NA	NA	NA	NA	NA	381	84.1927	150.116	0.00142093	1.25202e-08	6.1365	17	166577700	ENSG00000143178	ENSG00000143178	27172	60556
chr1	166816194	166816567	374	region1091	FALSE	TRUE	FALSE	FALSE	1091	NA	NA	NA	NA	NA	NA	NA	NA	789	360.547	376.342	5.86525e-06	3.35552e-59	19.8859	56	166816384	NA	NA	NA	NA	NA	NA	NA	NA	NA	NA	NA	NA	NA	NA	NA	NA	ENSG00000143184	ENSG00000143184	0	3714
chr1	167227555	167227955	401	region1092	FALSE	TRUE	FALSE	FALSE	1092	NA	NA	NA	NA	NA	NA	NA	NA	790	155.842	424.133	7.29444e-05	4.80176e-44	12.4855	56	167227751	NA	NA	NA	NA	NA	NA	NA	NA	NA	NA	NA	NA	NA	NA	NA	NA	ENSG00000143153	ENSG00000143153	-113604	-113604
chr1	167343479	167343890	412	region1093	FALSE	FALSE	TRUE	FALSE	1093	NA	NA	NA	NA	NA	NA	NA	NA	NA	NA	NA	NA	NA	NA	NA	NA	850	413.714	328.545	2.74671e-05	1.75958e-54	16.6036	58	167343705	NA	NA	NA	NA	NA	NA	NA	NA	ENSG00000143153	ENSG00000143153	0	1920
chr1	167374677	167375408	732	region1094	FALSE	TRUE	FALSE	FALSE	1094	NA	NA	NA	NA	NA	NA	NA	NA	791	295.512	578.708	2.77137e-06	5.15169e-69	21.0246	65	167374866	NA	NA	NA	NA	NA	NA	NA	NA	NA	NA	NA	NA	NA	NA	NA	NA	ENSG00000143156	ENSG00000143153	0	33118
chr1	167763908	167764742	835	region1095	FALSE	TRUE	TRUE	FALSE	1095	NA	NA	NA	NA	NA	NA	NA	NA	792	314.45	449.463	1.02591e-05	1.19176e-58	13.5615	73	167764181	851	1119.94	723.964	3.1328e-07	4.3414e-116	21.0768	118	167764188	NA	NA	NA	NA	NA	NA	NA	NA	ENSG00000198734	ENSG00000117479	0	-42043
chr1	167912830	167913672	843	region1096	FALSE	TRUE	TRUE	FALSE	1096	NA	NA	NA	NA	NA	NA	NA	NA	793	175.653	259.819	0.000534574	4.63778e-38	11.6252	50	167913376	852	618.478	397.333	6.30453e-06	4.30418e-60	14.6859	71	167913376	NA	NA	NA	NA	NA	NA	NA	NA	ENSG00000188404	ENSG00000188404	12762	33789
chr1	168277248	168278029	782	region1097	FALSE	TRUE	TRUE	FALSE	1097	NA	NA	NA	NA	NA	NA	NA	NA	794	944.351	2015.63	2.81171e-07	2.70004e-217	41.4341	166	168277668	853	914.012	809.406	3.32252e-07	4.7743e-108	21.4209	108	168277661	NA	NA	NA	NA	NA	NA	NA	NA	ENSG00000075945	ENSG00000075945	0	32474
chr1	168309785	168310844	1060	region1098	FALSE	TRUE	TRUE	FALSE	1098	NA	NA	NA	NA	NA	NA	NA	NA	795	110.501	259.819	0.00133212	4.67143e-27	9.19985	41	168310301	854	137.557	226.727	0.00454912	7.41583e-26	8.45043	42	168310303	NA	NA	NA	NA	NA	NA	NA	NA	ENSG00000075945	ENSG00000075945	0	0
chr1	168362410	168362901	492	region1099	FALSE	TRUE	FALSE	TRUE	1099	NA	NA	NA	NA	NA	NA	NA	NA	796	124.642	322.587	0.000541593	6.78422e-37	11.3972	49	168362607	NA	NA	NA	NA	NA	NA	NA	NA	382	455.477	105.805	0.00310611	9.05211e-20	9.02458	30	168362619	ENSG00000203740	ENSG00000203740	-18972	-18972
chr1	168534375	168535167	793	region1100	FALSE	FALSE	TRUE	FALSE	1100	NA	NA	NA	NA	NA	NA	NA	NA	NA	NA	NA	NA	NA	NA	NA	NA	855	227.26	216.903	0.00137675	1.44684e-33	11.3252	44	168534573	NA	NA	NA	NA	NA	NA	NA	NA	ENSG00000203740	ENSG00000203740	130874	152502
chr1	168767446	168768734	1289	region1101	FALSE	TRUE	TRUE	TRUE	1101	NA	NA	NA	NA	NA	NA	NA	NA	797	878.295	2510.88	2.91367e-07	4.73337e-244	50.4778	172	168767902	856	1551.51	1261.08	1.55459e-07	1.53869e-185	38.6621	144	168767917	383	135.525	1138.65	0.000909737	2.30362e-49	16.9245	52	168768186	ENSG00000120370	ENSG00000120370	0	0
chr1	169720949	169722429	1481	region1102	FALSE	TRUE	TRUE	FALSE	1102	NA	NA	NA	NA	NA	NA	NA	NA	798	395.569	653.788	1.37377e-06	6.39617e-73	21.2376	69	169721735	857	463.775	483.909	2.69134e-06	3.00919e-69	19.4349	69	169721806	NA	NA	NA	NA	NA	NA	NA	NA	ENSG00000117523	ENSG00000117523	0	0
chr1	169977059	169978536	1478	region1103	FALSE	TRUE	TRUE	FALSE	1103	NA	NA	NA	NA	NA	NA	NA	NA	799	172.049	486.701	2.86709e-05	4.36677e-55	15.4288	62	169977728	858	1314.82	1382.48	2.05449e-07	9.51941e-176	32.9342	147	169977695	NA	NA	NA	NA	NA	NA	NA	NA	ENSG00000117533	ENSG00000117533	0	0
chr1	170767681	170770090	2410	region1104	FALSE	TRUE	TRUE	FALSE	1104	NA	NA	NA	NA	NA	NA	NA	NA	800	406.791	283.217	5.49051e-05	6.4118e-80	21.6386	76	170768590	859	638.475	165.393	0.000375194	6.51313e-77	17.3375	84	170769285	NA	NA	NA	NA	NA	NA	NA	NA	ENSG00000094975	ENSG00000094975	0	0
chr1	170934951	170935474	524	region1105	FALSE	TRUE	FALSE	FALSE	1105	NA	NA	NA	NA	NA	NA	NA	NA	801	77.6883	200.34	0.00476951	5.18132e-24	9.34177	35	170935192	NA	NA	NA	NA	NA	NA	NA	NA	NA	NA	NA	NA	NA	NA	NA	NA	ENSG00000117560	ENSG00000117560	32314	40174
chr1	171110375	171111398	1024	region1106	FALSE	TRUE	TRUE	FALSE	1106	NA	NA	NA	NA	NA	NA	NA	NA	802	576.2	1098.82	6.12141e-07	2.29335e-128	27.3239	114	171110808	860	1997.87	1222.41	1.37615e-07	6.51028e-198	35.7539	161	171110808	NA	NA	NA	NA	NA	NA	NA	NA	ENSG00000120337	ENSG00000120337	164325	175328
chr1	171442857	171443608	752	region1107	FALSE	TRUE	TRUE	FALSE	1107	NA	NA	NA	NA	NA	NA	NA	NA	803	358.685	893.007	1.02263e-06	5.25884e-97	24.5581	88	171443146	861	208.123	462.409	0.000101135	3.0744e-42	13.2104	51	171443129	NA	NA	NA	NA	NA	NA	NA	NA	ENSG00000117586	ENSG00000117586	0	0
chr1	171646305	171647242	938	region1108	FALSE	TRUE	TRUE	TRUE	1108	NA	NA	NA	NA	NA	NA	NA	NA	804	780.436	1846.45	3.61321e-07	3.58525e-181	33.2947	151	171646770	862	779.622	691.98	7.78899e-07	5.20487e-108	22.4728	105	171646798	386	117.458	287.131	0.00121204	2.84518e-12	6.60863	24	171646763	ENSG00000203739	ENSG00000203739	6469	49882
chr1	171806194	171806873	680	region1109	FALSE	TRUE	TRUE	FALSE	1109	NA	NA	NA	NA	NA	NA	NA	NA	805	227.52	696.428	5.49474e-06	6.84479e-66	17.1072	71	171806526	863	353.737	195.529	0.000471315	1.08201e-40	12.1975	52	171806522	NA	NA	NA	NA	NA	NA	NA	NA	ENSG00000162753	ENSG00000162753	0	31983
chr1	171816872	171818098	1227	region1110	FALSE	TRUE	TRUE	TRUE	1110	NA	NA	NA	NA	NA	NA	NA	NA	806	123.258	428.106	0.000323351	5.72756e-50	16.2776	53	171817335	864	143.681	150.721	0.00843154	2.54144e-21	9.07175	31	171817331	387	410.395	70.8767	0.00431331	2.62845e-17	9.12073	25	171817324	ENSG00000162753	ENSG00000162753	0	20758
chr1	172103014	172104909	1896	region1111	FALSE	FALSE	TRUE	FALSE	1111	NA	NA	NA	NA	NA	NA	NA	NA	NA	NA	NA	NA	NA	NA	NA	NA	865	241.403	348.822	0.000132589	3.59749e-46	14.3983	53	172104401	NA	NA	NA	NA	NA	NA	NA	NA	ENSG00000185278	ENSG00000185278	0	0
chr1	172392760	172393307	548	region1112	FALSE	TRUE	FALSE	FALSE	1112	NA	NA	NA	NA	NA	NA	NA	NA	807	96.3818	184.189	0.00498358	6.20012e-23	9.08564	34	172393110	NA	NA	NA	NA	NA	NA	NA	NA	NA	NA	NA	NA	NA	NA	NA	NA	ENSG00000152061	ENSG00000152061	-1864	-1864
chr1	172393966	172396349	2384	region1113	FALSE	TRUE	TRUE	FALSE	1113	NA	NA	NA	NA	NA	NA	NA	NA	808	109.183	354.562	0.000522492	8.26685e-42	12.1079	54	172394675	866	907.704	393.315	2.21404e-06	1.03633e-90	19.1458	95	172394680	NA	NA	NA	NA	NA	NA	NA	NA	ENSG00000152061	ENSG00000152061	0	0
chr1	172403122	172403604	483	region1114	FALSE	TRUE	FALSE	FALSE	1114	NA	NA	NA	NA	NA	NA	NA	NA	809	82.3029	156.789	0.0093928	7.1123e-21	10.7167	25	172403306	NA	NA	NA	NA	NA	NA	NA	NA	NA	NA	NA	NA	NA	NA	NA	NA	ENSG00000152061	ENSG00000152061	0	7951
chr1	172410343	172410899	557	region1115	FALSE	TRUE	FALSE	TRUE	1115	NA	NA	NA	NA	NA	NA	NA	NA	810	289.786	786.074	1.93558e-06	7.34057e-83	28.7165	65	172410668	NA	NA	NA	NA	NA	NA	NA	NA	389	188.12	275.739	0.00274902	6.98667e-20	11.6471	22	172410667	ENSG00000152061	ENSG00000152061	0	15172
chr1	172461160	172461614	455	region1116	FALSE	TRUE	FALSE	FALSE	1116	NA	NA	NA	NA	NA	NA	NA	NA	811	155.167	150.681	0.00435143	6.02143e-27	11.1494	34	172461415	NA	NA	NA	NA	NA	NA	NA	NA	NA	NA	NA	NA	NA	NA	NA	NA	ENSG00000152061	ENSG00000152061	0	65989
chr1	173204426	173204878	453	region1117	FALSE	TRUE	FALSE	FALSE	1117	NA	NA	NA	NA	NA	NA	NA	NA	812	299.036	489.706	4.74418e-06	3.07135e-65	19.5263	64	173204654	NA	NA	NA	NA	NA	NA	NA	NA	NA	NA	NA	NA	NA	NA	NA	NA	ENSG00000152061	ENSG00000116161	0	-30316
chr1	173238367	173238771	405	region1118	FALSE	TRUE	FALSE	FALSE	1118	NA	NA	NA	NA	NA	NA	NA	NA	813	83.331	250.244	0.00486242	2.2012e-28	11.5912	35	173238584	NA	NA	NA	NA	NA	NA	NA	NA	NA	NA	NA	NA	NA	NA	NA	NA	ENSG00000116161	ENSG00000116161	0	3173
chr1	173306975	173307546	572	region1119	FALSE	TRUE	TRUE	FALSE	1119	NA	NA	NA	NA	NA	NA	NA	NA	814	199.151	241.623	0.000276686	7.84133e-36	11.7946	46	173307250	867	179.741	171.152	0.00535784	6.98007e-27	9.35581	40	173307203	NA	NA	NA	NA	NA	NA	NA	NA	ENSG00000120332	ENSG00000120332	0	3363
chr1	173307582	173310115	2534	region1120	FALSE	TRUE	TRUE	FALSE	1120	NA	NA	NA	NA	NA	NA	NA	NA	816	321.225	906.036	1.65299e-06	8.51138e-97	19.8036	100	173309602	869	341.169	544.258	1.12361e-05	1.21317e-51	11.7985	70	173309574	NA	NA	NA	NA	NA	NA	NA	NA	ENSG00000120332	ENSG00000120332	0	3970
chr1	173311442	173312335	894	region1121	FALSE	TRUE	FALSE	FALSE	1121	NA	NA	NA	NA	NA	NA	NA	NA	817	89.4154	171.756	0.00463403	7.32571e-20	7.44158	35	173311880	NA	NA	NA	NA	NA	NA	NA	NA	NA	NA	NA	NA	NA	NA	NA	NA	ENSG00000120332	ENSG00000120332	0	7830
chr1	173319362	173319942	581	region1122	FALSE	TRUE	TRUE	FALSE	1122	NA	NA	NA	NA	NA	NA	NA	NA	818	693.101	879.469	1.02552e-06	1.60987e-116	23.611	111	173319576	870	1015.99	435.249	9.82883e-07	1.93656e-104	21.417	104	173319570	NA	NA	NA	NA	NA	NA	NA	NA	ENSG00000120332	ENSG00000120332	0	15750
chr1	173431048	173432055	1008	region1123	FALSE	TRUE	TRUE	FALSE	1123	NA	NA	NA	NA	NA	NA	NA	NA	819	154.299	309.831	0.000229263	6.78422e-37	11.3972	49	173431614	871	1087.77	534.462	5.89912e-07	1.07741e-114	24.0566	108	173431610	NA	NA	NA	NA	NA	NA	NA	NA	ENSG00000120332	ENSG00000120332	47223	127436
chr1	173600233	173601133	901	region1124	FALSE	TRUE	TRUE	TRUE	1124	NA	NA	NA	NA	NA	NA	NA	NA	820	381.949	635.105	1.38766e-06	8.87217e-84	19.4332	86	173600666	872	425.896	242.861	0.000113137	8.47618e-49	12.7535	62	173600671	390	111.548	417.932	0.00106908	4.75302e-20	9.17321	30	173600662	ENSG00000116147	ENSG00000120332	0	296621
chr1	174204545	174205047	503	region1125	FALSE	TRUE	FALSE	FALSE	1125	NA	NA	NA	NA	NA	NA	NA	NA	821	300.513	356.839	2.01571e-05	5.17905e-54	14.9485	62	174204807	NA	NA	NA	NA	NA	NA	NA	NA	NA	NA	NA	NA	NA	NA	NA	NA	ENSG00000143207	ENSG00000116147	0	-225016
chr1	174263537	174264244	708	region1126	FALSE	TRUE	TRUE	FALSE	1126	NA	NA	NA	NA	NA	NA	NA	NA	822	139.369	335.67	0.000330274	2.33593e-34	14.5764	36	174263863	873	248.043	364.212	0.000159506	8.45882e-45	16.7916	45	174263865	NA	NA	NA	NA	NA	NA	NA	NA	ENSG00000143207	ENSG00000143207	0	178749
chr1	175312736	175313161	426	region1127	FALSE	FALSE	TRUE	FALSE	1127	NA	NA	NA	NA	NA	NA	NA	NA	NA	NA	NA	NA	NA	NA	NA	NA	874	301.651	140.834	0.00201211	9.68166e-35	11.5768	45	175312970	NA	NA	NA	NA	NA	NA	NA	NA	ENSG00000152092	ENSG00000152092	0	87486
chr1	176801717	176802627	911	region1128	FALSE	TRUE	TRUE	TRUE	1128	NA	NA	NA	NA	NA	NA	NA	NA	823	594.867	1466.06	5.23681e-07	3.18669e-150	32.4487	124	176802143	875	463.869	531.564	2.79415e-06	2.86194e-72	18.8753	74	176802122	392	1013.94	301.316	0.000548345	3.62168e-49	14.5901	58	176802117	ENSG00000135820	ENSG00000213057	17070	23163
chr1	176809145	176809495	351	region1129	FALSE	TRUE	FALSE	FALSE	1129	NA	NA	NA	NA	NA	NA	NA	NA	824	99.3136	305.151	0.00112738	9.77552e-35	12.5465	42	176809322	NA	NA	NA	NA	NA	NA	NA	NA	NA	NA	NA	NA	NA	NA	NA	NA	ENSG00000135820	ENSG00000213057	24498	30591
chr1	177164680	177165206	527	region1130	FALSE	TRUE	TRUE	TRUE	1130	NA	NA	NA	NA	NA	NA	NA	NA	825	248.881	247.726	0.000195302	3.4861e-44	11.9874	58	177164934	876	570.045	243.111	2.72601e-05	5.18418e-55	13.2718	69	177164934	393	117.363	179.22	0.00116062	3.53769e-12	7.79606	19	177164933	ENSG00000116191	ENSG00000116194	10914	-57842
chr1	177318225	177319230	1006	region1131	FALSE	TRUE	TRUE	FALSE	1131	NA	NA	NA	NA	NA	NA	NA	NA	826	99.949	213.038	0.00364129	2.08728e-26	9.67622	38	177318960	877	163.598	160.863	0.00444277	7.01391e-24	8.74541	37	177318914	NA	NA	NA	NA	NA	NA	NA	NA	ENSG00000186283	ENSG00000186283	0	490
chr1	177601119	177601888	770	region1132	FALSE	FALSE	TRUE	FALSE	1132	NA	NA	NA	NA	NA	NA	NA	NA	NA	NA	NA	NA	NA	NA	NA	NA	878	169.09	145.442	0.00774629	1.51782e-24	9.3118	36	177601436	NA	NA	NA	NA	NA	NA	NA	NA	ENSG00000162779	ENSG00000162779	0	0
chr1	177942015	177943023	1009	region1133	FALSE	TRUE	TRUE	FALSE	1133	NA	NA	NA	NA	NA	NA	NA	NA	827	392.244	664.289	1.15761e-06	3.43914e-77	21.1742	74	177942620	879	409.52	299.031	4.3634e-05	6.00178e-49	14.6746	56	177942615	NA	NA	NA	NA	NA	NA	NA	NA	ENSG00000162782	ENSG00000143340	14987	-35898
chr1	177943896	177944794	899	region1134	FALSE	TRUE	TRUE	FALSE	1134	NA	NA	NA	NA	NA	NA	NA	NA	828	257.24	336.839	5.22819e-05	2.38633e-41	10.648	59	177944286	880	1121.27	645.927	4.32218e-07	4.11197e-121	21.2625	123	177944285	NA	NA	NA	NA	NA	NA	NA	NA	ENSG00000162782	ENSG00000143340	16868	-34127
chr1	177945206	177946082	877	region1135	FALSE	TRUE	TRUE	TRUE	1135	NA	NA	NA	NA	NA	NA	NA	NA	829	393.748	1023.89	7.4479e-07	1.25788e-112	26.0253	101	177945847	881	393.919	481.827	7.68129e-06	3.67426e-59	15.2285	68	177945821	395	103.116	448.556	0.00225179	1.96984e-15	8.33269	24	177945842	ENSG00000162782	ENSG00000143340	18178	-32839
chr1	178033769	178034349	581	region1136	FALSE	FALSE	TRUE	FALSE	1136	NA	NA	NA	NA	NA	NA	NA	NA	NA	NA	NA	NA	NA	NA	NA	NA	882	190.081	126.168	0.009998	4.18803e-25	9.3109	37	178034143	NA	NA	NA	NA	NA	NA	NA	NA	ENSG00000143340	ENSG00000143340	0	54848
chr1	178171629	178172486	858	region1137	FALSE	TRUE	FALSE	FALSE	1137	NA	NA	NA	NA	NA	NA	NA	NA	830	146.428	152.027	0.00377756	2.70128e-21	8.30473	34	178172114	NA	NA	NA	NA	NA	NA	NA	NA	NA	NA	NA	NA	NA	NA	NA	NA	ENSG00000143337	ENSG00000135837	14423	-18045
chr1	178190122	178191432	1311	region1138	FALSE	FALSE	TRUE	FALSE	1138	NA	NA	NA	NA	NA	NA	NA	NA	NA	NA	NA	NA	NA	NA	NA	NA	883	215.922	139.179	0.00559065	5.48984e-20	7.2713	36	178191248	NA	NA	NA	NA	NA	NA	NA	NA	ENSG00000135837	ENSG00000135837	0	0
chr1	178392510	178393313	804	region1139	FALSE	TRUE	TRUE	FALSE	1139	NA	NA	NA	NA	NA	NA	NA	NA	831	194.508	336.932	7.08095e-05	1.75614e-46	12.6487	59	178393092	884	239.674	204.042	0.00105745	2.42042e-35	10.2191	51	178393122	NA	NA	NA	NA	NA	NA	NA	NA	ENSG00000116260	ENSG00000116260	0	1919
chr1	178488013	178488715	703	region1140	FALSE	FALSE	TRUE	FALSE	1140	NA	NA	NA	NA	NA	NA	NA	NA	NA	NA	NA	NA	NA	NA	NA	NA	885	153.072	339.342	0.000799335	4.6169e-29	7.90848	51	178488530	NA	NA	NA	NA	NA	NA	NA	NA	ENSG00000121454	ENSG00000121454	0	21948
chr1	178526765	178527273	509	region1141	FALSE	TRUE	FALSE	FALSE	1141	NA	NA	NA	NA	NA	NA	NA	NA	832	85.8716	351.467	0.00236761	2.95311e-34	11.9762	43	178527038	NA	NA	NA	NA	NA	NA	NA	NA	NA	NA	NA	NA	NA	NA	NA	NA	ENSG00000135847	ENSG00000121454	0	60700
chr1	178737464	178739054	1591	region1142	FALSE	TRUE	TRUE	FALSE	1142	NA	NA	NA	NA	NA	NA	NA	NA	833	113.471	351.86	0.000489655	9.64984e-38	11.7723	49	178738769	886	243.91	335.24	0.000121349	9.1772e-52	13.6762	63	178738771	NA	NA	NA	NA	NA	NA	NA	NA	ENSG00000135847	ENSG00000135847	0	0
chr1	179250075	179250652	578	region1143	FALSE	TRUE	FALSE	FALSE	1143	NA	NA	NA	NA	NA	NA	NA	NA	834	525.85	1220.24	7.33486e-07	5.50478e-137	33.7766	109	179250276	NA	NA	NA	NA	NA	NA	NA	NA	NA	NA	NA	NA	NA	NA	NA	NA	ENSG00000135823	ENSG00000135823	0	8017
chr1	179257505	179259168	1664	region1144	FALSE	TRUE	TRUE	TRUE	1144	NA	NA	NA	NA	NA	NA	NA	NA	835	302.022	700.491	1.78689e-06	1.68574e-78	19.7508	79	179257807	887	657.048	429.095	2.1124e-06	1.43559e-89	18.3909	96	179257903	396	220.026	624.3	0.000240785	6.3087e-34	12.2984	43	179257822	ENSG00000135823	ENSG00000135823	0	0
chr1	179262337	179262767	431	region1145	FALSE	FALSE	TRUE	FALSE	1145	NA	NA	NA	NA	NA	NA	NA	NA	NA	NA	NA	NA	NA	NA	NA	NA	888	162.133	151.541	0.00583808	2.72829e-23	9.24065	34	179262575	NA	NA	NA	NA	NA	NA	NA	NA	ENSG00000135823	ENSG00000135823	-3668	-3668
chr1	179280043	179280729	687	region1146	FALSE	TRUE	TRUE	FALSE	1146	NA	NA	NA	NA	NA	NA	NA	NA	836	82.4839	281.473	0.00727819	1.38794e-31	9.90818	46	179280370	889	202.836	165.361	0.00317722	1.49641e-26	7.73752	47	179280405	NA	NA	NA	NA	NA	NA	NA	NA	ENSG00000153029	ENSG00000153029	0	10281
chr1	179312593	179313964	1372	region1147	FALSE	TRUE	FALSE	TRUE	1147	NA	NA	NA	NA	NA	NA	NA	NA	837	160.978	158.817	0.00161898	8.18465e-42	14.0287	48	179313725	NA	NA	NA	NA	NA	NA	NA	NA	397	71.0547	105.89	0.00524652	2.94225e-06	4.5996	18	179313772	ENSG00000162783	ENSG00000162783	-10507	-10507
chr1	179323960	179326925	2966	region1148	FALSE	TRUE	TRUE	TRUE	1148	NA	NA	NA	NA	NA	NA	NA	NA	838	144.651	336.335	0.000206394	3.79699e-37	10.9622	51	179324497	890	1861.59	2121.06	1.60924e-07	4.74303020007597e-322	50.4312	235	179325998	398	1027.09	3642.65	1.28547e-05	2.86768e-176	35.6405	143	179325980	ENSG00000162783	ENSG00000162783	0	0
chr1	179335198	179335764	567	region1149	FALSE	TRUE	FALSE	FALSE	1149	NA	NA	NA	NA	NA	NA	NA	NA	840	282.416	887.7	2.04279e-06	6.09846e-89	19.0986	93	179335442	NA	NA	NA	NA	NA	NA	NA	NA	NA	NA	NA	NA	NA	NA	NA	NA	ENSG00000162783	ENSG00000162783	8603	10727
chr1	179337171	179337752	582	region1150	FALSE	TRUE	FALSE	FALSE	1150	NA	NA	NA	NA	NA	NA	NA	NA	841	142.057	147.562	0.00606418	1.03935e-25	9.61523	37	179337392	NA	NA	NA	NA	NA	NA	NA	NA	NA	NA	NA	NA	NA	NA	NA	NA	ENSG00000162783	ENSG00000162783	10576	12700
chr1	179345784	179346345	562	region1151	FALSE	FALSE	TRUE	FALSE	1151	NA	NA	NA	NA	NA	NA	NA	NA	NA	NA	NA	NA	NA	NA	NA	NA	891	219.348	184.413	0.00221254	3.90733e-32	11.5536	41	179346153	NA	NA	NA	NA	NA	NA	NA	NA	ENSG00000162783	ENSG00000162783	19189	21313
chr1	179370200	179371047	848	region1152	FALSE	TRUE	FALSE	FALSE	1152	NA	NA	NA	NA	NA	NA	NA	NA	842	261.476	497.241	1.02896e-05	8.47696e-58	17.45	60	179370449	NA	NA	NA	NA	NA	NA	NA	NA	NA	NA	NA	NA	NA	NA	NA	NA	ENSG00000162783	ENSG00000162783	43605	45729
chr1	179415553	179416192	640	region1153	FALSE	TRUE	TRUE	FALSE	1153	NA	NA	NA	NA	NA	NA	NA	NA	843	441.768	479.326	2.3848e-06	3.09094e-67	17.3448	72	179415780	892	865.91	716.155	4.08926e-07	4.3465e-94	19.4556	98	179415785	NA	NA	NA	NA	NA	NA	NA	NA	ENSG00000179452	ENSG00000179452	-55955	-55955
chr1	179640597	179641053	457	region1154	FALSE	TRUE	FALSE	FALSE	1154	NA	NA	NA	NA	NA	NA	NA	NA	844	170.018	226.966	0.000382037	3.33212e-31	10.2575	44	179640784	NA	NA	NA	NA	NA	NA	NA	NA	NA	NA	NA	NA	NA	NA	NA	NA	ENSG00000198216	ENSG00000198216	-7865	-7865
chr1	179665113	179666845	1733	region1155	FALSE	TRUE	TRUE	TRUE	1155	NA	NA	NA	NA	NA	NA	NA	NA	845	770.348	3075.91	5.16555e-07	1.17649e-295	53.9947	207	179666217	893	1545.37	771.662	3.19764e-07	7.10641e-164	31.9898	138	179666210	399	366.687	1215.66	0.000178174	1.66154e-60	18.5516	62	179666198	ENSG00000198216	ENSG00000198216	0	16195
chr1	179678466	179679626	1161	region1156	FALSE	TRUE	TRUE	TRUE	1156	NA	NA	NA	NA	NA	NA	NA	NA	846	1063.94	2874.92	2.10289e-07	2.33991e-261	47.6368	191	179679160	894	1173.36	444.713	1.05299e-06	3.17724e-128	26.4738	116	179679155	400	139.985	579.258	0.000163421	1.89444e-30	12.1839	38	179679150	ENSG00000198216	ENSG00000198216	0	29548
chr1	179680009	179680804	796	region1157	FALSE	TRUE	TRUE	FALSE	1157	NA	NA	NA	NA	NA	NA	NA	NA	847	360.684	817.268	1.01879e-06	1.80834e-91	22.8285	86	179680552	895	305	227.955	0.000336333	9.74294e-42	12.6633	52	179680565	NA	NA	NA	NA	NA	NA	NA	NA	ENSG00000198216	ENSG00000198216	0	31091
chr1	179685793	179686612	820	region1158	FALSE	TRUE	TRUE	TRUE	1158	NA	NA	NA	NA	NA	NA	NA	NA	848	695.012	1739.46	4.23284e-07	1.00972e-185	38.1131	145	179686285	896	542.131	516.734	1.11766e-06	8.63654e-77	19.0132	79	179686294	401	89.4503	416.52	0.00104389	6.98667e-20	9.08437	30	179686344	ENSG00000198216	ENSG00000198216	0	36875
chr1	179686728	179687373	646	region1159	FALSE	TRUE	FALSE	FALSE	1159	NA	NA	NA	NA	NA	NA	NA	NA	849	95.6763	316.036	0.00124368	4.83905e-36	11.8925	46	179687006	NA	NA	NA	NA	NA	NA	NA	NA	NA	NA	NA	NA	NA	NA	NA	NA	ENSG00000198216	ENSG00000198216	0	37810
chr1	179694122	179694593	472	region1160	FALSE	TRUE	FALSE	FALSE	1160	NA	NA	NA	NA	NA	NA	NA	NA	850	97.4208	138.329	0.00721925	1.45275e-19	7.31437	35	179694395	NA	NA	NA	NA	NA	NA	NA	NA	NA	NA	NA	NA	NA	NA	NA	NA	ENSG00000198216	ENSG00000198216	0	45204
chr1	179720802	179721968	1167	region1161	FALSE	TRUE	TRUE	TRUE	1161	NA	NA	NA	NA	NA	NA	NA	NA	851	264.39	904.681	3.88226e-06	2.38095e-90	21.9033	87	179721073	897	647.588	325.534	7.69158e-06	4.6413e-84	18.8687	88	179721096	402	135.525	236.943	0.00352026	6.45624e-12	6.42403	24	179721076	ENSG00000198216	ENSG00000198216	0	71884
chr1	180172277	180173312	1036	region1162	FALSE	TRUE	TRUE	FALSE	1162	NA	NA	NA	NA	NA	NA	NA	NA	852	461.515	1301.71	8.7418e-07	1.12398e-127	28.8038	110	180172680	898	604.363	215.029	8.43289e-05	2.03283e-56	15.3533	64	180172706	NA	NA	NA	NA	NA	NA	NA	NA	ENSG00000179930	ENSG00000179930	117016	124158
chr1	180484244	180485366	1123	region1163	FALSE	TRUE	TRUE	TRUE	1163	NA	NA	NA	NA	NA	NA	NA	NA	853	369.041	1377.27	9.90946e-07	9.83286e-130	34.4489	101	180484674	899	656.169	700.553	9.93239e-07	3.1153e-101	27.1501	87	180484634	405	656.522	345.547	0.000232865	1.20235e-41	15.2242	46	180484639	ENSG00000135821	ENSG00000135821	132096	142598
chr1	180838913	180840696	1784	region1164	FALSE	TRUE	TRUE	FALSE	1164	NA	NA	NA	NA	NA	NA	NA	NA	854	388.196	755.042	1.05498e-06	5.91344e-90	21.7259	87	180839351	900	572.934	610.329	1.92384e-06	7.47877e-97	22.3998	93	180839957	NA	NA	NA	NA	NA	NA	NA	NA	ENSG00000143333	ENSG00000143333	0	0
chr1	180846464	180848548	2085	region1165	FALSE	TRUE	TRUE	FALSE	1165	NA	NA	NA	NA	NA	NA	NA	NA	855	85.3406	316.961	0.00233057	4.28687e-35	10.6237	49	180847228	901	216.525	159.356	0.00288523	3.60761e-28	9.1836	43	180847330	NA	NA	NA	NA	NA	NA	NA	NA	ENSG00000143333	ENSG00000143333	-6331	-6331
chr1	180850423	180852809	2387	region1166	TRUE	TRUE	TRUE	TRUE	1166	183	145.034	72.4422	0.000760759	1.37331e-13	7.66795	25	180851962	857	1152.78	2253.44	2.3273e-07	1.11527e-237	49.7871	168	180851961	902	1407.15	964.056	2.19914e-07	7.8197e-168	35.6425	134	180851975	406	158.128	1172.5	0.00195342	5.38828e-53	17.1862	56	180850664	ENSG00000143333	ENSG00000143333	-10290	-10290
chr1	180853307	180854426	1120	region1167	FALSE	TRUE	TRUE	FALSE	1167	NA	NA	NA	NA	NA	NA	NA	NA	858	327.708	566.636	1.47713e-06	3.40361e-67	14.278	82	180853697	903	153.775	266.667	0.00261772	2.06068e-24	7.8752	42	180853964	NA	NA	NA	NA	NA	NA	NA	NA	ENSG00000143333	ENSG00000143333	-13174	-13174
chr1	180858629	180859602	974	region1168	FALSE	TRUE	TRUE	FALSE	1168	NA	NA	NA	NA	NA	NA	NA	NA	859	89.2588	235.658	0.00242335	3.86287e-26	9.55118	38	180858930	904	123.503	167.038	0.00877005	5.26478e-18	7.22394	32	180858941	NA	NA	NA	NA	NA	NA	NA	NA	ENSG00000143333	ENSG00000143333	-18496	-18496
chr1	181416468	181417182	715	region1169	FALSE	TRUE	TRUE	TRUE	1169	NA	NA	NA	NA	NA	NA	NA	NA	860	560.332	1004.55	6.38347e-07	3.08937e-109	23.7063	103	181416743	905	862.47	752.738	3.96059e-07	1.07741e-114	24.0566	108	181416754	408	154.938	263.471	0.00388529	1.68896e-14	7.30526	26	181416719	ENSG00000058085	ENSG00000058085	-4615	-4615
chr1	181553809	181554754	946	region1170	FALSE	TRUE	TRUE	TRUE	1170	NA	NA	NA	NA	NA	NA	NA	NA	861	678.451	869.288	1.02504e-06	8.56663e-116	26.1346	104	181554383	906	591.303	446.286	2.06678e-06	4.84719e-76	18.328	80	181554409	409	104.956	196.809	0.00609373	2.377e-11	6.34429	23	181554363	ENSG00000157064	ENSG00000157064	0	99606
chr1	181667339	181668147	809	region1171	FALSE	TRUE	FALSE	FALSE	1171	NA	NA	NA	NA	NA	NA	NA	NA	862	190.319	207.474	0.00120655	1.71534e-35	11.9411	45	181667657	NA	NA	NA	NA	NA	NA	NA	NA	NA	NA	NA	NA	NA	NA	NA	NA	ENSG00000157064	ENSG00000157064	-12979	-12979
chr1	181706660	181708921	2262	region1172	FALSE	TRUE	TRUE	TRUE	1172	NA	NA	NA	NA	NA	NA	NA	NA	863	1196.63	2835.96	1.73176e-07	5.96953e-263	38.8519	211	181707472	907	2123.39	1869.52	7.43644e-08	7.27344e-244	34.3985	206	181707473	411	606.626	1489.83	2.73421e-05	9.86348e-81	18.3316	87	181707491	ENSG00000116698	ENSG00000116698	0	0
chr1	181825364	181827527	2164	region1173	FALSE	TRUE	TRUE	TRUE	1173	NA	NA	NA	NA	NA	NA	NA	NA	864	1041.75	1693.64	3.62433e-07	1.05478e-279	49.7151	202	181826832	908	1870.91	2109.26	1.51282e-07	3.12932e-239	40.0694	188	181826856	412	1076.13	2389.4	1.62295e-05	1.6384e-130	30.7565	110	181826833	ENSG00000116701	ENSG00000116701	0	0
chr1	181828553	181830134	1582	region1174	FALSE	TRUE	TRUE	FALSE	1174	NA	NA	NA	NA	NA	NA	NA	NA	865	74.0635	322.452	0.00430896	1.78842e-33	11.2927	44	181829321	909	178.672	304.812	0.000629527	1.46487e-34	11.1999	46	181829236	NA	NA	NA	NA	NA	NA	NA	NA	ENSG00000116701	ENSG00000116701	-1919	-1919
chr1	181835836	181836817	982	region1175	FALSE	TRUE	TRUE	FALSE	1175	NA	NA	NA	NA	NA	NA	NA	NA	866	222.297	469.698	3.17303e-05	6.05369e-58	15.6816	65	181836297	910	167.537	198.146	0.00217185	2.15491e-23	8.52661	37	181836328	NA	NA	NA	NA	NA	NA	NA	NA	ENSG00000116701	ENSG00000116701	-9202	-9202
chr1	181870616	181872444	1829	region1176	FALSE	TRUE	TRUE	FALSE	1176	NA	NA	NA	NA	NA	NA	NA	NA	867	128.358	392.203	0.000336054	2.072e-51	12.6934	66	181872175	911	668.543	399.638	6.41445e-06	2.84256e-78	15.7754	91	181872174	NA	NA	NA	NA	NA	NA	NA	NA	ENSG00000162704	ENSG00000162704	0	0
chr1	181887625	181888464	840	region1177	FALSE	TRUE	TRUE	TRUE	1177	NA	NA	NA	NA	NA	NA	NA	NA	868	223.929	403.645	4.10305e-05	1.3742e-50	16.2029	54	181887999	912	447.635	276.391	8.60936e-05	4.71238e-50	15.1982	56	181887988	413	192.623	213.05	0.000285966	3.70399e-16	9.04853	23	181887988	ENSG00000143344	ENSG00000173627	0	607
chr1	182017764	182018312	549	region1178	FALSE	FALSE	FALSE	TRUE	1178	NA	NA	NA	NA	NA	NA	NA	NA	NA	NA	NA	NA	NA	NA	NA	NA	NA	NA	NA	NA	NA	NA	NA	NA	414	78.5609	106.149	0.0076849	3.70826e-06	5.45724	13	182017959	ENSG00000143344	ENSG00000173627	0	-128693
chr1	182137376	182138132	757	region1179	FALSE	TRUE	TRUE	FALSE	1179	NA	NA	NA	NA	NA	NA	NA	NA	869	326.073	481.935	2.19059e-06	2.01391e-56	17.1639	59	182137835	913	407.473	549.462	7.93195e-06	3.70945e-53	14.9064	61	182137820	NA	NA	NA	NA	NA	NA	NA	NA	ENSG00000143344	ENSG00000198756	0	135354
chr1	182146621	182147719	1099	region1180	FALSE	TRUE	TRUE	FALSE	1180	NA	NA	NA	NA	NA	NA	NA	NA	870	617.14	1119.08	6.03124e-07	3.28821e-122	26.3736	110	182147305	914	728.692	595.645	9.2095e-07	3.02866e-99	23.0464	94	182147330	NA	NA	NA	NA	NA	NA	NA	NA	ENSG00000143344	ENSG00000198756	0	125767
chr1	182287226	182288351	1126	region1181	FALSE	TRUE	TRUE	FALSE	1181	NA	NA	NA	NA	NA	NA	NA	NA	871	224.973	238.27	0.000243854	8.15831e-37	11.9472	47	182287916	915	395.64	165.304	0.00107763	1.86509e-40	12.0941	52	182287926	NA	NA	NA	NA	NA	NA	NA	NA	ENSG00000198860	ENSG00000198860	0	0
chr1	182395703	182397655	1953	region1182	FALSE	TRUE	TRUE	TRUE	1182	NA	NA	NA	NA	NA	NA	NA	NA	872	1770.99	3681.68	6.61602e-08	0	72.3745	252	182397200	917	2500.04	1911.89	4.41992e-08	6.45194e-270	47.8447	198	182397225	415	227.936	929.077	0.000430626	1.56182e-43	13.6472	53	182396203	ENSG00000198860	ENSG00000198860	85734	108269
chr1	182399033	182400220	1188	region1183	FALSE	TRUE	FALSE	FALSE	1183	NA	NA	NA	NA	NA	NA	NA	NA	873	129.529	390.882	0.000325773	7.17133e-46	13.9168	54	182399612	NA	NA	NA	NA	NA	NA	NA	NA	NA	NA	NA	NA	NA	NA	NA	NA	ENSG00000198860	ENSG00000198860	89064	111599
chr1	183208768	183210503	1736	region1184	TRUE	TRUE	TRUE	TRUE	1184	187	175.358	25.6741	0.00144852	2.82813e-15	7.12036	31	183209636	874	1900.15	4468.02	4.62774e-08	0	55.8653	264	183209632	918	2194.35	2021.67	6.60854e-08	8.95983e-266	44.582	201	183209649	417	626.674	2457.24	1.59103e-05	1.62405e-119	27.0624	107	183209960	ENSG00000135842	ENSG00000135842	0	0
chr1	183391601	183393874	2274	region1185	FALSE	FALSE	TRUE	FALSE	1185	NA	NA	NA	NA	NA	NA	NA	NA	NA	NA	NA	NA	NA	NA	NA	NA	919	341.863	569.437	1.24949e-05	4.80861e-78	18.4699	82	183393264	NA	NA	NA	NA	NA	NA	NA	NA	ENSG00000121486	ENSG00000121486	0	0
chr1	184514437	184515338	902	region1186	FALSE	FALSE	FALSE	TRUE	1186	NA	NA	NA	NA	NA	NA	NA	NA	NA	NA	NA	NA	NA	NA	NA	NA	NA	NA	NA	NA	NA	NA	NA	NA	418	62.0974	85.0091	0.00785692	0.00140023	4.28783	10	184515042	ENSG00000116690	ENSG00000116690	-17256	-17256
chr1	184519107	184519553	447	region1187	FALSE	TRUE	FALSE	FALSE	1187	NA	NA	NA	NA	NA	NA	NA	NA	875	203.69	309.322	9.01754e-05	1.28227e-39	14.3676	44	184519306	NA	NA	NA	NA	NA	NA	NA	NA	NA	NA	NA	NA	NA	NA	NA	NA	ENSG00000116690	ENSG00000116690	-13041	-13041
chr1	185073539	185073973	435	region1188	FALSE	FALSE	TRUE	FALSE	1188	NA	NA	NA	NA	NA	NA	NA	NA	NA	NA	NA	NA	NA	NA	NA	NA	920	262.146	236.199	0.00068695	4.41672e-36	12.8808	43	185073739	NA	NA	NA	NA	NA	NA	NA	NA	ENSG00000116711	ENSG00000116711	0	8884
chr1	185081204	185081929	726	region1189	FALSE	TRUE	TRUE	FALSE	1189	NA	NA	NA	NA	NA	NA	NA	NA	876	169.236	246.49	0.000393204	1.80194e-35	12.2483	44	185081407	921	194.667	302.022	0.000359394	2.11987e-32	11.0735	43	185081417	NA	NA	NA	NA	NA	NA	NA	NA	ENSG00000116711	ENSG00000116711	0	16549
chr1	185132449	185132840	392	region1190	FALSE	FALSE	TRUE	FALSE	1190	NA	NA	NA	NA	NA	NA	NA	NA	NA	NA	NA	NA	NA	NA	NA	NA	922	1184.8	712.938	3.24846e-07	7.18108e-119	26.6792	106	185132646	NA	NA	NA	NA	NA	NA	NA	NA	ENSG00000116711	ENSG00000116711	0	67794
chr1	185135183	185136021	839	region1191	FALSE	TRUE	TRUE	FALSE	1191	NA	NA	NA	NA	NA	NA	NA	NA	877	281.473	658.591	1.90109e-06	6.31757e-74	16.4703	83	185135467	923	160.886	330.721	0.000597012	1.20815e-28	8.50156	47	185135466	NA	NA	NA	NA	NA	NA	NA	NA	ENSG00000116711	ENSG00000116711	0	70528
chr1	185136502	185137040	539	region1192	FALSE	TRUE	TRUE	FALSE	1192	NA	NA	NA	NA	NA	NA	NA	NA	878	365.974	399.049	5.4362e-06	8.67721e-64	17.9989	66	185136771	924	397.658	373.148	3.30251e-05	3.45271e-51	14.688	59	185136775	NA	NA	NA	NA	NA	NA	NA	NA	ENSG00000116711	ENSG00000116711	0	71847
chr1	185156293	185156691	399	region1193	FALSE	FALSE	TRUE	FALSE	1193	NA	NA	NA	NA	NA	NA	NA	NA	NA	NA	NA	NA	NA	NA	NA	NA	925	466.737	181.413	0.00048991	3.81048e-49	17.4923	49	185156494	NA	NA	NA	NA	NA	NA	NA	NA	ENSG00000116711	ENSG00000116711	0	91638
chr1	185214053	185214792	740	region1194	FALSE	TRUE	FALSE	TRUE	1194	NA	NA	NA	NA	NA	NA	NA	NA	879	172.566	278.808	0.000441787	2.30287e-35	12.1963	44	185214451	NA	NA	NA	NA	NA	NA	NA	NA	419	136.697	337.032	0.000778771	9.8578e-17	9.08593	24	185214420	ENSG00000116711	ENSG00000116711	0	149398
chr1	185421096	185421665	570	region1195	FALSE	FALSE	TRUE	FALSE	1195	NA	NA	NA	NA	NA	NA	NA	NA	NA	NA	NA	NA	NA	NA	NA	NA	926	194.524	140.064	0.00574888	7.65033e-23	8.51527	36	185421418	NA	NA	NA	NA	NA	NA	NA	NA	ENSG00000116711	ENSG00000116711	196370	356441
chr1	186074117	186074954	838	region1196	FALSE	TRUE	TRUE	FALSE	1196	NA	NA	NA	NA	NA	NA	NA	NA	880	132.542	181.142	0.00241934	1.39361e-27	12.1968	32	186074341	927	313.877	230.14	0.000335968	2.03681e-37	14.3211	41	186074348	NA	NA	NA	NA	NA	NA	NA	NA	NA	NA	NA	NA
chr1	189185746	189186388	643	region1197	FALSE	TRUE	FALSE	FALSE	1197	NA	NA	NA	NA	NA	NA	NA	NA	881	64.7961	172.067	0.00993271	1.0021e-18	6.78076	36	189185956	NA	NA	NA	NA	NA	NA	NA	NA	NA	NA	NA	NA	NA	NA	NA	NA	ENSG00000162670	ENSG00000162670	-472364	-472364
chr1	190733014	190734298	1285	region1198	FALSE	TRUE	FALSE	FALSE	1198	NA	NA	NA	NA	NA	NA	NA	NA	882	129.855	352.982	0.000397965	5.99902e-37	13.6979	42	190733767	NA	NA	NA	NA	NA	NA	NA	NA	NA	NA	NA	NA	NA	NA	NA	NA	ENSG00000090104	ENSG00000090104	-77182	-77182
chr1	190780609	190781505	897	region1199	FALSE	TRUE	TRUE	TRUE	1199	NA	NA	NA	NA	NA	NA	NA	NA	883	680.085	1208.77	5.57599e-07	8.57433e-142	36.813	108	190781030	928	388.212	395.282	3.38417e-05	1.40874e-53	17.337	55	190781058	420	128.58	465.305	0.000776551	2.32943e-20	11.2738	24	190781021	ENSG00000090104	ENSG00000090104	-29975	-29975
chr1	190786090	190787742	1653	region1200	FALSE	TRUE	TRUE	TRUE	1200	NA	NA	NA	NA	NA	NA	NA	NA	884	2175.05	4076.17	4.68872e-08	0	97.2748	235	190787148	929	1893.06	1287.93	1.24533e-07	1.81468e-208	52.7583	140	190787107	421	85.1672	1351.61	0.00148267	4.43425e-54	20.9077	49	190787181	ENSG00000090104	ENSG00000090104	-23738	-23738
chr1	190788307	190789186	880	region1201	FALSE	TRUE	TRUE	TRUE	1201	NA	NA	NA	NA	NA	NA	NA	NA	885	389.838	968.893	7.47141e-07	1.46073e-101	33.3041	76	190788886	930	186.012	238.713	0.00277429	1.84935e-30	13.4712	33	190788874	422	166.772	315.483	0.000148676	4.43037e-19	10.8228	23	190788884	ENSG00000090104	ENSG00000090104	-22294	-22294
chr1	190789220	190789868	649	region1202	FALSE	TRUE	FALSE	FALSE	1202	NA	NA	NA	NA	NA	NA	NA	NA	886	115.279	218.364	0.00108376	1.64733e-29	10.8874	39	190789619	NA	NA	NA	NA	NA	NA	NA	NA	NA	NA	NA	NA	NA	NA	NA	NA	ENSG00000090104	ENSG00000090104	-21612	-21612
chr1	190797007	190797459	453	region1203	FALSE	TRUE	FALSE	FALSE	1203	NA	NA	NA	NA	NA	NA	NA	NA	887	89.3334	105.022	0.00986187	1.03958e-15	7.26851	27	190797242	NA	NA	NA	NA	NA	NA	NA	NA	NA	NA	NA	NA	NA	NA	NA	NA	ENSG00000090104	ENSG00000090104	-14021	-14021
chr1	190811179	190811768	590	region1204	FALSE	TRUE	TRUE	FALSE	1204	NA	NA	NA	NA	NA	NA	NA	NA	888	75.8414	225.122	0.00570045	6.20012e-23	9.08564	34	190811459	931	194.524	199.33	0.00151602	7.01391e-24	8.74541	37	190811470	NA	NA	NA	NA	NA	NA	NA	NA	ENSG00000090104	ENSG00000090104	0	0
chr1	190836625	190837685	1061	region1205	FALSE	TRUE	FALSE	FALSE	1205	NA	NA	NA	NA	NA	NA	NA	NA	889	82.2944	197.126	0.0059314	2.16347e-23	10.1938	31	190837110	NA	NA	NA	NA	NA	NA	NA	NA	NA	NA	NA	NA	NA	NA	NA	NA	ENSG00000090104	ENSG00000090104	20843	25145
chr1	190842171	190843246	1076	region1206	FALSE	TRUE	TRUE	FALSE	1206	NA	NA	NA	NA	NA	NA	NA	NA	890	221.26	523.294	1.56179e-05	3.63045e-58	16.127	64	190842559	932	692.72	246.65	8.03321e-05	5.6482e-65	17.0702	70	190842565	NA	NA	NA	NA	NA	NA	NA	NA	ENSG00000090104	ENSG00000127074	26389	-28623
chr1	190874841	190876241	1401	region1207	FALSE	TRUE	TRUE	TRUE	1207	NA	NA	NA	NA	NA	NA	NA	NA	891	263.437	1727.32	8.48644e-06	6.34118e-163	37.9811	125	190875578	933	383.593	506.267	8.04963e-06	4.17023e-63	17.6893	66	190875578	423	286.905	665.629	5.98931e-05	3.14442e-37	15.5921	39	190875584	ENSG00000127074	ENSG00000127074	0	2972
chr1	190964773	190965689	917	region1208	FALSE	FALSE	TRUE	FALSE	1208	NA	NA	NA	NA	NA	NA	NA	NA	NA	NA	NA	NA	NA	NA	NA	NA	934	615.603	280.973	1.00538e-05	5.02528e-67	18.7699	68	190965410	NA	NA	NA	NA	NA	NA	NA	NA	ENSG00000127074	ENSG00000116741	68760	-79105
chr1	191294626	191295890	1265	region1209	FALSE	TRUE	TRUE	FALSE	1209	NA	NA	NA	NA	NA	NA	NA	NA	892	81.2093	157.528	0.00657379	1.76644e-20	10.813	24	191295330	935	143.295	321.877	0.0011351	1.59845e-34	14.6599	36	191295399	NA	NA	NA	NA	NA	NA	NA	NA	ENSG00000116750	ENSG00000116750	0	0
chr1	191644430	191645136	707	region1210	FALSE	TRUE	TRUE	FALSE	1210	NA	NA	NA	NA	NA	NA	NA	NA	893	715.361	1545.13	4.52717e-07	3.31238e-182	52.2118	119	191644657	936	1097.03	753.099	3.16149e-07	2.46536e-129	38.4427	94	191644640	NA	NA	NA	NA	NA	NA	NA	NA	ENSG00000134371	ENSG00000162630	156751	-222065
chr1	192943189	192943654	466	region1211	FALSE	TRUE	FALSE	FALSE	1211	NA	NA	NA	NA	NA	NA	NA	NA	894	192.587	384.805	0.000100599	5.57237e-46	11.1816	64	192943459	NA	NA	NA	NA	NA	NA	NA	NA	NA	NA	NA	NA	NA	NA	NA	NA	NA	NA	NA	NA
chr1	194021101	194021537	437	region1212	FALSE	FALSE	TRUE	FALSE	1212	NA	NA	NA	NA	NA	NA	NA	NA	NA	NA	NA	NA	NA	NA	NA	NA	937	222.64	150.721	0.00377943	8.71345e-29	11.4548	36	194021342	NA	NA	NA	NA	NA	NA	NA	NA	ENSG00000162687	ENSG00000162687	439999	822585
chr1	194177051	194177780	730	region1213	FALSE	TRUE	FALSE	FALSE	1213	NA	NA	NA	NA	NA	NA	NA	NA	895	122.848	641.408	0.000176388	2.12535e-59	19.5415	57	194177325	NA	NA	NA	NA	NA	NA	NA	NA	NA	NA	NA	NA	NA	NA	NA	NA	ENSG00000162687	ENSG00000162687	283756	666342
chr1	194189987	194190470	484	region1214	FALSE	TRUE	FALSE	FALSE	1214	NA	NA	NA	NA	NA	NA	NA	NA	896	82.2944	606.919	0.00119322	3.66885e-51	15.7282	56	194190277	NA	NA	NA	NA	NA	NA	NA	NA	NA	NA	NA	NA	NA	NA	NA	NA	ENSG00000162687	ENSG00000162687	271066	653652
chr1	194196054	194196853	800	region1215	FALSE	TRUE	TRUE	TRUE	1215	NA	NA	NA	NA	NA	NA	NA	NA	897	999.566	2121.7	2.65973e-07	5.40344e-212	49.8645	147	194196571	938	1824.63	746.135	3.65573e-07	3.23385e-176	41.3415	131	194196556	427	58.6912	373.069	0.00581607	2.29029e-14	7.99938	23	194196544	ENSG00000162687	ENSG00000162687	264683	647269
chr1	194205510	194206483	974	region1216	FALSE	TRUE	TRUE	TRUE	1216	NA	NA	NA	NA	NA	NA	NA	NA	898	572.106	1302.49	5.64475e-07	1.75445e-140	30.8912	118	194206113	939	206.805	359.249	0.000357474	3.94821e-43	12.983	53	194206099	428	192.313	503.417	0.000185538	5.43275e-25	9.44128	38	194206095	ENSG00000162687	ENSG00000162687	255053	637639
chr1	194217481	194218026	546	region1217	FALSE	TRUE	FALSE	FALSE	1217	NA	NA	NA	NA	NA	NA	NA	NA	899	101.025	312.235	0.0011337	1.35663e-30	11.7561	38	194217737	NA	NA	NA	NA	NA	NA	NA	NA	NA	NA	NA	NA	NA	NA	NA	NA	ENSG00000162687	ENSG00000162687	243510	626096
chr1	196010842	196011953	1112	region1218	FALSE	TRUE	FALSE	FALSE	1218	NA	NA	NA	NA	NA	NA	NA	NA	900	132.43	253.625	0.00103453	3.51091e-27	9.50643	40	196011530	NA	NA	NA	NA	NA	NA	NA	NA	NA	NA	NA	NA	NA	NA	NA	NA	ENSG00000213047	ENSG00000213047	0	0
chr1	196044527	196045065	539	region1219	FALSE	TRUE	TRUE	FALSE	1219	NA	NA	NA	NA	NA	NA	NA	NA	901	101.363	308.976	0.00110755	5.12024e-36	10.7514	50	196044839	940	334.425	203.737	0.000464553	3.25477e-38	9.94537	57	196044859	NA	NA	NA	NA	NA	NA	NA	NA	ENSG00000162701	ENSG00000162701	-33449	-33449
chr1	196147905	196149667	1763	region1220	FALSE	FALSE	TRUE	FALSE	1220	NA	NA	NA	NA	NA	NA	NA	NA	NA	NA	NA	NA	NA	NA	NA	NA	941	566.728	329.937	4.50044e-06	5.32562e-80	20.8575	78	196148829	NA	NA	NA	NA	NA	NA	NA	NA	ENSG00000143355	ENSG00000143355	0	0
chr1	196172983	196174100	1118	region1221	FALSE	TRUE	TRUE	TRUE	1221	NA	NA	NA	NA	NA	NA	NA	NA	902	433.664	368.166	8.09481e-06	5.14186e-75	19.7288	75	196173336	942	195.939	212.008	0.00161951	7.57687e-28	10.0668	39	196173822	430	110.196	445.445	0.000382528	1.007e-22	10.641	30	196173357	ENSG00000143355	ENSG00000143355	4639	24739
chr1	196184904	196185708	805	region1222	FALSE	TRUE	TRUE	FALSE	1222	NA	NA	NA	NA	NA	NA	NA	NA	903	255.091	662.743	3.31015e-06	3.18948e-66	17.6157	70	196185435	943	349.211	109.837	0.00928561	5.76315e-41	13.6044	48	196185491	NA	NA	NA	NA	NA	NA	NA	NA	ENSG00000143355	ENSG00000143355	16560	36660
chr1	196191755	196192135	381	region1223	FALSE	TRUE	FALSE	FALSE	1223	NA	NA	NA	NA	NA	NA	NA	NA	904	115.279	97.9172	0.00956395	1.06297e-16	7.5281	28	196191963	NA	NA	NA	NA	NA	NA	NA	NA	NA	NA	NA	NA	NA	NA	NA	NA	ENSG00000143355	ENSG00000143355	23411	43511
chr1	196262471	196263141	671	region1224	FALSE	FALSE	TRUE	FALSE	1224	NA	NA	NA	NA	NA	NA	NA	NA	NA	NA	NA	NA	NA	NA	NA	NA	944	338.537	480.079	9.83383e-06	1.37262e-61	19.8303	59	196262914	NA	NA	NA	NA	NA	NA	NA	NA	ENSG00000143355	ENSG00000143355	94127	114227
chr1	196837630	196838140	511	region1225	FALSE	TRUE	TRUE	FALSE	1225	NA	NA	NA	NA	NA	NA	NA	NA	905	88.6374	214.526	0.00407999	3.23646e-26	9.86076	37	196837841	945	93.9464	320.102	0.00602057	3.25934e-24	8.89764	37	196837845	NA	NA	NA	NA	NA	NA	NA	NA	ENSG00000081237	ENSG00000081237	-36284	-36284
chr1	197161300	197161843	544	region1226	FALSE	TRUE	TRUE	TRUE	1226	NA	NA	NA	NA	NA	NA	NA	NA	906	72.5029	198.989	0.00873614	2.78285e-23	10.7811	29	197161516	946	212.423	169.013	0.0026135	1.03381e-27	11.8947	33	197161494	431	560.027	129.926	0.00258119	1.73041e-24	13.1016	26	197161524	ENSG00000081237	ENSG00000081237	168132	286876
chr1	197325567	197325918	352	region1227	FALSE	FALSE	FALSE	TRUE	1227	NA	NA	NA	NA	NA	NA	NA	NA	NA	NA	NA	NA	NA	NA	NA	NA	NA	NA	NA	NA	NA	NA	NA	NA	432	155.786	93.483	0.00760311	2.04861e-09	6.85917	16	197325725	ENSG00000081237	ENSG00000081237	332399	451143
chr1	197397501	197398096	596	region1228	FALSE	TRUE	TRUE	FALSE	1228	NA	NA	NA	NA	NA	NA	NA	NA	907	180.341	588.396	3.41393e-05	8.74339e-59	12.8517	76	197397712	947	359.944	326.354	4.18945e-05	9.75574e-41	9.99429	61	197397706	NA	NA	NA	NA	NA	NA	NA	NA	ENSG00000081237	ENSG00000081237	404333	523077
chr1	197461767	197462357	591	region1229	FALSE	TRUE	TRUE	FALSE	1229	NA	NA	NA	NA	NA	NA	NA	NA	908	351.8	1081.41	8.99308e-07	9.31751e-111	30.4915	90	197462122	948	891.541	613.035	5.22213e-07	1.90436e-96	26.1945	84	197462124	NA	NA	NA	NA	NA	NA	NA	NA	ENSG00000081237	ENSG00000081237	468599	587343
chr1	197515672	197516487	816	region1230	FALSE	TRUE	TRUE	TRUE	1230	NA	NA	NA	NA	NA	NA	NA	NA	909	617.14	1453.29	5.04118e-07	9.29994e-149	32.7541	122	197516113	949	456.95	397.137	1.72781e-05	5.5335e-60	16.2538	66	197516125	433	150.535	420.097	0.00311193	4.63842e-20	9.77644	28	197516094	ENSG00000081237	ENSG00000081237	522504	641248
chr1	197960662	197961211	550	region1231	FALSE	TRUE	FALSE	FALSE	1231	NA	NA	NA	NA	NA	NA	NA	NA	910	64.6529	232.284	0.00731653	1.18724e-23	9.72622	33	197960920	NA	NA	NA	NA	NA	NA	NA	NA	NA	NA	NA	NA	NA	NA	NA	NA	ENSG00000116833	ENSG00000116833	-302182	-302182
chr1	198388715	198389494	780	region1232	FALSE	TRUE	TRUE	TRUE	1232	NA	NA	NA	NA	NA	NA	NA	NA	911	106.439	246.232	0.0020676	1.22925e-30	11.452	39	198389271	950	246.251	293.735	0.000155489	4.48446e-39	12.6879	48	198389190	435	774.461	242.096	0.00175012	7.51363e-37	14.9672	40	198389253	ENSG00000116833	ENSG00000116833	0	125322
chr1	198509033	198509424	392	region1233	FALSE	TRUE	FALSE	FALSE	1233	NA	NA	NA	NA	NA	NA	NA	NA	912	121.333	111.346	0.00894086	4.71498e-21	8.43568	33	198509231	NA	NA	NA	NA	NA	NA	NA	NA	NA	NA	NA	NA	NA	NA	NA	NA	ENSG00000203721	ENSG00000203721	68871	100681
chr1	198644849	198646213	1365	region1234	FALSE	FALSE	TRUE	FALSE	1234	NA	NA	NA	NA	NA	NA	NA	NA	NA	NA	NA	NA	NA	NA	NA	NA	951	130.557	253.275	0.00436404	2.81488e-39	12.4669	49	198645976	NA	NA	NA	NA	NA	NA	NA	NA	ENSG00000162702	ENSG00000162702	0	0
chr1	198647136	198648557	1422	region1235	FALSE	FALSE	TRUE	FALSE	1235	NA	NA	NA	NA	NA	NA	NA	NA	NA	NA	NA	NA	NA	NA	NA	NA	952	1181.68	595.593	5.86274e-07	1.92717e-118	26.929	105	198647978	NA	NA	NA	NA	NA	NA	NA	NA	ENSG00000162702	ENSG00000162702	-1347	-1347
chr1	198651486	198651825	340	region1236	FALSE	FALSE	FALSE	TRUE	1236	NA	NA	NA	NA	NA	NA	NA	NA	NA	NA	NA	NA	NA	NA	NA	NA	NA	NA	NA	NA	NA	NA	NA	NA	436	91.1468	184.081	0.0025101	2.30558e-11	7.30105	19	198651675	ENSG00000162702	ENSG00000162702	-5697	-5697
chr1	198683815	198684591	777	region1237	FALSE	TRUE	TRUE	TRUE	1237	NA	NA	NA	NA	NA	NA	NA	NA	913	741.595	1013.8	6.53937e-07	2.6625e-136	36.2174	104	198684215	953	184.554	231.23	0.00259875	2.89254e-29	11.7108	36	198684244	437	413.878	791.799	0.00012632	8.744e-46	18.3987	44	198684266	ENSG00000162702	ENSG00000162702	-38026	-38026
chr1	198719226	198719695	470	region1238	FALSE	TRUE	FALSE	FALSE	1238	NA	NA	NA	NA	NA	NA	NA	NA	914	80.9733	131.466	0.00694343	5.292e-17	7.00941	31	198719483	NA	NA	NA	NA	NA	NA	NA	NA	NA	NA	NA	NA	NA	NA	NA	NA	ENSG00000118193	ENSG00000162702	68235	-73437
chr1	198766358	198767324	967	region1239	FALSE	TRUE	TRUE	FALSE	1239	NA	NA	NA	NA	NA	NA	NA	NA	915	371.854	225.122	6.49649e-05	5.8027e-48	14.9065	54	198766920	954	378.511	238.275	0.00024753	1.3683e-45	13.4638	55	198766919	NA	NA	NA	NA	NA	NA	NA	NA	ENSG00000118193	ENSG00000118193	20606	89161
chr1	198777863	198779189	1327	region1240	FALSE	TRUE	TRUE	TRUE	1240	NA	NA	NA	NA	NA	NA	NA	NA	916	1548.82	2536.96	1.86032e-07	2.40663e-270	61.2601	176	198778503	955	1136.41	838.324	2.68393e-07	2.78561e-137	34.5401	108	198778479	439	94.2524	619.947	0.000444248	2.38391e-28	12.8108	33	198778481	ENSG00000118193	ENSG00000118193	8741	77296
chr1	198856006	198856865	860	region1241	FALSE	FALSE	TRUE	FALSE	1241	NA	NA	NA	NA	NA	NA	NA	NA	NA	NA	NA	NA	NA	NA	NA	NA	956	194.667	159.626	0.00320184	1.42462e-34	12.4526	42	198856561	NA	NA	NA	NA	NA	NA	NA	NA	ENSG00000118193	ENSG00000118193	0	0
chr1	198860453	198861588	1136	region1242	FALSE	TRUE	TRUE	FALSE	1242	NA	NA	NA	NA	NA	NA	NA	NA	917	499.481	852.892	1.2012e-06	2.97571e-102	28.6586	85	198861224	957	380.759	218.238	0.000344008	2.18293e-44	14.9629	49	198861206	NA	NA	NA	NA	NA	NA	NA	NA	ENSG00000118197	ENSG00000118193	0	-3968
chr1	198863098	198864473	1376	region1243	FALSE	TRUE	TRUE	FALSE	1243	NA	NA	NA	NA	NA	NA	NA	NA	918	299.036	439.333	1.02438e-05	7.33922e-65	19.3358	64	198863495	958	228.566	370.392	0.000184784	3.96616e-47	12.6338	60	198864166	NA	NA	NA	NA	NA	NA	NA	NA	ENSG00000118197	ENSG00000118193	0	-6613
chr1	198888420	198889326	907	region1244	FALSE	TRUE	FALSE	FALSE	1244	NA	NA	NA	NA	NA	NA	NA	NA	920	180.298	953.258	2.10297e-05	1.69422e-81	18.8378	85	198888980	NA	NA	NA	NA	NA	NA	NA	NA	NA	NA	NA	NA	NA	NA	NA	NA	ENSG00000118197	ENSG00000118197	0	16423
chr1	198905029	198906395	1367	region1245	FALSE	FALSE	TRUE	FALSE	1245	NA	NA	NA	NA	NA	NA	NA	NA	NA	NA	NA	NA	NA	NA	NA	NA	959	201.83	316.438	0.000277363	9.90102e-47	15.789	50	198905276	NA	NA	NA	NA	NA	NA	NA	NA	ENSG00000118197	ENSG00000118197	0	0
chr1	198969267	198970153	887	region1246	FALSE	TRUE	TRUE	FALSE	1246	NA	NA	NA	NA	NA	NA	NA	NA	921	342.834	805.631	1.05111e-06	3.55566e-89	21.3796	87	198969816	960	304.559	576.15	1.54515e-05	1.91139e-60	15.4492	69	198969819	NA	NA	NA	NA	NA	NA	NA	NA	ENSG00000118200	ENSG00000118200	-5156	-5156
chr1	199101847	199102771	925	region1247	FALSE	TRUE	TRUE	FALSE	1247	NA	NA	NA	NA	NA	NA	NA	NA	922	143.911	399.369	0.000167154	2.95672e-40	14.3268	45	199102505	961	281.24	223.928	0.000710531	3.29352e-39	13.4231	46	199102472	NA	NA	NA	NA	NA	NA	NA	NA	ENSG00000118200	ENSG00000170128	5395	-5935
chr1	199105395	199106409	1015	region1248	FALSE	TRUE	TRUE	FALSE	1248	NA	NA	NA	NA	NA	NA	NA	NA	923	448.126	1326.42	6.77784e-07	4.59124e-138	28.0372	122	199105806	962	303.644	312.749	7.5888e-05	2.84525e-44	12.2964	57	199105826	NA	NA	NA	NA	NA	NA	NA	NA	ENSG00000170128	ENSG00000170128	-2297	-2297
chr1	199113524	199114366	843	region1249	FALSE	TRUE	TRUE	TRUE	1249	NA	NA	NA	NA	NA	NA	NA	NA	924	1245.45	3227.75	1.54891e-07	5.07692e-288	46.9917	214	199114104	963	1617.05	862.632	2.61828e-07	2.29504e-173	30.3141	151	199114095	440	314.645	705.479	0.000143922	5.30677e-40	12.0572	53	199114076	ENSG00000170128	ENSG00000170128	3595	4818
chr1	199115741	199116607	867	region1250	FALSE	TRUE	TRUE	FALSE	1250	NA	NA	NA	NA	NA	NA	NA	NA	925	294.636	849.954	1.84864e-06	7.78987e-90	20.152	91	199116131	964	251.491	344.775	0.000116998	3.51909e-36	10.8124	50	199116108	NA	NA	NA	NA	NA	NA	NA	NA	ENSG00000170128	ENSG00000170128	5812	7035
chr1	199123747	199125002	1256	region1251	FALSE	TRUE	TRUE	FALSE	1251	NA	NA	NA	NA	NA	NA	NA	NA	926	308.762	831.757	1.65691e-06	2.8478e-86	22.1024	82	199124252	965	201.706	192.932	0.00148246	3.56796e-36	11.6445	47	199124228	NA	NA	NA	NA	NA	NA	NA	NA	ENSG00000163362	ENSG00000163362	-2290	-2290
chr1	199133844	199134424	581	region1252	FALSE	TRUE	TRUE	FALSE	1252	NA	NA	NA	NA	NA	NA	NA	NA	927	78.7915	291.812	0.0057654	1.07907e-26	11.0133	34	199134221	966	1242.77	745.454	3.0772e-07	1.24523e-137	32.5839	112	199134222	NA	NA	NA	NA	NA	NA	NA	NA	ENSG00000163362	ENSG00000163362	0	6552
chr1	199205482	199207933	2452	region1253	FALSE	TRUE	TRUE	TRUE	1253	NA	NA	NA	NA	NA	NA	NA	NA	928	1301.99	2576.44	1.75034e-07	0	47.137	231	199205925	967	1709.96	1266.5	1.39551e-07	8.85218e-201	31.8671	173	199205939	441	104.658	307.339	0.00500579	3.73852e-16	6.43939	34	199205991	ENSG00000116852	ENSG00000116852	0	51518
chr1	199304678	199305048	371	region1254	FALSE	FALSE	TRUE	FALSE	1254	NA	NA	NA	NA	NA	NA	NA	NA	NA	NA	NA	NA	NA	NA	NA	NA	969	218.009	118.559	0.0088192	6.32019e-27	10.7973	35	199304865	NA	NA	NA	NA	NA	NA	NA	NA	ENSG00000081248	ENSG00000081248	0	43269
chr1	199546480	199547960	1481	region1255	FALSE	TRUE	TRUE	TRUE	1255	NA	NA	NA	NA	NA	NA	NA	NA	929	1604.68	1999	4.12368e-07	3.55337e-227	32.7135	195	199547382	970	2169.35	1620.92	7.34092e-08	5.77564e-219	30.5194	194	199547397	442	348.321	1488.79	0.000163662	3.12255e-72	19.3804	74	199547388	ENSG00000081277	ENSG00000081277	0	27277
chr1	199585881	199586261	381	region1256	FALSE	FALSE	TRUE	FALSE	1256	NA	NA	NA	NA	NA	NA	NA	NA	NA	NA	NA	NA	NA	NA	NA	NA	971	417.967	161.048	0.000558574	2.86444e-44	12.5801	56	199586073	NA	NA	NA	NA	NA	NA	NA	NA	ENSG00000118194	ENSG00000118194	8498	27170
chr1	199639628	199640215	588	region1257	FALSE	FALSE	TRUE	TRUE	1257	NA	NA	NA	NA	NA	NA	NA	NA	NA	NA	NA	NA	NA	NA	NA	NA	972	130.855	272.297	0.00492955	9.84306e-28	10.2967	38	199639880	444	64.3888	129.417	0.00958835	1.0517e-07	5.79885	16	199639924	ENSG00000159173	ENSG00000159166	0	-4275
chr1	199712068	199712995	928	region1258	FALSE	TRUE	TRUE	TRUE	1258	NA	NA	NA	NA	NA	NA	NA	NA	930	267.809	682.256	3.11387e-06	2.1425e-77	18.1806	82	199712521	973	360.249	433.54	1.06976e-05	6.98136e-58	15.0078	67	199712557	445	128.272	449.889	0.000769127	1.52827e-18	8.38753	30	199712540	ENSG00000159176	ENSG00000174307	6286	-7080
chr1	199715836	199716997	1162	region1259	FALSE	TRUE	FALSE	FALSE	1259	NA	NA	NA	NA	NA	NA	NA	NA	931	146.172	153.129	0.00374393	2.30924e-25	10.311	34	199716214	NA	NA	NA	NA	NA	NA	NA	NA	NA	NA	NA	NA	NA	NA	NA	NA	ENSG00000159176	ENSG00000174307	2284	-10848
chr1	199718205	199719408	1204	region1260	TRUE	TRUE	TRUE	TRUE	1260	197	86.8771	64.2442	0.000455502	4.11718e-10	6.05862	24	199718670	932	757.737	1784.73	3.76041e-07	2.65834e-193	37.9606	152	199718690	974	765.329	629.49	8.46554e-07	7.92666e-92	19.5812	95	199718687	446	616.874	947.841	5.17308e-05	2.96955e-58	16.3212	65	199718709	ENSG00000159176	ENSG00000174307	0	-13217
chr1	199739125	199739580	456	region1261	FALSE	TRUE	TRUE	FALSE	1261	NA	NA	NA	NA	NA	NA	NA	NA	933	447.635	955.592	6.81044e-07	1.05478e-107	27.401	93	199739345	975	868.251	717.017	3.56824e-07	4.32056e-126	29.0632	108	199739339	NA	NA	NA	NA	NA	NA	NA	NA	ENSG00000159176	ENSG00000159176	0	5627
chr1	199766462	199766879	418	region1262	FALSE	FALSE	TRUE	FALSE	1262	NA	NA	NA	NA	NA	NA	NA	NA	NA	NA	NA	NA	NA	NA	NA	NA	976	419.604	351.406	1.57514e-05	1.74852e-63	19.5041	62	199766647	NA	NA	NA	NA	NA	NA	NA	NA	ENSG00000159176	ENSG00000159176	-21255	-21255
chr1	200152262	200153634	1373	region1263	FALSE	FALSE	TRUE	FALSE	1263	NA	NA	NA	NA	NA	NA	NA	NA	NA	NA	NA	NA	NA	NA	NA	NA	977	178.56	191.37	0.00263878	3.62051e-31	11.7098	39	200152447	NA	NA	NA	NA	NA	NA	NA	NA	ENSG00000163431	ENSG00000198892	0	27607
chr1	200273393	200274055	663	region1264	FALSE	FALSE	TRUE	FALSE	1264	NA	NA	NA	NA	NA	NA	NA	NA	NA	NA	NA	NA	NA	NA	NA	NA	978	193.943	178.712	0.00253334	1.04153e-30	11.8024	38	200273623	NA	NA	NA	NA	NA	NA	NA	NA	ENSG00000163435	ENSG00000163435	21633	29697
chr1	200415575	200416440	866	region1265	FALSE	TRUE	TRUE	FALSE	1265	NA	NA	NA	NA	NA	NA	NA	NA	934	152.979	876.14	5.07963e-05	5.15917e-81	19.7208	82	200416049	979	431.658	126.168	0.00352049	4.4726e-43	12.3594	55	200416058	NA	NA	NA	NA	NA	NA	NA	NA	ENSG00000133067	ENSG00000133067	-13121	-13121
chr1	200575543	200576484	942	region1266	FALSE	FALSE	TRUE	FALSE	1266	NA	NA	NA	NA	NA	NA	NA	NA	NA	NA	NA	NA	NA	NA	NA	NA	980	186.147	179.179	0.00478852	4.01347e-33	13.4693	37	200575791	NA	NA	NA	NA	NA	NA	NA	NA	ENSG00000077152	ENSG00000077152	0	1223
chr1	200802637	200803607	971	region1267	FALSE	TRUE	FALSE	FALSE	1267	NA	NA	NA	NA	NA	NA	NA	NA	936	128.78	341.754	0.000467747	6.14526e-32	11.1624	42	200803420	NA	NA	NA	NA	NA	NA	NA	NA	NA	NA	NA	NA	NA	NA	NA	NA	ENSG00000077157	ENSG00000212880	0	24457
chr1	201162395	201163390	996	region1268	FALSE	FALSE	TRUE	FALSE	1268	NA	NA	NA	NA	NA	NA	NA	NA	NA	NA	NA	NA	NA	NA	NA	NA	981	190.693	137.268	0.00576668	3.4764e-31	11.0888	41	201162984	NA	NA	NA	NA	NA	NA	NA	NA	ENSG00000117153	ENSG00000117153	0	997
chr1	201522553	201523852	1300	region1269	FALSE	TRUE	TRUE	TRUE	1269	NA	NA	NA	NA	NA	NA	NA	NA	937	462.932	2125.54	1.25503e-06	6.1917e-181	34.5478	148	201523212	982	907.704	863.04	3.30597e-07	9.35686e-117	23.7448	111	201523203	447	77.4148	258.07	0.00860138	9.30679e-12	6.34323	24	201523210	ENSG00000159388	ENSG00000159388	-17435	-17435
chr1	201524893	201526709	1817	region1270	FALSE	TRUE	TRUE	TRUE	1270	NA	NA	NA	NA	NA	NA	NA	NA	938	1326.42	3556.83	1.26836e-07	7.79884005344216e-317	50.5992	230	201525452	983	2455.88	1111.4	2.12111e-07	2.31521e-225	37.3267	182	201525456	448	373.996	529.978	0.000468452	9.50517e-36	11.6175	48	201525458	ENSG00000159388	ENSG00000159388	-14578	-14578
chr1	201540774	201543138	2365	region1271	FALSE	TRUE	TRUE	FALSE	1271	NA	NA	NA	NA	NA	NA	NA	NA	939	179.883	564.011	3.13543e-05	3.82252e-55	16.9234	58	201541257	984	458.428	818.253	2.47837e-06	6.82732e-108	25.6723	97	201541256	NA	NA	NA	NA	NA	NA	NA	NA	ENSG00000159388	ENSG00000159388	0	0
chr1	201562301	201563947	1647	region1272	FALSE	TRUE	TRUE	TRUE	1272	NA	NA	NA	NA	NA	NA	NA	NA	940	153.081	377.295	0.000143422	3.71561e-45	14.6131	51	201563177	985	800.259	943.27	4.7569e-07	2.61108e-125	28.2384	109	201563201	449	58.1466	171.371	0.0020994	6.69962e-06	4.56713	17	201563357	ENSG00000122176	ENSG00000159388	12429	21014
chr1	201594692	201595176	485	region1273	FALSE	TRUE	TRUE	FALSE	1273	NA	NA	NA	NA	NA	NA	NA	NA	941	173.194	329.932	0.000161793	3.11057e-39	11.8531	51	201594945	986	467.208	284.579	2.40152e-05	2.00286e-51	12.703	66	201594963	NA	NA	NA	NA	NA	NA	NA	NA	ENSG00000122176	ENSG00000122176	-7780	-7780
chr1	201599733	201601198	1466	region1274	FALSE	TRUE	TRUE	FALSE	1274	NA	NA	NA	NA	NA	NA	NA	NA	942	1566.7	3469.47	9.7153e-08	3.43131034784243e-314	54.8319	220	201600792	987	1750.54	1373.93	1.2402e-07	2.80776e-203	37.5132	162	201600784	NA	NA	NA	NA	NA	NA	NA	NA	ENSG00000122176	ENSG00000122176	-12821	-12821
chr1	201603371	201604142	772	region1275	FALSE	TRUE	TRUE	FALSE	1275	NA	NA	NA	NA	NA	NA	NA	NA	943	468.184	649.088	1.65887e-06	7.81934e-84	20.196	84	201603782	988	181.916	179.179	0.00480482	5.47104e-26	9.2057	39	201603756	NA	NA	NA	NA	NA	NA	NA	NA	ENSG00000122176	ENSG00000122176	-16459	-16459
chr1	201664195	201665506	1312	region1276	FALSE	TRUE	TRUE	TRUE	1276	NA	NA	NA	NA	NA	NA	NA	NA	944	1015.76	2286.74	2.46422e-07	2.19589e-218	40.3919	169	201664814	989	1265.06	1090.16	2.10368e-07	7.10641e-164	31.9898	138	201664828	450	466.838	1021.19	0.000110714	4.67897e-58	15.8852	66	201664801	ENSG00000188783	ENSG00000188783	-46000	-46000
chr1	201699108	201699567	460	region1277	FALSE	TRUE	TRUE	FALSE	1277	NA	NA	NA	NA	NA	NA	NA	NA	945	239.547	313.032	8.50614e-05	1.48385e-45	15.9624	48	201699381	990	525.805	134.551	0.000617632	2.0522e-52	16.7399	55	201699348	NA	NA	NA	NA	NA	NA	NA	NA	ENSG00000188783	ENSG00000188783	-11939	-11939
chr1	201861822	201863138	1317	region1278	FALSE	FALSE	TRUE	FALSE	1278	NA	NA	NA	NA	NA	NA	NA	NA	NA	NA	NA	NA	NA	NA	NA	NA	991	686.805	277.696	3.68994e-05	3.58047e-81	22.2748	76	201862915	NA	NA	NA	NA	NA	NA	NA	NA	ENSG00000058668	ENSG00000058668	0	0
chr1	201866168	201866842	675	region1279	FALSE	FALSE	TRUE	FALSE	1279	NA	NA	NA	NA	NA	NA	NA	NA	NA	NA	NA	NA	NA	NA	NA	NA	992	193.3	150.401	0.00388496	5.17571e-27	10.2335	37	201866355	NA	NA	NA	NA	NA	NA	NA	NA	ENSG00000058668	ENSG00000058668	0	3856
chr1	201883461	201886665	3205	region1280	FALSE	TRUE	TRUE	TRUE	1280	NA	NA	NA	NA	NA	NA	NA	NA	946	156.39	457.367	7.60187e-05	7.2492e-97	23.6139	90	201884894	994	195.723	176.679	0.00253545	7.8768e-38	12.1054	48	201885352	451	81.5345	190.648	0.00144649	3.53199e-10	6.59542	19	201884861	ENSG00000058668	ENSG00000058668	0	21149
chr1	201888225	201889259	1035	region1281	FALSE	TRUE	TRUE	TRUE	1281	NA	NA	NA	NA	NA	NA	NA	NA	947	335.08	970.612	9.03782e-07	8.89508e-100	21.6854	98	201888601	995	290.082	369.819	7.27812e-05	3.89969e-43	11.8303	57	201888597	452	97.8483	260.492	0.00165096	1.26549e-14	7.87609	24	201888600	ENSG00000058668	ENSG00000058668	0	25913
chr1	201892778	201893509	732	region1282	FALSE	TRUE	TRUE	FALSE	1282	NA	NA	NA	NA	NA	NA	NA	NA	948	200.793	274.121	0.000295048	8.18465e-42	14.0287	48	201893134	996	110.096	188.978	0.00711275	2.56572e-20	8.30512	32	201893138	NA	NA	NA	NA	NA	NA	NA	NA	ENSG00000058668	ENSG00000058668	0	30466
chr1	201898493	201899427	935	region1283	FALSE	TRUE	TRUE	FALSE	1283	NA	NA	NA	NA	NA	NA	NA	NA	949	1459.47	2809.28	1.41851e-07	4.21609e-297	55.8318	205	201898767	997	1530.99	1368.86	1.51986e-07	4.2418e-181	35.6612	146	201898783	NA	NA	NA	NA	NA	NA	NA	NA	ENSG00000058668	ENSG00000058668	0	36181
chr1	201900905	201901339	435	region1284	FALSE	TRUE	FALSE	FALSE	1284	NA	NA	NA	NA	NA	NA	NA	NA	950	136.653	273.21	0.00131171	3.33212e-31	10.2575	44	201901122	NA	NA	NA	NA	NA	NA	NA	NA	NA	NA	NA	NA	NA	NA	NA	NA	ENSG00000058668	ENSG00000058668	0	38593
chr1	201902947	201904128	1182	region1285	FALSE	TRUE	TRUE	FALSE	1285	NA	NA	NA	NA	NA	NA	NA	NA	951	348.054	553.292	1.98257e-06	3.30377e-70	16.2541	79	201903466	998	1224.79	637.588	5.08763e-07	5.95731e-121	23.1896	117	201903452	NA	NA	NA	NA	NA	NA	NA	NA	ENSG00000058668	ENSG00000058668	0	40635
chr1	201920590	201921610	1021	region1286	FALSE	TRUE	TRUE	TRUE	1286	NA	NA	NA	NA	NA	NA	NA	NA	952	365.599	199.52	0.000161592	1.22549e-46	15.7393	50	201921168	999	162.133	167.145	0.00451865	1.38491e-24	9.89096	34	201921146	453	129.613	515.958	0.00242761	3.46729e-25	11.359	32	201921128	ENSG00000058668	ENSG00000058668	0	58278
chr1	201928075	201929320	1246	region1287	FALSE	TRUE	TRUE	FALSE	1287	NA	NA	NA	NA	NA	NA	NA	NA	953	164.484	140.456	0.00227391	2.4312e-26	10.2096	36	201928411	1000	558.473	312.258	5.859e-06	2.54273e-66	17.3106	71	201928408	NA	NA	NA	NA	NA	NA	NA	NA	ENSG00000058668	ENSG00000058668	0	65763
chr1	201947129	201948154	1026	region1288	FALSE	TRUE	TRUE	FALSE	1288	NA	NA	NA	NA	NA	NA	NA	NA	954	828.043	778.82	1.33247e-06	3.31956e-121	25.5298	111	201947517	1001	228.069	281.143	0.000243124	3.49857e-33	10.0709	48	201947469	NA	NA	NA	NA	NA	NA	NA	NA	ENSG00000058668	ENSG00000122188	0	-52806
chr1	202031039	202032090	1052	region1289	FALSE	FALSE	TRUE	FALSE	1289	NA	NA	NA	NA	NA	NA	NA	NA	NA	NA	NA	NA	NA	NA	NA	NA	1002	335.316	116.913	0.00542725	4.01624e-37	11.7808	48	202031268	NA	NA	NA	NA	NA	NA	NA	NA	ENSG00000058673	ENSG00000058673	0	0
chr1	202096987	202097626	640	region1290	FALSE	FALSE	TRUE	FALSE	1290	NA	NA	NA	NA	NA	NA	NA	NA	NA	NA	NA	NA	NA	NA	NA	NA	1003	400.99	313.979	3.07348e-05	3.93623e-48	11.4886	66	202097291	NA	NA	NA	NA	NA	NA	NA	NA	ENSG00000182004	ENSG00000182004	0	0
chr1	202277679	202278691	1013	region1291	FALSE	TRUE	TRUE	FALSE	1291	NA	NA	NA	NA	NA	NA	NA	NA	955	154.953	314.739	0.000228954	1.74888e-35	11.9367	45	202278409	1004	491.492	460.611	1.78256e-06	2.54677e-69	17.5611	74	202278401	NA	NA	NA	NA	NA	NA	NA	NA	ENSG00000176754	ENSG00000176754	-668	-668
chr1	202334296	202334909	614	region1292	FALSE	TRUE	FALSE	FALSE	1292	NA	NA	NA	NA	NA	NA	NA	NA	956	213.947	408.554	4.63961e-05	6.4121e-49	10.8792	70	202334712	NA	NA	NA	NA	NA	NA	NA	NA	NA	NA	NA	NA	NA	NA	NA	NA	ENSG00000143842	ENSG00000143842	0	25430
chr1	202337730	202339513	1784	region1293	FALSE	TRUE	TRUE	TRUE	1293	NA	NA	NA	NA	NA	NA	NA	NA	957	1326.28	3174.97	1.33981e-07	0	54.9057	234	202338221	1006	287.746	259.96	0.000223858	2.25523e-42	12.0625	55	202338942	454	73.9886	425.014	0.00798174	2.53542e-19	8.26906	32	202338946	ENSG00000143842	ENSG00000143842	0	28864
chr1	202646692	202648244	1553	region1294	TRUE	TRUE	TRUE	TRUE	1294	202	113.047	28.0714	0.00192068	1.48892e-08	4.716	28	202647668	958	515.968	696.428	1.30736e-06	8.25905e-99	24.0784	91	202647952	1007	935.741	1320.23	3.64272e-07	8.55736e-137	22.2454	137	202647687	455	110.816	227.286	0.00218083	2.23548e-10	5.48574	25	202647686	ENSG00000158615	ENSG00000158615	0	0
chr1	202655823	202656829	1007	region1295	FALSE	TRUE	TRUE	TRUE	1295	NA	NA	NA	NA	NA	NA	NA	NA	959	1656.28	2481.01	2.24516e-07	2.84073e-275	59.7422	182	202656562	1008	2332.15	1593.57	6.74768e-08	2.81845e-261	54.2261	180	202656563	456	113.971	1520.82	0.00106543	2.42103e-67	22.6333	61	202656534	ENSG00000133056	ENSG00000158615	1564	-8281
chr1	202701226	202701606	381	region1296	FALSE	FALSE	TRUE	FALSE	1296	NA	NA	NA	NA	NA	NA	NA	NA	NA	NA	NA	NA	NA	NA	NA	NA	1009	132.927	171.152	0.00770608	1.72429e-22	7.50891	40	202701421	NA	NA	NA	NA	NA	NA	NA	NA	ENSG00000133056	ENSG00000133056	0	24491
chr1	202729453	202731397	1945	region1297	FALSE	TRUE	TRUE	FALSE	1297	NA	NA	NA	NA	NA	NA	NA	NA	960	155.82	431.772	7.39221e-05	2.78663e-86	22.9745	80	202730890	1010	758.642	599.26	8.96763e-07	3.54879e-104	24.412	96	202730898	NA	NA	NA	NA	NA	NA	NA	NA	ENSG00000133056	ENSG00000133056	-3356	-3356
chr1	203062777	203063178	402	region1298	FALSE	FALSE	TRUE	FALSE	1298	NA	NA	NA	NA	NA	NA	NA	NA	NA	NA	NA	NA	NA	NA	NA	NA	1011	296.903	175.238	0.000722442	1.65691e-32	9.34035	50	203062965	NA	NA	NA	NA	NA	NA	NA	NA	ENSG00000163531	ENSG00000163531	-1268	-1268
chr1	203067111	203068246	1136	region1299	FALSE	TRUE	FALSE	FALSE	1299	NA	NA	NA	NA	NA	NA	NA	NA	961	94.2838	142.946	0.00819084	1.40952e-21	8.43604	34	203067916	NA	NA	NA	NA	NA	NA	NA	NA	NA	NA	NA	NA	NA	NA	NA	NA	ENSG00000163531	ENSG00000163531	0	2665
chr1	203072574	203073871	1298	region1300	FALSE	TRUE	TRUE	FALSE	1300	NA	NA	NA	NA	NA	NA	NA	NA	962	442.511	324.809	1.75061e-05	9.95085e-83	19.3516	85	203073326	1012	413.009	295.269	4.48614e-05	4.8615e-49	12.8502	62	203073341	NA	NA	NA	NA	NA	NA	NA	NA	ENSG00000163531	ENSG00000163531	0	8128
chr1	203080112	203081147	1036	region1301	FALSE	TRUE	TRUE	TRUE	1301	NA	NA	NA	NA	NA	NA	NA	NA	963	776.048	1967.9	3.56855e-07	9.181e-165	36.7019	129	203080810	1013	1221.15	555.87	5.8537e-07	4.19151e-113	26.285	101	203080810	457	150.296	732.673	0.00167539	8.9452e-35	13.8065	40	203080813	ENSG00000163531	ENSG00000163531	0	15666
chr1	203125483	203126315	833	region1302	FALSE	TRUE	TRUE	FALSE	1302	NA	NA	NA	NA	NA	NA	NA	NA	964	412.637	752.685	1.04724e-06	1.18585e-91	22.0816	88	203125679	1014	360.249	213.104	0.000338887	6.87132e-42	12.1387	54	203125682	NA	NA	NA	NA	NA	NA	NA	NA	ENSG00000163531	ENSG00000163531	0	61037
chr1	203212576	203213880	1305	region1303	FALSE	TRUE	TRUE	FALSE	1303	NA	NA	NA	NA	NA	NA	NA	NA	965	558.471	1186.97	5.87239e-07	7.36428e-132	28.4086	115	203213300	1015	701.58	697.634	5.7233e-07	1.99526e-102	22.4384	99	203213288	NA	NA	NA	NA	NA	NA	NA	NA	ENSG00000163531	ENSG00000184144	0	-65083
chr1	203468616	203469534	919	region1304	FALSE	TRUE	TRUE	TRUE	1304	NA	NA	NA	NA	NA	NA	NA	NA	966	479.862	949.65	8.99755e-07	1.43192e-108	26.402	96	203468944	1016	863.298	835.565	3.86242e-07	2.82475e-113	25.922	102	203468946	458	313.57	833.238	0.00022175	2.83067e-44	16.245	47	203468968	ENSG00000133069	ENSG00000133069	0	4955
chr1	203497813	203498805	993	region1305	FALSE	TRUE	TRUE	TRUE	1305	NA	NA	NA	NA	NA	NA	NA	NA	967	936.134	1641.35	3.68702e-07	5.67427e-168	28.6074	150	203498329	1017	1602.72	1018.64	2.00139e-07	1.26935e-163	27.4716	149	203498285	459	54.8536	114.19	0.00794826	0.000345446	4.20441	13	203498328	ENSG00000133069	ENSG00000133069	0	34152
chr1	203523689	203524493	805	region1306	FALSE	TRUE	FALSE	FALSE	1306	NA	NA	NA	NA	NA	NA	NA	NA	968	178.101	214.759	0.00101917	1.31202e-33	10.5141	47	203524238	NA	NA	NA	NA	NA	NA	NA	NA	NA	NA	NA	NA	NA	NA	NA	NA	ENSG00000163545	ENSG00000163545	13323	33013
chr1	203527140	203528079	940	region1307	FALSE	TRUE	TRUE	FALSE	1307	NA	NA	NA	NA	NA	NA	NA	NA	969	275.393	656.55	2.98756e-06	1.33506e-73	19.4692	74	203527642	1018	479.862	599.294	4.40058e-06	2.86194e-72	18.8753	74	203527641	NA	NA	NA	NA	NA	NA	NA	NA	ENSG00000163545	ENSG00000163545	9737	29427
chr1	203548648	203550332	1685	region1308	FALSE	TRUE	TRUE	TRUE	1308	NA	NA	NA	NA	NA	NA	NA	NA	970	889.972	1791.48	3.31677e-07	2.09243e-202	41.0246	154	203549381	1019	1184.43	1224.59	2.36093e-07	4.93947e-159	32.1882	133	203549376	460	261.693	984.495	0.000124341	3.82032e-48	15.1517	55	203549469	ENSG00000163545	ENSG00000163545	0	7174
chr1	203551782	203553504	1723	region1309	FALSE	TRUE	TRUE	FALSE	1309	NA	NA	NA	NA	NA	NA	NA	NA	971	397.555	337.657	1.22736e-05	3.55312e-64	17.797	67	203552227	1020	703.166	547.074	7.3191e-07	7.76819e-131	27.1568	117	203552231	NA	NA	NA	NA	NA	NA	NA	NA	ENSG00000163545	ENSG00000163545	0	4002
chr1	203574283	203575777	1495	region1310	FALSE	TRUE	TRUE	FALSE	1310	NA	NA	NA	NA	NA	NA	NA	NA	972	538.516	1041.81	8.17709e-07	8.18427e-129	26.6695	116	203575234	1021	191.723	118.114	0.00864825	8.52982e-23	7.43887	41	203575248	NA	NA	NA	NA	NA	NA	NA	NA	ENSG00000162873	ENSG00000163545	0	-16777
chr1	203716258	203717933	1676	region1311	FALSE	TRUE	TRUE	TRUE	1311	NA	NA	NA	NA	NA	NA	NA	NA	973	412.637	1017.19	7.10553e-07	4.4617e-112	26.2186	100	203716643	1022	231.096	318.758	0.000126743	6.47083e-44	13.3406	53	203716609	461	138.441	806.462	0.000748681	3.13004e-39	13.2577	48	203716615	ENSG00000117266	ENSG00000117266	-22417	-22417
chr1	203764221	203765366	1146	region1312	FALSE	TRUE	TRUE	TRUE	1312	NA	NA	NA	NA	NA	NA	NA	NA	974	448.119	744.392	1.06948e-06	2.63112e-97	23.8166	90	203764532	1023	378.511	550.318	8.39691e-06	2.50121e-60	16.0619	67	203764544	462	115.879	282.34	0.00164282	5.74857e-16	7.58062	28	203764544	ENSG00000117266	ENSG00000117266	0	23871
chr1	203778996	203779940	945	region1313	FALSE	TRUE	FALSE	FALSE	1313	NA	NA	NA	NA	NA	NA	NA	NA	975	112.665	199.16	0.00198868	8.80076e-25	10.0123	34	203779215	NA	NA	NA	NA	NA	NA	NA	NA	NA	NA	NA	NA	NA	NA	NA	NA	ENSG00000117266	ENSG00000174514	10452	-24845
chr1	203866450	203868117	1668	region1314	FALSE	TRUE	TRUE	TRUE	1314	NA	NA	NA	NA	NA	NA	NA	NA	976	97.0326	167.097	0.00464343	8.9162e-22	9.93206	29	203867403	1024	220.131	730.003	0.000100695	1.16953e-68	20.4136	66	203867384	463	73.3696	100.723	0.00568142	1.31905e-05	4.73456	15	203867281	ENSG00000158711	ENSG00000158711	0	506
chr1	203923341	203924006	666	region1315	FALSE	FALSE	TRUE	FALSE	1315	NA	NA	NA	NA	NA	NA	NA	NA	NA	NA	NA	NA	NA	NA	NA	NA	1025	480.654	262.786	9.6075e-05	4.56583e-49	12.3238	64	203923619	NA	NA	NA	NA	NA	NA	NA	NA	ENSG00000158715	ENSG00000158715	-7088	-7088
chr1	203984844	203986568	1725	region1316	FALSE	TRUE	TRUE	TRUE	1316	NA	NA	NA	NA	NA	NA	NA	NA	977	108.854	506.015	0.000322956	7.28014e-49	19.5794	44	203985374	1026	580.081	819.578	1.20819e-06	9.34846e-98	31.1588	76	203985359	464	55.7854	165.972	0.00105643	4.02198e-06	5.0407	15	203985419	ENSG00000069275	ENSG00000069275	0	0
chr1	204008453	204008856	404	region1317	FALSE	FALSE	FALSE	TRUE	1317	NA	NA	NA	NA	NA	NA	NA	NA	NA	NA	NA	NA	NA	NA	NA	NA	NA	NA	NA	NA	NA	NA	NA	NA	465	285.453	275.739	0.00037108	6.98667e-20	11.6471	22	204008648	ENSG00000117280	ENSG00000117280	0	2344
chr1	204010370	204011620	1251	region1318	FALSE	TRUE	TRUE	FALSE	1318	NA	NA	NA	NA	NA	NA	NA	NA	978	115.01	269.801	0.00148933	1.63283e-35	15.6635	35	204011028	1027	518.427	782.329	9.32227e-07	1.37518e-93	28.8113	76	204011035	NA	NA	NA	NA	NA	NA	NA	NA	ENSG00000117280	ENSG00000117280	0	0
chr1	204062017	204062647	631	region1319	FALSE	TRUE	TRUE	FALSE	1319	NA	NA	NA	NA	NA	NA	NA	NA	979	163.006	110.482	0.00498029	4.48146e-24	11.9412	27	204062422	1028	246.985	135.542	0.00618276	8.31917e-29	12.8853	32	204062424	NA	NA	NA	NA	NA	NA	NA	NA	ENSG00000162877	ENSG00000133065	1130	-13196
chr1	204153026	204154011	986	region1320	FALSE	TRUE	TRUE	FALSE	1320	NA	NA	NA	NA	NA	NA	NA	NA	980	136.531	143.019	0.00592015	3.66539e-23	11.7476	26	204153712	1029	131.392	197.11	0.00456747	1.18544e-25	12.1398	29	204153719	NA	NA	NA	NA	NA	NA	NA	NA	ENSG00000174502	ENSG00000174502	0	25200
chr1	204456201	204457669	1469	region1321	FALSE	TRUE	TRUE	TRUE	1321	NA	NA	NA	NA	NA	NA	NA	NA	981	535.697	1166.32	7.47611e-07	2.04805e-129	39.6618	92	204457083	1030	671.666	498.446	1.54788e-06	6.5787e-85	27.7349	69	204457079	466	409.538	555.59	8.65603e-05	3.10106e-40	17.3574	39	204457077	ENSG00000196533	ENSG00000196533	-931	-931
chr1	204597898	204598288	391	region1322	FALSE	TRUE	FALSE	FALSE	1322	NA	NA	NA	NA	NA	NA	NA	NA	982	82.7682	188.839	0.00818601	7.28014e-22	11.3125	25	204598090	NA	NA	NA	NA	NA	NA	NA	NA	NA	NA	NA	NA	NA	NA	NA	NA	ENSG00000163486	ENSG00000163486	0	15078
chr1	204709231	204710177	947	region1323	FALSE	TRUE	TRUE	FALSE	1323	NA	NA	NA	NA	NA	NA	NA	NA	983	315.995	531.868	4.30521e-06	1.036e-67	24.1938	57	204709607	1031	583.51	322.454	7.26796e-06	6.56372e-71	23.9997	61	204709607	NA	NA	NA	NA	NA	NA	NA	NA	ENSG00000143466	ENSG00000143466	-242	-242
chr1	204710337	204711994	1658	region1324	FALSE	FALSE	TRUE	FALSE	1324	NA	NA	NA	NA	NA	NA	NA	NA	NA	NA	NA	NA	NA	NA	NA	NA	1032	169.23	150.721	0.00592018	8.31917e-29	12.8853	32	204711610	NA	NA	NA	NA	NA	NA	NA	NA	ENSG00000143466	ENSG00000143466	0	0
chr1	204721078	204721800	723	region1325	FALSE	FALSE	TRUE	FALSE	1325	NA	NA	NA	NA	NA	NA	NA	NA	NA	NA	NA	NA	NA	NA	NA	NA	1033	380.404	634.126	1.03085e-05	3.67147e-74	25.3345	62	204721330	NA	NA	NA	NA	NA	NA	NA	NA	ENSG00000143466	ENSG00000143466	0	10659
chr1	204743527	204744691	1165	region1326	FALSE	TRUE	TRUE	TRUE	1326	NA	NA	NA	NA	NA	NA	NA	NA	984	452.48	727.377	1.26297e-06	5.35587e-88	22.0651	84	204743962	1034	594.694	819.291	1.17839e-06	1.29652e-88	21.1574	87	204743953	468	64.7525	476.945	0.00278905	7.84585e-19	10.6705	23	204743952	ENSG00000136653	ENSG00000136653	-2811	-2811
chr1	204745506	204746608	1103	region1327	FALSE	TRUE	TRUE	FALSE	1327	NA	NA	NA	NA	NA	NA	NA	NA	985	183.442	147.293	0.00483984	6.08948e-28	12.7716	31	204746098	1035	265.864	156.253	0.00294336	1.56506e-30	12.7604	35	204746016	NA	NA	NA	NA	NA	NA	NA	NA	ENSG00000136653	ENSG00000136653	-894	-894
chr1	204746672	204747907	1236	region1328	FALSE	FALSE	TRUE	FALSE	1328	NA	NA	NA	NA	NA	NA	NA	NA	NA	NA	NA	NA	NA	NA	NA	NA	1036	227.67	422.514	8.27301e-05	1.09761e-60	21.1894	55	204747483	NA	NA	NA	NA	NA	NA	NA	NA	ENSG00000136653	ENSG00000136653	0	0
chr1	204755776	204757399	1624	region1329	FALSE	TRUE	TRUE	FALSE	1329	NA	NA	NA	NA	NA	NA	NA	NA	986	135.865	156.789	0.00391083	1.08141e-24	11.9533	28	204756398	1037	380.404	334.521	2.82969e-05	9.04836e-51	19.3025	47	204756391	NA	NA	NA	NA	NA	NA	NA	NA	ENSG00000136653	ENSG00000136653	0	8274
chr1	204778003	204779101	1099	region1330	FALSE	TRUE	TRUE	FALSE	1330	NA	NA	NA	NA	NA	NA	NA	NA	987	361.863	411.706	5.1617e-06	4.87955e-64	20.2189	61	204778463	1038	190.964	343.834	0.000349193	2.46207e-37	13.1736	44	204778454	NA	NA	NA	NA	NA	NA	NA	NA	ENSG00000136653	ENSG00000136653	0	30501
chr1	204795120	204795995	876	region1331	FALSE	TRUE	TRUE	FALSE	1331	NA	NA	NA	NA	NA	NA	NA	NA	988	251.761	260.168	0.000188694	9.29972e-48	18.0268	46	204795518	1039	219.882	336.325	0.000232606	8.8481e-36	13.8051	40	204795459	NA	NA	NA	NA	NA	NA	NA	NA	ENSG00000136653	ENSG00000136653	0	47618
chr1	204848988	204850064	1077	region1332	FALSE	TRUE	FALSE	FALSE	1332	NA	NA	NA	NA	NA	NA	NA	NA	989	240.638	562.498	9.75464e-06	2.24667e-64	23.7886	54	204849605	NA	NA	NA	NA	NA	NA	NA	NA	NA	NA	NA	NA	NA	NA	NA	NA	ENSG00000143486	ENSG00000143486	0	2463
chr1	204852287	204852761	475	region1333	FALSE	FALSE	TRUE	FALSE	1333	NA	NA	NA	NA	NA	NA	NA	NA	NA	NA	NA	NA	NA	NA	NA	NA	1040	168.113	292.444	0.000580441	3.24265e-37	12.7715	45	204852560	NA	NA	NA	NA	NA	NA	NA	NA	ENSG00000143486	ENSG00000143486	0	0
chr1	204882968	204883937	970	region1334	FALSE	TRUE	TRUE	FALSE	1334	NA	NA	NA	NA	NA	NA	NA	NA	990	136.531	287.907	0.00133667	5.96568e-37	16.0986	36	204883447	1041	1483.11	767.549	3.14238e-07	3.16039e-151	43.2987	106	204883455	NA	NA	NA	NA	NA	NA	NA	NA	ENSG00000143479	ENSG00000143479	0	16237
chr1	204912075	204912998	924	region1335	FALSE	TRUE	TRUE	FALSE	1335	NA	NA	NA	NA	NA	NA	NA	NA	991	128.419	358.215	0.000484777	1.89618e-36	14.9748	38	204912511	1042	332.109	318.387	4.71261e-05	2.63882e-41	16.0894	42	204912508	NA	NA	NA	NA	NA	NA	NA	NA	ENSG00000143479	ENSG00000162889	0	-11914
chr1	205006130	205006932	803	region1336	FALSE	TRUE	TRUE	FALSE	1336	NA	NA	NA	NA	NA	NA	NA	NA	992	121.894	697.703	0.000105637	7.08778e-61	22.2578	53	205006560	1043	217.531	249.123	0.000827964	1.59831e-33	14.4769	35	205006566	NA	NA	NA	NA	NA	NA	NA	NA	ENSG00000136634	ENSG00000136634	639	5530
chr1	205007894	205008333	440	region1337	FALSE	TRUE	FALSE	FALSE	1337	NA	NA	NA	NA	NA	NA	NA	NA	993	168.854	121.061	0.00644961	1.46984e-24	11.5191	29	205008094	NA	NA	NA	NA	NA	NA	NA	NA	NA	NA	NA	NA	NA	NA	NA	NA	ENSG00000136634	ENSG00000136634	0	4129
chr1	205034528	205035068	541	region1338	FALSE	TRUE	TRUE	FALSE	1338	NA	NA	NA	NA	NA	NA	NA	NA	994	142.169	109.025	0.00732083	2.11534e-17	8.98425	24	205034735	1044	218.087	236.615	0.00122952	7.16457e-34	13.1395	39	205034745	NA	NA	NA	NA	NA	NA	NA	NA	ENSG00000142224	ENSG00000142224	-3770	-3770
chr1	205194821	205195903	1083	region1339	FALSE	TRUE	TRUE	FALSE	1339	NA	NA	NA	NA	NA	NA	NA	NA	995	294.992	949.035	2.01157e-06	3.93133e-113	35.8235	83	205195623	1045	301.574	595.417	1.82911e-05	2.79737e-58	20.7834	53	205195601	NA	NA	NA	NA	NA	NA	NA	NA	ENSG00000162897	ENSG00000162896	2230	-8391
chr1	205560901	205562493	1593	region1340	FALSE	FALSE	TRUE	FALSE	1340	NA	NA	NA	NA	NA	NA	NA	NA	NA	NA	NA	NA	NA	NA	NA	NA	1046	348.352	490.14	9.52275e-06	1.05121e-61	22.2563	54	205561809	NA	NA	NA	NA	NA	NA	NA	NA	ENSG00000196352	ENSG00000196352	0	0
chr1	205651669	205653415	1747	region1341	FALSE	TRUE	TRUE	TRUE	1341	NA	NA	NA	NA	NA	NA	NA	NA	996	477.839	1360.37	8.42161e-07	1.69746e-149	44.8151	102	205652079	1048	215.322	339.316	0.000241384	4.22639e-39	16.0854	39	205652971	470	158.289	55.1938	0.00472139	1.46578e-07	6.58314	12	205652333	ENSG00000117322	ENSG00000117322	-40878	-40878
chr1	205884714	205885558	845	region1342	FALSE	TRUE	TRUE	FALSE	1342	NA	NA	NA	NA	NA	NA	NA	NA	997	273.192	172.345	0.00119433	2.11028e-38	16.5337	37	205885122	1049	218.47	147.782	0.00379045	5.9906e-31	13.7584	33	205885078	NA	NA	NA	NA	NA	NA	NA	NA	ENSG00000203710	ENSG00000197721	2982	-23844
chr1	205991206	205992583	1378	region1343	FALSE	TRUE	TRUE	FALSE	1343	NA	NA	NA	NA	NA	NA	NA	NA	998	581.162	842.195	9.69108e-07	6.59204e-103	24.661	94	205992101	1050	618.222	553.211	1.5195e-06	3.05682e-97	22.9755	92	205992068	NA	NA	NA	NA	NA	NA	NA	NA	ENSG00000117335	ENSG00000117335	0	0
chr1	206006912	206007407	496	region1344	FALSE	TRUE	FALSE	FALSE	1344	NA	NA	NA	NA	NA	NA	NA	NA	999	143.911	113.4	0.00984553	1.55357e-22	9.44016	32	206007099	NA	NA	NA	NA	NA	NA	NA	NA	NA	NA	NA	NA	NA	NA	NA	NA	ENSG00000117335	ENSG00000117335	0	14887
chr1	206015959	206016469	511	region1345	FALSE	FALSE	TRUE	FALSE	1345	NA	NA	NA	NA	NA	NA	NA	NA	NA	NA	NA	NA	NA	NA	NA	NA	1051	181.274	171.723	0.00534394	2.28623e-25	9.99508	35	206016273	NA	NA	NA	NA	NA	NA	NA	NA	ENSG00000117335	ENSG00000117335	0	23934
chr1	206071553	206072664	1112	region1346	FALSE	TRUE	TRUE	TRUE	1346	NA	NA	NA	NA	NA	NA	NA	NA	1000	513.118	1114.93	7.85482e-07	4.54119e-125	27.628	110	206072031	1052	998.133	843.898	3.01565e-07	7.95317e-132	27.1547	118	206072035	471	151.908	93.7431	0.00749707	8.2283e-08	5.08376	20	206072026	ENSG00000203709	ENSG00000203709	0	36452
chr1	206108899	206109569	671	region1347	FALSE	FALSE	TRUE	FALSE	1347	NA	NA	NA	NA	NA	NA	NA	NA	NA	NA	NA	NA	NA	NA	NA	NA	1053	225.623	329.607	0.000217956	1.3683e-45	13.4638	55	206109269	NA	NA	NA	NA	NA	NA	NA	NA	ENSG00000203709	ENSG00000203709	0	0
chr1	206371640	206372905	1266	region1348	FALSE	FALSE	TRUE	FALSE	1348	NA	NA	NA	NA	NA	NA	NA	NA	NA	NA	NA	NA	NA	NA	NA	NA	1054	286.477	137.072	0.00274882	8.00682e-33	11.5801	42	206372366	NA	NA	NA	NA	NA	NA	NA	NA	ENSG00000076356	ENSG00000076356	0	111383
chr1	206484195	206484934	740	region1349	FALSE	FALSE	TRUE	FALSE	1349	NA	NA	NA	NA	NA	NA	NA	NA	NA	NA	NA	NA	NA	NA	NA	NA	1055	391.989	212.894	0.000361327	1.04747e-48	15.2703	54	206484731	NA	NA	NA	NA	NA	NA	NA	NA	ENSG00000076356	ENSG00000076356	0	0
chr1	206651828	206652477	650	region1350	FALSE	TRUE	TRUE	FALSE	1350	NA	NA	NA	NA	NA	NA	NA	NA	1001	373.498	786.861	1.01448e-06	7.81934e-84	20.196	84	206652233	1056	507.21	142.62	0.000374786	1.80298e-45	12.8008	57	206652237	NA	NA	NA	NA	NA	NA	NA	NA	ENSG00000076356	ENSG00000076356	-167540	-167540
chr1	206658166	206659024	859	region1351	FALSE	TRUE	FALSE	TRUE	1351	NA	NA	NA	NA	NA	NA	NA	NA	1002	112.665	268.335	0.00149716	4.29685e-29	11.304	37	206658827	NA	NA	NA	NA	NA	NA	NA	NA	472	94.4481	78.9861	0.00157127	8.36123e-07	5.66592	14	206658819	ENSG00000076356	ENSG00000076356	-173878	-173878
chr1	206661349	206661942	594	region1352	FALSE	TRUE	TRUE	FALSE	1352	NA	NA	NA	NA	NA	NA	NA	NA	1003	236.243	212.43	0.000582396	2.74948e-38	11.173	52	206661564	1057	185.711	139.292	0.00992863	3.0817e-21	7.39429	38	206661568	NA	NA	NA	NA	NA	NA	NA	NA	ENSG00000076356	ENSG00000076356	-177061	-177061
chr1	206745418	206745840	423	region1353	FALSE	TRUE	TRUE	FALSE	1353	NA	NA	NA	NA	NA	NA	NA	NA	1004	169.827	219.953	0.000398837	2.22198e-34	13.0608	40	206745612	1058	729.323	477.783	8.8224e-07	3.27718e-82	22.7894	76	206745619	NA	NA	NA	NA	NA	NA	NA	NA	ENSG00000076356	ENSG00000076356	-261130	-261130
chr1	206881765	206882667	903	region1354	FALSE	TRUE	TRUE	TRUE	1354	NA	NA	NA	NA	NA	NA	NA	NA	1005	525.264	1068.49	7.994e-07	3.42358e-123	30.0574	103	206882152	1059	456.458	499.98	2.78839e-06	2.23779e-60	17.1612	64	206882156	473	567.255	707.67	3.01201e-05	6.17945e-43	16.7572	44	206882157	ENSG00000076356	ENSG00000076356	-397477	-397477
chr1	207373611	207374748	1138	region1355	FALSE	TRUE	TRUE	FALSE	1355	NA	NA	NA	NA	NA	NA	NA	NA	1006	762.484	2254.67	3.72734e-07	4.48487e-208	48.4566	146	207374096	1060	976.894	480.079	6.22673e-07	5.66304e-112	29.0764	94	207374106	NA	NA	NA	NA	NA	NA	NA	NA	ENSG00000008118	ENSG00000008118	-448920	-448920
chr1	207656076	207656667	592	region1356	FALSE	TRUE	FALSE	FALSE	1356	NA	NA	NA	NA	NA	NA	NA	NA	1007	100.046	278.991	0.00331736	4.82048e-26	9.77753	37	207656341	NA	NA	NA	NA	NA	NA	NA	NA	NA	NA	NA	NA	NA	NA	NA	NA	ENSG00000008118	ENSG00000008118	-167001	-167001
chr1	207661099	207662067	969	region1357	FALSE	FALSE	TRUE	TRUE	1357	NA	NA	NA	NA	NA	NA	NA	NA	NA	NA	NA	NA	NA	NA	NA	NA	1061	286.298	124.097	0.00422816	1.13407e-30	11.1418	40	207661428	474	83.1139	207.65	0.00148157	1.36242e-11	6.93096	21	207661440	ENSG00000008118	ENSG00000008118	-161601	-161601
chr1	207846707	207848332	1626	region1358	FALSE	TRUE	TRUE	TRUE	1358	NA	NA	NA	NA	NA	NA	NA	NA	1008	1621.47	3855.95	7.42747e-08	0	59.0674	246	207847514	1062	1209.35	656.474	4.47078e-07	2.76637e-158	28.1026	142	207847512	475	319.709	1336.68	0.000179641	8.95942e-63	18.0599	66	207847557	ENSG00000008118	ENSG00000008118	0	23039
chr1	208008141	208009046	906	region1359	FALSE	TRUE	TRUE	TRUE	1359	NA	NA	NA	NA	NA	NA	NA	NA	1009	686.805	1186.97	5.66287e-07	1.02889e-137	28.7495	120	208008580	1063	965.376	363.364	2.34597e-06	1.15144e-98	21.6289	97	208008589	476	211.687	379.534	0.00151622	1.81481e-19	8.33994	32	208008594	ENSG00000009790	ENSG00000215821	0	0
chr1	208009119	208010392	1274	region1360	FALSE	TRUE	TRUE	FALSE	1360	NA	NA	NA	NA	NA	NA	NA	NA	1010	406.14	995.482	7.23174e-07	1.20376e-108	26.9036	95	208009538	1064	869.736	750.176	3.52967e-07	3.91201e-111	25.8294	100	208009540	NA	NA	NA	NA	NA	NA	NA	NA	ENSG00000009790	ENSG00000215821	0	556
chr1	208024105	208024823	719	region1361	FALSE	FALSE	TRUE	FALSE	1361	NA	NA	NA	NA	NA	NA	NA	NA	NA	NA	NA	NA	NA	NA	NA	NA	1065	190.693	139.179	0.00574178	1.86991e-27	9.11632	42	208024536	NA	NA	NA	NA	NA	NA	NA	NA	ENSG00000162757	ENSG00000162757	0	0
chr1	208369773	208370229	457	region1362	FALSE	TRUE	FALSE	TRUE	1362	NA	NA	NA	NA	NA	NA	NA	NA	1011	91.9985	418.527	0.000990712	8.17843e-39	15.1021	41	208370011	NA	NA	NA	NA	NA	NA	NA	NA	477	134.629	575.37	0.00039962	4.32584e-30	14.2227	32	208369993	ENSG00000143469	ENSG00000082497	0	-102589
chr1	208568587	208569825	1239	region1363	FALSE	TRUE	TRUE	FALSE	1363	NA	NA	NA	NA	NA	NA	NA	NA	1012	141.129	632.634	0.000108056	3.63614e-62	16.8714	67	208568954	1066	472.743	511.168	2.62904e-06	2.10378e-75	18.4114	79	208568956	NA	NA	NA	NA	NA	NA	NA	NA	ENSG00000054392	ENSG00000054392	0	0
chr1	208572405	208573297	893	region1364	FALSE	TRUE	TRUE	TRUE	1364	NA	NA	NA	NA	NA	NA	NA	NA	1013	1582.95	1849.41	5.12417e-07	3.85691e-229	52.3657	157	208572859	1067	1113.37	800.855	2.81001e-07	2.95379e-131	32.5639	106	208572859	479	267.248	473.239	9.38147e-05	1.63053e-29	12.7375	35	208572885	ENSG00000054392	ENSG00000054392	0	3485
chr1	208923929	208925753	1825	region1365	FALSE	TRUE	TRUE	TRUE	1365	NA	NA	NA	NA	NA	NA	NA	NA	1014	776.499	3946.9	1.09449e-06	0	49.7783	244	208925131	1068	1695.06	601.579	6.83418e-07	1.56171e-172	26.7544	160	208925113	481	66.7057	164.188	0.000973738	2.5004e-08	5.5417	19	208924640	ENSG00000143473	ENSG00000054392	0	355009
chr1	209498252	209500029	1778	region1366	FALSE	TRUE	TRUE	FALSE	1366	NA	NA	NA	NA	NA	NA	NA	NA	1015	195.372	733.823	8.19139e-06	1.69508e-66	22.0118	60	209499134	1069	1197.98	1238.75	2.32567e-07	5.59281e-174	42.5662	127	209499134	NA	NA	NA	NA	NA	NA	NA	NA	ENSG00000117625	ENSG00000117625	0	0
chr1	209536303	209536713	411	region1367	FALSE	TRUE	FALSE	FALSE	1367	NA	NA	NA	NA	NA	NA	NA	NA	1016	75.4939	254.279	0.007434	1.0133e-25	11.1452	32	209536501	NA	NA	NA	NA	NA	NA	NA	NA	NA	NA	NA	NA	NA	NA	NA	NA	ENSG00000117625	ENSG00000082512	0	-29867
chr1	209766700	209767657	958	region1368	FALSE	TRUE	TRUE	FALSE	1368	NA	NA	NA	NA	NA	NA	NA	NA	1017	564.214	749.884	1.15e-06	3.56681e-105	26.1747	93	209767122	1070	2100.31	1305.95	1.15417e-07	1.66169e-230	43.7906	173	209767126	NA	NA	NA	NA	NA	NA	NA	NA	ENSG00000198570	ENSG00000198570	-33818	-33818
chr1	209788201	209788693	493	region1369	FALSE	FALSE	TRUE	FALSE	1369	NA	NA	NA	NA	NA	NA	NA	NA	NA	NA	NA	NA	NA	NA	NA	NA	1071	220.844	136.493	0.00766591	1.02847e-26	10.3798	36	209788421	NA	NA	NA	NA	NA	NA	NA	NA	ENSG00000170385	ENSG00000170385	26313	30029
chr1	209812013	209812409	397	region1370	FALSE	TRUE	FALSE	FALSE	1370	NA	NA	NA	NA	NA	NA	NA	NA	1018	78.7915	107.183	0.00877695	4.90106e-14	7.35464	23	209812209	NA	NA	NA	NA	NA	NA	NA	NA	NA	NA	NA	NA	NA	NA	NA	NA	ENSG00000170385	ENSG00000170385	2597	6313
chr1	209920701	209921175	475	region1371	FALSE	TRUE	TRUE	TRUE	1371	NA	NA	NA	NA	NA	NA	NA	NA	1019	211.429	373.235	5.00152e-05	1.49844e-49	15.3137	55	209920929	1072	578.164	257.423	3.30794e-05	5.24795e-56	15.8552	62	209920901	484	70.7671	288.454	0.00341856	3.47672e-14	7.3821	25	209920920	ENSG00000117650	ENSG00000117650	-5118	-5118
chr1	209938177	209938927	751	region1372	FALSE	TRUE	TRUE	FALSE	1372	NA	NA	NA	NA	NA	NA	NA	NA	1020	82.2944	138.33	0.00692305	2.08627e-16	7.62119	27	209938673	1073	220.18	342.033	0.000235961	5.03188e-50	15.5479	55	209938546	NA	NA	NA	NA	NA	NA	NA	NA	ENSG00000117650	ENSG00000117650	-22594	-22594
chr1	210073418	210074072	655	region1373	FALSE	TRUE	TRUE	FALSE	1373	NA	NA	NA	NA	NA	NA	NA	NA	1021	410.221	406.654	6.04682e-06	1.78641e-68	21.1972	64	210073651	1074	787.049	358.315	4.41929e-06	3.23765e-86	23.4197	79	210073649	NA	NA	NA	NA	NA	NA	NA	NA	ENSG00000123684	ENSG00000123684	-2681	-2681
chr1	210174811	210176438	1628	region1374	FALSE	TRUE	TRUE	TRUE	1374	NA	NA	NA	NA	NA	NA	NA	NA	1022	1938.37	4222.58	4.81123e-08	0	60.1127	252	210175558	1075	3807.46	2381.55	1.09734e-08	0	57.7658	250	210175525	486	248.368	937.445	0.000252596	3.87481e-44	13.601	54	210175530	ENSG00000143493	ENSG00000143493	4875	99069
chr1	210179703	210180691	989	region1375	FALSE	TRUE	FALSE	FALSE	1375	NA	NA	NA	NA	NA	NA	NA	NA	1023	441.768	467.703	4.90722e-06	2.82846e-68	17.0959	74	210179971	NA	NA	NA	NA	NA	NA	NA	NA	NA	NA	NA	NA	NA	NA	NA	NA	ENSG00000143493	ENSG00000143493	622	94816
chr1	210226613	210227244	632	region1376	FALSE	TRUE	TRUE	FALSE	1376	NA	NA	NA	NA	NA	NA	NA	NA	1024	632.363	531.542	2.51496e-06	3.30704e-86	18.6923	91	210226836	1076	1208.26	604.577	5.84468e-07	3.52606e-115	22.4035	113	210226837	NA	NA	NA	NA	NA	NA	NA	NA	ENSG00000143493	ENSG00000143493	0	48263
chr1	210274636	210276077	1442	region1377	FALSE	FALSE	TRUE	FALSE	1377	NA	NA	NA	NA	NA	NA	NA	NA	NA	NA	NA	NA	NA	NA	NA	NA	1077	160.237	139.044	0.00775523	4.74187e-19	7.07478	35	210275697	NA	NA	NA	NA	NA	NA	NA	NA	ENSG00000143493	ENSG00000143493	0	0
chr1	210398735	210399637	903	region1378	FALSE	TRUE	TRUE	FALSE	1378	NA	NA	NA	NA	NA	NA	NA	NA	1025	980.477	1155.01	6.74981e-07	4.35091e-160	34.0062	130	210398994	1078	846.463	608.41	8.25355e-07	8.6274e-104	23.0143	99	210398987	NA	NA	NA	NA	NA	NA	NA	NA	ENSG00000143476	ENSG00000143476	53926	122981
chr1	210400994	210401895	902	region1379	FALSE	FALSE	TRUE	FALSE	1379	NA	NA	NA	NA	NA	NA	NA	NA	NA	NA	NA	NA	NA	NA	NA	NA	1079	122.34	237.158	0.00672824	2.27599e-25	8.6923	40	210401418	NA	NA	NA	NA	NA	NA	NA	NA	ENSG00000143476	ENSG00000066027	56185	-123607
chr1	210402208	210403084	877	region1380	FALSE	TRUE	FALSE	FALSE	1380	NA	NA	NA	NA	NA	NA	NA	NA	1026	117.609	168.022	0.00264513	7.01585e-21	7.88559	35	210402716	NA	NA	NA	NA	NA	NA	NA	NA	NA	NA	NA	NA	NA	NA	NA	NA	ENSG00000143476	ENSG00000066027	57399	-122418
chr1	210524635	210526642	2008	region1381	FALSE	FALSE	TRUE	FALSE	1381	NA	NA	NA	NA	NA	NA	NA	NA	NA	NA	NA	NA	NA	NA	NA	NA	1080	205.607	167.718	0.00317498	9.98504e-36	12.3662	44	210525332	NA	NA	NA	NA	NA	NA	NA	NA	ENSG00000066027	ENSG00000066027	0	0
chr1	210654592	210655135	544	region1382	FALSE	FALSE	TRUE	FALSE	1382	NA	NA	NA	NA	NA	NA	NA	NA	NA	NA	NA	NA	NA	NA	NA	NA	1081	303.28	225.394	0.000338157	6.16354e-41	9.86011	62	210654916	NA	NA	NA	NA	NA	NA	NA	NA	ENSG00000065600	ENSG00000065600	0	0
chr1	210717025	210717553	529	region1383	TRUE	TRUE	TRUE	TRUE	1383	206	62.0599	104.002	0.000921207	2.43731e-12	7.48401	23	210717332	1027	124.622	439.752	0.000325366	3.52176e-42	14.9592	46	210717325	1082	690.103	516.008	1.51548e-06	1.00786e-93	24.8294	84	210717336	487	129.97	164.409	0.00363522	8.35122e-12	6.1644	25	210717361	ENSG00000117691	ENSG00000117691	30682	44122
chr1	210728436	210729052	617	region1384	FALSE	TRUE	TRUE	FALSE	1384	NA	NA	NA	NA	NA	NA	NA	NA	1028	808.134	1303.06	4.94308e-07	4.98999e-154	29.5709	134	210728725	1083	1764.98	970.389	2.22899e-07	1.94406e-170	30.3917	148	210728725	NA	NA	NA	NA	NA	NA	NA	NA	ENSG00000117691	ENSG00000117691	42093	55533
chr1	210798194	210799217	1024	region1385	FALSE	FALSE	TRUE	FALSE	1385	NA	NA	NA	NA	NA	NA	NA	NA	NA	NA	NA	NA	NA	NA	NA	NA	1084	310.524	224.553	0.000343274	1.92017e-48	14.785	55	210798713	NA	NA	NA	NA	NA	NA	NA	NA	ENSG00000162772	ENSG00000162772	-6103	-6103
chr1	210806244	210807501	1258	region1386	FALSE	TRUE	FALSE	FALSE	1386	NA	NA	NA	NA	NA	NA	NA	NA	1029	300.513	554.708	4.07789e-06	1.66525e-64	17.9511	67	210807216	NA	NA	NA	NA	NA	NA	NA	NA	NA	NA	NA	NA	NA	NA	NA	NA	ENSG00000162772	ENSG00000162772	0	924
chr1	210822260	210822810	551	region1387	FALSE	FALSE	TRUE	FALSE	1387	NA	NA	NA	NA	NA	NA	NA	NA	NA	NA	NA	NA	NA	NA	NA	NA	1085	350.215	187.342	0.000483977	6.45506e-41	11.2017	56	210822449	NA	NA	NA	NA	NA	NA	NA	NA	ENSG00000162772	ENSG00000162772	0	16940
chr1	210826312	210827640	1329	region1388	FALSE	TRUE	TRUE	TRUE	1388	NA	NA	NA	NA	NA	NA	NA	NA	1030	1928.72	3373.56	8.91329e-08	0	55.1837	237	210826914	1086	1283.75	975.302	2.26078e-07	4.51315e-152	28.8483	134	210826939	488	503.017	1172.98	0.000101841	6.54877e-61	16.8157	67	210826957	ENSG00000162772	ENSG00000162772	0	20992
chr1	210836182	210836898	717	region1389	FALSE	TRUE	FALSE	FALSE	1389	NA	NA	NA	NA	NA	NA	NA	NA	1031	215.426	445.754	3.32861e-05	3.51722e-55	16.556	59	210836656	NA	NA	NA	NA	NA	NA	NA	NA	NA	NA	NA	NA	NA	NA	NA	NA	ENSG00000162772	ENSG00000162771	0	-27541
chr1	210847387	210849715	2329	region1390	FALSE	TRUE	TRUE	FALSE	1390	NA	NA	NA	NA	NA	NA	NA	NA	1032	99.6167	226.966	0.00215327	3.58815e-32	10.692	44	210848514	1087	229.305	177.568	0.00167836	8.41453e-57	15.1894	65	210848557	NA	NA	NA	NA	NA	NA	NA	NA	ENSG00000162772	ENSG00000162771	0	-14724
chr1	210857977	210859275	1299	region1391	FALSE	TRUE	TRUE	FALSE	1391	NA	NA	NA	NA	NA	NA	NA	NA	1033	162.414	230.048	0.000351064	3.01287e-30	8.51219	50	210858282	1088	153.137	331.284	0.000758007	1.68233e-37	8.92484	61	210858296	NA	NA	NA	NA	NA	NA	NA	NA	ENSG00000162772	ENSG00000162771	0	-5164
chr1	210874902	210875512	611	region1392	FALSE	TRUE	TRUE	FALSE	1392	NA	NA	NA	NA	NA	NA	NA	NA	1034	211.468	357.849	6.76318e-05	1.54394e-46	12.3938	60	210875239	1089	802.969	369.318	3.96004e-06	1.43285e-81	17.2534	90	210875234	NA	NA	NA	NA	NA	NA	NA	NA	ENSG00000162771	ENSG00000162771	8165	10463
chr1	210875776	210877392	1617	region1393	FALSE	FALSE	TRUE	FALSE	1393	NA	NA	NA	NA	NA	NA	NA	NA	NA	NA	NA	NA	NA	NA	NA	NA	1090	491.091	171.674	0.000102378	5.53732e-61	16.7056	66	210876427	NA	NA	NA	NA	NA	NA	NA	NA	ENSG00000162771	ENSG00000162771	9039	11337
chr1	210917082	210919444	2363	region1394	FALSE	TRUE	TRUE	TRUE	1394	NA	NA	NA	NA	NA	NA	NA	NA	1035	803.674	1636.37	3.82601e-07	6.31975e-177	30.3916	154	210918717	1091	935.225	568.269	4.26205e-07	5.03234e-136	22.6	135	210918709	489	228.675	733.854	0.000388965	2.28781e-35	11.164	49	210918700	ENSG00000123685	ENSG00000123685	6939	20506
chr1	210920232	210921804	1573	region1395	FALSE	TRUE	TRUE	FALSE	1395	NA	NA	NA	NA	NA	NA	NA	NA	1036	237.944	688.004	5.20916e-06	3.72907e-119	25.8984	108	210920799	1092	304.559	199.495	0.000398255	8.20503e-34	10.5938	47	210920801	NA	NA	NA	NA	NA	NA	NA	NA	ENSG00000123685	ENSG00000123685	4579	18146
chr1	210921840	210923771	1932	region1396	FALSE	TRUE	TRUE	TRUE	1396	NA	NA	NA	NA	NA	NA	NA	NA	1037	2102.76	3207.83	1.19109e-07	3.07765546391524e-313	50.1611	228	210922437	1093	1860.31	1088.94	1.74037e-07	1.3427e-181	31.0504	157	210922912	491	115.468	457.709	0.000448718	6.32339e-24	9.46736	36	210922928	ENSG00000123685	ENSG00000123685	2612	16179
chr1	210931274	210932318	1045	region1397	FALSE	TRUE	TRUE	TRUE	1397	NA	NA	NA	NA	NA	NA	NA	NA	1038	889.061	1870.01	3.17508e-07	2.65571e-182	29.6887	161	210932031	1094	1088.66	579.448	6.02768e-07	6.27596e-117	20.7481	120	210932004	492	508.341	530.568	0.000281998	3.50768e-41	12.2805	54	210932024	ENSG00000123685	ENSG00000123685	0	7632
chr1	210938613	210941721	3109	region1398	FALSE	TRUE	TRUE	TRUE	1398	NA	NA	NA	NA	NA	NA	NA	NA	1039	407.489	1159.63	7.40555e-07	1.6756e-127	29.6682	108	210940532	1095	1828.57	1444.87	1.11204e-07	3.81338e-214	41.2172	164	210940536	494	220.882	231.044	0.00232602	3.37419e-12	5.79946	28	210940496	ENSG00000123685	ENSG00000123685	0	0
chr1	210952250	210953310	1061	region1399	FALSE	TRUE	TRUE	TRUE	1399	NA	NA	NA	NA	NA	NA	NA	NA	1040	750.742	1938.6	3.71997e-07	7.31442e-185	36.72	147	210952771	1096	931.281	962.195	3.07911e-07	6.72078e-126	27.1681	112	210952765	495	145.884	299.784	0.000503132	9.7931e-17	8.50617	26	210952778	ENSG00000123685	ENSG00000123685	-12300	-12300
chr1	210961033	210962741	1709	region1400	FALSE	TRUE	TRUE	FALSE	1400	NA	NA	NA	NA	NA	NA	NA	NA	1041	301.84	831.14	1.74934e-06	1.24463e-110	24.2987	103	210961615	1097	334.519	281.143	7.01396e-05	3.55943e-46	12.5231	59	210961634	NA	NA	NA	NA	NA	NA	NA	NA	ENSG00000117697	ENSG00000123685	3377	-21083
chr1	210966407	210967464	1058	region1401	FALSE	FALSE	TRUE	FALSE	1401	NA	NA	NA	NA	NA	NA	NA	NA	NA	NA	NA	NA	NA	NA	NA	NA	1098	137.335	179.53	0.00681982	6.49053e-34	10.91	46	210966864	NA	NA	NA	NA	NA	NA	NA	NA	ENSG00000117697	ENSG00000123685	0	-26457
chr1	210989996	210990641	646	region1402	FALSE	TRUE	TRUE	FALSE	1402	NA	NA	NA	NA	NA	NA	NA	NA	1042	528.173	531.415	2.51058e-06	8.16827e-78	22.3704	72	210990394	1099	1208.32	564.452	5.52935e-07	1.10958e-127	30.2979	107	210990393	NA	NA	NA	NA	NA	NA	NA	NA	ENSG00000117697	ENSG00000117697	0	41121
chr1	211097835	211098953	1119	region1403	FALSE	FALSE	TRUE	FALSE	1403	NA	NA	NA	NA	NA	NA	NA	NA	NA	NA	NA	NA	NA	NA	NA	NA	1100	241.89	173.669	0.00174325	3.56796e-36	11.6445	47	211098198	NA	NA	NA	NA	NA	NA	NA	NA	ENSG00000198468	ENSG00000198468	0	0
chr1	211098995	211099726	732	region1404	FALSE	FALSE	TRUE	FALSE	1404	NA	NA	NA	NA	NA	NA	NA	NA	NA	NA	NA	NA	NA	NA	NA	NA	1101	187.377	202.235	0.0026831	1.10415e-28	11.0761	37	211099518	NA	NA	NA	NA	NA	NA	NA	NA	ENSG00000162769	ENSG00000162769	0	775
chr1	211111993	211112452	460	region1405	FALSE	FALSE	TRUE	FALSE	1405	NA	NA	NA	NA	NA	NA	NA	NA	NA	NA	NA	NA	NA	NA	NA	NA	1102	250.425	206.627	0.00105023	1.77329e-34	13.4684	39	211112186	NA	NA	NA	NA	NA	NA	NA	NA	ENSG00000162769	ENSG00000162769	0	13773
chr1	211112865	211114247	1383	region1406	FALSE	TRUE	TRUE	FALSE	1406	NA	NA	NA	NA	NA	NA	NA	NA	1043	103.96	478.518	0.000786277	2.88423e-47	15.6747	51	211113078	1103	222.364	236.37	0.00120427	3.30529e-30	11.2215	39	211113086	NA	NA	NA	NA	NA	NA	NA	NA	ENSG00000162769	ENSG00000162769	0	14645
chr1	211155260	211155626	367	region1407	FALSE	FALSE	TRUE	FALSE	1407	NA	NA	NA	NA	NA	NA	NA	NA	NA	NA	NA	NA	NA	NA	NA	NA	1104	229.344	142.934	0.00373278	2.07472e-25	8.26923	42	211155443	NA	NA	NA	NA	NA	NA	NA	NA	ENSG00000162769	ENSG00000143494	19882	-34851
chr1	211167911	211169460	1550	region1408	FALSE	TRUE	TRUE	TRUE	1408	NA	NA	NA	NA	NA	NA	NA	NA	1044	2899.71	5399.11	1.60084e-08	0	65.5049	303	211168832	1105	4119.29	1929.21	2.67279e-08	0	54.6515	271	211168794	496	915.712	4136.09	1.40833e-05	6.31699e-191	38.2461	151	211168834	ENSG00000143494	ENSG00000143494	-21017	-21017
chr1	211170853	211171431	579	region1409	FALSE	TRUE	FALSE	FALSE	1409	NA	NA	NA	NA	NA	NA	NA	NA	1045	89.3334	151.123	0.00790088	7.30668e-22	8.82605	33	211171053	NA	NA	NA	NA	NA	NA	NA	NA	NA	NA	NA	NA	NA	NA	NA	NA	ENSG00000143494	ENSG00000143494	-19046	-19046
chr1	211189997	211190819	823	region1410	FALSE	TRUE	FALSE	FALSE	1410	NA	NA	NA	NA	NA	NA	NA	NA	1046	118.854	126.427	0.00895631	1.61243e-20	8.9594	30	211190453	NA	NA	NA	NA	NA	NA	NA	NA	NA	NA	NA	NA	NA	NA	NA	NA	ENSG00000143494	ENSG00000143494	0	0
chr1	211194459	211195915	1457	region1411	FALSE	TRUE	TRUE	TRUE	1411	NA	NA	NA	NA	NA	NA	NA	NA	1047	2061.01	3217.33	1.07744e-07	0	50.3841	238	211195253	1106	2314.12	1500.89	7.81088e-08	5.25255e-232	38.1426	186	211195269	497	292.437	1015.13	0.000254242	8.06956e-50	15.6006	56	211195263	ENSG00000143494	ENSG00000143494	0	3982
chr1	211218108	211218812	705	region1412	FALSE	FALSE	TRUE	FALSE	1412	NA	NA	NA	NA	NA	NA	NA	NA	NA	NA	NA	NA	NA	NA	NA	NA	1107	322.761	196.287	0.000414536	8.64172e-38	11.5012	50	211218453	NA	NA	NA	NA	NA	NA	NA	NA	ENSG00000143494	ENSG00000143494	0	27631
chr1	211255133	211256007	875	region1413	FALSE	FALSE	TRUE	FALSE	1413	NA	NA	NA	NA	NA	NA	NA	NA	NA	NA	NA	NA	NA	NA	NA	NA	1108	113.93	193.436	0.00702458	4.78663e-24	8.82087	37	211255466	NA	NA	NA	NA	NA	NA	NA	NA	ENSG00000174606	ENSG00000174606	0	0
chr1	211862213	211863737	1525	region1414	FALSE	TRUE	FALSE	FALSE	1414	NA	NA	NA	NA	NA	NA	NA	NA	1048	95.8634	953.258	0.000739979	4.56468e-77	17.7082	83	211862701	NA	NA	NA	NA	NA	NA	NA	NA	NA	NA	NA	NA	NA	NA	NA	NA	ENSG00000136643	ENSG00000117707	348783	-364746
chr1	212456779	212457181	403	region1415	FALSE	FALSE	TRUE	FALSE	1415	NA	NA	NA	NA	NA	NA	NA	NA	NA	NA	NA	NA	NA	NA	NA	NA	1109	391.316	127.435	0.00577737	2.97509e-34	10.0226	50	212456976	NA	NA	NA	NA	NA	NA	NA	NA	ENSG00000143499	ENSG00000143499	-64018	-64018
chr1	212651960	212652315	356	region1416	FALSE	FALSE	FALSE	TRUE	1416	NA	NA	NA	NA	NA	NA	NA	NA	NA	NA	NA	NA	NA	NA	NA	NA	NA	NA	NA	NA	NA	NA	NA	NA	498	78.2527	151.408	0.00463273	2.42103e-09	6.81256	16	212652128	ENSG00000152104	ENSG00000143499	0	130761
chr1	212685821	212686571	751	region1417	FALSE	TRUE	FALSE	FALSE	1417	NA	NA	NA	NA	NA	NA	NA	NA	1049	155.353	190.565	0.000912168	3.49285e-28	11.1532	36	212686031	NA	NA	NA	NA	NA	NA	NA	NA	NA	NA	NA	NA	NA	NA	NA	NA	ENSG00000152104	ENSG00000152104	0	105003
chr1	212766248	212767673	1426	region1418	FALSE	TRUE	TRUE	TRUE	1418	NA	NA	NA	NA	NA	NA	NA	NA	1050	265.635	260.014	0.00019694	6.71908e-43	15.742	45	212767141	1110	197.658	268.746	0.0011517	7.18605e-33	12.6011	39	212767130	499	79.9998	325.647	0.000439808	2.53134e-16	8.27933	26	212767115	ENSG00000152104	ENSG00000152104	0	23901
chr1	212810401	212810852	452	region1419	FALSE	TRUE	TRUE	FALSE	1419	NA	NA	NA	NA	NA	NA	NA	NA	1051	230.048	339.151	6.13931e-05	6.15304e-44	10.682	63	212810655	1111	268.248	232.592	0.000683809	1.0232e-34	8.92105	56	212810662	NA	NA	NA	NA	NA	NA	NA	NA	ENSG00000152104	ENSG00000152104	-18827	-18827
chr1	212842695	212843924	1230	region1420	FALSE	TRUE	TRUE	FALSE	1420	NA	NA	NA	NA	NA	NA	NA	NA	1052	178.101	135.824	0.00412109	1.2762e-29	10.6432	40	212842967	1112	164.473	223.928	0.00223003	2.16118e-22	9.06559	33	212843440	NA	NA	NA	NA	NA	NA	NA	NA	ENSG00000117724	ENSG00000117724	0	0
chr1	213807102	213808154	1053	region1421	FALSE	TRUE	TRUE	FALSE	1421	NA	NA	NA	NA	NA	NA	NA	NA	1053	65.678	217.114	0.00604885	2.7964e-19	8.58897	29	213807507	1113	324.046	924.522	2.04304e-05	2.37252e-84	21.6495	81	213807519	NA	NA	NA	NA	NA	NA	NA	NA	ENSG00000136636	ENSG00000136636	0	0
chr1	214571933	214572767	835	region1422	FALSE	FALSE	FALSE	TRUE	1422	NA	NA	NA	NA	NA	NA	NA	NA	NA	NA	NA	NA	NA	NA	NA	NA	NA	NA	NA	NA	NA	NA	NA	NA	500	355.295	242.096	0.0019416	3.93813e-25	11.3275	32	214572161	ENSG00000042781	ENSG00000042781	0	90594
chr1	215428214	215428676	463	region1423	FALSE	TRUE	FALSE	FALSE	1423	NA	NA	NA	NA	NA	NA	NA	NA	1054	110.473	279.653	0.00155188	1.56877e-34	13.5094	39	215428398	NA	NA	NA	NA	NA	NA	NA	NA	NA	NA	NA	NA	NA	NA	NA	NA	ENSG00000196482	ENSG00000196482	-50494	-50494
chr1	215434470	215434885	416	region1424	FALSE	FALSE	TRUE	FALSE	1424	NA	NA	NA	NA	NA	NA	NA	NA	NA	NA	NA	NA	NA	NA	NA	NA	1114	387.227	110.269	0.00924053	4.93753e-38	13.1795	45	215434699	NA	NA	NA	NA	NA	NA	NA	NA	ENSG00000196482	ENSG00000196482	-56750	-56750
chr1	215514412	215514778	367	region1425	FALSE	TRUE	FALSE	FALSE	1425	NA	NA	NA	NA	NA	NA	NA	NA	1055	82.6092	135.551	0.00981831	4.78487e-19	8.74168	28	215514602	NA	NA	NA	NA	NA	NA	NA	NA	NA	NA	NA	NA	NA	NA	NA	NA	ENSG00000196482	ENSG00000196482	-136692	-136692
chr1	216783687	216784076	390	region1426	FALSE	TRUE	FALSE	FALSE	1426	NA	NA	NA	NA	NA	NA	NA	NA	1056	188.767	142.946	0.00551233	1.63885e-27	9.92433	39	216783880	NA	NA	NA	NA	NA	NA	NA	NA	NA	NA	NA	NA	NA	NA	NA	NA	ENSG00000092969	ENSG00000092969	102091	197196
chr1	217142068	217142530	463	region1427	FALSE	TRUE	FALSE	FALSE	1427	NA	NA	NA	NA	NA	NA	NA	NA	1057	93.7119	238.733	0.00255885	2.90924e-24	9.7459	34	217142272	NA	NA	NA	NA	NA	NA	NA	NA	NA	NA	NA	NA	NA	NA	NA	NA	ENSG00000143353	ENSG00000143353	-271310	-271310
chr1	217249488	217249926	439	region1428	FALSE	TRUE	TRUE	FALSE	1428	NA	NA	NA	NA	NA	NA	NA	NA	1058	221.145	247.535	0.00025103	3.41995e-39	15.7255	40	217249715	1115	321.617	218.318	0.00039485	3.94366e-37	14.5518	40	217249728	NA	NA	NA	NA	NA	NA	NA	NA	ENSG00000143353	ENSG00000143353	-163914	-163914
chr1	217250573	217251611	1039	region1429	FALSE	TRUE	TRUE	TRUE	1429	NA	NA	NA	NA	NA	NA	NA	NA	1059	1575.97	2302.16	2.5669e-07	8.83019e-240	35.4932	199	217250929	1116	789.762	878.287	4.60734e-07	1.44012e-94	18.6807	101	217250897	501	270.068	728.677	0.000114248	4.57963e-41	17.4102	40	217250870	ENSG00000143353	ENSG00000143353	-162229	-162229
chr1	217257589	217258597	1009	region1430	FALSE	TRUE	TRUE	FALSE	1430	NA	NA	NA	NA	NA	NA	NA	NA	1060	229.51	666.714	5.26501e-06	7.40815e-71	21.9938	65	217257980	1117	141.735	433.723	0.00059185	2.63548e-37	13.5131	43	217258294	NA	NA	NA	NA	NA	NA	NA	NA	ENSG00000143353	ENSG00000143353	-155243	-155243
chr1	217413596	217414317	722	region1431	FALSE	FALSE	TRUE	FALSE	1431	NA	NA	NA	NA	NA	NA	NA	NA	NA	NA	NA	NA	NA	NA	NA	NA	1118	271.398	145.442	0.00437309	1.09056e-35	11.7189	46	217414057	NA	NA	NA	NA	NA	NA	NA	NA	ENSG00000143353	ENSG00000143353	0	0
chr1	217429202	217429643	442	region1432	FALSE	FALSE	FALSE	TRUE	1432	NA	NA	NA	NA	NA	NA	NA	NA	NA	NA	NA	NA	NA	NA	NA	NA	NA	NA	NA	NA	NA	NA	NA	NA	503	413.878	194.604	0.00122977	1.20662e-24	12.1044	29	217429392	ENSG00000143353	ENSG00000143353	0	15362
chr1	217455307	217455908	602	region1433	FALSE	TRUE	TRUE	FALSE	1433	NA	NA	NA	NA	NA	NA	NA	NA	1061	827.348	865.648	1.23162e-06	5.99142e-132	23.0706	129	217455646	1119	316.182	184.413	0.000659537	2.9288e-35	9.30588	55	217455645	NA	NA	NA	NA	NA	NA	NA	NA	ENSG00000143353	ENSG00000143353	2477	41467
chr1	217459208	217460013	806	region1434	FALSE	TRUE	TRUE	FALSE	1434	NA	NA	NA	NA	NA	NA	NA	NA	1062	548.361	1106.8	7.67287e-07	6.96354e-139	32.6114	113	217459551	1120	845.24	770.514	4.02762e-07	3.425e-107	24.9154	98	217459555	NA	NA	NA	NA	NA	NA	NA	NA	ENSG00000143353	ENSG00000143353	6378	45368
chr1	217704810	217705605	796	region1435	FALSE	FALSE	FALSE	TRUE	1435	NA	NA	NA	NA	NA	NA	NA	NA	NA	NA	NA	NA	NA	NA	NA	NA	NA	NA	NA	NA	NA	NA	NA	NA	504	279.787	46.5529	0.00542978	2.00757e-07	5.84084	15	217704987	ENSG00000143353	ENSG00000143353	251980	290970
chr1	217758144	217759051	908	region1436	FALSE	TRUE	TRUE	FALSE	1436	NA	NA	NA	NA	NA	NA	NA	NA	1063	307.059	641.791	2.56395e-06	7.19548e-77	20.5981	75	217758705	1121	229.701	207.869	0.00105294	1.7918e-32	10.8192	44	217758699	NA	NA	NA	NA	NA	NA	NA	NA	ENSG00000143353	ENSG00000143353	305314	344304
chr1	217814373	217815377	1005	region1437	FALSE	TRUE	TRUE	TRUE	1437	NA	NA	NA	NA	NA	NA	NA	NA	1064	744.23	1995.65	3.76774e-07	2.05584e-181	31.6956	155	217814824	1122	806.167	823.536	4.50504e-07	1.51904e-86	17.5818	95	217814824	505	483.294	1277.98	0.000101478	5.88586e-59	19.9089	57	217814660	ENSG00000196660	ENSG00000196660	338094	353239
chr1	218285308	218286167	860	region1438	FALSE	TRUE	FALSE	FALSE	1438	NA	NA	NA	NA	NA	NA	NA	NA	1065	203.459	182.829	0.000886478	1.08046e-32	13.2421	37	218285709	NA	NA	NA	NA	NA	NA	NA	NA	NA	NA	NA	NA	NA	NA	NA	NA	ENSG00000136628	ENSG00000136628	0	456
chr1	218920028	218920500	473	region1439	FALSE	TRUE	TRUE	FALSE	1439	NA	NA	NA	NA	NA	NA	NA	NA	1066	271.391	394.696	2.85348e-05	4.43823e-54	17.1819	56	218920226	1123	554.692	229.388	3.34056e-05	3.15842e-62	18.0467	64	218920229	NA	NA	NA	NA	NA	NA	NA	NA	ENSG00000162817	ENSG00000162817	-9667	-9667
chr1	218972501	218973585	1085	region1440	FALSE	TRUE	TRUE	FALSE	1440	NA	NA	NA	NA	NA	NA	NA	NA	1067	335.193	719.528	1.14045e-06	9.05378e-80	22.9071	73	218973248	1124	1153.08	1375.47	2.63424e-07	2.1751e-224	46.4927	163	218973250	NA	NA	NA	NA	NA	NA	NA	NA	ENSG00000117791	ENSG00000117791	-14649	-14649
chr1	219008200	219009928	1729	region1441	FALSE	TRUE	TRUE	TRUE	1441	NA	NA	NA	NA	NA	NA	NA	NA	1068	393.919	900.021	9.67255e-07	5.46877e-102	23.8184	95	219008513	1125	369.24	375.298	3.54361e-05	4.8454e-49	12.5774	63	219009371	506	54.8536	589.985	0.00174407	2.22602e-22	9.25208	34	219008491	ENSG00000117791	ENSG00000186205	0	-16950
chr1	219010167	219010944	778	region1442	FALSE	TRUE	FALSE	FALSE	1442	NA	NA	NA	NA	NA	NA	NA	NA	1069	215.83	379.386	4.23396e-05	7.07441e-48	12.125	63	219010392	NA	NA	NA	NA	NA	NA	NA	NA	NA	NA	NA	NA	NA	NA	NA	NA	ENSG00000117791	ENSG00000186205	0	-15934
chr1	219012068	219013563	1496	region1443	FALSE	TRUE	TRUE	FALSE	1443	NA	NA	NA	NA	NA	NA	NA	NA	1070	470.515	1554.82	8.89439e-07	1.34406e-183	41.4558	137	219013053	1126	239.075	441.445	6.3968e-05	4.36737e-43	12.6578	54	219012988	NA	NA	NA	NA	NA	NA	NA	NA	ENSG00000117791	ENSG00000186205	0	-13315
chr1	219679547	219680762	1216	region1444	FALSE	FALSE	TRUE	TRUE	1444	NA	NA	NA	NA	NA	NA	NA	NA	NA	NA	NA	NA	NA	NA	NA	NA	1127	246.514	142.931	0.00416145	1.8608e-30	11.6711	38	219680091	507	97.6732	62.5954	0.00775456	2.68615e-05	5.0916	12	219680309	ENSG00000143507	ENSG00000143507	260627	301322
[truncated: 13,421 more rows]
