# Supplementary material for: A roadmap of constitutive NF-κB activity in Hodgkin lymphoma: Dominant roles of p50 and p52 revealed by genome-wide analyses
Source: Genome Med. 2016 Mar 17;8:28. doi: 10.1186/s13073-016-0280-5 (PMC4794921; doi:10.1186/s13073-016-0280-5)
Supplement: Additional file 5: Table S3 — shows motifs over-represented in NF-κB ChIP-seq regions found by CLOVER analysis. (XLSX 11 kb) [file 13073_2016_280_MOESM5_ESM.xlsx]

## Sheet: Additional File 5
Additional File 5: Table S3 (Related to Figure 3): Motifs over-represented in NF-κB ChIP-seq regions found by CLOVER analysis. Motifs were selected if significantly enriched (p<0.01) in a ChIP-seq dataset in comparison to several background sets provided with the tool.

## Sheet: CLOVER_analysis
NF-κB subunit	JASPAR ID	Motif name	Raw score
p52	MA0061.1	NF-kappaB Ig-fold	inf
2750 sequences	MA0080.2	SPI1 Winged Helix-Turn-Helix	inf
	MA0081.1	SPIB Winged Helix-Turn-Helix	inf
	MA0099.2	AP1 Zipper-Type	inf
	MA0101.1	REL Ig-fold	inf
	MA0105.1	NFKB1 Ig-fold	inf
	MA0107.1	RELA Ig-fold	inf
	MA0442.1	SOX10 Other Alpha-Helix	673
	MA0057.1	MZF1_5-13 Zinc-coordinating	627
	MA0055.1	Myf Zipper-Type	371
	MA0050.1	IRF1 Winged Helix-Turn-Helix	370
	MA0156.1	FEV Winged Helix-Turn-Helix	300
	MA0150.1	NFE2L2 Zipper-Type	185
	MA0157.1	FOXO3 Winged Helix-Turn-Helix	166
	MA0139.1	CTCF Zinc-coordinating	64
	MA0159.1	RXR::RAR_DR5 Zinc-coordinating	32.6
p50	MA0061.1	NF-kappaB Ig-fold	inf
2480 sequences	MA0080.2	SPI1 Winged Helix-Turn-Helix	inf
	MA0107.1	RELA Ig-fold	inf
	MA0105.1	NFKB1 Ig-fold	inf
	MA0101.1	REL Ig-fold	inf
	MA0081.1	SPIB Winged Helix-Turn-Helix	inf
	MA0057.1	MZF1_5-13 Zinc-coordinating	596
	MA0098.1	ETS1 Winged Helix-Turn-Helix	522
	MA0055.1	Myf Zipper-Type	492
	MA0156.1	FEV Winged Helix-Turn-Helix	441
	MA0139.1	CTCF Zinc-coordinating	405
	MA0099.2	AP1 Zipper-Type	235
	MA0137.2	STAT1 Ig-fold	197
	MA0050.1	IRF1 Winged Helix-Turn-Helix	193
	MA0084.1	SRY Other Alpha-Helix	137
	MA0157.1	FOXO3 Winged Helix-Turn-Helix	126
	MA0113.1	NR3C1 Zinc-coordinating	84.3
	MA0051.1	IRF2 Winged Helix-Turn-Helix	82.4
	MA0048.1	NHLH1 Zipper-Type	57
	MA0060.1	NFYA Other Alpha-Helix	33.2
	MA0030.1	FOXF2 Winged Helix-Turn-Helix	26.4
	MA0028.1	ELK1 Winged Helix-Turn-Helix	20.6
RelB	MA0101.1	REL Ig-fold	273
528 sequences	MA0152.1	NFATC2 Ig-fold	255
	MA0107.1	RELA Ig-fold	201
	MA0061.1	NF-kappaB Ig-fold	196
	MA0133.1	BRCA1 Other	101
	MA0098.1	ETS1 Winged Helix-Turn-Helix	79.5
	MA0137.2	STAT1 Ig-fold	62.2
	MA0113.1	NR3C1 Zinc-coordinating	36.7
	MA0148.1	FOXA1 Winged Helix-Turn-Helix	35.3
	MA0105.1	NFKB1 Ig-fold	31.4
	MA0051.1	IRF2 Winged Helix-Turn-Helix	12.2
	MA0158.1	HOXA5 Helix-Turn-Helix	0.95
RelA	MA0081.1	SPIB Winged Helix-Turn-Helix	16
25 sequences	MA0101.1	REL Ig-fold	10.6
	MA0107.1	RELA Ig-fold	9.51
	MA0098.1	ETS1 Winged Helix-Turn-Helix	7.27
	MA0061.1	NF-kappaB Ig-fold	6.65
	MA0139.1	CTCF Zinc-coordinating	5.02
