# Supplementary material for: A roadmap of constitutive NF-κB activity in Hodgkin lymphoma: Dominant roles of p50 and p52 revealed by genome-wide analyses
Source: Genome Med. 2016 Mar 17;8:28. doi: 10.1186/s13073-016-0280-5 (PMC4794921; doi:10.1186/s13073-016-0280-5)
Supplement: Additional file 9: Table S7 — shows the gene level summary of gene expression results. (XLSX 3346 kb) [file 13073_2016_280_MOESM9_ESM.xlsx]

## Sheet: Additional File 9
Additional File 9: Table S7 (related to Figure 4): Gene level summary of gene expression results. Each gene is identified by the columns 'ensembl_id', 'gene.symbol' and 'gene.name' from Ensembl version 54. Genes were assigned to Affymetrix transcript clusters based on the Bioconductor package 'hugene10sttranscriptcluster.db'. For each gene the probeset with the most significant differential expre…

## Sheet: Gene Expression
ensembl_id	gene.symbol	gene.name	canonical.mean.in.group.NFKB1.RELA.KD	canonical.mean.in.group.control	canonical.log2fc	canonical.p	canonical.q	canonical.has.peak	canonical.is.diff	canonical.is.target	canonical.mode		noncanonical.mean.in.group.NFKB2.RELB.KD	noncanonical.mean.in.group.control	noncanonical.log2fc	noncanonical.p	noncanonical.q	noncanonical.has.peak	noncanonical.is.diff	noncanonical.is.target	noncanonical.mode	known.nfkappab.target.Gilmore.webpage
ENSG00000121410	A1BG	alpha-1-B glycoprotein	7.9339	7.9153	0.018603	0.759554	0.950908	FALSE	FALSE	FALSE	NFKB1.RELA repressed		8.35157	8.33778	0.0137908	0.818607	0.914575	FALSE	FALSE	FALSE	NFKB2.RELB repressed	FALSE
ENSG00000148584	A1CF	APOBEC1 complementation factor	NA	NA	NA	NA	NA	FALSE	NA	NA	NA		6.09669	6.06083	0.0358662	0.293829	0.581535	FALSE	FALSE	FALSE	NFKB2.RELB repressed	FALSE
ENSG00000196604	A26C1B	POTE ankyrin domain family, member F	13.12	13.1908	-0.0708391	0.0520218	0.411333	FALSE	FALSE	FALSE	NFKB1.RELA activated		11.9507	12.0458	-0.0950609	0.0012915	0.0278437	FALSE	FALSE	FALSE	NFKB2.RELB activated	FALSE
ENSG00000134864	A2LD1	gamma-glutamylamine cyclotransferase	7.20884	7.1805	0.0283419	0.462572	0.850821	TRUE	FALSE	FALSE	NFKB1.RELA repressed		7.48023	7.38396	0.0962739	0.082565	0.322742	TRUE	FALSE	FALSE	NFKB2.RELB repressed	FALSE
ENSG00000175899	A2M	alpha-2-macroglobulin	NA	NA	NA	NA	NA	FALSE	NA	NA	NA		6.29423	6.25101	0.043219	0.339496	0.617262	FALSE	FALSE	FALSE	NFKB2.RELB repressed	FALSE
ENSG00000166535	A2ML1	alpha-2-macroglobulin-like 1	NA	NA	NA	NA	NA	FALSE	NA	NA	NA		6.24404	6.2232	0.0208382	0.785	0.897707	FALSE	FALSE	FALSE	NFKB2.RELB repressed	FALSE
ENSG00000128274	A4GALT	alpha 1,4-galactosyltransferase	8.97874	8.90769	0.071054	0.00690569	0.160892	FALSE	FALSE	FALSE	NFKB1.RELA repressed		9.20107	9.12797	0.0730954	0.201596	0.494248	TRUE	FALSE	FALSE	NFKB2.RELB repressed	FALSE
ENSG00000094914	AAAS	achalasia, adrenocortical insufficiency, alacrimia	10.9558	10.9895	-0.0336615	0.262435	0.731674	FALSE	FALSE	FALSE	NFKB1.RELA activated		10.6539	10.6462	0.00771121	0.827792	0.919203	FALSE	FALSE	FALSE	NFKB2.RELB repressed	FALSE
ENSG00000081760	AACS	acetoacetyl-CoA synthetase	9.16261	9.19713	-0.0345123	0.220288	0.694546	TRUE	FALSE	FALSE	NFKB1.RELA activated		9.3083	9.4094	-0.101097	0.0644747	0.283888	TRUE	FALSE	FALSE	NFKB2.RELB activated	FALSE
ENSG00000144959	AADACL1	neutral cholesterol ester hydrolase 1	9.4219	9.30881	0.11309	0.00518222	0.139372	TRUE	FALSE	FALSE	NFKB1.RELA repressed		9.14426	9.01215	0.132103	0.00567769	0.0679609	TRUE	FALSE	FALSE	NFKB2.RELB repressed	FALSE
ENSG00000188984	AADACL3	arylacetamide deacetylase-like 3	NA	NA	NA	NA	NA	FALSE	NA	NA	NA		6.03705	5.9468	0.090247	0.397674	0.662215	FALSE	FALSE	FALSE	NFKB2.RELB repressed	FALSE
ENSG00000115977	AAK1	AP2 associated kinase 1	11.4023	11.3689	0.0333579	0.171252	0.637651	FALSE	FALSE	FALSE	NFKB1.RELA repressed		11.5664	11.4796	0.0868102	0.000315654	0.0116449	TRUE	FALSE	FALSE	NFKB2.RELB repressed	FALSE
ENSG00000127837	AAMP	angio-associated, migratory cell protein	8.55439	8.58243	-0.0280454	0.676651	0.929414	TRUE	FALSE	FALSE	NFKB1.RELA activated		9.08412	9.06922	0.0149075	0.748991	0.879308	FALSE	FALSE	FALSE	NFKB2.RELB repressed	FALSE
ENSG00000129673	AANAT	aralkylamine N-acetyltransferase	6.29487	6.23456	0.0603118	0.442463	0.840527	FALSE	FALSE	FALSE	NFKB1.RELA repressed		6.87674	6.74724	0.1295	0.171764	0.461057	FALSE	FALSE	FALSE	NFKB2.RELB repressed	FALSE
ENSG00000090861	AARS	alanyl-tRNA synthetase	10.8627	10.9451	-0.0823573	0.252726	0.723947	FALSE	FALSE	FALSE	NFKB1.RELA activated		10.7329	10.9724	-0.239461	0.000766532	0.0204154	FALSE	TRUE	FALSE	NFKB2.RELB activated	FALSE
ENSG00000124608	AARS2	alanyl-tRNA synthetase 2, mitochondrial	8.19866	8.2128	-0.0141463	0.750783	0.949053	FALSE	FALSE	FALSE	NFKB1.RELA activated		8.17964	8.14138	0.0382573	0.318557	0.600886	FALSE	FALSE	FALSE	NFKB2.RELB repressed	FALSE
ENSG00000108825	AARSD1	alanyl-tRNA synthetase domain containing 1	8.72258	8.80933	-0.086746	0.0422178	0.378144	TRUE	FALSE	FALSE	NFKB1.RELA activated		8.80716	8.89789	-0.090729	0.0153723	0.124057	FALSE	FALSE	FALSE	NFKB2.RELB activated	FALSE
ENSG00000157426	AASDH	aminoadipate-semialdehyde dehydrogenase	8.10161	8.06397	0.0376416	0.522628	0.875037	FALSE	FALSE	FALSE	NFKB1.RELA repressed		7.829	7.94647	-0.117465	0.312343	0.595947	FALSE	FALSE	FALSE	NFKB2.RELB activated	FALSE
ENSG00000149313	AASDHPPT	aminoadipate-semialdehyde dehydrogenase-phosphopantetheinyl transferase	9.43455	9.49329	-0.0587369	0.29858	0.758401	FALSE	FALSE	FALSE	NFKB1.RELA activated		9.54748	9.48306	0.0644282	0.0779709	0.314125	FALSE	FALSE	FALSE	NFKB2.RELB repressed	FALSE
ENSG00000008311	AASS	aminoadipate-semialdehyde synthase	7.18109	7.1533	0.0277875	0.612667	0.909632	FALSE	FALSE	FALSE	NFKB1.RELA repressed		6.96189	7.13956	-0.177668	0.0326844	0.195834	FALSE	FALSE	FALSE	NFKB2.RELB activated	FALSE
ENSG00000108270	AATF	apoptosis antagonizing transcription factor	11.1313	11.1903	-0.0589555	0.118706	0.558449	FALSE	FALSE	FALSE	NFKB1.RELA activated		10.7579	10.6885	0.0693879	0.0512857	0.251824	FALSE	FALSE	FALSE	NFKB2.RELB repressed	FALSE
ENSG00000181409	AATK	apoptosis-associated tyrosine kinase	7.02468	6.95854	0.0661408	0.251558	0.722896	TRUE	FALSE	FALSE	NFKB1.RELA repressed		7.84729	7.76343	0.0838509	0.254782	0.5476	TRUE	FALSE	FALSE	NFKB2.RELB repressed	FALSE
ENSG00000183044	ABAT	4-aminobutyrate aminotransferase	7.83205	7.75894	0.0731063	0.0830591	0.487044	TRUE	FALSE	FALSE	NFKB1.RELA repressed		8.31799	8.1279	0.190084	0.00209394	0.0371454	TRUE	TRUE	TRUE	NFKB2.RELB repressed	FALSE
ENSG00000165029	ABCA1	ATP-binding cassette, sub-family A (ABC1), member 1	NA	NA	NA	NA	NA	FALSE	NA	NA	NA		6.35488	6.28376	0.0711129	0.0695134	0.2964	FALSE	FALSE	FALSE	NFKB2.RELB repressed	TRUE
ENSG00000179869	ABCA13	ATP-binding cassette, sub-family A (ABC1), member 13	11.2268	11.1817	0.045103	0.0789315	0.479535	TRUE	FALSE	FALSE	NFKB1.RELA repressed		11.0644	11.39	-0.325625	0.000321606	0.0117695	TRUE	TRUE	TRUE	NFKB2.RELB activated	FALSE
ENSG00000107331	ABCA2	ATP-binding cassette, sub-family A (ABC1), member 2	8.56877	8.56074	0.00803168	0.787872	0.956834	FALSE	FALSE	FALSE	NFKB1.RELA repressed		8.74105	8.88854	-0.147495	7.43548e-05	0.00490758	FALSE	TRUE	FALSE	NFKB2.RELB activated	FALSE
ENSG00000167972	ABCA3	ATP-binding cassette, sub-family A (ABC1), member 3	8.87094	8.83009	0.0408441	0.173977	0.642046	TRUE	FALSE	FALSE	NFKB1.RELA repressed		8.7932	8.70175	0.0914542	0.051732	0.252422	TRUE	FALSE	FALSE	NFKB2.RELB repressed	FALSE
ENSG00000198691	ABCA4	ATP-binding cassette, sub-family A (ABC1), member 4	NA	NA	NA	NA	NA	FALSE	NA	NA	NA		6.07799	6.08922	-0.0112226	0.840687	0.926234	TRUE	FALSE	FALSE	NFKB2.RELB activated	FALSE
ENSG00000154265	ABCA5	ATP-binding cassette, sub-family A (ABC1), member 5	6.1703	6.18022	-0.0099204	0.925667	0.98712	TRUE	FALSE	FALSE	NFKB1.RELA activated		6.4251	6.4682	-0.0431044	0.553136	0.768169	TRUE	FALSE	FALSE	NFKB2.RELB activated	FALSE
ENSG00000064687	ABCA7	ATP-binding cassette, sub-family A (ABC1), member 7	7.52776	7.50591	0.0218478	0.372979	0.804062	FALSE	FALSE	FALSE	NFKB1.RELA repressed		7.94787	7.84477	0.1031	0.0233295	0.159894	FALSE	FALSE	FALSE	NFKB2.RELB repressed	FALSE
ENSG00000085563	ABCB1	ATP-binding cassette, sub-family B (MDR/TAP), member 1	NA	NA	NA	NA	NA	FALSE	NA	NA	NA		6.15626	6.03901	0.11725	0.0363107	0.208037	FALSE	FALSE	FALSE	NFKB2.RELB repressed	TRUE
ENSG00000135776	ABCB10	ATP-binding cassette, sub-family B (MDR/TAP), member 10	10.2805	10.2059	0.0745963	0.0235715	0.289311	TRUE	FALSE	FALSE	NFKB1.RELA repressed		10.7113	10.6799	0.0314432	0.400103	0.663532	FALSE	FALSE	FALSE	NFKB2.RELB repressed	FALSE
ENSG00000115657	ABCB6	ATP-binding cassette, sub-family B (MDR/TAP), member 6	8.77747	8.73511	0.0423656	0.431773	0.83558	FALSE	FALSE	FALSE	NFKB1.RELA repressed		8.75667	8.7269	0.0297724	0.415775	0.674563	FALSE	FALSE	FALSE	NFKB2.RELB repressed	FALSE
ENSG00000131269	ABCB7	ATP-binding cassette, sub-family B (MDR/TAP), member 7	9.61203	9.62441	-0.0123737	0.759232	0.950908	FALSE	FALSE	FALSE	NFKB1.RELA activated		9.68197	9.69834	-0.0163695	0.684426	0.84558	FALSE	FALSE	FALSE	NFKB2.RELB activated	FALSE
ENSG00000197150	ABCB8	ATP-binding cassette, sub-family B (MDR/TAP), member 8	7.60236	7.65295	-0.0505857	0.375734	0.805555	FALSE	FALSE	FALSE	NFKB1.RELA activated		8.36947	8.31059	0.0588743	0.211539	0.504227	FALSE	FALSE	FALSE	NFKB2.RELB repressed	FALSE
ENSG00000150967	ABCB9	ATP-binding cassette, sub-family B (MDR/TAP), member 9	7.05137	7.04552	0.0058533	0.777575	0.955179	FALSE	FALSE	FALSE	NFKB1.RELA repressed		7.2584	7.24196	0.0164416	0.569987	0.778433	FALSE	FALSE	FALSE	NFKB2.RELB repressed	TRUE
ENSG00000103222	ABCC1	ATP-binding cassette, sub-family C (CFTR/MRP), member 1	10.7011	10.7146	-0.0134472	0.814323	0.964077	TRUE	FALSE	FALSE	NFKB1.RELA activated		10.4938	10.7641	-0.270362	1.53856e-05	0.00188377	TRUE	TRUE	TRUE	NFKB2.RELB activated	FALSE
ENSG00000124574	ABCC10	ATP-binding cassette, sub-family C (CFTR/MRP), member 10	8.75891	8.78969	-0.0307811	0.434708	0.837354	TRUE	FALSE	FALSE	NFKB1.RELA activated		9.12395	9.06784	0.0561067	0.0759404	0.30988	FALSE	FALSE	FALSE	NFKB2.RELB repressed	FALSE
ENSG00000121270	ABCC11	ATP-binding cassette, sub-family C (CFTR/MRP), member 11	6.05677	6.05816	-0.00138942	0.977944	0.995901	FALSE	FALSE	FALSE	NFKB1.RELA activated		6.73283	6.65255	0.0802816	0.223337	0.51675	TRUE	FALSE	FALSE	NFKB2.RELB repressed	FALSE
ENSG00000023839	ABCC2	ATP-binding cassette, sub-family C (CFTR/MRP), member 2	6.3147	6.30057	0.0141316	0.749349	0.948959	FALSE	FALSE	FALSE	NFKB1.RELA repressed		6.6837	6.7748	-0.091105	0.00445391	0.0589724	FALSE	FALSE	FALSE	NFKB2.RELB activated	FALSE
ENSG00000108846	ABCC3	ATP-binding cassette, sub-family C (CFTR/MRP), member 3	6.22378	6.29792	-0.074143	0.0713959	0.461651	FALSE	FALSE	FALSE	NFKB1.RELA activated		6.86945	6.82318	0.0462773	0.473748	0.715886	FALSE	FALSE	FALSE	NFKB2.RELB repressed	FALSE
ENSG00000125257	ABCC4	ATP-binding cassette, sub-family C (CFTR/MRP), member 4	8.39082	8.43308	-0.0422618	0.429607	0.834608	TRUE	FALSE	FALSE	NFKB1.RELA activated		8.80648	8.82892	-0.0224359	0.60052	0.795488	TRUE	FALSE	FALSE	NFKB2.RELB activated	FALSE
ENSG00000114770	ABCC5	ATP-binding cassette, sub-family C (CFTR/MRP), member 5	7.70574	7.67047	0.0352676	0.591766	0.902467	FALSE	FALSE	FALSE	NFKB1.RELA repressed		7.91233	7.86172	0.0506039	0.229357	0.522426	FALSE	FALSE	FALSE	NFKB2.RELB repressed	FALSE
ENSG00000091262	ABCC6	ATP-binding cassette, sub-family C (CFTR/MRP), member 6	6.73778	6.81929	-0.081512	0.362482	0.79975	FALSE	FALSE	FALSE	NFKB1.RELA activated		7.45988	7.42069	0.0391857	0.669037	0.836397	FALSE	FALSE	FALSE	NFKB2.RELB repressed	TRUE
ENSG00000006071	ABCC8	ATP-binding cassette, sub-family C (CFTR/MRP), member 8	6.80641	6.78246	0.0239504	0.596031	0.903798	FALSE	FALSE	FALSE	NFKB1.RELA repressed		7.08573	6.98756	0.0981712	0.252468	0.545645	FALSE	FALSE	FALSE	NFKB2.RELB repressed	FALSE
ENSG00000101986	ABCD1	ATP-binding cassette, sub-family D (ALD), member 1	8.65396	8.69716	-0.0432071	0.368014	0.802001	FALSE	FALSE	FALSE	NFKB1.RELA activated		8.48387	8.44029	0.0435797	0.433219	0.687655	FALSE	FALSE	FALSE	NFKB2.RELB repressed	FALSE
ENSG00000173208	ABCD2	ATP-binding cassette, sub-family D (ALD), member 2	10.5283	10.3017	0.226592	2.965e-05	0.00932576	TRUE	TRUE	TRUE	NFKB1.RELA repressed		10.357	10.3431	0.0139164	0.864687	0.938382	TRUE	FALSE	FALSE	NFKB2.RELB repressed	FALSE
ENSG00000117528	ABCD3	ATP-binding cassette, sub-family D (ALD), member 3	9.94124	9.94399	-0.00275415	0.950331	0.989709	TRUE	FALSE	FALSE	NFKB1.RELA activated		9.77188	9.79092	-0.019044	0.758418	0.884106	TRUE	FALSE	FALSE	NFKB2.RELB activated	FALSE
ENSG00000119688	ABCD4	ATP-binding cassette, sub-family D (ALD), member 4	7.90202	7.9462	-0.0441774	0.37187	0.803007	FALSE	FALSE	FALSE	NFKB1.RELA activated		8.27383	8.22169	0.0521374	0.186429	0.477267	FALSE	FALSE	FALSE	NFKB2.RELB repressed	FALSE
ENSG00000164163	ABCE1	ATP-binding cassette, sub-family E (OABP), member 1	10.5526	10.5983	-0.0457255	0.0230892	0.286558	FALSE	FALSE	FALSE	NFKB1.RELA activated		10.4942	10.4798	0.0143044	0.851957	0.932204	FALSE	FALSE	FALSE	NFKB2.RELB repressed	FALSE
ENSG00000204574	ABCF1	ATP-binding cassette, sub-family F (GCN20), member 1	10.8922	10.9366	-0.0443086	0.223762	0.697627	TRUE	FALSE	FALSE	NFKB1.RELA activated		11.2682	11.0816	0.186591	0.00280175	0.0441308	FALSE	TRUE	FALSE	NFKB2.RELB repressed	FALSE
ENSG00000033050	ABCF2	ATP-binding cassette, sub-family F (GCN20), member 2	9.93808	9.91693	0.0211528	0.687352	0.931472	FALSE	FALSE	FALSE	NFKB1.RELA repressed		10.0393	9.94783	0.0914889	0.0194436	0.14308	FALSE	FALSE	FALSE	NFKB2.RELB repressed	FALSE
ENSG00000161204	ABCF3	ATP-binding cassette, sub-family F (GCN20), member 3	9.39348	9.35034	0.0431393	0.482187	0.858142	FALSE	FALSE	FALSE	NFKB1.RELA repressed		9.42671	9.37544	0.0512731	0.0774989	0.313107	FALSE	FALSE	FALSE	NFKB2.RELB repressed	FALSE
ENSG00000160179	ABCG1	ATP-binding cassette, sub-family G (WHITE), member 1	NA	NA	NA	NA	NA	FALSE	NA	NA	NA		6.60024	6.4628	0.13744	0.0850818	0.327523	FALSE	FALSE	FALSE	NFKB2.RELB repressed	FALSE
ENSG00000172350	ABCG4	ATP-binding cassette, sub-family G (WHITE), member 4	7.13276	7.06354	0.0692201	0.104817	0.530517	FALSE	FALSE	FALSE	NFKB1.RELA repressed		7.52925	7.5789	-0.0496507	0.290205	0.577727	FALSE	FALSE	FALSE	NFKB2.RELB activated	FALSE
ENSG00000138075	ABCG5	ATP-binding cassette, sub-family G (WHITE), member 5	NA	NA	NA	NA	NA	FALSE	NA	NA	NA		5.93121	5.97952	-0.0483123	0.508278	0.738351	FALSE	FALSE	FALSE	NFKB2.RELB activated	TRUE
ENSG00000143921	ABCG8	ATP-binding cassette, sub-family G (WHITE), member 8	6.03518	6.01955	0.0156318	0.776704	0.955179	FALSE	FALSE	FALSE	NFKB1.RELA repressed		6.59155	6.53155	0.0600024	0.361598	0.63358	FALSE	FALSE	FALSE	NFKB2.RELB repressed	TRUE
ENSG00000143994	ABHD1	abhydrolase domain containing 1	7.49299	7.31473	0.17826	0.0140827	0.22765	FALSE	FALSE	FALSE	NFKB1.RELA repressed		7.76334	7.75355	0.00979042	0.795403	0.901898	FALSE	FALSE	FALSE	NFKB2.RELB repressed	FALSE
ENSG00000144827	ABHD10	abhydrolase domain containing 10	9.59133	9.55275	0.0385775	0.372431	0.803474	TRUE	FALSE	FALSE	NFKB1.RELA repressed		10.0686	10.1254	-0.0568373	0.641739	0.820065	TRUE	FALSE	FALSE	NFKB2.RELB activated	FALSE
ENSG00000106077	ABHD11	abhydrolase domain containing 11	9.07454	9.01528	0.0592566	0.052545	0.413025	FALSE	FALSE	FALSE	NFKB1.RELA repressed		9.09468	8.93146	0.163216	6.02718e-05	0.00444455	FALSE	TRUE	FALSE	NFKB2.RELB repressed	FALSE
ENSG00000100997	ABHD12	abhydrolase domain containing 12	9.92106	9.93589	-0.014836	0.605416	0.907718	FALSE	FALSE	FALSE	NFKB1.RELA activated		9.60604	9.4826	0.123439	0.000294916	0.0113689	FALSE	FALSE	FALSE	NFKB2.RELB repressed	FALSE
ENSG00000139826	ABHD13	abhydrolase domain containing 13	9.08975	9.11177	-0.0220182	0.392676	0.813549	FALSE	FALSE	FALSE	NFKB1.RELA activated		9.4336	9.55601	-0.122409	0.1485	0.434191	FALSE	FALSE	FALSE	NFKB2.RELB activated	FALSE
ENSG00000114779	ABHD14B	abhydrolase domain containing 14B	9.15735	9.12622	0.0311294	0.388176	0.812324	FALSE	FALSE	FALSE	NFKB1.RELA repressed		8.79445	8.82939	-0.0349496	0.265225	0.556733	FALSE	FALSE	FALSE	NFKB2.RELB activated	FALSE
ENSG00000140526	ABHD2	abhydrolase domain containing 2	9.37464	9.33917	0.0354794	0.562119	0.890756	TRUE	FALSE	FALSE	NFKB1.RELA repressed		9.43598	9.44401	-0.00803123	0.884882	0.947823	TRUE	FALSE	FALSE	NFKB2.RELB activated	FALSE
ENSG00000158201	ABHD3	abhydrolase domain containing 3	8.96519	8.93639	0.028796	0.452583	0.846481	TRUE	FALSE	FALSE	NFKB1.RELA repressed		8.62029	8.55321	0.0670831	0.324207	0.605563	TRUE	FALSE	FALSE	NFKB2.RELB repressed	FALSE
ENSG00000100439	ABHD4	abhydrolase domain containing 4	9.78567	9.68723	0.0984351	0.0154537	0.239421	FALSE	FALSE	FALSE	NFKB1.RELA repressed		9.94341	9.51185	0.431565	1.71659e-06	0.000443711	FALSE	TRUE	FALSE	NFKB2.RELB repressed	FALSE
ENSG00000011198	ABHD5	abhydrolase domain containing 5	9.84407	9.83258	0.0114991	0.708019	0.938171	TRUE	FALSE	FALSE	NFKB1.RELA repressed		9.71759	9.71982	-0.00222632	0.970097	0.986463	TRUE	FALSE	FALSE	NFKB2.RELB activated	FALSE
ENSG00000163686	ABHD6	abhydrolase domain containing 6	10.3181	10.2867	0.0313218	0.501222	0.867024	TRUE	FALSE	FALSE	NFKB1.RELA repressed		10.2445	10.348	-0.10351	0.0777517	0.313664	TRUE	FALSE	FALSE	NFKB2.RELB activated	FALSE
ENSG00000172031	ABHD7	epoxide hydrolase 4	6.28319	6.16837	0.114825	0.34843	0.792498	FALSE	FALSE	FALSE	NFKB1.RELA repressed		7.02246	6.84138	0.181077	0.0202628	0.146815	FALSE	FALSE	FALSE	NFKB2.RELB repressed	FALSE
ENSG00000127220	ABHD8	abhydrolase domain containing 8	8.12513	8.145	-0.0198764	0.213421	0.688922	TRUE	FALSE	FALSE	NFKB1.RELA activated		8.5398	8.53973	7.15077e-05	0.998417	0.999372	TRUE	FALSE	FALSE	NFKB2.RELB repressed	FALSE
ENSG00000105131	ABHD9	epoxide hydrolase 3	6.17405	6.27511	-0.101059	0.116202	0.554336	FALSE	FALSE	FALSE	NFKB1.RELA activated		6.86106	6.74115	0.119911	0.159738	0.448221	FALSE	FALSE	FALSE	NFKB2.RELB repressed	FALSE
ENSG00000138443	ABI2	abl-interactor 2	9.07933	8.98545	0.0938809	0.00970088	0.189516	FALSE	FALSE	FALSE	NFKB1.RELA repressed		9.4005	9.44608	-0.0455727	0.417459	0.675929	FALSE	FALSE	FALSE	NFKB2.RELB activated	FALSE
ENSG00000108798	ABI3	ABI family, member 3	6.53583	6.53679	-0.00095988	0.987811	0.997873	FALSE	FALSE	FALSE	NFKB1.RELA activated		7.18753	7.1447	0.0428304	0.603188	0.79771	FALSE	FALSE	FALSE	NFKB2.RELB repressed	FALSE
ENSG00000097007	ABL1	c-abl oncogene 1, non-receptor tyrosine kinase	9.19873	9.14718	0.0515493	0.213995	0.689157	TRUE	FALSE	FALSE	NFKB1.RELA repressed		9.39456	9.37692	0.0176471	0.525016	0.749596	TRUE	FALSE	FALSE	NFKB2.RELB repressed	FALSE
ENSG00000143322	ABL2	v-abl Abelson murine leukemia viral oncogene homolog 2	8.94033	8.89227	0.0480585	0.138027	0.58965	FALSE	FALSE	FALSE	NFKB1.RELA repressed		8.72823	8.71171	0.0165169	0.655391	0.82823	FALSE	FALSE	FALSE	NFKB2.RELB repressed	FALSE
ENSG00000099204	ABLIM1	actin binding LIM protein 1	7.49238	7.49534	-0.00295362	0.938618	0.988078	FALSE	FALSE	FALSE	NFKB1.RELA activated		7.90157	7.86014	0.0414279	0.406433	0.668209	FALSE	FALSE	FALSE	NFKB2.RELB repressed	FALSE
ENSG00000163995	ABLIM2	actin binding LIM protein family, member 2	7.26871	7.27799	-0.0092805	0.813397	0.963759	TRUE	FALSE	FALSE	NFKB1.RELA activated		7.74607	7.69573	0.050347	0.56844	0.777985	TRUE	FALSE	FALSE	NFKB2.RELB repressed	FALSE
ENSG00000173210	ABLIM3	actin binding LIM protein family, member 3	6.62406	6.57112	0.0529408	0.285381	0.749699	FALSE	FALSE	FALSE	NFKB1.RELA repressed		7.4167	7.30767	0.109037	0.189829	0.481155	FALSE	FALSE	FALSE	NFKB2.RELB repressed	FALSE
ENSG00000175164	ABO	ABO blood group (transferase A, alpha 1-3-N-acetylgalactosaminyltransferase; transferase B, alpha 1-3-galactosyltransferase)	6.73306	6.81778	-0.0847278	0.335536	0.782757	FALSE	FALSE	FALSE	NFKB1.RELA activated		7.44033	7.32099	0.119346	0.222836	0.516563	FALSE	FALSE	FALSE	NFKB2.RELB repressed	FALSE
ENSG00000002726	ABP1	amiloride binding protein 1 (amine oxidase (copper-containing))	6.80901	6.84967	-0.0406577	0.502567	0.867776	FALSE	FALSE	FALSE	NFKB1.RELA activated		7.2706	7.25845	0.0121524	0.759706	0.88478	FALSE	FALSE	FALSE	NFKB2.RELB repressed	FALSE
ENSG00000159842	ABR	active BCR-related	8.94234	8.90019	0.0421459	0.234395	0.708009	FALSE	FALSE	FALSE	NFKB1.RELA repressed		8.82439	8.76223	0.0621545	0.0339494	0.200641	FALSE	FALSE	FALSE	NFKB2.RELB repressed	FALSE
ENSG00000174429	ABRA	actin-binding Rho activating protein	6.11381	6.04575	0.0680568	0.374735	0.805194	FALSE	FALSE	FALSE	NFKB1.RELA repressed		6.46244	6.42444	0.0380023	0.451559	0.700377	FALSE	FALSE	FALSE	NFKB2.RELB repressed	FALSE
ENSG00000146109	ABT1	activator of basal transcription 1	8.97168	8.97109	0.000597668	0.988945	0.997873	TRUE	FALSE	FALSE	NFKB1.RELA repressed		9.25641	9.32308	-0.0666755	0.369222	0.63998	FALSE	FALSE	FALSE	NFKB2.RELB activated	FALSE
ENSG00000114626	ABTB1	ankyrin repeat and BTB (POZ) domain containing 1	7.28265	7.24026	0.042397	0.575499	0.895013	FALSE	FALSE	FALSE	NFKB1.RELA repressed		7.60926	7.60819	0.00106387	0.976813	0.990037	FALSE	FALSE	FALSE	NFKB2.RELB repressed	FALSE
ENSG00000166016	ABTB2	ankyrin repeat and BTB (POZ) domain containing 2	7.74658	7.87106	-0.124485	0.0208766	0.274246	TRUE	FALSE	FALSE	NFKB1.RELA activated		8.63532	8.52059	0.114738	0.0954318	0.348645	TRUE	FALSE	FALSE	NFKB2.RELB repressed	FALSE
ENSG00000184319	AC002055.2	ribosomal protein L23a pseudogene 7	10.5619	10.5988	-0.0368797	0.302655	0.761549	FALSE	FALSE	FALSE	NFKB1.RELA activated		10.804	11.0008	-0.196832	0.000152247	0.00752249	FALSE	TRUE	FALSE	NFKB2.RELB activated	FALSE
ENSG00000213999	AC002126.1	myocyte enhancer factor 2B	9.11666	9.09255	0.0241121	0.715168	0.939933	FALSE	FALSE	FALSE	NFKB1.RELA repressed		9.38739	9.36204	0.025347	0.766638	0.88804	FALSE	FALSE	FALSE	NFKB2.RELB repressed	FALSE
ENSG00000161149	AC002472.8-1	tubulin, alpha 3f, pseudogene	6.66061	6.72178	-0.0611718	0.195044	0.668996	FALSE	FALSE	FALSE	NFKB1.RELA activated		7.30116	7.19621	0.104948	0.0850682	0.327523	FALSE	FALSE	FALSE	NFKB2.RELB repressed	FALSE
ENSG00000185294	AC003662.3	signal peptide peptidase like 2C	7.71725	7.75729	-0.0400438	0.437796	0.83868	FALSE	FALSE	FALSE	NFKB1.RELA activated		8.39872	8.27605	0.122667	0.184478	0.474895	FALSE	FALSE	FALSE	NFKB2.RELB repressed	FALSE
ENSG00000145348	AC004053.1	TBC1 domain containing kinase	10.6686	10.6225	0.0460796	0.254885	0.725978	FALSE	FALSE	FALSE	NFKB1.RELA repressed		10.2256	10.2985	-0.0728802	0.250769	0.544271	TRUE	FALSE	FALSE	NFKB2.RELB activated	FALSE
ENSG00000111405	AC004241.2	endonuclease, polyU-specific	NA	NA	NA	NA	NA	FALSE	NA	NA	NA		6.16919	5.99024	0.178946	0.0309584	0.189014	TRUE	FALSE	FALSE	NFKB2.RELB repressed	FALSE
ENSG00000005189	AC004381.6	exonuclease NEF-sp	7.25285	7.21939	0.0334571	0.642671	0.918136	FALSE	FALSE	FALSE	NFKB1.RELA repressed		7.44486	7.28733	0.157521	0.0115007	0.104906	FALSE	FALSE	FALSE	NFKB2.RELB repressed	FALSE
ENSG00000181211	AC004455.2-2	HECW1 intronic transcript 1 (non-protein coding)	6.21029	6.09472	0.115574	0.131566	0.579008	TRUE	FALSE	FALSE	NFKB1.RELA repressed		6.41502	6.47151	-0.0564969	0.488059	0.724988	TRUE	FALSE	FALSE	NFKB2.RELB activated	FALSE
ENSG00000214049	AC004510.1	urothelial cancer associated 1 (non-protein coding)	NA	NA	NA	NA	NA	FALSE	NA	NA	NA		6.09043	5.96011	0.130323	0.137272	0.417392	FALSE	FALSE	FALSE	NFKB2.RELB repressed	FALSE
ENSG00000196388	AC004771.1-2	inhibitor of CDK, cyclin A1 interacting protein 1	6.88469	6.90468	-0.019989	0.682953	0.93122	FALSE	FALSE	FALSE	NFKB1.RELA activated		7.30698	7.2275	0.0794831	0.291076	0.578336	FALSE	FALSE	FALSE	NFKB2.RELB repressed	FALSE
ENSG00000205396	AC004790.1	long intergenic non-protein coding RNA 661	NA	NA	NA	NA	NA	FALSE	NA	NA	NA		6.32411	6.25133	0.0727753	0.32626	0.607127	TRUE	FALSE	FALSE	NFKB2.RELB repressed	FALSE
ENSG00000177369	AC004797.1	uncharacterized FLJ40194	NA	NA	NA	NA	NA	FALSE	NA	NA	NA		6.49273	6.46833	0.0244052	0.626279	0.811209	FALSE	FALSE	FALSE	NFKB2.RELB repressed	FALSE
ENSG00000168255	AC004951.5	polymerase (RNA) II (DNA directed) polypeptide J3	10.3974	10.3514	0.0460068	0.339818	0.786356	TRUE	FALSE	FALSE	NFKB1.RELA repressed		10.3542	10.4319	-0.0776302	0.0149214	0.121981	TRUE	FALSE	FALSE	NFKB2.RELB activated	FALSE
ENSG00000106608	AC004985.2-1	upregulator of cell proliferation	8.35585	8.3179	0.0379473	0.679387	0.930396	FALSE	FALSE	FALSE	NFKB1.RELA repressed		8.35484	8.34158	0.0132621	0.653153	0.826871	FALSE	FALSE	FALSE	NFKB2.RELB repressed	FALSE
ENSG00000214783	AC004985.2-2	polymerase (RNA) II (DNA directed) polypeptide J4, pseudogene	11.6473	11.677	-0.0297466	0.109807	0.540857	FALSE	FALSE	FALSE	NFKB1.RELA activated		11.2818	11.2605	0.0212368	0.383015	0.650632	FALSE	FALSE	FALSE	NFKB2.RELB repressed	FALSE
ENSG00000221909	AC005020.5-1	family with sequence similarity 200, member A	7.30795	7.29687	0.0110799	0.910787	0.98409	FALSE	FALSE	FALSE	NFKB1.RELA repressed		7.36309	7.49663	-0.133535	0.0593463	0.27231	FALSE	FALSE	FALSE	NFKB2.RELB activated	FALSE
ENSG00000008277	AC005075.2	ADAM metallopeptidase domain 22	8.65068	8.52105	0.129628	0.0259114	0.301209	TRUE	FALSE	FALSE	NFKB1.RELA repressed		8.4655	8.58584	-0.120343	0.145207	0.42919	TRUE	FALSE	FALSE	NFKB2.RELB activated	FALSE
ENSG00000177679	AC005077.11	serine/arginine repetitive matrix 3	7.28174	7.17369	0.108051	0.0156653	0.240853	FALSE	FALSE	FALSE	NFKB1.RELA repressed		7.67428	7.65962	0.0146668	0.829631	0.920222	FALSE	FALSE	FALSE	NFKB2.RELB repressed	FALSE
ENSG00000160999	AC005088.3-2	SH2B adaptor protein 2	8.51187	8.54462	-0.0327468	0.266107	0.735024	TRUE	FALSE	FALSE	NFKB1.RELA activated		8.31173	8.41732	-0.105589	0.0116843	0.10568	TRUE	FALSE	FALSE	NFKB2.RELB activated	FALSE
ENSG00000006740	AC005277.1	Rho GTPase activating protein 44	6.38262	6.46942	-0.0868012	0.165848	0.631764	FALSE	FALSE	FALSE	NFKB1.RELA activated		6.90115	6.9247	-0.0235579	0.719941	0.863395	TRUE	FALSE	FALSE	NFKB2.RELB activated	FALSE
ENSG00000172460	AC005361.1	protease, serine, 30, pseudogene	7.3157	7.2862	0.029503	0.624918	0.912723	FALSE	FALSE	FALSE	NFKB1.RELA repressed		7.7909	7.69287	0.0980273	0.203582	0.495817	FALSE	FALSE	FALSE	NFKB2.RELB repressed	FALSE
ENSG00000176533	AC005512.1-2	guanine nucleotide binding protein (G protein), gamma 7	7.22268	7.23576	-0.0130733	0.684247	0.93122	TRUE	FALSE	FALSE	NFKB1.RELA activated		7.69473	7.95056	-0.255823	0.000228328	0.00962602	TRUE	TRUE	TRUE	NFKB2.RELB activated	FALSE
ENSG00000095932	AC005551.1	chromosome 19 open reading frame 77	7.35932	7.35481	0.00450837	0.957939	0.992142	FALSE	FALSE	FALSE	NFKB1.RELA repressed		7.87938	7.75504	0.124333	0.278218	0.56712	FALSE	FALSE	FALSE	NFKB2.RELB repressed	FALSE
ENSG00000197085	AC005582.1	NPSR1 antisense RNA 1	6.48802	6.29263	0.195393	0.00249029	0.0972863	FALSE	FALSE	FALSE	NFKB1.RELA repressed		6.91948	6.49325	0.426228	4.57627e-06	0.000895773	FALSE	TRUE	FALSE	NFKB2.RELB repressed	FALSE
ENSG00000167524	AC005726.6	uncharacterized serine/threonine-protein kinase SgK494	8.25431	8.32205	-0.0677328	0.196998	0.671031	FALSE	FALSE	FALSE	NFKB1.RELA activated		8.05324	8.19975	-0.146512	0.0934881	0.345338	FALSE	FALSE	FALSE	NFKB2.RELB activated	FALSE
ENSG00000167525	AC005726.8	protein interacting with cyclin A1	6.95375	6.89607	0.0576767	0.164269	0.629018	FALSE	FALSE	FALSE	NFKB1.RELA repressed		7.55848	7.577	-0.0185235	0.843954	0.927794	FALSE	FALSE	FALSE	NFKB2.RELB activated	FALSE
ENSG00000205325	AC005863.1	uncharacterized FLJ45831	NA	NA	NA	NA	NA	FALSE	NA	NA	NA		6.09964	6.08804	0.0116031	0.903262	0.957164	FALSE	FALSE	FALSE	NFKB2.RELB repressed	FALSE
ENSG00000108848	AC005921.3-1	LUC7-like 3 (S. cerevisiae)	7.675	7.68463	-0.00963651	0.749247	0.948959	FALSE	FALSE	FALSE	NFKB1.RELA activated		9.42132	9.66568	-0.244353	0.0190576	0.141426	FALSE	FALSE	FALSE	NFKB2.RELB activated	FALSE
ENSG00000106526	AC006008.2	ARP3 actin-related protein 3 homolog C (yeast)	7.91019	7.85938	0.0508168	0.498491	0.866501	FALSE	FALSE	FALSE	NFKB1.RELA repressed		7.74512	7.77712	-0.0320001	0.735449	0.872448	FALSE	FALSE	FALSE	NFKB2.RELB activated	FALSE
ENSG00000129951	AC006273.1	lipid phosphate phosphatase-related protein type 3	7.3652	7.36659	-0.00139344	0.984666	0.997286	FALSE	FALSE	FALSE	NFKB1.RELA activated		8.21599	8.20088	0.0151095	0.87082	0.941066	FALSE	FALSE	FALSE	NFKB2.RELB repressed	FALSE
ENSG00000129816	AC006335.2-1	testis-specific transcript, Y-linked 1 (non-protein coding)	NA	NA	NA	NA	NA	FALSE	NA	NA	NA		6.14239	6.01705	0.125342	0.0858243	0.329092	FALSE	FALSE	FALSE	NFKB2.RELB repressed	FALSE
ENSG00000089818	AC006511.5-3	NECAP endocytosis associated 1	9.96689	9.97565	-0.00875474	0.840748	0.972674	FALSE	FALSE	FALSE	NFKB1.RELA activated		9.97826	9.8851	0.0931598	0.0731129	0.304041	FALSE	FALSE	FALSE	NFKB2.RELB repressed	FALSE
ENSG00000185290	AC006970.6	nuclear protein, transcriptional regulator, 1-like	8.04176	8.02729	0.0144703	0.805957	0.961306	FALSE	FALSE	FALSE	NFKB1.RELA repressed		8.75667	8.70395	0.0527279	0.462856	0.708268	FALSE	FALSE	FALSE	NFKB2.RELB repressed	FALSE
ENSG00000144406	AC007038.6	unc-80 homolog (C. elegans)	6.01015	6.07506	-0.0649086	0.17316	0.640745	FALSE	FALSE	FALSE	NFKB1.RELA activated		6.18993	6.10035	0.0895819	0.214118	0.506891	FALSE	FALSE	FALSE	NFKB2.RELB repressed	FALSE
ENSG00000222033	AC007405.2	uncharacterized LOC440925	6.12826	6.10574	0.0225134	0.837323	0.970894	FALSE	FALSE	FALSE	NFKB1.RELA repressed		6.69613	6.6626	0.0335225	0.643081	0.820679	FALSE	FALSE	FALSE	NFKB2.RELB repressed	FALSE
ENSG00000212725	AC007455.8	keratin associated protein 2-1	9.34208	9.34931	-0.00722487	0.928905	0.98712	FALSE	FALSE	FALSE	NFKB1.RELA activated		9.86478	9.78486	0.079917	0.438119	0.690796	FALSE	FALSE	FALSE	NFKB2.RELB repressed	FALSE
ENSG00000188803	AC007510.1	shisa homolog 6 (Xenopus laevis)	6.26741	6.24285	0.0245571	0.719434	0.941099	TRUE	FALSE	FALSE	NFKB1.RELA repressed		6.75802	6.67882	0.0791942	0.404677	0.666973	TRUE	FALSE	FALSE	NFKB2.RELB repressed	FALSE
ENSG00000174456	AC007546.6-1	chromosome 12 open reading frame 76	8.89004	8.88081	0.00923564	0.922288	0.986735	FALSE	FALSE	FALSE	NFKB1.RELA repressed		8.9961	9.35621	-0.360109	0.00520263	0.0643282	FALSE	FALSE	FALSE	NFKB2.RELB activated	FALSE
ENSG00000183935	AC007688.15-1	5-hydroxytryptamine (serotonin) receptor 7 pseudogene 1	7.1189	7.00685	0.112044	0.0938456	0.510929	FALSE	FALSE	FALSE	NFKB1.RELA repressed		7.20246	7.09078	0.111679	0.0593786	0.27239	FALSE	FALSE	FALSE	NFKB2.RELB repressed	FALSE
ENSG00000189152	AC007952.15-2	GRB2-related adaptor protein-like	6.86923	6.84318	0.0260517	0.643243	0.918478	FALSE	FALSE	FALSE	NFKB1.RELA repressed		7.16217	7.05769	0.104475	0.173511	0.463275	FALSE	FALSE	FALSE	NFKB2.RELB repressed	FALSE
ENSG00000047621	AC008012.8	chromosome 12 open reading frame 4	9.87307	9.85385	0.0192201	0.60925	0.908944	FALSE	FALSE	FALSE	NFKB1.RELA repressed		9.85009	9.78186	0.0682314	0.469885	0.713221	FALSE	FALSE	FALSE	NFKB2.RELB repressed	FALSE
ENSG00000115128	AC008073.5	splicing factor 3B, 14 kDa subunit	11.5556	11.5778	-0.0222021	0.488669	0.860929	TRUE	FALSE	FALSE	NFKB1.RELA activated		12.0145	12.0141	0.000336716	0.99476	0.998335	FALSE	FALSE	FALSE	NFKB2.RELB repressed	FALSE
ENSG00000119862	AC008074.1	lectin, galactoside-binding-like	9.91098	9.89425	0.0167209	0.664264	0.925161	TRUE	FALSE	FALSE	NFKB1.RELA repressed		10.1931	10.4074	-0.214325	0.0043422	0.0580476	FALSE	FALSE	FALSE	NFKB2.RELB activated	FALSE
ENSG00000204754	AC008413.7	FLJ16171 protein	5.95299	6.0052	-0.0522058	0.266671	0.735936	FALSE	FALSE	FALSE	NFKB1.RELA activated		6.47198	6.38509	0.0868903	0.277937	0.566957	FALSE	FALSE	FALSE	NFKB2.RELB repressed	FALSE
ENSG00000172548	AC008676.6-2	NIPA-like domain containing 4	6.83101	6.71826	0.112746	0.183791	0.654778	FALSE	FALSE	FALSE	NFKB1.RELA repressed		7.5198	7.40707	0.11273	0.115989	0.385377	TRUE	FALSE	FALSE	NFKB2.RELB repressed	FALSE
ENSG00000221916	AC008687.5-4	chromosome 19 open reading frame 73	8.51406	8.4712	0.0428596	0.23073	0.70516	TRUE	FALSE	FALSE	NFKB1.RELA repressed		8.51672	8.53796	-0.0212458	0.607202	0.800045	FALSE	FALSE	FALSE	NFKB2.RELB activated	FALSE
ENSG00000179954	AC008735.9	scavenger receptor cysteine rich domain containing (5 domains)	7.32229	7.34488	-0.0225945	0.63205	0.914676	FALSE	FALSE	FALSE	NFKB1.RELA activated		7.87495	7.81771	0.0572429	0.398685	0.662568	FALSE	FALSE	FALSE	NFKB2.RELB repressed	FALSE
ENSG00000176909	AC008888.7-1	MEF2 activating motif and SAP domain containing transcriptional regulator	7.06216	7.02463	0.0375331	0.407153	0.822262	FALSE	FALSE	FALSE	NFKB1.RELA repressed		7.75224	7.64088	0.111353	0.154121	0.441197	FALSE	FALSE	FALSE	NFKB2.RELB repressed	FALSE
ENSG00000185716	AC009019.10	chromosome 16 open reading frame 52	8.6582	8.69069	-0.0324916	0.400647	0.817998	TRUE	FALSE	FALSE	NFKB1.RELA activated		8.68179	8.82899	-0.147196	0.0497999	0.247698	TRUE	FALSE	FALSE	NFKB2.RELB activated	FALSE
ENSG00000172775	AC009090.12	family with sequence similarity 192, member A	9.74613	9.77706	-0.030938	0.421376	0.830195	TRUE	FALSE	FALSE	NFKB1.RELA activated		9.63512	9.75913	-0.124012	0.223759	0.517329	FALSE	FALSE	FALSE	NFKB2.RELB activated	FALSE
ENSG00000103023	AC009107.11-2	protease, serine, 54	6.25116	6.29399	-0.0428342	0.576887	0.895867	FALSE	FALSE	FALSE	NFKB1.RELA activated		6.84861	6.78293	0.0656812	0.456469	0.703423	FALSE	FALSE	FALSE	NFKB2.RELB repressed	FALSE
ENSG00000174992	AC009133.7-1	zymogen granule protein 16	NA	NA	NA	NA	NA	FALSE	NA	NA	NA		6.348	6.19015	0.157854	0.0357923	0.206811	FALSE	FALSE	FALSE	NFKB2.RELB repressed	FALSE
ENSG00000205084	AC009163.6	transmembrane protein 231	8.17347	8.21629	-0.0428113	0.451544	0.846481	FALSE	FALSE	FALSE	NFKB1.RELA activated		8.42182	8.53459	-0.112764	0.0506086	0.249847	FALSE	FALSE	FALSE	NFKB2.RELB activated	FALSE
ENSG00000217930	AC009171.3	presequence translocase-associated motor 16 homolog (S. cerevisiae)	8.12504	8.25896	-0.133923	0.00339818	0.111668	FALSE	FALSE	FALSE	NFKB1.RELA activated		8.61596	8.63235	-0.0163828	0.619544	0.807169	FALSE	FALSE	FALSE	NFKB2.RELB activated	FALSE
ENSG00000205054	AC009236.4	putative uncharacterized protein UNQ6975/PRO21958	6.58211	6.46335	0.118757	0.00599576	0.149331	TRUE	FALSE	FALSE	NFKB1.RELA repressed		6.83409	6.85889	-0.0247945	0.594745	0.792823	TRUE	FALSE	FALSE	NFKB2.RELB activated	FALSE
ENSG00000178397	AC009412.5	family with sequence similarity 220, member A	10.2423	10.1724	0.0699217	0.194929	0.668915	TRUE	FALSE	FALSE	NFKB1.RELA repressed		10.4905	10.4443	0.0461576	0.501573	0.734443	FALSE	FALSE	FALSE	NFKB2.RELB repressed	FALSE
ENSG00000135362	AC009656.11	proline rich 5 like	9.42838	9.8096	-0.381218	0.000659505	0.0475583	TRUE	TRUE	TRUE	NFKB1.RELA activated		10.3924	10.0336	0.358754	3.71164e-06	0.000792548	TRUE	TRUE	TRUE	NFKB2.RELB repressed	FALSE
ENSG00000186854	AC010087.3	TraB domain containing 2A	7.7734	7.82198	-0.0485737	0.067113	0.452905	TRUE	FALSE	FALSE	NFKB1.RELA activated		8.28408	8.31754	-0.0334577	0.0963753	0.350165	TRUE	FALSE	FALSE	NFKB2.RELB activated	FALSE
ENSG00000186815	AC010178.40-2	two pore segment channel 1	8.14742	8.07994	0.0674789	0.0581505	0.427908	TRUE	FALSE	FALSE	NFKB1.RELA repressed		8.17504	8.35547	-0.180433	0.00249144	0.0411278	TRUE	TRUE	TRUE	NFKB2.RELB activated	FALSE
ENSG00000204514	AC010326.7-2	zinc finger protein 814	8.26122	8.25333	0.00789148	0.952991	0.991074	FALSE	FALSE	FALSE	NFKB1.RELA repressed		8.15433	8.39324	-0.238907	0.369502	0.640286	FALSE	FALSE	FALSE	NFKB2.RELB activated	FALSE
ENSG00000221923	AC010332.7-1	zinc finger protein 880	NA	NA	NA	NA	NA	FALSE	NA	NA	NA		6.06857	6.12156	-0.0529905	0.228199	0.521298	FALSE	FALSE	FALSE	NFKB2.RELB activated	FALSE
ENSG00000123154	AC010422.7-3	WD repeat domain 83	7.6805	7.81402	-0.133514	0.00273922	0.101807	FALSE	FALSE	FALSE	NFKB1.RELA activated		7.93256	7.94517	-0.0126062	0.705233	0.856803	FALSE	FALSE	FALSE	NFKB2.RELB activated	FALSE
ENSG00000221990	AC010442.7-2	chromosome 5 open reading frame 55	6.95311	6.9902	-0.0370933	0.423321	0.830925	FALSE	FALSE	FALSE	NFKB1.RELA activated		7.65896	7.54863	0.110328	0.00148427	0.0299735	FALSE	FALSE	FALSE	NFKB2.RELB repressed	FALSE
ENSG00000188242	AC010442.7-3	uncharacterized LOC25845	9.74979	9.76247	-0.0126807	0.871753	0.979431	TRUE	FALSE	FALSE	NFKB1.RELA activated		10.1111	10.1526	-0.0414276	0.404883	0.66716	TRUE	FALSE	FALSE	NFKB2.RELB activated	FALSE
ENSG00000182315	AC010606.7-3	methyl-CpG binding domain protein 3-like 3	6.24339	6.23055	0.0128431	0.852431	0.975517	FALSE	FALSE	FALSE	NFKB1.RELA repressed		7.08658	7.02688	0.0597057	0.341199	0.618385	FALSE	FALSE	FALSE	NFKB2.RELB repressed	FALSE
ENSG00000187699	AC010679.1	chromosome 2 open reading frame 88	6.193	6.19562	-0.00262133	0.966209	0.993608	FALSE	FALSE	FALSE	NFKB1.RELA activated		7.00066	6.97215	0.0285081	0.506906	0.737418	FALSE	FALSE	FALSE	NFKB2.RELB repressed	FALSE
ENSG00000196648	AC010724.6-2	golgin A6 family-like 9	7.92387	7.99288	-0.069017	0.06348	0.4444	FALSE	FALSE	FALSE	NFKB1.RELA activated		8.77302	8.92041	-0.147382	0.00213165	0.037545	FALSE	TRUE	FALSE	NFKB2.RELB activated	FALSE
ENSG00000182774	AC010724.6-8	ribosomal protein S17	13.1862	13.199	-0.012826	0.360805	0.798671	FALSE	FALSE	FALSE	NFKB1.RELA activated		13.3423	13.3619	-0.0196256	0.374574	0.64486	FALSE	FALSE	FALSE	NFKB2.RELB activated	FALSE
ENSG00000188343	AC010834.19	family with sequence similarity 92, member A1	8.0707	7.97225	0.0984512	0.153752	0.613202	FALSE	FALSE	FALSE	NFKB1.RELA repressed		8.49942	8.4536	0.0458254	0.411087	0.671524	FALSE	FALSE	FALSE	NFKB2.RELB repressed	FALSE
ENSG00000138018	AC010896.3	ethanolaminephosphotransferase 1 (CDP-ethanolamine-specific)	10.5072	10.5533	-0.0460511	0.279879	0.744754	FALSE	FALSE	FALSE	NFKB1.RELA activated		10.8227	10.8043	0.018482	0.697524	0.853475	FALSE	FALSE	FALSE	NFKB2.RELB repressed	FALSE
ENSG00000145832	AC011427.4	solute carrier family 25, member 48	6.69489	6.68954	0.00534585	0.92692	0.98712	FALSE	FALSE	FALSE	NFKB1.RELA repressed		7.41261	7.2553	0.157313	0.0966087	0.350453	FALSE	FALSE	FALSE	NFKB2.RELB repressed	FALSE
ENSG00000183760	AC011443.6	iron/zinc purple acid phosphatase-like protein	6.01666	5.90496	0.111696	0.111885	0.544676	FALSE	FALSE	FALSE	NFKB1.RELA repressed		6.40025	6.25651	0.143738	0.171675	0.460928	FALSE	FALSE	FALSE	NFKB2.RELB repressed	FALSE
ENSG00000167674	AC011498.7-2	hepatoma-derived growth factor-related protein 2	8.59517	8.62944	-0.0342764	0.172616	0.639937	FALSE	FALSE	FALSE	NFKB1.RELA activated		8.94558	8.87138	0.0741935	0.0209413	0.15001	FALSE	FALSE	FALSE	NFKB2.RELB repressed	FALSE
ENSG00000212123	AC011499.5	proline rich 22	7.55658	7.56095	-0.00437225	0.919866	0.986133	FALSE	FALSE	FALSE	NFKB1.RELA activated		7.90061	7.8267	0.0739136	0.188811	0.480156	FALSE	FALSE	FALSE	NFKB2.RELB repressed	FALSE
ENSG00000186838	AC011500.7-2	selenoprotein V	7.48625	7.49687	-0.0106142	0.854474	0.975838	FALSE	FALSE	FALSE	NFKB1.RELA activated		7.64958	7.57739	0.0721909	0.21084	0.503664	FALSE	FALSE	FALSE	NFKB2.RELB repressed	FALSE
ENSG00000213967	AC011503.4	zinc finger protein 726	NA	NA	NA	NA	NA	FALSE	NA	NA	NA		5.95397	5.92018	0.033796	0.825164	0.91748	FALSE	FALSE	FALSE	NFKB2.RELB repressed	FALSE
ENSG00000176731	AC011773.9	chromosome 8 open reading frame 59	8.26921	8.29397	-0.0247638	0.564274	0.891036	FALSE	FALSE	FALSE	NFKB1.RELA activated		9.2013	9.26557	-0.0642671	0.3786	0.647777	FALSE	FALSE	FALSE	NFKB2.RELB activated	FALSE
ENSG00000138600	AC012100.1	signal peptide peptidase like 2A	10.8631	10.8857	-0.0226436	0.644235	0.91899	TRUE	FALSE	FALSE	NFKB1.RELA activated		11.2843	11.1624	0.121834	0.0824193	0.322544	TRUE	FALSE	FALSE	NFKB2.RELB repressed	FALSE
ENSG00000204685	AC012307.8	uncharacterized LOC285033	7.39141	7.18265	0.208762	0.00830825	0.177042	TRUE	FALSE	FALSE	NFKB1.RELA repressed		7.40969	7.37715	0.0325376	0.692609	0.850068	FALSE	FALSE	FALSE	NFKB2.RELB repressed	FALSE
ENSG00000196141	AC012459.1	spermatogenesis associated, serine-rich 2-like	6.9108	6.90461	0.00619112	0.822643	0.966225	FALSE	FALSE	FALSE	NFKB1.RELA repressed		6.92358	6.9923	-0.0687194	0.328363	0.608992	TRUE	FALSE	FALSE	NFKB2.RELB activated	FALSE
ENSG00000113811	AC012467.9-1	selenoprotein K	10.2206	10.2451	-0.0244872	0.20576	0.681134	FALSE	FALSE	FALSE	NFKB1.RELA activated		10.5143	10.4253	0.0890364	0.051477	0.252077	FALSE	FALSE	FALSE	NFKB2.RELB repressed	FALSE
ENSG00000103591	AC012568.7	alpha- and gamma-adaptin binding protein	8.50656	8.58521	-0.0786456	0.303708	0.762313	TRUE	FALSE	FALSE	NFKB1.RELA activated		8.76042	8.74803	0.0123908	0.780094	0.895875	TRUE	FALSE	FALSE	NFKB2.RELB repressed	FALSE
ENSG00000164151	AC012607.8	KIAA0947	9.07391	9.13883	-0.0649169	0.320031	0.773449	FALSE	FALSE	FALSE	NFKB1.RELA activated		9.45273	9.56024	-0.107501	0.205875	0.498123	FALSE	FALSE	FALSE	NFKB2.RELB activated	FALSE
ENSG00000103540	AC012621.2	centriolar coiled coil protein 110kDa	11.0336	11.1633	-0.129683	0.0356753	0.35022	TRUE	FALSE	FALSE	NFKB1.RELA activated		10.8638	11.2787	-0.414953	0.000310798	0.0116023	TRUE	TRUE	TRUE	NFKB2.RELB activated	FALSE
ENSG00000186952	AC012622.6	transmembrane protein 232	NA	NA	NA	NA	NA	FALSE	NA	NA	NA		6.11697	6.2338	-0.116834	0.407117	0.66865	FALSE	FALSE	FALSE	NFKB2.RELB activated	FALSE
ENSG00000187446	AC012652.1	calcineurin-like EF-hand protein 1	11.907	11.8902	0.0168142	0.26959	0.737381	FALSE	FALSE	FALSE	NFKB1.RELA repressed		11.6879	11.6722	0.0157132	0.571908	0.779386	FALSE	FALSE	FALSE	NFKB2.RELB repressed	FALSE
ENSG00000186281	AC013272.5-2	glycerol-3-phosphate acyltransferase 2, mitochondrial	7.39205	7.39525	-0.00320134	0.955422	0.991262	FALSE	FALSE	FALSE	NFKB1.RELA activated		7.99836	7.99138	0.00698832	0.892169	0.951409	FALSE	FALSE	FALSE	NFKB2.RELB repressed	FALSE
ENSG00000166130	AC013283.23-2	IKBKB interacting protein	7.64903	7.58666	0.062368	0.278494	0.743628	FALSE	FALSE	FALSE	NFKB1.RELA repressed		8.15672	8.17671	-0.0199894	0.855055	0.933806	FALSE	FALSE	FALSE	NFKB2.RELB activated	FALSE
ENSG00000221961	AC013469.8-2	proline rich 21	6.04283	6.01669	0.0261393	0.681402	0.931019	FALSE	FALSE	FALSE	NFKB1.RELA repressed		6.20228	6.24142	-0.0391421	0.625002	0.810848	FALSE	FALSE	FALSE	NFKB2.RELB activated	FALSE
ENSG00000186198	AC013553.1	solute carrier family 51, beta subunit	6.01953	6.10293	-0.083402	0.277624	0.743063	FALSE	FALSE	FALSE	NFKB1.RELA activated		6.58421	6.47261	0.111604	0.121801	0.39464	FALSE	FALSE	FALSE	NFKB2.RELB repressed	FALSE
ENSG00000189419	AC015723.8	uncharacterized LOC388182	NA	NA	NA	NA	NA	FALSE	NA	NA	NA		6.48818	6.52679	-0.0386135	0.615485	0.804528	FALSE	FALSE	FALSE	NFKB2.RELB activated	FALSE
ENSG00000214822	AC015818.32-3	keratin 16 pseudogene 3	6.95954	7.00735	-0.0478098	0.289709	0.752096	FALSE	FALSE	FALSE	NFKB1.RELA activated		7.90893	7.78551	0.123428	0.120884	0.393134	FALSE	FALSE	FALSE	NFKB2.RELB repressed	FALSE
ENSG00000172878	AC015976.3	methionyl aminopeptidase type 1D (mitochondrial)	7.12089	7.21451	-0.0936175	0.129884	0.57747	FALSE	FALSE	FALSE	NFKB1.RELA activated		7.48243	7.50926	-0.0268286	0.63883	0.818587	FALSE	FALSE	FALSE	NFKB2.RELB activated	FALSE
ENSG00000213753	AC016629.7-3	CENPB DNA-binding domains containing 1 pseudogene	8.60587	8.62653	-0.0206666	0.537384	0.881966	TRUE	FALSE	FALSE	NFKB1.RELA activated		8.64781	8.58387	0.0639488	0.016803	0.130533	TRUE	FALSE	FALSE	NFKB2.RELB repressed	FALSE
ENSG00000212978	AC016747.7	uncharacterized LOC339803	8.99868	8.96093	0.037753	0.31652	0.771484	FALSE	FALSE	FALSE	NFKB1.RELA repressed		8.90518	8.9794	-0.0742146	0.228777	0.521765	FALSE	FALSE	FALSE	NFKB2.RELB activated	FALSE
ENSG00000186235	AC016757.3	uncharacterized LOC151174	NA	NA	NA	NA	NA	FALSE	NA	NA	NA		7.18682	7.0407	0.146119	0.0761788	0.310297	FALSE	FALSE	FALSE	NFKB2.RELB repressed	FALSE
ENSG00000213373	AC016889.28-2	long intergenic non-protein coding RNA 671	6.41031	6.38542	0.0248896	0.768663	0.9535	FALSE	FALSE	FALSE	NFKB1.RELA repressed		6.99833	7.0389	-0.040576	0.674645	0.839707	FALSE	FALSE	FALSE	NFKB2.RELB activated	FALSE
ENSG00000197620	AC016940.7	chromosome X open reading frame 40A	8.20669	8.26201	-0.0553165	0.20141	0.674499	FALSE	FALSE	FALSE	NFKB1.RELA activated		8.29464	8.23065	0.0639949	0.10507	0.365766	FALSE	FALSE	FALSE	NFKB2.RELB repressed	FALSE
ENSG00000163714	AC018450.26-2	U2 snRNP-associated SURP domain containing	11.0046	10.9982	0.00642534	0.818854	0.965314	TRUE	FALSE	FALSE	NFKB1.RELA repressed		11.2575	11.2651	-0.00754394	0.860518	0.936735	TRUE	FALSE	FALSE	NFKB2.RELB activated	FALSE
ENSG00000114790	AC018452.11	Rho guanine nucleotide exchange factor (GEF) 26	7.72145	7.69618	0.0252666	0.554773	0.887246	TRUE	FALSE	FALSE	NFKB1.RELA repressed		7.67541	7.7733	-0.0978881	0.183476	0.474329	FALSE	FALSE	FALSE	NFKB2.RELB activated	FALSE
ENSG00000206573	AC018506.5	SETD5 antisense RNA 1	5.93386	5.84785	0.0860088	0.512392	0.871798	TRUE	FALSE	FALSE	NFKB1.RELA repressed		6.50957	6.42393	0.0856433	0.588497	0.789031	TRUE	FALSE	FALSE	NFKB2.RELB repressed	FALSE
ENSG00000205885	AC018653.29-1	C1RL antisense RNA 1	7.10587	7.20109	-0.0952224	0.00092475	0.0563995	TRUE	FALSE	FALSE	NFKB1.RELA activated		7.69969	7.6767	0.0229907	0.453859	0.701735	FALSE	FALSE	FALSE	NFKB2.RELB repressed	FALSE
ENSG00000187600	AC018682.4	transmembrane protein 247	NA	NA	NA	NA	NA	FALSE	NA	NA	NA		6.62366	6.56547	0.0581913	0.429351	0.685108	TRUE	FALSE	FALSE	NFKB2.RELB repressed	FALSE
ENSG00000182310	AC018755.3-4	long intergenic non-protein coding RNA 85	6.85649	6.79076	0.0657306	0.120506	0.560859	FALSE	FALSE	FALSE	NFKB1.RELA repressed		7.23099	7.24727	-0.0162786	0.813886	0.912228	FALSE	FALSE	FALSE	NFKB2.RELB activated	FALSE
ENSG00000180178	AC018865.4-2	uncharacterized LOC440905	6.08041	6.02202	0.0583886	0.636966	0.916999	FALSE	FALSE	FALSE	NFKB1.RELA repressed		6.21301	6.14275	0.070259	0.539772	0.759353	FALSE	FALSE	FALSE	NFKB2.RELB repressed	FALSE
ENSG00000146666	AC019066.6	long intergenic non-protein coding RNA 525	6.20846	6.24845	-0.0399912	0.216356	0.690992	FALSE	FALSE	FALSE	NFKB1.RELA activated		7.0203	6.94221	0.0780968	0.289013	0.576476	FALSE	FALSE	FALSE	NFKB2.RELB repressed	FALSE
ENSG00000144460	AC019231.1	neuronal tyrosine-phosphorylated phosphoinositide-3-kinase adaptor 2	NA	NA	NA	NA	NA	FALSE	NA	NA	NA		6.23624	6.17525	0.060987	0.143822	0.427358	FALSE	FALSE	FALSE	NFKB2.RELB repressed	FALSE
ENSG00000140632	AC020663.7	glyoxylate reductase 1 homolog (Arabidopsis)	10.4474	10.4109	0.0365652	0.338551	0.785381	FALSE	FALSE	FALSE	NFKB1.RELA repressed		9.91369	9.88737	0.0263258	0.633696	0.815911	FALSE	FALSE	FALSE	NFKB2.RELB repressed	FALSE
ENSG00000164500	AC020743.7	chromosome 7 open reading frame 72	6.46398	6.52943	-0.0654437	0.205948	0.681373	TRUE	FALSE	FALSE	NFKB1.RELA activated		7.45301	7.5331	-0.0800879	0.260026	0.552616	TRUE	FALSE	FALSE	NFKB2.RELB activated	FALSE
ENSG00000132017	AC020916.8-2	DDB1 and CUL4 associated factor 15	9.0544	9.07922	-0.0248206	0.550887	0.885549	FALSE	FALSE	FALSE	NFKB1.RELA activated		9.29053	9.22612	0.0644145	0.106298	0.367901	FALSE	FALSE	FALSE	NFKB2.RELB repressed	FALSE
ENSG00000167798	AC020931.6-1	complement component 3 precursor pseudogene	5.96782	5.90368	0.064142	0.363368	0.79975	FALSE	FALSE	FALSE	NFKB1.RELA repressed		6.50552	6.49853	0.0069875	0.875202	0.943601	FALSE	FALSE	FALSE	NFKB2.RELB repressed	FALSE
ENSG00000185028	AC021087.5	leucine rich repeat containing 14B	6.65497	6.61495	0.040015	0.582029	0.89769	FALSE	FALSE	FALSE	NFKB1.RELA repressed		7.11638	7.04988	0.0664929	0.455347	0.70293	FALSE	FALSE	FALSE	NFKB2.RELB repressed	FALSE
ENSG00000033100	AC021097.5	chondroitin polymerizing factor 2	9.93673	9.89923	0.0374945	0.521682	0.87474	FALSE	FALSE	FALSE	NFKB1.RELA repressed		9.56753	9.38913	0.178404	0.00807795	0.0841944	FALSE	FALSE	FALSE	NFKB2.RELB repressed	FALSE
ENSG00000167281	AC021534.1	RNA binding protein, fox-1 homolog (C. elegans) 3	6.78583	6.82618	-0.0403569	0.41512	0.826053	TRUE	FALSE	FALSE	NFKB1.RELA activated		7.19843	7.16697	0.0314626	0.480017	0.720814	TRUE	FALSE	FALSE	NFKB2.RELB repressed	FALSE
ENSG00000180385	AC022007.5-1	uncharacterized LOC442075	9.86673	9.87694	-0.0102113	0.851822	0.975475	FALSE	FALSE	FALSE	NFKB1.RELA activated		9.84316	9.80819	0.0349688	0.309519	0.594017	FALSE	FALSE	FALSE	NFKB2.RELB repressed	FALSE
ENSG00000186162	AC022007.5-3	cell death-inducing DFFA-like effector c pseudogene	7.93415	7.91844	0.0157054	0.596546	0.903844	FALSE	FALSE	FALSE	NFKB1.RELA repressed		8.06948	8.11436	-0.0448876	0.34061	0.618046	FALSE	FALSE	FALSE	NFKB2.RELB activated	FALSE
ENSG00000187867	AC022098.9-2	paralemmin 3	7.49803	7.43392	0.0641113	0.327935	0.778484	FALSE	FALSE	FALSE	NFKB1.RELA repressed		7.98235	7.97639	0.0059566	0.896182	0.953618	FALSE	FALSE	FALSE	NFKB2.RELB repressed	FALSE
ENSG00000141854	AC022098.9-3	uncharacterized LOC113230	7.36433	7.32348	0.0408558	0.263193	0.732758	FALSE	FALSE	FALSE	NFKB1.RELA repressed		7.99095	8.07093	-0.0799774	0.201974	0.494389	FALSE	FALSE	FALSE	NFKB2.RELB activated	FALSE
ENSG00000183111	AC022100.7-3	Rho guanine nucleotide exchange factor (GEF) 37	6.21882	6.2679	-0.0490814	0.370786	0.802589	TRUE	FALSE	FALSE	NFKB1.RELA activated		6.61421	6.82012	-0.20591	0.0526819	0.255059	TRUE	FALSE	FALSE	NFKB2.RELB activated	FALSE
ENSG00000213132	AC022498.18	uncharacterized LOC401105	NA	NA	NA	NA	NA	FALSE	NA	NA	NA		6.54488	6.44383	0.101044	0.313329	0.596857	FALSE	FALSE	FALSE	NFKB2.RELB repressed	FALSE
ENSG00000131871	AC023024.6	VCP-interacting membrane protein	7.86083	8.00971	-0.14888	0.139263	0.591198	TRUE	FALSE	FALSE	NFKB1.RELA activated		8.75728	8.73045	0.0268326	0.659939	0.831122	FALSE	FALSE	FALSE	NFKB2.RELB repressed	TRUE
ENSG00000188375	AC023050.36-2	H3 histone, family 3C	10.4644	10.446	0.0184096	0.56567	0.891788	TRUE	FALSE	FALSE	NFKB1.RELA repressed		11.1756	11.1656	0.00998402	0.842201	0.927112	FALSE	FALSE	FALSE	NFKB2.RELB repressed	FALSE
ENSG00000166503	AC024270.6	hepatoma-derived growth factor, related protein 3	10.8069	10.8018	0.00513463	0.811544	0.963259	TRUE	FALSE	FALSE	NFKB1.RELA repressed		10.9412	11.1184	-0.17713	0.00289994	0.0447868	TRUE	TRUE	TRUE	NFKB2.RELB activated	FALSE
ENSG00000104059	AC024474.8	family with sequence similarity 189, member A1	6.8882	6.87012	0.0180834	0.624301	0.912569	FALSE	FALSE	FALSE	NFKB1.RELA repressed		7.35009	7.30238	0.0477173	0.517189	0.744874	FALSE	FALSE	FALSE	NFKB2.RELB repressed	FALSE
ENSG00000183401	AC024575.6-1	coiled-coil domain containing 159	8.10692	8.08284	0.0240806	0.441249	0.839904	FALSE	FALSE	FALSE	NFKB1.RELA repressed		8.04938	8.0391	0.0102868	0.863986	0.938099	FALSE	FALSE	FALSE	NFKB2.RELB repressed	FALSE
ENSG00000105520	AC024575.6-2	lipid phosphate phosphatase-related protein type 2	7.68179	7.67195	0.00983517	0.831232	0.9689	FALSE	FALSE	FALSE	NFKB1.RELA repressed		7.88441	7.83338	0.0510346	0.428146	0.683886	FALSE	FALSE	FALSE	NFKB2.RELB repressed	FALSE
ENSG00000174886	AC024592.5	NADH dehydrogenase (ubiquinone) 1 alpha subcomplex, 11, 14.7kDa	8.68461	8.66664	0.0179692	0.558599	0.889024	FALSE	FALSE	FALSE	NFKB1.RELA repressed		9.15762	9.11345	0.0441708	0.0248248	0.166148	FALSE	FALSE	FALSE	NFKB2.RELB repressed	FALSE
ENSG00000185485	AC024937.21-3	succinate dehydrogenase complex, subunit A, flavoprotein pseudogene 2	9.11517	9.16723	-0.0520582	0.317715	0.772471	FALSE	FALSE	FALSE	NFKB1.RELA activated		9.84277	9.90182	-0.059051	0.0729454	0.303601	FALSE	FALSE	FALSE	NFKB2.RELB activated	FALSE
ENSG00000177340	AC024940.39-3	uncharacterized LOC79857	6.75114	6.80626	-0.055126	0.198225	0.671569	TRUE	FALSE	FALSE	NFKB1.RELA activated		7.81725	7.64347	0.173779	0.0176977	0.13509	TRUE	FALSE	FALSE	NFKB2.RELB repressed	FALSE
ENSG00000215068	AC025171.8	uncharacterized LOC153684	8.11831	8.11418	0.00413183	0.903798	0.98409	TRUE	FALSE	FALSE	NFKB1.RELA repressed		8.35838	8.24597	0.112405	0.0433521	0.229084	TRUE	FALSE	FALSE	NFKB2.RELB repressed	FALSE
ENSG00000128989	AC025917.8-2	cAMP-regulated phosphoprotein, 19kDa	10.0925	10.0872	0.00534225	0.953781	0.991074	TRUE	FALSE	FALSE	NFKB1.RELA repressed		10.4775	10.6569	-0.179448	0.00858453	0.087256	TRUE	FALSE	FALSE	NFKB2.RELB activated	FALSE
ENSG00000133789	AC026250.16	SWAP switching B-cell complex 70kDa subunit	9.18878	9.37422	-0.18544	0.000991366	0.0580989	TRUE	FALSE	FALSE	NFKB1.RELA activated		9.5558	9.88458	-0.328776	0.000240534	0.00994369	TRUE	TRUE	TRUE	NFKB2.RELB activated	FALSE
ENSG00000164327	AC026713.5	RPTOR independent companion of MTOR, complex 2	9.55285	9.49921	0.053633	0.468918	0.851934	TRUE	FALSE	FALSE	NFKB1.RELA repressed		9.42834	9.47756	-0.0492227	0.355825	0.629106	TRUE	FALSE	FALSE	NFKB2.RELB activated	FALSE
ENSG00000215196	AC026790.5-2	uncharacterized LOC285696	7.42164	7.43803	-0.0163877	0.797677	0.959277	TRUE	FALSE	FALSE	NFKB1.RELA activated		7.89206	7.8882	0.00386366	0.956352	0.979854	FALSE	FALSE	FALSE	NFKB2.RELB repressed	FALSE
ENSG00000188266	AC027228.16	aminoglycoside phosphotransferase domain containing 1	8.58033	8.58222	-0.00189348	0.959204	0.992308	FALSE	FALSE	FALSE	NFKB1.RELA activated		8.37751	8.64775	-0.270237	2.06121e-05	0.0022596	FALSE	TRUE	FALSE	NFKB2.RELB activated	FALSE
ENSG00000172901	AC034236.1	laeverin	6.04709	6.02602	0.02107	0.74334	0.947608	TRUE	FALSE	FALSE	NFKB1.RELA repressed		6.8797	6.90759	-0.0278927	0.786906	0.898589	TRUE	FALSE	FALSE	NFKB2.RELB activated	FALSE
ENSG00000214174	AC037487.12-2	archaelysin family metallopeptidase 2 pseudogene 1	7.90128	7.75806	0.143221	0.0222303	0.280332	TRUE	FALSE	FALSE	NFKB1.RELA repressed		8.17073	8.33422	-0.163494	0.259955	0.552585	TRUE	FALSE	FALSE	NFKB2.RELB activated	FALSE
ENSG00000172840	AC044802.7	pyruvate dehyrogenase phosphatase catalytic subunit 2	9.66003	9.67629	-0.0162609	0.641565	0.918136	TRUE	FALSE	FALSE	NFKB1.RELA activated		9.53134	9.84768	-0.316336	0.00326979	0.0483401	TRUE	TRUE	TRUE	NFKB2.RELB activated	FALSE
ENSG00000205106	AC044839.16-2	uncharacterized DKFZp779M0652	7.78901	7.68549	0.103527	0.0100656	0.192573	FALSE	FALSE	FALSE	NFKB1.RELA repressed		8.13502	7.98583	0.149185	0.0693277	0.296079	FALSE	FALSE	FALSE	NFKB2.RELB repressed	FALSE
ENSG00000189136	AC048382.7-2	ubiquitin-conjugating enzyme E2Q family member 2 pseudogene 1	8.5264	8.60403	-0.0776362	0.086624	0.495679	FALSE	FALSE	FALSE	NFKB1.RELA activated		9.11189	9.11946	-0.00757106	0.919678	0.964303	FALSE	FALSE	FALSE	NFKB2.RELB activated	FALSE
ENSG00000215474	AC051635.7-1	SKI family transcriptional corepressor 2	7.38236	7.3401	0.0422644	0.373645	0.804641	TRUE	FALSE	FALSE	NFKB1.RELA repressed		7.7435	7.61336	0.130139	0.20154	0.494248	TRUE	FALSE	FALSE	NFKB2.RELB repressed	FALSE
ENSG00000182048	AC060812.15-2	transient receptor potential cation channel, subfamily C, member 2, pseudogene	NA	NA	NA	NA	NA	FALSE	NA	NA	NA		6.72491	6.57985	0.145054	0.030261	0.186471	FALSE	FALSE	FALSE	NFKB2.RELB repressed	FALSE
ENSG00000145063	AC062028.6	uncharacterized LOC285150	NA	NA	NA	NA	NA	FALSE	NA	NA	NA		6.17359	6.03239	0.141208	0.165504	0.45405	FALSE	FALSE	FALSE	NFKB2.RELB repressed	FALSE
ENSG00000179213	AC063977.6-1	SIGLEC family like 1	10.6502	10.5395	0.110715	0.00260212	0.0993262	TRUE	FALSE	FALSE	NFKB1.RELA repressed		10.2216	10.2286	-0.00697701	0.823631	0.916937	TRUE	FALSE	FALSE	NFKB2.RELB activated	FALSE
ENSG00000186806	AC063977.6-2	V-set and immunoglobulin domain containing 10 like	9.002	9.05324	-0.0512369	0.0154884	0.239421	TRUE	FALSE	FALSE	NFKB1.RELA activated		8.79763	8.89886	-0.101228	0.00133647	0.0285378	FALSE	FALSE	FALSE	NFKB2.RELB activated	FALSE
ENSG00000215288	AC067904.14	putative UPF0607 protein FLJ37424-like	6.31197	6.36012	-0.0481434	0.294858	0.756345	FALSE	FALSE	FALSE	NFKB1.RELA activated		6.93128	6.85093	0.0803461	0.412002	0.67219	FALSE	FALSE	FALSE	NFKB2.RELB repressed	FALSE
ENSG00000173295	AC068020.7-2	family with sequence similarity 86, member A pseudogene	7.06674	7.1727	-0.105959	0.0891697	0.501875	FALSE	FALSE	FALSE	NFKB1.RELA activated		7.50262	7.4039	0.0987206	0.205691	0.497958	FALSE	FALSE	FALSE	NFKB2.RELB repressed	FALSE
ENSG00000204949	AC068228.8-4	HCC-related HCC-C11_v3	NA	NA	NA	NA	NA	FALSE	NA	NA	NA		6.68571	6.64851	0.0372001	0.539009	0.75888	FALSE	FALSE	FALSE	NFKB2.RELB repressed	FALSE
ENSG00000182319	AC068353.34	homolog of rat pragma of Rnd2	8.04326	7.86682	0.176444	0.00568274	0.145485	FALSE	FALSE	FALSE	NFKB1.RELA repressed		8.08311	7.93487	0.148247	0.0206944	0.148937	FALSE	FALSE	FALSE	NFKB2.RELB repressed	FALSE
ENSG00000172965	AC068491.4	long intergenic non-protein coding RNA 152	10.588	10.4277	0.160371	0.0562357	0.422484	TRUE	FALSE	FALSE	NFKB1.RELA repressed		10.8954	10.306	0.589416	8.81444e-08	7.73026e-05	TRUE	TRUE	TRUE	NFKB2.RELB repressed	FALSE
ENSG00000183571	AC069029.9	pyroglutamyl-peptidase I-like	6.80023	6.8374	-0.037171	0.675895	0.929335	TRUE	FALSE	FALSE	NFKB1.RELA activated		7.50788	7.5194	-0.0115223	0.902088	0.956818	TRUE	FALSE	FALSE	NFKB2.RELB activated	FALSE
ENSG00000157837	AC069234.35-2	signal peptide peptidase like 3	10.4598	10.5749	-0.115076	0.00238208	0.0941583	TRUE	FALSE	FALSE	NFKB1.RELA activated		10.4675	10.6047	-0.137214	0.00259384	0.0420981	TRUE	FALSE	FALSE	NFKB2.RELB activated	FALSE
ENSG00000198843	AC069236.27	selenoprotein T	12.0331	11.9891	0.0439806	0.305208	0.76413	FALSE	FALSE	FALSE	NFKB1.RELA repressed		12.1873	11.8958	0.291536	3.83551e-05	0.00331637	TRUE	TRUE	TRUE	NFKB2.RELB repressed	FALSE
ENSG00000163959	AC069257.28-2	solute carrier family 51, alpha subunit	NA	NA	NA	NA	NA	FALSE	NA	NA	NA		6.5015	6.51491	-0.0134136	0.865441	0.938682	TRUE	FALSE	FALSE	NFKB2.RELB activated	FALSE
ENSG00000206260	AC069525.16	proline rich 23A	7.12116	7.07585	0.0453164	0.701555	0.937054	FALSE	FALSE	FALSE	NFKB1.RELA repressed		7.30498	7.31926	-0.0142842	0.780914	0.896164	FALSE	FALSE	FALSE	NFKB2.RELB activated	FALSE
ENSG00000214194	AC073346.12	uncharacterized LOC401397	8.15651	8.18021	-0.0236995	0.649289	0.920999	FALSE	FALSE	FALSE	NFKB1.RELA activated		8.4234	8.45297	-0.029566	0.582033	0.784668	TRUE	FALSE	FALSE	NFKB2.RELB activated	FALSE
ENSG00000154978	AC073347.3	vesicular, overexpressed in cancer, prosurvival protein 1	11.4162	11.4599	-0.0436561	0.0601999	0.43428	TRUE	FALSE	FALSE	NFKB1.RELA activated		11.1492	11.0667	0.082512	0.00654745	0.0737788	TRUE	FALSE	FALSE	NFKB2.RELB repressed	FALSE
ENSG00000185467	AC073468.9	karyopherin alpha 7 (importin alpha 8)	NA	NA	NA	NA	NA	FALSE	NA	NA	NA		6.39557	6.41348	-0.0179094	0.856475	0.93425	FALSE	FALSE	FALSE	NFKB2.RELB activated	FALSE
ENSG00000205323	AC073487.34	SAP domain containing ribonucleoprotein	8.99816	8.97729	0.0208692	0.579115	0.896588	FALSE	FALSE	FALSE	NFKB1.RELA repressed		9.23064	9.26884	-0.0381934	0.612001	0.802431	FALSE	FALSE	FALSE	NFKB2.RELB activated	FALSE
ENSG00000213888	AC073548.5	uncharacterized protein FLJ20464	7.70294	7.62193	0.081006	0.208951	0.684319	FALSE	FALSE	FALSE	NFKB1.RELA repressed		7.65972	7.52639	0.133326	0.109321	0.374196	FALSE	FALSE	FALSE	NFKB2.RELB repressed	FALSE
ENSG00000214309	AC073842.5	metallo-beta-lactamase domain containing 1	7.60794	7.6169	-0.00896369	0.699501	0.936281	TRUE	FALSE	FALSE	NFKB1.RELA activated		8.06994	7.97778	0.0921668	0.0835746	0.324724	TRUE	FALSE	FALSE	NFKB2.RELB repressed	FALSE
ENSG00000135976	AC073995.6-1	ankyrin repeat domain 36	8.51943	8.45868	0.060748	0.414157	0.825952	FALSE	FALSE	FALSE	NFKB1.RELA repressed		8.76466	8.61044	0.154226	0.0604327	0.274254	FALSE	FALSE	FALSE	NFKB2.RELB repressed	FALSE
ENSG00000221900	AC074397.7	POM121 transmembrane nucleoporin-like 12	6.22176	6.15553	0.0662352	0.529155	0.878481	TRUE	FALSE	FALSE	NFKB1.RELA repressed		6.98722	6.84382	0.143401	0.236773	0.529865	TRUE	FALSE	FALSE	NFKB2.RELB repressed	FALSE
ENSG00000184378	AC078802.14	actin-related protein T3	6.33328	6.47881	-0.145529	0.101765	0.525336	FALSE	FALSE	FALSE	NFKB1.RELA activated		6.77597	6.54219	0.233782	0.0022417	0.0386325	FALSE	TRUE	FALSE	NFKB2.RELB repressed	FALSE
ENSG00000147642	AC079061.8	syntabulin (syntaxin-interacting)	6.44933	6.43312	0.0162089	0.511742	0.87152	FALSE	FALSE	FALSE	NFKB1.RELA repressed		7.07956	7.17963	-0.100078	0.0693416	0.296079	FALSE	FALSE	FALSE	NFKB2.RELB activated	FALSE
ENSG00000116044	AC079305.6-2	nuclear factor (erythroid-derived 2)-like 2	10.3999	10.4445	-0.0445826	0.0170886	0.250042	TRUE	FALSE	FALSE	NFKB1.RELA activated		10.6943	10.7502	-0.0559683	0.531178	0.753486	TRUE	FALSE	FALSE	NFKB2.RELB activated	FALSE
ENSG00000213963	AC079305.6-3	uncharacterized LOC100130691	6.63132	6.66749	-0.0361693	0.48392	0.858233	TRUE	FALSE	FALSE	NFKB1.RELA activated		6.76093	6.97027	-0.209338	0.0469768	0.240026	TRUE	FALSE	FALSE	NFKB2.RELB activated	FALSE
ENSG00000204460	AC079586.6	uncharacterized LOC151121	6.80464	6.81986	-0.0152215	0.725195	0.942841	FALSE	FALSE	FALSE	NFKB1.RELA activated		7.26049	7.23755	0.0229323	0.811035	0.910805	TRUE	FALSE	FALSE	NFKB2.RELB repressed	FALSE
ENSG00000205837	AC079923.5	long intergenic non-protein coding RNA 487	NA	NA	NA	NA	NA	FALSE	NA	NA	NA		6.08159	5.99298	0.0886063	0.27782	0.566859	FALSE	FALSE	FALSE	NFKB2.RELB repressed	FALSE
ENSG00000212694	AC084018.28-3	uncharacterized LOC338799	8.42629	8.34081	0.0854823	0.106016	0.532229	TRUE	FALSE	FALSE	NFKB1.RELA repressed		8.15606	8.32836	-0.172301	0.0130522	0.112816	FALSE	FALSE	FALSE	NFKB2.RELB activated	FALSE
ENSG00000147799	AC084125.9-2	Rho GTPase activating protein 39	7.56338	7.52634	0.0370356	0.329499	0.778572	FALSE	FALSE	FALSE	NFKB1.RELA repressed		8.06682	8.08969	-0.0228681	0.355693	0.628962	FALSE	FALSE	FALSE	NFKB2.RELB activated	FALSE
ENSG00000136048	AC084398.25-3	DNA-damage regulated autophagy modulator 1	6.27455	6.4518	-0.177246	0.00141488	0.0711018	TRUE	FALSE	FALSE	NFKB1.RELA activated		6.3735	6.52756	-0.154065	0.0778551	0.313823	TRUE	FALSE	FALSE	NFKB2.RELB activated	FALSE
ENSG00000187479	AC087521.10-2	chromosome 11 open reading frame 96	7.25125	7.26023	-0.0089815	0.844278	0.974145	FALSE	FALSE	FALSE	NFKB1.RELA activated		7.87549	7.81595	0.0595372	0.304998	0.589986	FALSE	FALSE	FALSE	NFKB2.RELB repressed	FALSE
ENSG00000188825	AC087650.12-3	uncharacterized LOC100130581	6.86213	6.78139	0.0807308	0.224715	0.698807	TRUE	FALSE	FALSE	NFKB1.RELA repressed		7.10636	7.16286	-0.0564981	0.271702	0.561563	TRUE	FALSE	FALSE	NFKB2.RELB activated	FALSE
ENSG00000204323	AC087749.12-2	small integral membrane protein 5	7.14423	7.20121	-0.0569759	0.317324	0.772167	FALSE	FALSE	FALSE	NFKB1.RELA activated		7.50129	7.48677	0.014524	0.804059	0.907082	FALSE	FALSE	FALSE	NFKB2.RELB repressed	FALSE
ENSG00000186710	AC089999.20-1	coiled-coil domain containing 42B	7.04257	6.98874	0.0538304	0.403198	0.819485	FALSE	FALSE	FALSE	NFKB1.RELA repressed		7.86438	7.73846	0.125916	0.277256	0.566419	FALSE	FALSE	FALSE	NFKB2.RELB repressed	FALSE
ENSG00000189332	AC090099.14-1	solute carrier family 25, member 51 pseudogene	6.21306	6.23679	-0.0237264	0.597209	0.904004	FALSE	FALSE	FALSE	NFKB1.RELA activated		6.98215	6.9688	0.0133542	0.886889	0.9488	FALSE	FALSE	FALSE	NFKB2.RELB repressed	FALSE
ENSG00000148985	AC090587.1	post-GPI attachment to proteins 2	9.32747	9.33947	-0.0119993	0.749459	0.948959	FALSE	FALSE	FALSE	NFKB1.RELA activated		9.40103	9.24278	0.158247	0.00161747	0.0316483	FALSE	TRUE	FALSE	NFKB2.RELB repressed	FALSE
ENSG00000149090	AC090625.5-2	peptidase domain containing associated with muscle regeneration 1	7.0888	7.02804	0.0607601	0.336875	0.783373	TRUE	FALSE	FALSE	NFKB1.RELA repressed		6.77678	7.53805	-0.761268	8.52446e-07	0.000317162	TRUE	TRUE	TRUE	NFKB2.RELB activated	FALSE
ENSG00000214425	AC091132.16-2	leucine rich repeat containing 37, member A4, pseudogene	9.94252	9.9003	0.0422218	0.478479	0.856507	FALSE	FALSE	FALSE	NFKB1.RELA repressed		9.98405	10.1295	-0.145445	0.185926	0.476427	FALSE	FALSE	FALSE	NFKB2.RELB activated	FALSE
ENSG00000214553	AC091178.7-1	leucine rich repeat containing 37, member A11, pseudogene	NA	NA	NA	NA	NA	FALSE	NA	NA	NA		6.17658	6.08752	0.08906	0.0833863	0.324301	FALSE	FALSE	FALSE	NFKB2.RELB repressed	FALSE
ENSG00000182208	AC091196.6	MOB kinase activator 2	7.00841	7.0849	-0.0764935	0.0430496	0.380041	FALSE	FALSE	FALSE	NFKB1.RELA activated		7.59367	7.53835	0.0553247	0.339499	0.617262	FALSE	FALSE	FALSE	NFKB2.RELB repressed	FALSE
ENSG00000151631	AC091817.6-2	NA	NA	NA	NA	NA	NA	FALSE	NA	NA	NA		NA	NA	NA	NA	NA	FALSE	NA	NA	NA	FALSE
ENSG00000221944	AC092165.4	tigger transposable element derived 1	8.65922	8.58267	0.0765493	0.0311924	0.326723	FALSE	FALSE	FALSE	NFKB1.RELA repressed		9.15891	9.22003	-0.0611248	0.281172	0.569977	FALSE	FALSE	FALSE	NFKB2.RELB activated	FALSE
ENSG00000168367	AC092327.4	uncharacterized LOC732275	NA	NA	NA	NA	NA	FALSE	NA	NA	NA		6.08956	6.2718	-0.182239	0.362268	0.634375	FALSE	FALSE	FALSE	NFKB2.RELB activated	FALSE
ENSG00000185864	AC092375.4-2	nuclear pore complex interacting protein-like 3	11.8404	11.8809	-0.0405181	0.0606905	0.435393	FALSE	FALSE	FALSE	NFKB1.RELA activated		10.2864	10.3704	-0.0839901	0.0155357	0.124837	FALSE	FALSE	FALSE	NFKB2.RELB activated	FALSE
ENSG00000175701	AC092664.2	long intergenic non-protein coding RNA 116	6.45585	6.59091	-0.135057	0.334449	0.782104	FALSE	FALSE	FALSE	NFKB1.RELA activated		6.8785	7.00301	-0.124511	0.238689	0.531873	FALSE	FALSE	FALSE	NFKB2.RELB activated	FALSE
ENSG00000160172	AC092903.11-1	family with sequence similarity 86, member A pseudogene	9.02322	8.94372	0.0795034	0.125476	0.570079	FALSE	FALSE	FALSE	NFKB1.RELA repressed		9.22132	9.16256	0.0587568	0.28041	0.569213	TRUE	FALSE	FALSE	NFKB2.RELB repressed	FALSE
ENSG00000189366	AC092903.11-2	ALG1, chitobiosyldiphosphodolichol beta-mannosyltransferase-like	6.5295	6.50979	0.0197103	0.68103	0.930792	FALSE	FALSE	FALSE	NFKB1.RELA repressed		6.87903	6.7451	0.13393	0.125006	0.399383	FALSE	FALSE	FALSE	NFKB2.RELB repressed	FALSE
ENSG00000031081	AC092981.3-1	Rho GTPase activating protein 31	9.95822	10.23	-0.27175	2.7384e-05	0.00873787	TRUE	TRUE	TRUE	NFKB1.RELA activated		9.66882	9.96249	-0.293662	0.000434172	0.0141965	TRUE	TRUE	TRUE	NFKB2.RELB activated	FALSE
ENSG00000178110	AC092993.3	leucine, glutamate and lysine rich 1	6.03895	6.05121	-0.0122668	0.791386	0.957676	FALSE	FALSE	FALSE	NFKB1.RELA activated		6.40326	6.44686	-0.0435994	0.648379	0.823989	FALSE	FALSE	FALSE	NFKB2.RELB activated	FALSE
ENSG00000181786	AC093230.2	actin-like 9	7.22512	7.21835	0.00676943	0.930909	0.98712	FALSE	FALSE	FALSE	NFKB1.RELA repressed		8.07069	7.96531	0.105379	0.185675	0.476381	FALSE	FALSE	FALSE	NFKB2.RELB repressed	FALSE
ENSG00000214944	AC093283.3-1	Rho guanine nucleotide exchange factor (GEF) 28	NA	NA	NA	NA	NA	FALSE	NA	NA	NA		6.29395	6.12065	0.173304	0.0228966	0.158157	TRUE	FALSE	FALSE	NFKB2.RELB repressed	FALSE
ENSG00000170091	AC093310.1	HMP19 protein	NA	NA	NA	NA	NA	FALSE	NA	NA	NA		6.03906	5.94866	0.0903993	0.388123	0.654316	FALSE	FALSE	FALSE	NFKB2.RELB repressed	FALSE
ENSG00000170846	AC093323.3	Morf4 family associated protein 1-like 1 pseudogene	7.68424	7.61107	0.0731715	0.371775	0.802932	FALSE	FALSE	FALSE	NFKB1.RELA repressed		8.03645	7.9117	0.124746	0.00702579	0.0769858	FALSE	FALSE	FALSE	NFKB2.RELB repressed	FALSE
ENSG00000205176	AC093331.9-4	REX1, RNA exonuclease 1 homolog (S. cerevisiae)-like 1	7.48535	7.43692	0.0484291	0.703042	0.937079	FALSE	FALSE	FALSE	NFKB1.RELA repressed		7.84899	7.76052	0.0884629	0.265635	0.556898	FALSE	FALSE	FALSE	NFKB2.RELB repressed	FALSE
ENSG00000176055	AC093510.2	metallo-beta-lactamase domain containing 2	8.60167	8.53371	0.0679599	0.0160913	0.243159	FALSE	FALSE	FALSE	NFKB1.RELA repressed		8.40865	8.44446	-0.035809	0.40516	0.667387	FALSE	FALSE	FALSE	NFKB2.RELB activated	FALSE
ENSG00000164855	AC093734.3-2	transmembrane protein 184A	6.83008	6.76316	0.0669158	0.452596	0.846481	FALSE	FALSE	FALSE	NFKB1.RELA repressed		7.23157	7.18017	0.0513952	0.452944	0.701258	FALSE	FALSE	FALSE	NFKB2.RELB repressed	FALSE
ENSG00000164169	AC093835.3-3	protein arginine methyltransferase 10 (putative)	8.0885	8.03846	0.0500468	0.183417	0.654115	FALSE	FALSE	FALSE	NFKB1.RELA repressed		8.15876	8.17154	-0.0127775	0.882242	0.946868	FALSE	FALSE	FALSE	NFKB2.RELB activated	FALSE
ENSG00000160796	AC094020.2	neurobeachin-like 2	9.14497	9.20165	-0.0566825	0.0558246	0.422484	FALSE	FALSE	FALSE	NFKB1.RELA activated		9.37284	9.36384	0.00899682	0.767541	0.888243	FALSE	FALSE	FALSE	NFKB2.RELB repressed	FALSE
ENSG00000178722	AC094086.2	chromosome 5 open reading frame 64	NA	NA	NA	NA	NA	FALSE	NA	NA	NA		6.3617	6.30529	0.0564057	0.51456	0.743092	FALSE	FALSE	FALSE	NFKB2.RELB repressed	FALSE
ENSG00000173011	AC097382.3-1	transcriptional adaptor 2B	8.84328	8.82032	0.0229549	0.640884	0.91798	FALSE	FALSE	FALSE	NFKB1.RELA repressed		8.67128	8.53276	0.138528	0.0105962	0.0994293	FALSE	FALSE	FALSE	NFKB2.RELB repressed	FALSE
ENSG00000168129	AC098817.3-8	dihydrofolate reductase pseudogene	11.4625	11.3982	0.064352	0.00500484	0.136714	FALSE	FALSE	FALSE	NFKB1.RELA repressed		11.1707	11.2718	-0.101097	0.226837	0.520374	FALSE	FALSE	FALSE	NFKB2.RELB activated	FALSE
ENSG00000153815	AC099524.5	c-Maf inducing protein	8.68416	8.63593	0.048226	0.218347	0.693018	TRUE	FALSE	FALSE	NFKB1.RELA repressed		8.82817	8.87305	-0.0448801	0.325962	0.606756	TRUE	FALSE	FALSE	NFKB2.RELB activated	FALSE
ENSG00000214262	AC099646.6-2	ankyrin repeat domain 36B pseudogene 1	7.40081	7.25723	0.143583	0.162301	0.62581	FALSE	FALSE	FALSE	NFKB1.RELA repressed		7.58789	7.56309	0.0247987	0.914896	0.962475	FALSE	FALSE	FALSE	NFKB2.RELB repressed	FALSE
ENSG00000178917	AC099669.2-2	zinc finger protein 852	7.69233	7.80227	-0.109949	0.209993	0.685254	FALSE	FALSE	FALSE	NFKB1.RELA activated		7.7979	7.96581	-0.16791	0.137205	0.41729	FALSE	FALSE	FALSE	NFKB2.RELB activated	FALSE
ENSG00000105889	AC099759.1	STEAP family member 1B	7.77125	7.88295	-0.111697	0.131298	0.579008	TRUE	FALSE	FALSE	NFKB1.RELA activated		8.42185	8.71337	-0.291517	0.00455396	0.0597367	TRUE	FALSE	FALSE	NFKB2.RELB activated	FALSE
ENSG00000174450	AC100756.4-3	golgin A6 family-like 2	6.00621	6.00319	0.0030208	0.948122	0.98892	FALSE	FALSE	FALSE	NFKB1.RELA repressed		6.66782	6.63179	0.0360377	0.64485	0.821825	FALSE	FALSE	FALSE	NFKB2.RELB repressed	FALSE
ENSG00000215472	AC100778.5	ribosomal protein L17	7.27247	7.3853	-0.112829	0.257117	0.72741	FALSE	FALSE	FALSE	NFKB1.RELA activated		12.4932	12.5686	-0.0754391	0.0500048	0.248197	FALSE	FALSE	FALSE	NFKB2.RELB activated	FALSE
ENSG00000178404	AC100788.1	differential display clone 8	5.98452	5.91512	0.0694012	0.426717	0.833218	TRUE	FALSE	FALSE	NFKB1.RELA repressed		6.54656	6.56836	-0.021803	0.789237	0.899243	FALSE	FALSE	FALSE	NFKB2.RELB activated	FALSE
ENSG00000197291	AC100793.8	RAMP2 antisense RNA 1	6.17255	6.14641	0.0261414	0.744165	0.947608	TRUE	FALSE	FALSE	NFKB1.RELA repressed		6.92354	6.9067	0.0168339	0.792686	0.900749	FALSE	FALSE	FALSE	NFKB2.RELB repressed	FALSE
ENSG00000180712	AC103540.5	uncharacterized LOC728175	6.72506	6.61864	0.106427	0.141331	0.594238	TRUE	FALSE	FALSE	NFKB1.RELA repressed		6.83688	6.76022	0.0766671	0.321192	0.60318	TRUE	FALSE	FALSE	NFKB2.RELB repressed	FALSE
ENSG00000186825	AC103564.10	chromosome 2 open reading frame 27B	8.78566	8.77896	0.00670067	0.935703	0.987794	FALSE	FALSE	FALSE	NFKB1.RELA repressed		9.56343	9.49968	0.0637502	0.538455	0.758847	FALSE	FALSE	FALSE	NFKB2.RELB repressed	FALSE
ENSG00000214176	AC103810.5-2	pleckstrin homology domain containing, family M (with RUN domain) member 1 pseudogene	9.27232	9.32382	-0.0515047	0.315313	0.771146	FALSE	FALSE	FALSE	NFKB1.RELA activated		9.54743	9.53864	0.00878683	0.7747	0.892704	FALSE	FALSE	FALSE	NFKB2.RELB repressed	FALSE
ENSG00000173769	AC104187.2	testis and ovary specific PAZ domain containing 1	7.95438	7.889	0.0653757	0.453043	0.846761	FALSE	FALSE	FALSE	NFKB1.RELA repressed		8.82733	8.75814	0.0691919	0.261209	0.553668	TRUE	FALSE	FALSE	NFKB2.RELB repressed	FALSE
ENSG00000198468	AC104333.2	FLVCR1 antisense RNA 1 (head to head)	7.6289	7.54846	0.0804455	0.0905008	0.5047	TRUE	FALSE	FALSE	NFKB1.RELA repressed		7.59031	7.59664	-0.00632826	0.889757	0.95013	FALSE	FALSE	FALSE	NFKB2.RELB activated	FALSE
ENSG00000182447	AC104471.6	otolin 1	NA	NA	NA	NA	NA	FALSE	NA	NA	NA		6.27075	6.23097	0.0397848	0.748257	0.879025	FALSE	FALSE	FALSE	NFKB2.RELB repressed	FALSE
ENSG00000187650	AC104532.2	vimentin-type intermediate filament associated coiled-coil protein	7.34427	7.43265	-0.0883731	0.0859786	0.494027	FALSE	FALSE	FALSE	NFKB1.RELA activated		7.69342	7.75544	-0.0620198	0.0797665	0.317417	FALSE	FALSE	FALSE	NFKB2.RELB activated	FALSE
ENSG00000168792	AC104564.11-1	abhydrolase domain containing 15	8.33135	8.28784	0.0435168	0.356879	0.796815	FALSE	FALSE	FALSE	NFKB1.RELA repressed		8.58728	8.47394	0.11334	0.0204833	0.147894	FALSE	FALSE	FALSE	NFKB2.RELB repressed	FALSE
ENSG00000179859	AC104581.22-2	uncharacterized LOC284023	6.75986	6.77261	-0.0127562	0.806415	0.961489	FALSE	FALSE	FALSE	NFKB1.RELA activated		7.28649	7.35949	-0.0729909	0.402764	0.665742	FALSE	FALSE	FALSE	NFKB2.RELB activated	FALSE
ENSG00000205639	AC104665.2	major facilitator superfamily domain containing 2B	5.98421	5.942	0.0422126	0.7148	0.939872	FALSE	FALSE	FALSE	NFKB1.RELA repressed		6.16401	6.10954	0.0544705	0.669501	0.836569	FALSE	FALSE	FALSE	NFKB2.RELB repressed	FALSE
ENSG00000134020	AC105046.10	phosphatidylethanolamine-binding protein 4	NA	NA	NA	NA	NA	FALSE	NA	NA	NA		6.58676	6.52562	0.0611446	0.15777	0.445873	TRUE	FALSE	FALSE	NFKB2.RELB repressed	FALSE
ENSG00000168016	AC105749.2-1	tetratricopeptide repeat and ankyrin repeat containing 1	6.95118	6.92346	0.0277259	0.709252	0.938639	FALSE	FALSE	FALSE	NFKB1.RELA repressed		6.97231	6.70972	0.262588	0.00477483	0.0611636	FALSE	FALSE	FALSE	NFKB2.RELB repressed	FALSE
ENSG00000124835	AC105760.3	uncharacterized LOC93463	6.0611	5.92965	0.131452	0.105092	0.530933	FALSE	FALSE	FALSE	NFKB1.RELA repressed		6.52984	6.5571	-0.0272533	0.481403	0.721385	TRUE	FALSE	FALSE	NFKB2.RELB activated	FALSE
ENSG00000181215	AC105915.4	chromosome 4 open reading frame 50	7.20795	7.36029	-0.152337	0.0101366	0.192861	TRUE	FALSE	FALSE	NFKB1.RELA activated		7.64924	7.96205	-0.312811	0.00455014	0.0597305	TRUE	FALSE	FALSE	NFKB2.RELB activated	FALSE
ENSG00000196118	AC106886.3-1	chromosome 16 open reading frame 93	7.43636	7.41447	0.0218904	0.66088	0.924133	FALSE	FALSE	FALSE	NFKB1.RELA repressed		7.65198	7.60863	0.0433546	0.536993	0.757752	FALSE	FALSE	FALSE	NFKB2.RELB repressed	FALSE
ENSG00000138433	AC106900.1	corepressor interacting with RBPJ, 1	6.82097	6.91044	-0.0894687	0.111443	0.543788	FALSE	FALSE	FALSE	NFKB1.RELA activated		7.16176	7.31336	-0.151602	0.163104	0.451426	FALSE	FALSE	FALSE	NFKB2.RELB activated	FALSE
ENSG00000173517	AC107883.6	NKF3 kinase family member	9.0067	8.92122	0.0854715	0.076079	0.474023	TRUE	FALSE	FALSE	NFKB1.RELA repressed		9.10373	9.1817	-0.0779704	0.184654	0.475027	TRUE	FALSE	FALSE	NFKB2.RELB activated	FALSE
ENSG00000188933	AC107983.3	ubiquitin specific peptidase 32 pseudogene 1	7.3874	7.32199	0.0654064	0.689257	0.931792	FALSE	FALSE	FALSE	NFKB1.RELA repressed		7.26368	7.53117	-0.267487	0.0976473	0.352487	FALSE	FALSE	FALSE	NFKB2.RELB activated	FALSE
ENSG00000180769	AC108021.3	WDFY3 antisense RNA 2	NA	NA	NA	NA	NA	FALSE	NA	NA	NA		6.55696	6.54463	0.0123266	0.893485	0.952316	FALSE	FALSE	FALSE	NFKB2.RELB repressed	FALSE
ENSG00000177822	AC108142.1	uncharacterized LOC90768	8.1898	8.25367	-0.0638703	0.0807242	0.484147	TRUE	FALSE	FALSE	NFKB1.RELA activated		8.69459	8.50223	0.192359	0.00729499	0.0790886	TRUE	FALSE	FALSE	NFKB2.RELB repressed	FALSE
ENSG00000188554	AC109326.11	neighbor of BRCA1 gene 1	9.95984	9.95743	0.00240548	0.964076	0.993172	TRUE	FALSE	FALSE	NFKB1.RELA repressed		9.95404	10.0457	-0.0917031	0.0950951	0.348115	TRUE	FALSE	FALSE	NFKB2.RELB activated	FALSE
ENSG00000178055	AC109583.2	protease, serine, 42	7.67506	7.69466	-0.0196049	0.708973	0.93853	FALSE	FALSE	FALSE	NFKB1.RELA activated		8.46309	8.36964	0.0934527	0.212299	0.504862	FALSE	FALSE	FALSE	NFKB2.RELB repressed	FALSE
ENSG00000218416	AC110619.2	uncharacterized LOC100130449	6.69897	6.79095	-0.0919763	0.405144	0.820612	FALSE	FALSE	FALSE	NFKB1.RELA activated		7.47962	7.47458	0.00504696	0.950937	0.97712	FALSE	FALSE	FALSE	NFKB2.RELB repressed	FALSE
ENSG00000196208	AC110754.4	growth regulation by estrogen in breast cancer 1	7.92153	7.90829	0.0132414	0.825249	0.966669	FALSE	FALSE	FALSE	NFKB1.RELA repressed		8.12904	8.0454	0.083638	0.225391	0.518717	FALSE	FALSE	FALSE	NFKB2.RELB repressed	FALSE
ENSG00000169116	AC110760.3-2	prostate androgen-regulated mucin-like protein 1	10.5957	10.3878	0.207862	0.00147703	0.072513	TRUE	FALSE	FALSE	NFKB1.RELA repressed		10.8456	10.4833	0.362285	1.7878e-06	0.000457304	TRUE	TRUE	TRUE	NFKB2.RELB repressed	FALSE
ENSG00000168824	AC110814.2	neuron specific gene family member 1	6.14949	6.06568	0.0838134	0.196192	0.670341	TRUE	FALSE	FALSE	NFKB1.RELA repressed		6.97422	6.87471	0.0995122	0.29995	0.586337	TRUE	FALSE	FALSE	NFKB2.RELB repressed	FALSE
ENSG00000168273	AC112215.3-1	small integral membrane protein 4	7.67531	7.73488	-0.0595648	0.381029	0.807812	FALSE	FALSE	FALSE	NFKB1.RELA activated		8.25682	8.23576	0.021054	0.789684	0.899503	FALSE	FALSE	FALSE	NFKB2.RELB repressed	FALSE
ENSG00000185900	AC113191.13-2	protein kinase-like protein SgK196	10.2454	10.2258	0.0196442	0.6137	0.910161	FALSE	FALSE	FALSE	NFKB1.RELA repressed		10.5079	10.314	0.193855	0.00209431	0.0371454	FALSE	TRUE	FALSE	NFKB2.RELB repressed	FALSE
ENSG00000167459	AC114273.2	uncharacterized LOC148231	6.30578	6.32046	-0.0146783	0.743479	0.947608	FALSE	FALSE	FALSE	NFKB1.RELA activated		6.56029	6.51386	0.0464266	0.615453	0.804528	FALSE	FALSE	FALSE	NFKB2.RELB repressed	FALSE
ENSG00000186645	AC114737.3-2	speedy homolog E8 (Xenopus laevis), pseudogene	7.23102	7.22081	0.010218	0.812404	0.96339	TRUE	FALSE	FALSE	NFKB1.RELA repressed		7.37742	7.39439	-0.0169689	0.695277	0.851835	TRUE	FALSE	FALSE	NFKB2.RELB activated	FALSE
ENSG00000196951	AC114771.3	uncharacterized LOC100129858	NA	NA	NA	NA	NA	FALSE	NA	NA	NA		5.97741	6.17073	-0.193323	0.0100213	0.0963454	FALSE	FALSE	FALSE	NFKB2.RELB activated	FALSE
ENSG00000177453	AC114947.1	serine/threonine-protein kinase NIM1	7.71959	7.6567	0.0628841	0.514548	0.872573	TRUE	FALSE	FALSE	NFKB1.RELA repressed		7.96934	7.89556	0.0737728	0.354965	0.628258	TRUE	FALSE	FALSE	NFKB2.RELB repressed	FALSE
ENSG00000017373	AC115090.8	SRC kinase signaling inhibitor 1	6.65965	6.6617	-0.00205267	0.958974	0.992308	FALSE	FALSE	FALSE	NFKB1.RELA activated		7.61824	7.49508	0.123162	0.0942884	0.346557	FALSE	FALSE	FALSE	NFKB2.RELB repressed	FALSE
ENSG00000197414	AC116165.7-3	golgin A6 family-like 1	NA	NA	NA	NA	NA	FALSE	NA	NA	NA		6.29816	6.31343	-0.0152701	0.77827	0.894719	FALSE	FALSE	FALSE	NFKB2.RELB activated	FALSE
ENSG00000113141	AC116353.2-2	IK cytokine, down-regulator of HLA II	9.32291	9.31032	0.0125929	0.788135	0.956923	FALSE	FALSE	FALSE	NFKB1.RELA repressed		9.49452	9.5282	-0.03368	0.589125	0.789191	FALSE	FALSE	FALSE	NFKB2.RELB activated	FALSE
ENSG00000205946	AC116655.7-11	ubiquitin specific peptidase 17-like family member 6, pseudogene	6.05391	6.01179	0.0421222	0.314853	0.771146	FALSE	FALSE	FALSE	NFKB1.RELA repressed		6.66603	6.54321	0.122815	0.0153732	0.124057	FALSE	FALSE	FALSE	NFKB2.RELB repressed	FALSE
ENSG00000205041	AC118344.2-1	uncharacterized LOC100507646	6.62182	6.69947	-0.0776519	0.0292437	0.316805	FALSE	FALSE	FALSE	NFKB1.RELA activated		7.07746	7.03195	0.0455014	0.460181	0.706483	FALSE	FALSE	FALSE	NFKB2.RELB repressed	FALSE
ENSG00000173818	AC120024.22-1	endonuclease V	7.32577	7.32034	0.00543633	0.928764	0.98712	TRUE	FALSE	FALSE	NFKB1.RELA repressed		7.91191	7.89326	0.0186462	0.708021	0.858339	FALSE	FALSE	FALSE	NFKB2.RELB repressed	FALSE
ENSG00000151276	AC121493.1	membrane associated guanylate kinase, WW and PDZ domain containing 1	9.89002	9.82701	0.0630183	0.00882878	0.180053	TRUE	FALSE	FALSE	NFKB1.RELA repressed		10.0054	10.1288	-0.123396	0.0542819	0.258724	TRUE	FALSE	FALSE	NFKB2.RELB activated	FALSE
ENSG00000183086	AC124781.4-1	GATS protein-like 1	9.53427	9.48703	0.0472433	0.0914285	0.507116	FALSE	FALSE	FALSE	NFKB1.RELA repressed		9.46113	9.38537	0.0757599	0.00434246	0.0580476	FALSE	FALSE	FALSE	NFKB2.RELB repressed	FALSE
ENSG00000166104	AC126323.6-3	uncharacterized FLJ38723	5.99799	6.02632	-0.0283336	0.596016	0.903798	FALSE	FALSE	FALSE	NFKB1.RELA activated		6.43202	6.32036	0.111659	0.0883652	0.334473	FALSE	FALSE	FALSE	NFKB2.RELB repressed	FALSE
ENSG00000204650	AC126544.5-3	CRHR1 intronic transcript 1 (non-protein coding)	11.5513	11.5887	-0.0374286	0.0782106	0.478829	FALSE	FALSE	FALSE	NFKB1.RELA activated		7.05306	7.28475	-0.231685	0.00379851	0.0532322	FALSE	FALSE	FALSE	NFKB2.RELB activated	FALSE
ENSG00000141564	AC127496.5-2	regulatory associated protein of MTOR, complex 1	8.80596	8.74107	0.0648897	0.150616	0.607901	TRUE	FALSE	FALSE	NFKB1.RELA repressed		9.1127	9.1178	-0.00510246	0.904412	0.957603	TRUE	FALSE	FALSE	NFKB2.RELB activated	FALSE
ENSG00000206384	AC128683.3	collagen, type VI, alpha 6	NA	NA	NA	NA	NA	FALSE	NA	NA	NA		NA	NA	NA	NA	NA	FALSE	NA	NA	NA	FALSE
ENSG00000220205	AC129492.6-1	vesicle-associated membrane protein 2 (synaptobrevin 2)	9.2604	9.24506	0.0153432	0.701315	0.937054	FALSE	FALSE	FALSE	NFKB1.RELA repressed		9.21021	9.12303	0.08718	0.00658288	0.0737788	FALSE	FALSE	FALSE	NFKB2.RELB repressed	FALSE
ENSG00000184814	AC130416.4	proline rich 23B	6.47184	6.48878	-0.0169402	0.771507	0.953854	FALSE	FALSE	FALSE	NFKB1.RELA activated		7.30461	7.26322	0.0413907	0.476532	0.717654	FALSE	FALSE	FALSE	NFKB2.RELB repressed	FALSE
ENSG00000176046	AC130449.1	nuclear protein, transcriptional regulator, 1	6.38724	6.23228	0.154961	0.0624599	0.441797	FALSE	FALSE	FALSE	NFKB1.RELA repressed		6.67048	6.76448	-0.0940008	0.489182	0.725603	FALSE	FALSE	FALSE	NFKB2.RELB activated	FALSE
ENSG00000166869	AC130454.2	calcineurin-like EF-hand protein 2	NA	NA	NA	NA	NA	FALSE	NA	NA	NA		6.3981	6.26619	0.131909	0.297522	0.584195	TRUE	FALSE	FALSE	NFKB2.RELB repressed	FALSE
ENSG00000141696	AC130686.6	leprecan-like 4	7.60247	7.60194	0.00052869	0.985677	0.997456	TRUE	FALSE	FALSE	NFKB1.RELA repressed		7.87173	7.88411	-0.0123752	0.807327	0.909057	FALSE	FALSE	FALSE	NFKB2.RELB activated	FALSE
ENSG00000214081	AC131180.3-1	cytochrome P450, family 4, subfamily F, polypeptide 30, pseudogene	6.16481	6.11103	0.0537787	0.268855	0.737013	FALSE	FALSE	FALSE	NFKB1.RELA repressed		6.1827	6.19191	-0.0092054	0.834354	0.922725	FALSE	FALSE	FALSE	NFKB2.RELB activated	FALSE
ENSG00000176834	AC131238.3	V-set and immunoglobulin domain containing 10	7.16369	7.15555	0.0081424	0.864993	0.977898	FALSE	FALSE	FALSE	NFKB1.RELA repressed		7.40579	7.42878	-0.0229922	0.566656	0.776929	FALSE	FALSE	FALSE	NFKB2.RELB activated	FALSE
ENSG00000181984	AC131280.9-4	golgin A8 family, member C, pseudogene	7.18367	7.1689	0.0147699	0.512237	0.871798	FALSE	FALSE	FALSE	NFKB1.RELA repressed		7.80605	7.95628	-0.150232	0.0170154	0.131511	FALSE	FALSE	FALSE	NFKB2.RELB activated	FALSE
ENSG00000166546	AC132186.3	brain expressed, associated with NEDD4, 1	6.95333	6.96075	-0.0074217	0.879688	0.98093	FALSE	FALSE	FALSE	NFKB1.RELA activated		7.49968	7.40588	0.0937929	0.233163	0.525848	FALSE	FALSE	FALSE	NFKB2.RELB repressed	FALSE
ENSG00000182459	AC132938.1	testis expressed 19	6.14049	6.13823	0.00225984	0.976171	0.995362	FALSE	FALSE	FALSE	NFKB1.RELA repressed		6.92746	6.94743	-0.0199753	0.752687	0.881192	FALSE	FALSE	FALSE	NFKB2.RELB activated	FALSE
ENSG00000222041	AC133644.1	long intergenic non-protein coding RNA 152	10.588	10.4277	0.160371	0.0562357	0.422484	TRUE	FALSE	FALSE	NFKB1.RELA repressed		10.8954	10.306	0.589416	8.81444e-08	7.73026e-05	TRUE	TRUE	TRUE	NFKB2.RELB repressed	FALSE
ENSG00000188086	AC134504.2	protease, serine, 45	6.34189	6.33518	0.00670588	0.888321	0.981472	FALSE	FALSE	FALSE	NFKB1.RELA repressed		6.85449	6.76571	0.0887771	0.263984	0.5562	FALSE	FALSE	FALSE	NFKB2.RELB repressed	FALSE
ENSG00000188681	AC134878.3-1	tektin 4 pseudogene	8.43372	8.48074	-0.0470163	0.277941	0.743113	TRUE	FALSE	FALSE	NFKB1.RELA activated		8.08848	8.11434	-0.0258584	0.577633	0.782458	TRUE	FALSE	FALSE	NFKB2.RELB activated	FALSE
ENSG00000151006	AC135050.5	protease, serine, 53	6.75822	6.7595	-0.00128323	0.970225	0.994485	FALSE	FALSE	FALSE	NFKB1.RELA activated		7.19679	7.22178	-0.0249902	0.680122	0.843276	FALSE	FALSE	FALSE	NFKB2.RELB activated	FALSE
ENSG00000170476	AC135457.2-1	marginal zone B and B1 cell-specific protein	10.1171	10.0784	0.0386925	0.620441	0.911314	TRUE	FALSE	FALSE	NFKB1.RELA repressed		9.71608	9.86871	-0.152625	0.0169303	0.131148	TRUE	FALSE	FALSE	NFKB2.RELB activated	FALSE
ENSG00000170469	AC135457.2-2	spermatogenesis associated 24	6.74474	6.7092	0.0355395	0.303412	0.762131	TRUE	FALSE	FALSE	NFKB1.RELA repressed		7.17335	7.23658	-0.0632324	0.269979	0.560308	TRUE	FALSE	FALSE	NFKB2.RELB activated	FALSE
ENSG00000187902	AC135592.2	shisa homolog 7 (Xenopus laevis)	8.24111	8.20577	0.0353362	0.71966	0.941221	FALSE	FALSE	FALSE	NFKB1.RELA repressed		8.98272	8.94425	0.0384665	0.633917	0.81598	FALSE	FALSE	FALSE	NFKB2.RELB repressed	FALSE
ENSG00000197978	AC135995.7-3	golgin A6 family-like 9	7.92387	7.99288	-0.069017	0.06348	0.4444	FALSE	FALSE	FALSE	NFKB1.RELA activated		8.77302	8.92041	-0.147382	0.00213165	0.037545	FALSE	TRUE	FALSE	NFKB2.RELB activated	FALSE
ENSG00000204661	AC136604.2-1	chromosome 5 open reading frame 60	NA	NA	NA	NA	NA	FALSE	NA	NA	NA		6.91358	6.9321	-0.0185216	0.765869	0.887731	FALSE	FALSE	FALSE	NFKB2.RELB activated	FALSE
ENSG00000145911	AC136632.3-3	NEDD4 binding protein 3	7.46319	7.42162	0.0415698	0.432573	0.836318	TRUE	FALSE	FALSE	NFKB1.RELA repressed		7.8149	7.92166	-0.10675	0.10327	0.362529	TRUE	FALSE	FALSE	NFKB2.RELB activated	FALSE
ENSG00000213889	AC138534.3	protein phosphatase, Mg2+/Mn2+ dependent, 1N (putative)	7.44551	7.47764	-0.0321351	0.662948	0.9248	FALSE	FALSE	FALSE	NFKB1.RELA activated		7.68335	7.89094	-0.207594	0.00507043	0.0635252	FALSE	FALSE	FALSE	NFKB2.RELB activated	FALSE
ENSG00000212719	AC138710.5-3	chromosome 17 open reading frame 51	6.08281	6.09496	-0.0121485	0.879133	0.98082	FALSE	FALSE	FALSE	NFKB1.RELA activated		6.35539	6.37387	-0.018483	0.706859	0.858038	FALSE	FALSE	FALSE	NFKB2.RELB activated	FALSE
ENSG00000184730	AC138894.2-3	apolipoprotein B receptor	6.21062	6.23231	-0.0216886	0.751567	0.949137	FALSE	FALSE	FALSE	NFKB1.RELA activated		6.93553	6.91522	0.0203084	0.70507	0.856764	FALSE	FALSE	FALSE	NFKB2.RELB repressed	FALSE
ENSG00000215190	AC138951.2-2	glucuronidase, beta pseudogene 1	11.3001	11.2639	0.0361704	0.0182838	0.258213	FALSE	FALSE	FALSE	NFKB1.RELA repressed		11.3719	11.4204	-0.0485265	0.0323883	0.194694	FALSE	FALSE	FALSE	NFKB2.RELB activated	FALSE
ENSG00000171282	AC139149.5-1	BAH domain and coiled-coil containing 1	6.77183	6.87743	-0.105595	0.0724925	0.464108	FALSE	FALSE	FALSE	NFKB1.RELA activated		7.33746	7.26231	0.0751466	0.456414	0.703409	FALSE	FALSE	FALSE	NFKB2.RELB repressed	FALSE
ENSG00000188599	AC139256.5-2	nuclear pore complex interacting protein	10.8946	10.9235	-0.0289483	0.193442	0.666198	FALSE	FALSE	FALSE	NFKB1.RELA activated		11.4875	11.6022	-0.114693	0.00116917	0.0263411	FALSE	FALSE	FALSE	NFKB2.RELB activated	FALSE
ENSG00000205281	AC139425.3-1	golgin A6 family-like 10	8.00143	8.05247	-0.0510433	0.227393	0.701579	FALSE	FALSE	FALSE	NFKB1.RELA activated		8.46531	8.54027	-0.0749599	0.028772	0.180975	FALSE	FALSE	FALSE	NFKB2.RELB activated	FALSE
ENSG00000170545	AC139768.14	small cell adhesion glycoprotein	8.60555	8.5889	0.0166525	0.560348	0.889703	FALSE	FALSE	FALSE	NFKB1.RELA repressed		8.36902	8.47415	-0.105127	0.0910611	0.340487	FALSE	FALSE	FALSE	NFKB2.RELB activated	FALSE
ENSG00000183292	AC140481.2	NA	NA	NA	NA	NA	NA	FALSE	NA	NA	NA		NA	NA	NA	NA	NA	FALSE	NA	NA	NA	FALSE
ENSG00000172985	AC140485.3	SH3 domain containing ring finger 3	7.33916	7.27922	0.0599344	0.567912	0.89309	TRUE	FALSE	FALSE	NFKB1.RELA repressed		8.15535	8.03962	0.115732	0.156794	0.444395	TRUE	FALSE	FALSE	NFKB2.RELB repressed	FALSE
ENSG00000215154	AC141586.2-2	potassium channel tetramerisation domain containing 5 pseudogene	7.63145	7.53696	0.0944886	0.0880364	0.499047	TRUE	FALSE	FALSE	NFKB1.RELA repressed		8.23384	8.06821	0.165628	0.112338	0.379629	TRUE	FALSE	FALSE	NFKB2.RELB repressed	FALSE
ENSG00000146067	AC145098.2-2	family with sequence similarity 193, member B	8.3431	8.39633	-0.0532305	0.0836999	0.488294	FALSE	FALSE	FALSE	NFKB1.RELA activated		8.77471	8.77009	0.00461662	0.896604	0.95382	FALSE	FALSE	FALSE	NFKB2.RELB repressed	FALSE
ENSG00000184209	AC145423.8	small nuclear ribonucleoprotein 35kDa (U11/U12)	7.16633	7.15713	0.00920397	0.774851	0.955	FALSE	FALSE	FALSE	NFKB1.RELA repressed		7.6397	7.57283	0.0668709	0.376666	0.64645	FALSE	FALSE	FALSE	NFKB2.RELB repressed	FALSE
ENSG00000196620	AC147055.2	UDP glucuronosyltransferase 2 family, polypeptide B15	10.8682	10.8336	0.0345584	0.4303	0.834608	TRUE	FALSE	FALSE	NFKB1.RELA repressed		11.0289	10.9922	0.0367895	0.407036	0.66865	TRUE	FALSE	FALSE	NFKB2.RELB repressed	FALSE
ENSG00000198848	AC147362.2	carboxylesterase 1	7.4772	7.4045	0.0727011	0.594078	0.903061	FALSE	FALSE	FALSE	NFKB1.RELA repressed		7.98411	7.75887	0.225244	0.025733	0.169238	FALSE	FALSE	FALSE	NFKB2.RELB repressed	FALSE
ENSG00000060971	ACAA1	acetyl-CoA acyltransferase 1	8.32642	8.27365	0.0527703	0.329183	0.778513	TRUE	FALSE	FALSE	NFKB1.RELA repressed		8.85934	8.76898	0.090358	0.0157848	0.12593	FALSE	FALSE	FALSE	NFKB2.RELB repressed	FALSE
ENSG00000167315	ACAA2	acetyl-CoA acyltransferase 2	8.68883	8.69993	-0.0110991	0.841152	0.972772	TRUE	FALSE	FALSE	NFKB1.RELA activated		9.12253	9.03612	0.086413	0.208547	0.501114	FALSE	FALSE	FALSE	NFKB2.RELB repressed	FALSE
ENSG00000132142	ACACA	acetyl-CoA carboxylase alpha	9.1459	9.25671	-0.110811	0.0686597	0.454367	FALSE	FALSE	FALSE	NFKB1.RELA activated		9.17058	9.33862	-0.168039	0.00617427	0.0714672	FALSE	FALSE	FALSE	NFKB2.RELB activated	FALSE
ENSG00000076555	ACACB	acetyl-CoA carboxylase beta	7.75144	7.76209	-0.0106453	0.785336	0.956323	TRUE	FALSE	FALSE	NFKB1.RELA activated		7.7225	7.77458	-0.0520741	0.229609	0.522498	TRUE	FALSE	FALSE	NFKB2.RELB activated	FALSE
ENSG00000111271	ACAD10	acyl-CoA dehydrogenase family, member 10	7.6037	7.7202	-0.116502	0.0902808	0.504328	FALSE	FALSE	FALSE	NFKB1.RELA activated		7.86904	7.94311	-0.0740653	0.0461263	0.237608	FALSE	FALSE	FALSE	NFKB2.RELB activated	FALSE
ENSG00000113971	ACAD11	nephronophthisis 3 (adolescent)	7.47293	7.44611	0.0268169	0.514012	0.872573	FALSE	FALSE	FALSE	NFKB1.RELA repressed		7.71762	7.91629	-0.198667	0.0460888	0.237518	FALSE	FALSE	FALSE	NFKB2.RELB activated	FALSE
ENSG00000151498	ACAD8	acyl-CoA dehydrogenase family, member 8	10.1375	10.0698	0.0677525	0.15041	0.607723	FALSE	FALSE	FALSE	NFKB1.RELA repressed		10.0308	9.90288	0.127875	0.00135169	0.0285997	FALSE	FALSE	FALSE	NFKB2.RELB repressed	FALSE
ENSG00000177646	ACAD9	acyl-CoA dehydrogenase family, member 9	10.1258	10.0885	0.0373666	0.415422	0.826053	FALSE	FALSE	FALSE	NFKB1.RELA repressed		9.86379	9.76356	0.100232	0.0123408	0.109086	FALSE	FALSE	FALSE	NFKB2.RELB repressed	FALSE
ENSG00000117054	ACADM	acyl-CoA dehydrogenase, C-4 to C-12 straight chain	10.7991	10.6964	0.102702	0.0242959	0.292307	FALSE	FALSE	FALSE	NFKB1.RELA repressed		10.8448	10.7134	0.131388	0.0130609	0.112852	FALSE	FALSE	FALSE	NFKB2.RELB repressed	FALSE
ENSG00000122971	ACADS	acyl-CoA dehydrogenase, C-2 to C-3 short chain	7.35714	7.30953	0.0476118	0.466236	0.851474	FALSE	FALSE	FALSE	NFKB1.RELA repressed		7.90602	7.80986	0.0961666	0.208762	0.501258	FALSE	FALSE	FALSE	NFKB2.RELB repressed	FALSE
ENSG00000196177	ACADSB	acyl-CoA dehydrogenase, short/branched chain	8.42101	8.47924	-0.0582311	0.544489	0.88466	FALSE	FALSE	FALSE	NFKB1.RELA activated		8.51248	9.3022	-0.789719	1.02932e-05	0.00154551	FALSE	TRUE	FALSE	NFKB2.RELB activated	FALSE
ENSG00000072778	ACADVL	acyl-CoA dehydrogenase, very long chain	10.5847	10.5308	0.0538749	0.369104	0.802066	FALSE	FALSE	FALSE	NFKB1.RELA repressed		10.5096	10.3889	0.120793	0.000822706	0.0214008	FALSE	FALSE	FALSE	NFKB2.RELB repressed	FALSE
ENSG00000157766	ACAN	aggrecan	5.99304	6.13025	-0.137204	0.0497193	0.404541	FALSE	FALSE	FALSE	NFKB1.RELA activated		6.81368	6.78892	0.0247592	0.77495	0.892866	FALSE	FALSE	FALSE	NFKB2.RELB repressed	FALSE
ENSG00000072818	ACAP1	ArfGAP with coiled-coil, ankyrin repeat and PH domains 1	8.58543	8.58803	-0.00259875	0.925238	0.98712	TRUE	FALSE	FALSE	NFKB1.RELA activated		8.49765	8.6702	-0.17255	0.0444186	0.233065	TRUE	FALSE	FALSE	NFKB2.RELB activated	FALSE
ENSG00000114331	ACAP2	ArfGAP with coiled-coil, ankyrin repeat and PH domains 2	9.33544	9.32333	0.0121102	0.538282	0.882701	FALSE	FALSE	FALSE	NFKB1.RELA repressed		9.32499	9.38316	-0.058169	0.349679	0.62415	FALSE	FALSE	FALSE	NFKB2.RELB activated	FALSE
ENSG00000131584	ACAP3	ArfGAP with coiled-coil, ankyrin repeat and PH domains 3	7.97069	7.92491	0.0457834	0.42234	0.830815	FALSE	FALSE	FALSE	NFKB1.RELA repressed		8.29176	8.15975	0.132011	0.0207447	0.149016	FALSE	FALSE	FALSE	NFKB2.RELB repressed	FALSE
ENSG00000075239	ACAT1	acetyl-CoA acetyltransferase 1	9.2656	9.19711	0.0684894	0.0748732	0.470861	FALSE	FALSE	FALSE	NFKB1.RELA repressed		9.19788	9.15154	0.0463391	0.575628	0.781723	FALSE	FALSE	FALSE	NFKB2.RELB repressed	FALSE
ENSG00000120437	ACAT2	acetyl-CoA acetyltransferase 2	10.0974	10.0582	0.0392581	0.268157	0.737013	TRUE	FALSE	FALSE	NFKB1.RELA repressed		10.6223	10.4842	0.138115	0.0216135	0.152907	TRUE	FALSE	FALSE	NFKB2.RELB repressed	FALSE
ENSG00000182827	ACBD3	acyl-CoA binding domain containing 3	10.7049	10.7459	-0.0409835	0.152	0.610689	TRUE	FALSE	FALSE	NFKB1.RELA activated		10.6905	10.7315	-0.0409442	0.124517	0.398703	TRUE	FALSE	FALSE	NFKB2.RELB activated	FALSE
ENSG00000181513	ACBD4	acyl-CoA binding domain containing 4	8.30293	8.31651	-0.0135811	0.710114	0.938673	FALSE	FALSE	FALSE	NFKB1.RELA activated		8.14322	8.27131	-0.128089	0.00189091	0.035044	FALSE	FALSE	FALSE	NFKB2.RELB activated	FALSE
ENSG00000107897	ACBD5	acyl-CoA binding domain containing 5	8.67326	8.63574	0.0375222	0.442372	0.840428	FALSE	FALSE	FALSE	NFKB1.RELA repressed		8.50575	8.62234	-0.116592	0.123486	0.39711	TRUE	FALSE	FALSE	NFKB2.RELB activated	FALSE
ENSG00000135847	ACBD6	acyl-CoA binding domain containing 6	8.28441	8.29939	-0.014975	0.848064	0.97503	TRUE	FALSE	FALSE	NFKB1.RELA activated		8.31608	8.3961	-0.080023	0.420583	0.677813	TRUE	FALSE	FALSE	NFKB2.RELB activated	FALSE
ENSG00000176244	ACBD7	acyl-CoA binding domain containing 7	6.67377	6.59462	0.0791533	0.326515	0.777795	TRUE	FALSE	FALSE	NFKB1.RELA repressed		6.82779	7.14124	-0.313448	0.00138744	0.0288402	TRUE	TRUE	TRUE	NFKB2.RELB activated	FALSE
ENSG00000108684	ACCN1	acid-sensing (proton-gated) ion channel 2	NA	NA	NA	NA	NA	FALSE	NA	NA	NA		6.31021	6.3316	-0.0213874	0.593807	0.792548	TRUE	FALSE	FALSE	NFKB2.RELB activated	FALSE
ENSG00000110881	ACCN2	acid-sensing (proton-gated) ion channel 1	8.41494	8.44204	-0.0270976	0.690234	0.932096	TRUE	FALSE	FALSE	NFKB1.RELA activated		7.90321	8.14909	-0.245888	7.01705e-06	0.00118792	FALSE	TRUE	FALSE	NFKB2.RELB activated	FALSE
ENSG00000213199	ACCN3	acid-sensing (proton-gated) ion channel 3	8.09068	8.07011	0.0205631	0.23594	0.709097	FALSE	FALSE	FALSE	NFKB1.RELA repressed		8.33892	8.37013	-0.0312054	0.491389	0.727236	FALSE	FALSE	FALSE	NFKB2.RELB activated	FALSE
ENSG00000110455	ACCS	1-aminocyclopropane-1-carboxylate synthase homolog (Arabidopsis)(non-functional)	7.941	7.91941	0.0215856	0.294453	0.756031	FALSE	FALSE	FALSE	NFKB1.RELA repressed		8.16678	8.16996	-0.00317759	0.916482	0.963101	FALSE	FALSE	FALSE	NFKB2.RELB activated	FALSE
ENSG00000102977	ACD	adrenocortical dysplasia homolog (mouse)	9.71188	9.74371	-0.0318272	0.468549	0.851934	FALSE	FALSE	FALSE	NFKB1.RELA activated		9.51669	9.43441	0.0822789	0.111175	0.377839	FALSE	FALSE	FALSE	NFKB2.RELB repressed	FALSE
ENSG00000159640	ACE	angiotensin I converting enzyme (peptidyl-dipeptidase A) 1	6.52823	6.54302	-0.0147933	0.682839	0.93122	FALSE	FALSE	FALSE	NFKB1.RELA activated		7.52683	7.33653	0.190299	0.00480516	0.0614343	FALSE	FALSE	FALSE	NFKB2.RELB repressed	FALSE
ENSG00000167769	ACER1	alkaline ceramidase 1	6.22973	6.24146	-0.0117257	0.87386	0.979681	FALSE	FALSE	FALSE	NFKB1.RELA activated		6.76683	6.7353	0.0315313	0.722846	0.864648	FALSE	FALSE	FALSE	NFKB2.RELB repressed	FALSE
ENSG00000177076	ACER2	alkaline ceramidase 2	7.55646	7.53775	0.0187104	0.774629	0.955	TRUE	FALSE	FALSE	NFKB1.RELA repressed		8.17545	8.17159	0.00385633	0.982712	0.992884	TRUE	FALSE	FALSE	NFKB2.RELB repressed	FALSE
ENSG00000078124	ACER3	alkaline ceramidase 3	8.3824	8.39425	-0.0118498	0.861883	0.977311	FALSE	FALSE	FALSE	NFKB1.RELA activated		8.43351	8.48402	-0.0505074	0.535301	0.756321	FALSE	FALSE	FALSE	NFKB2.RELB activated	FALSE
ENSG00000087085	ACHE	acetylcholinesterase	6.81981	6.99788	-0.178063	0.00889606	0.18052	TRUE	FALSE	FALSE	NFKB1.RELA activated		7.21697	7.18592	0.0310467	0.606164	0.799622	FALSE	FALSE	FALSE	NFKB2.RELB repressed	FALSE
ENSG00000100813	ACIN1	apoptotic chromatin condensation inducer 1	9.25876	9.31323	-0.0544696	0.299154	0.758636	FALSE	FALSE	FALSE	NFKB1.RELA activated		9.42981	9.4776	-0.0477919	0.343455	0.619501	TRUE	FALSE	FALSE	NFKB2.RELB activated	FALSE
ENSG00000131473	ACLY	ATP citrate lyase	12.0508	12.0634	-0.0125824	0.566362	0.891985	FALSE	FALSE	FALSE	NFKB1.RELA activated		12.0501	12.1412	-0.091136	0.00451782	0.0595029	FALSE	FALSE	FALSE	NFKB2.RELB activated	FALSE
ENSG00000196636	ACN9	ACN9 homolog (S. cerevisiae)	7.00184	7.06837	-0.0665247	0.0520715	0.411333	FALSE	FALSE	FALSE	NFKB1.RELA activated		7.7254	7.78459	-0.0591885	0.122868	0.396268	FALSE	FALSE	FALSE	NFKB2.RELB activated	FALSE
ENSG00000122729	ACO1	aconitase 1, soluble	11.4131	11.4103	0.00278897	0.9025	0.98368	TRUE	FALSE	FALSE	NFKB1.RELA repressed		11.4475	11.3877	0.0598507	0.0465936	0.238937	TRUE	FALSE	FALSE	NFKB2.RELB repressed	FALSE
ENSG00000100412	ACO2	aconitase 2, mitochondrial	10.8099	10.7922	0.0177563	0.513296	0.872504	FALSE	FALSE	FALSE	NFKB1.RELA repressed		10.6885	10.6352	0.0532951	0.0603384	0.274028	FALSE	FALSE	FALSE	NFKB2.RELB repressed	FALSE
ENSG00000184227	ACOT1	acyl-CoA thioesterase 1	8.28057	8.34026	-0.0596845	0.378162	0.806989	FALSE	FALSE	FALSE	NFKB1.RELA activated		8.85214	8.80673	0.0454087	0.413345	0.673307	FALSE	FALSE	FALSE	NFKB2.RELB repressed	FALSE
ENSG00000162390	ACOT11	acyl-CoA thioesterase 11	6.97896	7.09922	-0.120266	0.00326214	0.109486	TRUE	FALSE	FALSE	NFKB1.RELA activated		6.90354	6.75308	0.150467	0.114074	0.3822	TRUE	FALSE	FALSE	NFKB2.RELB repressed	FALSE
ENSG00000172497	ACOT12	acyl-CoA thioesterase 12	NA	NA	NA	NA	NA	FALSE	NA	NA	NA		NA	NA	NA	NA	NA	FALSE	NA	NA	NA	FALSE
ENSG00000119673	ACOT2	acyl-CoA thioesterase 2	9.30336	9.24652	0.056839	0.366251	0.801318	TRUE	FALSE	FALSE	NFKB1.RELA repressed		9.23015	9.2512	-0.0210443	0.403351	0.666309	FALSE	FALSE	FALSE	NFKB2.RELB activated	FALSE
ENSG00000177465	ACOT4	acyl-CoA thioesterase 4	6.91095	6.85248	0.058477	0.400854	0.818041	FALSE	FALSE	FALSE	NFKB1.RELA repressed		7.35245	7.29085	0.061593	0.40886	0.66982	FALSE	FALSE	FALSE	NFKB2.RELB repressed	FALSE
ENSG00000205669	ACOT6	acyl-CoA thioesterase 6	NA	NA	NA	NA	NA	FALSE	NA	NA	NA		6.29706	6.17816	0.118902	0.13319	0.411071	TRUE	FALSE	FALSE	NFKB2.RELB repressed	FALSE
ENSG00000097021	ACOT7	acyl-CoA thioesterase 7	9.42164	9.3766	0.0450399	0.0981825	0.519261	TRUE	FALSE	FALSE	NFKB1.RELA repressed		9.74368	9.68569	0.0579841	0.289012	0.576476	TRUE	FALSE	FALSE	NFKB2.RELB repressed	FALSE
ENSG00000101473	ACOT8	acyl-CoA thioesterase 8	9.35876	9.36551	-0.00674505	0.876546	0.980088	FALSE	FALSE	FALSE	NFKB1.RELA activated		9.63175	9.60863	0.0231138	0.605926	0.799393	FALSE	FALSE	FALSE	NFKB2.RELB repressed	FALSE
ENSG00000123130	ACOT9	acyl-CoA thioesterase 9	9.48946	9.50394	-0.0144788	0.805579	0.961293	FALSE	FALSE	FALSE	NFKB1.RELA activated		9.55621	9.68417	-0.127959	0.0306392	0.187812	FALSE	FALSE	FALSE	NFKB2.RELB activated	FALSE
ENSG00000161533	ACOX1	acyl-CoA oxidase 1, palmitoyl	9.2148	9.22595	-0.011158	0.760624	0.950981	TRUE	FALSE	FALSE	NFKB1.RELA activated		9.22245	9.20795	0.0144985	0.719938	0.863395	FALSE	FALSE	FALSE	NFKB2.RELB repressed	FALSE
ENSG00000168306	ACOX2	acyl-CoA oxidase 2, branched chain	NA	NA	NA	NA	NA	FALSE	NA	NA	NA		6.36875	6.37665	-0.00789674	0.912964	0.961728	TRUE	FALSE	FALSE	NFKB2.RELB activated	FALSE
ENSG00000087008	ACOX3	acyl-CoA oxidase 3, pristanoyl	9.27177	9.23282	0.0389547	0.325169	0.776461	TRUE	FALSE	FALSE	NFKB1.RELA repressed		9.46423	9.28465	0.179585	0.00227025	0.039012	FALSE	TRUE	FALSE	NFKB2.RELB repressed	FALSE
ENSG00000153093	ACOXL	acyl-CoA oxidase-like	7.4799	7.72046	-0.240564	0.00167141	0.0786313	TRUE	FALSE	FALSE	NFKB1.RELA activated		7.60121	7.77027	-0.169061	8.74113e-05	0.00549734	TRUE	TRUE	TRUE	NFKB2.RELB activated	FALSE
ENSG00000143727	ACP1	acid phosphatase 1, soluble	10.8051	10.7647	0.04042	0.017402	0.252372	FALSE	FALSE	FALSE	NFKB1.RELA repressed		11.2278	11.1308	0.0969507	0.0151049	0.122857	FALSE	FALSE	FALSE	NFKB2.RELB repressed	FALSE
ENSG00000134575	ACP2	acid phosphatase 2, lysosomal	10.3952	10.3601	0.0351629	0.302314	0.761213	FALSE	FALSE	FALSE	NFKB1.RELA repressed		10.2795	10.058	0.221468	0.000612713	0.0178056	FALSE	TRUE	FALSE	NFKB2.RELB repressed	FALSE
ENSG00000102575	ACP5	acid phosphatase 5, tartrate resistant	7.02218	6.95691	0.0652679	0.0876017	0.498242	FALSE	FALSE	FALSE	NFKB1.RELA repressed		7.52662	7.62194	-0.0953116	0.101077	0.358932	FALSE	FALSE	FALSE	NFKB2.RELB activated	FALSE
ENSG00000162836	ACP6	acid phosphatase 6, lysophosphatidic	9.10172	9.07698	0.0247439	0.401424	0.818324	TRUE	FALSE	FALSE	NFKB1.RELA repressed		9.26655	9.28434	-0.0177972	0.700238	0.85462	TRUE	FALSE	FALSE	NFKB2.RELB activated	FALSE
ENSG00000155893	ACPL2	acid phosphatase-like 2	6.21298	6.42829	-0.215318	3.32358e-05	0.00969522	FALSE	TRUE	FALSE	NFKB1.RELA activated		6.61451	6.76139	-0.146876	0.152934	0.43993	FALSE	FALSE	FALSE	NFKB2.RELB activated	FALSE
ENSG00000142513	ACPT	acid phosphatase, testicular	7.19557	7.26888	-0.0733022	0.0602813	0.434673	TRUE	FALSE	FALSE	NFKB1.RELA activated		7.66138	7.58302	0.0783644	0.399776	0.663259	FALSE	FALSE	FALSE	NFKB2.RELB repressed	FALSE
ENSG00000100312	ACR	acrosin	6.96495	6.97494	-0.00999465	0.81714	0.965314	FALSE	FALSE	FALSE	NFKB1.RELA activated		7.82805	7.66215	0.165903	0.0290058	0.181771	FALSE	FALSE	FALSE	NFKB2.RELB repressed	FALSE
ENSG00000111644	ACRBP	acrosin binding protein	6.32651	6.25167	0.0748411	0.0312212	0.326723	TRUE	FALSE	FALSE	NFKB1.RELA repressed		6.8216	6.80045	0.0211538	0.704043	0.856131	FALSE	FALSE	FALSE	NFKB2.RELB repressed	FALSE
ENSG00000147174	ACRC	acidic repeat containing	NA	NA	NA	NA	NA	FALSE	NA	NA	NA		6.18714	6.17002	0.0171173	0.803044	0.906407	FALSE	FALSE	FALSE	NFKB2.RELB repressed	FALSE
ENSG00000103740	ACSBG1	acyl-CoA synthetase bubblegum family member 1	6.26837	6.35528	-0.0869084	0.263042	0.732758	TRUE	FALSE	FALSE	NFKB1.RELA activated		6.90018	6.85835	0.041828	0.527544	0.751195	TRUE	FALSE	FALSE	NFKB2.RELB repressed	FALSE
ENSG00000167107	ACSF2	acyl-CoA synthetase family member 2	8.71106	8.7435	-0.0324332	0.349152	0.793075	FALSE	FALSE	FALSE	NFKB1.RELA activated		8.69472	8.7266	-0.0318768	0.467772	0.71145	FALSE	FALSE	FALSE	NFKB2.RELB activated	FALSE
ENSG00000176715	ACSF3	acyl-CoA synthetase family member 3	8.28279	8.29574	-0.0129565	0.82033	0.965582	TRUE	FALSE	FALSE	NFKB1.RELA activated		8.39049	8.42405	-0.0335643	0.459681	0.706157	TRUE	FALSE	FALSE	NFKB2.RELB activated	FALSE
ENSG00000151726	ACSL1	acyl-CoA synthetase long-chain family member 1	9.63662	9.63146	0.00515278	0.878592	0.980715	TRUE	FALSE	FALSE	NFKB1.RELA repressed		9.7097	9.94206	-0.232358	0.0086538	0.0876661	TRUE	FALSE	FALSE	NFKB2.RELB activated	FALSE
ENSG00000123983	ACSL3	acyl-CoA synthetase long-chain family member 3	9.5415	9.53829	0.00321525	0.952987	0.991074	FALSE	FALSE	FALSE	NFKB1.RELA repressed		9.95818	10.0678	-0.109655	0.220491	0.514089	TRUE	FALSE	FALSE	NFKB2.RELB activated	FALSE
ENSG00000068366	ACSL4	acyl-CoA synthetase long-chain family member 4	9.40298	9.41709	-0.0141106	0.792039	0.957792	TRUE	FALSE	FALSE	NFKB1.RELA activated		9.3999	9.71373	-0.313835	0.000897293	0.0223091	TRUE	TRUE	TRUE	NFKB2.RELB activated	FALSE
ENSG00000197142	ACSL5	acyl-CoA synthetase long-chain family member 5	9.35843	9.45859	-0.10016	0.0891348	0.501875	FALSE	FALSE	FALSE	NFKB1.RELA activated		9.18423	9.07276	0.111477	0.00976864	0.0948086	FALSE	FALSE	FALSE	NFKB2.RELB repressed	FALSE
ENSG00000164398	ACSL6	acyl-CoA synthetase long-chain family member 6	6.06229	5.99684	0.0654467	0.0697899	0.457338	TRUE	FALSE	FALSE	NFKB1.RELA repressed		6.59731	6.66776	-0.0704557	0.266321	0.557907	TRUE	FALSE	FALSE	NFKB2.RELB activated	FALSE
ENSG00000183549	ACSM5	acyl-CoA synthetase medium-chain family member 5	5.98049	5.97535	0.00513723	0.912857	0.984694	FALSE	FALSE	FALSE	NFKB1.RELA repressed		6.65678	6.62891	0.0278782	0.705035	0.856764	FALSE	FALSE	FALSE	NFKB2.RELB repressed	FALSE
ENSG00000154930	ACSS1	acyl-CoA synthetase short-chain family member 1	8.07454	8.07004	0.00450204	0.866391	0.978012	TRUE	FALSE	FALSE	NFKB1.RELA repressed		8.36114	8.31867	0.0424636	0.420306	0.67778	TRUE	FALSE	FALSE	NFKB2.RELB repressed	FALSE
ENSG00000131069	ACSS2	acyl-CoA synthetase short-chain family member 2	NA	NA	NA	NA	NA	FALSE	NA	NA	NA		6.29781	6.31189	-0.0140772	0.817298	0.9138	FALSE	FALSE	FALSE	NFKB2.RELB activated	FALSE
ENSG00000143632	ACTA1	actin, alpha 1, skeletal muscle	8.54053	8.54019	0.000343506	0.992723	0.998131	FALSE	FALSE	FALSE	NFKB1.RELA repressed		9.13532	9.17295	-0.0376318	0.296399	0.583156	FALSE	FALSE	FALSE	NFKB2.RELB activated	FALSE
ENSG00000107796	ACTA2	actin, alpha 2, smooth muscle, aorta	8.88544	8.74208	0.143361	0.0719584	0.463136	FALSE	FALSE	FALSE	NFKB1.RELA repressed		9.00594	8.76696	0.238986	0.00538446	0.0657814	FALSE	FALSE	FALSE	NFKB2.RELB repressed	FALSE
ENSG00000075624	ACTB	actin, beta	13.4028	13.4426	-0.0397439	0.0555599	0.421676	TRUE	FALSE	FALSE	NFKB1.RELA activated		13.2245	13.2965	-0.0719532	0.0010671	0.0247671	TRUE	FALSE	FALSE	NFKB2.RELB activated	FALSE
ENSG00000159251	ACTC1	actin, alpha, cardiac muscle 1	6.00978	6.11491	-0.105125	0.0676655	0.453237	FALSE	FALSE	FALSE	NFKB1.RELA activated		6.43243	6.52707	-0.094644	0.169697	0.4593	FALSE	FALSE	FALSE	NFKB2.RELB activated	FALSE
ENSG00000184009	ACTG1	actin, gamma 1	13.2747	13.2995	-0.0247427	0.057981	0.427356	FALSE	FALSE	FALSE	NFKB1.RELA activated		13.2393	13.2632	-0.023879	0.153599	0.440422	FALSE	FALSE	FALSE	NFKB2.RELB activated	FALSE
ENSG00000163017	ACTG2	actin, gamma 2, smooth muscle, enteric	6.11531	6.12838	-0.013068	0.734989	0.944867	FALSE	FALSE	FALSE	NFKB1.RELA activated		6.39872	6.41779	-0.0190681	0.631717	0.814686	FALSE	FALSE	FALSE	NFKB2.RELB activated	FALSE
ENSG00000136518	ACTL6A	actin-like 6A	8.97325	8.9771	-0.00384656	0.924149	0.987099	FALSE	FALSE	FALSE	NFKB1.RELA activated		9.50625	9.56708	-0.0608296	0.382483	0.650073	FALSE	FALSE	FALSE	NFKB2.RELB activated	FALSE
ENSG00000077080	ACTL6B	actin-like 6B	6.19424	6.32608	-0.131841	0.0274959	0.309024	FALSE	FALSE	FALSE	NFKB1.RELA activated		6.65791	6.58043	0.0774817	0.38752	0.653926	FALSE	FALSE	FALSE	NFKB2.RELB repressed	FALSE
ENSG00000187003	ACTL7A	actin-like 7A	NA	NA	NA	NA	NA	FALSE	NA	NA	NA		6.35773	6.35836	-0.000624868	0.992253	0.997397	TRUE	FALSE	FALSE	NFKB2.RELB activated	FALSE
ENSG00000148156	ACTL7B	actin-like 7B	7.43597	7.36743	0.068539	0.468235	0.851934	FALSE	FALSE	FALSE	NFKB1.RELA repressed		8.02209	8.01966	0.0024315	0.975385	0.989161	TRUE	FALSE	FALSE	NFKB2.RELB repressed	FALSE
ENSG00000117148	ACTL8	actin-like 8	6.13753	6.1768	-0.039271	0.267059	0.736801	FALSE	FALSE	FALSE	NFKB1.RELA activated		6.82673	6.69269	0.134042	0.0548175	0.260015	FALSE	FALSE	FALSE	NFKB2.RELB repressed	FALSE
ENSG00000072110	ACTN1	actinin, alpha 1	10.8648	10.7345	0.130311	0.00128168	0.0669711	FALSE	FALSE	FALSE	NFKB1.RELA repressed		10.0262	9.95119	0.0749835	0.132329	0.409092	FALSE	FALSE	FALSE	NFKB2.RELB repressed	FALSE
ENSG00000077522	ACTN2	actinin, alpha 2	NA	NA	NA	NA	NA	FALSE	NA	NA	NA		NA	NA	NA	NA	NA	FALSE	NA	NA	NA	FALSE
ENSG00000130402	ACTN4	actinin, alpha 4	12.0348	12.0344	0.000460309	0.983567	0.99723	TRUE	FALSE	FALSE	NFKB1.RELA repressed		11.9838	11.8543	0.129479	0.00125878	0.0274126	TRUE	FALSE	FALSE	NFKB2.RELB repressed	FALSE
ENSG00000131966	ACTR10	actin-related protein 10 homolog (S. cerevisiae)	9.49127	9.44603	0.0452422	0.268876	0.737013	FALSE	FALSE	FALSE	NFKB1.RELA repressed		9.65543	9.6462	0.0092322	0.878177	0.945128	FALSE	FALSE	FALSE	NFKB2.RELB repressed	FALSE
ENSG00000138107	ACTR1A	ARP1 actin-related protein 1 homolog A, centractin alpha (yeast)	10.5339	10.464	0.0699533	0.142615	0.595138	FALSE	FALSE	FALSE	NFKB1.RELA repressed		10.2841	10.2071	0.0769499	0.0109924	0.102001	FALSE	FALSE	FALSE	NFKB2.RELB repressed	FALSE
ENSG00000115073	ACTR1B	ARP1 actin-related protein 1 homolog B, centractin beta (yeast)	9.67985	9.67617	0.00368106	0.938101	0.988078	TRUE	FALSE	FALSE	NFKB1.RELA repressed		9.36619	9.43921	-0.073021	0.182654	0.473327	FALSE	FALSE	FALSE	NFKB2.RELB activated	FALSE
ENSG00000138071	ACTR2	ARP2 actin-related protein 2 homolog (yeast)	12.5366	12.5131	0.0234861	0.489187	0.860945	TRUE	FALSE	FALSE	NFKB1.RELA repressed		12.7672	12.7124	0.0547976	0.0141511	0.118288	TRUE	FALSE	FALSE	NFKB2.RELB repressed	FALSE
ENSG00000115091	ACTR3	ARP3 actin-related protein 3 homolog (yeast)	12.3861	12.3832	0.0028173	0.773245	0.954913	TRUE	FALSE	FALSE	NFKB1.RELA repressed		12.3285	12.4164	-0.0879179	0.0198537	0.145011	TRUE	FALSE	FALSE	NFKB2.RELB activated	FALSE
ENSG00000133627	ACTR3B	ARP3 actin-related protein 3 homolog B (yeast)	8.60948	8.61578	-0.00629789	0.919359	0.986133	FALSE	FALSE	FALSE	NFKB1.RELA activated		9.05538	8.99742	0.0579603	0.318588	0.600886	FALSE	FALSE	FALSE	NFKB2.RELB repressed	FALSE
ENSG00000101442	ACTR5	ARP5 actin-related protein 5 homolog (yeast)	8.65786	8.67709	-0.0192271	0.581108	0.897479	FALSE	FALSE	FALSE	NFKB1.RELA activated		8.76061	8.78128	-0.0206656	0.655687	0.828414	FALSE	FALSE	FALSE	NFKB2.RELB activated	FALSE
ENSG00000075089	ACTR6	ARP6 actin-related protein 6 homolog (yeast)	6.82268	6.83009	-0.00740824	0.940769	0.988198	FALSE	FALSE	FALSE	NFKB1.RELA activated		7.26656	7.36605	-0.0994925	0.557403	0.771012	FALSE	FALSE	FALSE	NFKB2.RELB activated	FALSE
ENSG00000113812	ACTR8	ARP8 actin-related protein 8 homolog (yeast)	9.68297	9.61522	0.0677569	0.0483174	0.400227	FALSE	FALSE	FALSE	NFKB1.RELA repressed		9.82357	9.76214	0.0614261	0.178037	0.468232	FALSE	FALSE	FALSE	NFKB2.RELB repressed	FALSE
ENSG00000169717	ACTRT2	actin-related protein T2	6.74032	6.80213	-0.0618076	0.101844	0.525489	FALSE	FALSE	FALSE	NFKB1.RELA activated		7.50828	7.41993	0.0883553	0.111649	0.378491	FALSE	FALSE	FALSE	NFKB2.RELB repressed	FALSE
ENSG00000115170	ACVR1	activin A receptor, type I	8.40562	8.27996	0.125654	0.000649485	0.0473714	FALSE	FALSE	FALSE	NFKB1.RELA repressed		8.29002	8.02346	0.266559	0.000385742	0.0132581	TRUE	TRUE	TRUE	NFKB2.RELB repressed	FALSE
ENSG00000135503	ACVR1B	activin A receptor, type IB	7.77549	7.75401	0.0214805	0.301233	0.760665	FALSE	FALSE	FALSE	NFKB1.RELA repressed		8.2609	8.30145	-0.0405498	0.220201	0.513847	TRUE	FALSE	FALSE	NFKB2.RELB activated	FALSE
ENSG00000123612	ACVR1C	activin A receptor, type IC	8.73994	8.41256	0.327377	0.000505459	0.0419951	TRUE	TRUE	TRUE	NFKB1.RELA repressed		9.15818	8.56932	0.588861	5.88362e-06	0.00105998	FALSE	TRUE	FALSE	NFKB2.RELB repressed	FALSE
ENSG00000121989	ACVR2A	activin A receptor, type IIA	6.17816	6.18018	-0.00201998	0.96312	0.993101	FALSE	FALSE	FALSE	NFKB1.RELA activated		6.65502	6.73326	-0.0782376	0.354974	0.628258	FALSE	FALSE	FALSE	NFKB2.RELB activated	FALSE
ENSG00000114739	ACVR2B	activin A receptor, type IIB	6.10829	6.11053	-0.00224698	0.977252	0.995703	TRUE	FALSE	FALSE	NFKB1.RELA activated		6.54548	6.46417	0.0813073	0.244393	0.537374	TRUE	FALSE	FALSE	NFKB2.RELB repressed	FALSE
ENSG00000139567	ACVRL1	activin A receptor type II-like 1	6.3667	6.42523	-0.0585249	0.41029	0.824957	TRUE	FALSE	FALSE	NFKB1.RELA activated		7.05644	7.0259	0.0305494	0.604651	0.798526	FALSE	FALSE	FALSE	NFKB2.RELB repressed	FALSE
ENSG00000114786	ACY1	aminoacylase 1	10.2227	10.1138	0.108948	0.182685	0.653481	TRUE	FALSE	FALSE	NFKB1.RELA repressed		10.3208	10.259	0.0617746	0.154796	0.441996	TRUE	FALSE	FALSE	NFKB2.RELB repressed	FALSE
ENSG00000132744	ACY3	aspartoacylase (aminocyclase) 3	7.01608	7.0376	-0.0215201	0.498877	0.866706	FALSE	FALSE	FALSE	NFKB1.RELA activated		7.21109	7.07532	0.135773	0.0265608	0.172867	FALSE	FALSE	FALSE	NFKB2.RELB repressed	FALSE
ENSG00000119640	ACYP1	acylphosphatase 1, erythrocyte (common) type	7.71532	7.72175	-0.00643143	0.906347	0.98409	TRUE	FALSE	FALSE	NFKB1.RELA activated		7.92708	8.08089	-0.153803	0.0447039	0.233912	FALSE	FALSE	FALSE	NFKB2.RELB activated	FALSE
ENSG00000170634	ACYP2	acylphosphatase 2, muscle type	7.50207	7.42607	0.0760014	0.0579972	0.427356	FALSE	FALSE	FALSE	NFKB1.RELA repressed		8.05426	7.988	0.0662548	0.312582	0.596169	FALSE	FALSE	FALSE	NFKB2.RELB repressed	FALSE
ENSG00000105663	AD000671.3	myeloid/lymphoid or mixed-lineage leukemia 4	8.55454	8.55322	0.00131542	0.968534	0.993939	FALSE	FALSE	FALSE	NFKB1.RELA repressed		8.85887	8.87362	-0.014753	0.743068	0.876271	FALSE	FALSE	FALSE	NFKB2.RELB activated	FALSE
ENSG00000196839	ADA	adenosine deaminase	12.0976	12.1431	-0.0455334	0.029253	0.316805	TRUE	FALSE	FALSE	NFKB1.RELA activated		11.507	11.7599	-0.252889	0.00016112	0.00782924	TRUE	TRUE	TRUE	NFKB2.RELB activated	FALSE
ENSG00000140955	ADAD2	adenosine deaminase domain containing 2	8.09601	8.0462	0.0498084	0.0675554	0.453051	TRUE	FALSE	FALSE	NFKB1.RELA repressed		7.16675	7.01546	0.151289	0.174439	0.464338	TRUE	FALSE	FALSE	NFKB2.RELB repressed	FALSE
ENSG00000168803	ADAL	adenosine deaminase-like	9.01632	9.04776	-0.0314376	0.625613	0.912742	FALSE	FALSE	FALSE	NFKB1.RELA activated		9.28219	9.27091	0.0112761	0.88149	0.946598	FALSE	FALSE	FALSE	NFKB2.RELB repressed	FALSE
ENSG00000137845	ADAM10	ADAM metallopeptidase domain 10	10.9895	10.9632	0.0262625	0.401384	0.818324	TRUE	FALSE	FALSE	NFKB1.RELA repressed		10.986	11.0075	-0.0215401	0.683561	0.845017	FALSE	FALSE	FALSE	NFKB2.RELB activated	FALSE
ENSG00000073670	ADAM11	ADAM metallopeptidase domain 11	7.33747	7.27371	0.0637583	0.192213	0.664838	TRUE	FALSE	FALSE	NFKB1.RELA repressed		7.82183	7.80915	0.0126887	0.856456	0.93425	TRUE	FALSE	FALSE	NFKB2.RELB repressed	FALSE
ENSG00000148848	ADAM12	ADAM metallopeptidase domain 12	5.93685	5.91352	0.0233316	0.712437	0.939473	TRUE	FALSE	FALSE	NFKB1.RELA repressed		6.58644	6.5765	0.00994071	0.907535	0.959256	TRUE	FALSE	FALSE	NFKB2.RELB repressed	FALSE
ENSG00000143537	ADAM15	ADAM metallopeptidase domain 15	10.0078	10.0456	-0.0377815	0.542068	0.884041	FALSE	FALSE	FALSE	NFKB1.RELA activated		10.0137	9.91535	0.0983867	0.0551354	0.261019	FALSE	FALSE	FALSE	NFKB2.RELB repressed	FALSE
ENSG00000151694	ADAM17	ADAM metallopeptidase domain 17	10.2736	10.2972	-0.0235666	0.662832	0.924755	TRUE	FALSE	FALSE	NFKB1.RELA activated		10.2205	10.4439	-0.223407	0.00837303	0.0859566	TRUE	FALSE	FALSE	NFKB2.RELB activated	FALSE
ENSG00000135074	ADAM19	ADAM metallopeptidase domain 19	5.95699	5.93844	0.0185495	0.737994	0.946163	FALSE	FALSE	FALSE	NFKB1.RELA repressed		6.65506	6.5287	0.126359	0.131452	0.408495	FALSE	FALSE	FALSE	NFKB2.RELB repressed	TRUE
ENSG00000134007	ADAM20	ADAM metallopeptidase domain 20	NA	NA	NA	NA	NA	FALSE	NA	NA	NA		NA	NA	NA	NA	NA	FALSE	NA	NA	NA	FALSE
ENSG00000139985	ADAM21P	ADAM metallopeptidase domain 21	6.42347	6.32514	0.0983307	0.200106	0.673659	FALSE	FALSE	FALSE	NFKB1.RELA repressed		5.73611	6.0906	-0.354488	0.0248017	0.166084	FALSE	FALSE	FALSE	NFKB2.RELB activated	FALSE
ENSG00000114948	ADAM23	ADAM metallopeptidase domain 23	9.11825	8.9686	0.149653	0.000183214	0.0233169	FALSE	TRUE	FALSE	NFKB1.RELA repressed		9.22172	9.09607	0.12565	0.000763409	0.0203986	TRUE	FALSE	FALSE	NFKB2.RELB repressed	FALSE
ENSG00000149451	ADAM33	ADAM metallopeptidase domain 33	7.34244	7.3705	-0.0280605	0.401661	0.818451	FALSE	FALSE	FALSE	NFKB1.RELA activated		7.95103	7.94477	0.00626696	0.871422	0.9413	FALSE	FALSE	FALSE	NFKB2.RELB repressed	FALSE
ENSG00000151651	ADAM8	ADAM metallopeptidase domain 8	7.33629	7.42216	-0.0858681	0.129953	0.57747	TRUE	FALSE	FALSE	NFKB1.RELA activated		7.8394	7.80343	0.0359663	0.476802	0.717863	TRUE	FALSE	FALSE	NFKB2.RELB repressed	FALSE
ENSG00000168615	ADAM9	ADAM metallopeptidase domain 9	9.72498	9.66674	0.058243	0.352178	0.795293	FALSE	FALSE	FALSE	NFKB1.RELA repressed		9.4565	9.61692	-0.16042	0.0190046	0.141203	FALSE	FALSE	FALSE	NFKB2.RELB activated	FALSE
ENSG00000134028	ADAMDEC1	ADAM-like, decysin 1	6.44708	6.70673	-0.259653	0.000786615	0.0524815	FALSE	FALSE	FALSE	NFKB1.RELA activated		NA	NA	NA	NA	NA	FALSE	NA	NA	NA	FALSE
ENSG00000142303	ADAMTS10	ADAM metallopeptidase with thrombospondin type 1 motif, 10	6.65765	6.67314	-0.0154889	0.791896	0.957792	FALSE	FALSE	FALSE	NFKB1.RELA activated		7.23254	7.10675	0.125786	0.161105	0.44975	FALSE	FALSE	FALSE	NFKB2.RELB repressed	FALSE
ENSG00000151388	ADAMTS12	ADAM metallopeptidase with thrombospondin type 1 motif, 12	NA	NA	NA	NA	NA	FALSE	NA	NA	NA		6.42142	6.32366	0.0977567	0.169127	0.4585	FALSE	FALSE	FALSE	NFKB2.RELB repressed	FALSE
ENSG00000160323	ADAMTS13	ADAM metallopeptidase with thrombospondin type 1 motif, 13	7.7395	7.77324	-0.0337377	0.13308	0.582045	TRUE	FALSE	FALSE	NFKB1.RELA activated		8.1437	8.16097	-0.0172672	0.530649	0.753346	TRUE	FALSE	FALSE	NFKB2.RELB activated	FALSE
ENSG00000138316	ADAMTS14	ADAM metallopeptidase with thrombospondin type 1 motif, 14	6.32121	6.33808	-0.0168755	0.878621	0.980715	FALSE	FALSE	FALSE	NFKB1.RELA activated		7.10559	7.04465	0.0609343	0.552189	0.767812	FALSE	FALSE	FALSE	NFKB2.RELB repressed	FALSE
ENSG00000166106	ADAMTS15	ADAM metallopeptidase with thrombospondin type 1 motif, 15	6.67918	6.55409	0.125088	0.199692	0.673501	FALSE	FALSE	FALSE	NFKB1.RELA repressed		7.19682	7.09521	0.101605	0.172635	0.462169	FALSE	FALSE	FALSE	NFKB2.RELB repressed	FALSE
ENSG00000145536	ADAMTS16	ADAM metallopeptidase with thrombospondin type 1 motif, 16	6.66746	6.64583	0.0216248	0.612718	0.909632	TRUE	FALSE	FALSE	NFKB1.RELA repressed		6.6849	6.63993	0.0449749	0.539595	0.759198	TRUE	FALSE	FALSE	NFKB2.RELB repressed	FALSE
ENSG00000140470	ADAMTS17	ADAM metallopeptidase with thrombospondin type 1 motif, 17	6.44834	6.47546	-0.0271204	0.685038	0.93142	TRUE	FALSE	FALSE	NFKB1.RELA activated		7.25128	7.22401	0.0272712	0.686286	0.84674	TRUE	FALSE	FALSE	NFKB2.RELB repressed	FALSE
ENSG00000140873	ADAMTS18	ADAM metallopeptidase with thrombospondin type 1 motif, 18	NA	NA	NA	NA	NA	FALSE	NA	NA	NA		NA	NA	NA	NA	NA	FALSE	NA	NA	NA	FALSE
ENSG00000087116	ADAMTS2	ADAM metallopeptidase with thrombospondin type 1 motif, 2	6.97117	6.93557	0.0355977	0.674634	0.928726	FALSE	FALSE	FALSE	NFKB1.RELA repressed		7.73667	7.5861	0.150569	0.152043	0.438837	FALSE	FALSE	FALSE	NFKB2.RELB repressed	FALSE
ENSG00000156140	ADAMTS3	ADAM metallopeptidase with thrombospondin type 1 motif, 3	NA	NA	NA	NA	NA	FALSE	NA	NA	NA		6.13694	6.04317	0.0937774	0.226009	0.519334	FALSE	FALSE	FALSE	NFKB2.RELB repressed	FALSE
ENSG00000158859	ADAMTS4	ADAM metallopeptidase with thrombospondin type 1 motif, 4	6.21495	6.29445	-0.079507	0.137882	0.58965	FALSE	FALSE	FALSE	NFKB1.RELA activated		6.83712	6.8357	0.0014196	0.982793	0.992902	FALSE	FALSE	FALSE	NFKB2.RELB repressed	FALSE
ENSG00000154736	ADAMTS5	ADAM metallopeptidase with thrombospondin type 1 motif, 5	NA	NA	NA	NA	NA	FALSE	NA	NA	NA		6.09559	6.06207	0.0335151	0.593143	0.792072	FALSE	FALSE	FALSE	NFKB2.RELB repressed	FALSE
ENSG00000049192	ADAMTS6	ADAM metallopeptidase with thrombospondin type 1 motif, 6	7.19032	7.0804	0.109923	0.0772771	0.47712	FALSE	FALSE	FALSE	NFKB1.RELA repressed		7.71363	7.62173	0.0918954	0.243112	0.53599	TRUE	FALSE	FALSE	NFKB2.RELB repressed	FALSE
ENSG00000136378	ADAMTS7	ADAM metallopeptidase with thrombospondin type 1 motif, 7	8.6027	8.59508	0.00761955	0.909269	0.98409	TRUE	FALSE	FALSE	NFKB1.RELA repressed		8.92585	8.90878	0.0170648	0.816568	0.913265	TRUE	FALSE	FALSE	NFKB2.RELB repressed	FALSE
ENSG00000134917	ADAMTS8	ADAM metallopeptidase with thrombospondin type 1 motif, 8	6.58164	6.59152	-0.00988503	0.890071	0.981915	FALSE	FALSE	FALSE	NFKB1.RELA activated		7.22954	7.20282	0.0267241	0.704538	0.856468	FALSE	FALSE	FALSE	NFKB2.RELB repressed	FALSE
ENSG00000163638	ADAMTS9	ADAM metallopeptidase with thrombospondin type 1 motif, 9	6.24399	6.34522	-0.101232	0.113258	0.548164	TRUE	FALSE	FALSE	NFKB1.RELA activated		6.54596	6.52249	0.0234632	0.723796	0.865358	TRUE	FALSE	FALSE	NFKB2.RELB repressed	FALSE
ENSG00000178031	ADAMTSL1	ADAMTS-like 1	5.99332	5.97459	0.0187226	0.866737	0.978012	FALSE	FALSE	FALSE	NFKB1.RELA repressed		6.25142	6.20917	0.0422483	0.530313	0.753074	TRUE	FALSE	FALSE	NFKB2.RELB repressed	FALSE
ENSG00000197859	ADAMTSL2	ADAMTS-like 2	7.22535	7.18221	0.0431386	0.392735	0.813549	TRUE	FALSE	FALSE	NFKB1.RELA repressed		7.79762	7.75357	0.0440488	0.503648	0.735651	TRUE	FALSE	FALSE	NFKB2.RELB repressed	FALSE
ENSG00000143382	ADAMTSL4	ADAMTS-like 4	8.11113	7.94859	0.162549	0.000745844	0.0513995	TRUE	FALSE	FALSE	NFKB1.RELA repressed		7.91083	7.80254	0.108294	0.112588	0.37976	FALSE	FALSE	FALSE	NFKB2.RELB repressed	FALSE
ENSG00000185761	ADAMTSL5	ADAMTS-like 5	7.17178	7.1248	0.0469766	0.369063	0.802066	TRUE	FALSE	FALSE	NFKB1.RELA repressed		7.82104	7.7608	0.0602414	0.294804	0.582071	FALSE	FALSE	FALSE	NFKB2.RELB repressed	FALSE
ENSG00000105963	ADAP1	ArfGAP with dual PH domains 1	6.82656	6.90465	-0.0780892	0.0664385	0.452032	TRUE	FALSE	FALSE	NFKB1.RELA activated		7.2825	7.32637	-0.0438713	0.489425	0.725744	TRUE	FALSE	FALSE	NFKB2.RELB activated	FALSE
ENSG00000184060	ADAP2	ArfGAP with dual PH domains 2	7.78668	7.7144	0.0722803	0.0419059	0.377183	TRUE	FALSE	FALSE	NFKB1.RELA repressed		7.76848	7.70892	0.0595556	0.224711	0.518231	TRUE	FALSE	FALSE	NFKB2.RELB repressed	FALSE
ENSG00000160710	ADAR	adenosine deaminase, RNA-specific	11.7143	11.7372	-0.0228912	0.437538	0.838595	TRUE	FALSE	FALSE	NFKB1.RELA activated		11.478	11.4952	-0.0171617	0.461838	0.707789	TRUE	FALSE	FALSE	NFKB2.RELB activated	FALSE
ENSG00000197381	ADARB1	adenosine deaminase, RNA-specific, B1	8.04518	8.01404	0.0311353	0.24326	0.715037	TRUE	FALSE	FALSE	NFKB1.RELA repressed		7.96568	8.06144	-0.095757	0.0381372	0.213658	TRUE	FALSE	FALSE	NFKB2.RELB activated	FALSE
ENSG00000185736	ADARB2	adenosine deaminase, RNA-specific, B2	6.96155	6.97086	-0.00931082	0.888759	0.981472	FALSE	FALSE	FALSE	NFKB1.RELA activated		7.50048	7.4409	0.0595865	0.441839	0.69381	FALSE	FALSE	FALSE	NFKB2.RELB repressed	FALSE
ENSG00000065457	ADAT1	adenosine deaminase, tRNA-specific 1	9.14049	9.05657	0.0839224	0.183731	0.654669	TRUE	FALSE	FALSE	NFKB1.RELA repressed		9.2613	8.96514	0.29616	0.00031979	0.0117205	FALSE	TRUE	FALSE	NFKB2.RELB repressed	FALSE
ENSG00000189007	ADAT2	adenosine deaminase, tRNA-specific 2	8.5364	8.54619	-0.00979514	0.883024	0.981272	FALSE	FALSE	FALSE	NFKB1.RELA activated		9.09489	9.11696	-0.0220726	0.647399	0.823536	FALSE	FALSE	FALSE	NFKB2.RELB activated	FALSE
ENSG00000213638	ADAT3	adenosine deaminase, tRNA-specific 3	8.47991	8.46133	0.0185795	0.776504	0.955179	FALSE	FALSE	FALSE	NFKB1.RELA repressed		8.58483	8.60777	-0.0229485	0.745972	0.877844	FALSE	FALSE	FALSE	NFKB2.RELB activated	FALSE
ENSG00000142920	ADC	arginine decarboxylase	6.34104	6.33174	0.00930083	0.911157	0.98409	TRUE	FALSE	FALSE	NFKB1.RELA repressed		6.8342	6.72965	0.104553	0.120666	0.392774	TRUE	FALSE	FALSE	NFKB2.RELB repressed	FALSE
ENSG00000063761	ADCK1	aarF domain containing kinase 1	8.30754	8.34508	-0.0375366	0.498032	0.866263	TRUE	FALSE	FALSE	NFKB1.RELA activated		8.16992	8.10448	0.0654408	0.0215239	0.152501	FALSE	FALSE	FALSE	NFKB2.RELB repressed	FALSE
ENSG00000133597	ADCK2	aarF domain containing kinase 2	7.41541	7.39453	0.020871	0.673538	0.928514	FALSE	FALSE	FALSE	NFKB1.RELA repressed		8.02958	8.03524	-0.00566419	0.890351	0.950383	TRUE	FALSE	FALSE	NFKB2.RELB activated	FALSE
ENSG00000123815	ADCK4	aarF domain containing kinase 4	8.95248	8.94461	0.00787058	0.873263	0.979681	TRUE	FALSE	FALSE	NFKB1.RELA repressed		8.81195	8.83845	-0.0264916	0.423686	0.680269	TRUE	FALSE	FALSE	NFKB2.RELB activated	FALSE
ENSG00000173137	ADCK5	aarF domain containing kinase 5	8.82482	8.79641	0.0284124	0.356603	0.796708	FALSE	FALSE	FALSE	NFKB1.RELA repressed		8.63708	8.59364	0.043448	0.257115	0.549592	FALSE	FALSE	FALSE	NFKB2.RELB repressed	FALSE
ENSG00000164742	ADCY1	adenylate cyclase 1 (brain)	6.68956	6.65838	0.0311782	0.47823	0.856449	TRUE	FALSE	FALSE	NFKB1.RELA repressed		7.43088	7.37665	0.054232	0.485499	0.723856	TRUE	FALSE	FALSE	NFKB2.RELB repressed	FALSE
ENSG00000078295	ADCY2	adenylate cyclase 2 (brain)	6.44247	6.35285	0.0896272	0.0782087	0.478829	FALSE	FALSE	FALSE	NFKB1.RELA repressed		7.20535	7.22193	-0.0165847	0.695371	0.851835	FALSE	FALSE	FALSE	NFKB2.RELB activated	FALSE
ENSG00000138031	ADCY3	adenylate cyclase 3	10.2396	10.2058	0.0338618	0.396769	0.815849	TRUE	FALSE	FALSE	NFKB1.RELA repressed		10.1696	10.109	0.060599	0.0764144	0.310719	TRUE	FALSE	FALSE	NFKB2.RELB repressed	FALSE
ENSG00000129467	ADCY4	adenylate cyclase 4	6.54808	6.5161	0.0319787	0.628678	0.9135	TRUE	FALSE	FALSE	NFKB1.RELA repressed		7.01955	6.91091	0.108631	0.241718	0.534405	FALSE	FALSE	FALSE	NFKB2.RELB repressed	FALSE
ENSG00000173175	ADCY5	adenylate cyclase 5	6.51121	6.56905	-0.0578379	0.104142	0.528924	FALSE	FALSE	FALSE	NFKB1.RELA activated		6.63227	6.64227	-0.0100013	0.881628	0.946622	FALSE	FALSE	FALSE	NFKB2.RELB activated	FALSE
ENSG00000174233	ADCY6	adenylate cyclase 6	6.3666	6.36064	0.005955	0.938617	0.988078	FALSE	FALSE	FALSE	NFKB1.RELA repressed		6.99304	6.96213	0.0309102	0.620608	0.807999	FALSE	FALSE	FALSE	NFKB2.RELB repressed	FALSE
ENSG00000121281	ADCY7	adenylate cyclase 7	6.70033	6.66232	0.0380161	0.397341	0.815896	FALSE	FALSE	FALSE	NFKB1.RELA repressed		7.21563	7.13839	0.077245	0.119866	0.391605	FALSE	FALSE	FALSE	NFKB2.RELB repressed	FALSE
ENSG00000155897	ADCY8	adenylate cyclase 8 (brain)	NA	NA	NA	NA	NA	FALSE	NA	NA	NA		6.62492	6.52536	0.0995631	0.27702	0.566215	TRUE	FALSE	FALSE	NFKB2.RELB repressed	FALSE
ENSG00000162104	ADCY9	adenylate cyclase 9	6.51873	6.61679	-0.098056	0.0454701	0.388632	TRUE	FALSE	FALSE	NFKB1.RELA activated		7.05597	7.14396	-0.0879816	0.23851	0.53162	FALSE	FALSE	FALSE	NFKB2.RELB activated	FALSE
ENSG00000141433	ADCYAP1	adenylate cyclase activating polypeptide 1 (pituitary)	6.02562	5.96981	0.0558033	0.26435	0.734058	FALSE	FALSE	FALSE	NFKB1.RELA repressed		6.65429	6.53519	0.119102	0.0977666	0.352741	FALSE	FALSE	FALSE	NFKB2.RELB repressed	FALSE
ENSG00000078549	ADCYAP1R1	adenylate cyclase activating polypeptide 1 (pituitary) receptor type I	NA	NA	NA	NA	NA	FALSE	NA	NA	NA		6.25231	6.18329	0.0690239	0.427292	0.683378	FALSE	FALSE	FALSE	NFKB2.RELB repressed	FALSE
ENSG00000087274	ADD1	adducin 1 (alpha)	10.0804	10.0435	0.0369709	0.208185	0.683222	FALSE	FALSE	FALSE	NFKB1.RELA repressed		10.0178	10.1758	-0.157931	0.00097869	0.0235846	FALSE	TRUE	FALSE	NFKB2.RELB activated	FALSE
ENSG00000075340	ADD2	adducin 2 (beta)	9.08576	9.06058	0.0251734	0.667969	0.926012	TRUE	FALSE	FALSE	NFKB1.RELA repressed		8.53608	8.46817	0.0679124	0.175176	0.465141	TRUE	FALSE	FALSE	NFKB2.RELB repressed	FALSE
ENSG00000148700	ADD3	adducin 3 (gamma)	8.92125	8.75088	0.170376	0.0004097	0.0372743	FALSE	TRUE	FALSE	NFKB1.RELA repressed		9.20759	9.06858	0.139012	0.045094	0.23489	TRUE	FALSE	FALSE	NFKB2.RELB repressed	FALSE
ENSG00000147872	ADFP	perilipin 2	7.36012	7.45405	-0.0939396	0.104297	0.529275	TRUE	FALSE	FALSE	NFKB1.RELA activated		7.52342	7.71551	-0.192086	0.127619	0.403374	TRUE	FALSE	FALSE	NFKB2.RELB activated	FALSE
ENSG00000187758	ADH1C	alcohol dehydrogenase 1A (class I), alpha polypeptide	NA	NA	NA	NA	NA	FALSE	NA	NA	NA		6.51061	6.35727	0.153342	0.112158	0.379373	FALSE	FALSE	FALSE	NFKB2.RELB repressed	TRUE
ENSG00000197894	ADH5	alcohol dehydrogenase 5 (class III), chi polypeptide	9.48691	9.47662	0.0102877	0.864095	0.977722	FALSE	FALSE	FALSE	NFKB1.RELA repressed		10.0909	10.0867	0.0042266	0.943769	0.974474	TRUE	FALSE	FALSE	NFKB2.RELB repressed	FALSE
ENSG00000147576	ADHFE1	alcohol dehydrogenase, iron containing, 1	NA	NA	NA	NA	NA	FALSE	NA	NA	NA		6.16306	6.12532	0.037742	0.581752	0.784666	TRUE	FALSE	FALSE	NFKB2.RELB repressed	FALSE
ENSG00000182551	ADI1	acireductone dioxygenase 1	10.5209	10.5267	-0.00582544	0.873937	0.979681	TRUE	FALSE	FALSE	NFKB1.RELA activated		10.6545	10.6808	-0.0263664	0.749989	0.8798	TRUE	FALSE	FALSE	NFKB2.RELB activated	FALSE
ENSG00000182035	ADIG	adipogenin	6.74721	6.73337	0.0138435	0.818891	0.965314	FALSE	FALSE	FALSE	NFKB1.RELA repressed		7.5483	7.46991	0.0783857	0.299265	0.585465	FALSE	FALSE	FALSE	NFKB2.RELB repressed	FALSE
ENSG00000181092	ADIPOQ	adiponectin, C1Q and collagen domain containing	NA	NA	NA	NA	NA	FALSE	NA	NA	NA		6.3161	6.37183	-0.0557234	0.289908	0.57737	FALSE	FALSE	FALSE	NFKB2.RELB activated	FALSE
ENSG00000159346	ADIPOR1	adiponectin receptor 1	12.1682	12.1236	0.044612	0.019684	0.26719	FALSE	FALSE	FALSE	NFKB1.RELA repressed		11.8995	11.8701	0.0293923	0.217778	0.511015	FALSE	FALSE	FALSE	NFKB2.RELB repressed	FALSE
ENSG00000006831	ADIPOR2	adiponectin receptor 2	10.1591	10.1801	-0.0210469	0.485293	0.858913	FALSE	FALSE	FALSE	NFKB1.RELA activated		10.2502	10.2787	-0.0284716	0.6946	0.851425	FALSE	FALSE	FALSE	NFKB2.RELB activated	FALSE
ENSG00000156110	ADK	adenosine kinase	9.60845	9.59789	0.0105573	0.655984	0.922611	FALSE	FALSE	FALSE	NFKB1.RELA repressed		9.87248	9.88391	-0.0114375	0.745409	0.877608	FALSE	FALSE	FALSE	NFKB2.RELB activated	FALSE
ENSG00000148926	ADM	adrenomedullin	7.57361	7.54046	0.0331549	0.60166	0.90607	TRUE	FALSE	FALSE	NFKB1.RELA repressed		7.99065	8.02401	-0.0333617	0.69263	0.850068	TRUE	FALSE	FALSE	NFKB2.RELB activated	FALSE
ENSG00000128165	ADM2	adrenomedullin 2	7.90814	7.91332	-0.00518454	0.940683	0.988198	FALSE	FALSE	FALSE	NFKB1.RELA activated		8.43572	8.33352	0.1022	0.335398	0.614174	FALSE	FALSE	FALSE	NFKB2.RELB repressed	FALSE
ENSG00000101126	ADNP	activity-dependent neuroprotector homeobox	9.78666	9.78828	-0.00161976	0.969812	0.994444	TRUE	FALSE	FALSE	NFKB1.RELA activated		10.0893	10.142	-0.0526997	0.505685	0.736862	TRUE	FALSE	FALSE	NFKB2.RELB activated	FALSE
ENSG00000101544	ADNP2	ADNP homeobox 2	8.7968	8.85006	-0.0532576	0.10714	0.534124	TRUE	FALSE	FALSE	NFKB1.RELA activated		9.22304	9.25536	-0.0323254	0.462915	0.708289	FALSE	FALSE	FALSE	NFKB2.RELB activated	FALSE
ENSG00000163485	ADORA1	adenosine A1 receptor	7.0429	7.04704	-0.00414399	0.9446	0.988346	FALSE	FALSE	FALSE	NFKB1.RELA activated		7.49699	7.36297	0.134023	0.162004	0.450446	FALSE	FALSE	FALSE	NFKB2.RELB repressed	TRUE
ENSG00000128271	ADORA2A	adenosine A2a receptor	7.45726	7.55468	-0.0974223	0.112501	0.546062	FALSE	FALSE	FALSE	NFKB1.RELA activated		7.39513	7.51074	-0.115612	0.0411666	0.222222	FALSE	FALSE	FALSE	NFKB2.RELB activated	TRUE
ENSG00000170425	ADORA2B	adenosine A2b receptor	6.80986	6.81757	-0.00770319	0.917335	0.985836	FALSE	FALSE	FALSE	NFKB1.RELA activated		7.6069	7.60878	-0.00188095	0.977026	0.99008	FALSE	FALSE	FALSE	NFKB2.RELB activated	FALSE
ENSG00000121933	ADORA3	adenosine A3 receptor	9.14339	9.02631	0.117073	0.00661444	0.157751	TRUE	FALSE	FALSE	NFKB1.RELA repressed		9.28713	9.26769	0.0194331	0.621397	0.80851	TRUE	FALSE	FALSE	NFKB2.RELB repressed	FALSE
ENSG00000159322	ADPGK	ADP-dependent glucokinase	10.1915	10.1943	-0.00281205	0.936045	0.987801	TRUE	FALSE	FALSE	NFKB1.RELA activated		10.0677	10.0969	-0.029167	0.24565	0.53854	FALSE	FALSE	FALSE	NFKB2.RELB activated	FALSE
ENSG00000144843	ADPRH	ADP-ribosylarginine hydrolase	7.90628	7.97685	-0.0705654	0.0039675	0.121661	TRUE	FALSE	FALSE	NFKB1.RELA activated		7.55377	7.75948	-0.205716	0.000256277	0.0102656	TRUE	TRUE	TRUE	NFKB2.RELB activated	FALSE
ENSG00000153531	ADPRHL1	ADP-ribosylhydrolase like 1	7.40702	7.44858	-0.041561	0.256856	0.72741	FALSE	FALSE	FALSE	NFKB1.RELA activated		7.54751	7.48742	0.0600924	0.0303575	0.186691	FALSE	FALSE	FALSE	NFKB2.RELB repressed	FALSE
ENSG00000116863	ADPRHL2	ADP-ribosylhydrolase like 2	8.26829	8.27534	-0.00705271	0.855227	0.975838	FALSE	FALSE	FALSE	NFKB1.RELA activated		8.70859	8.73288	-0.024284	0.644502	0.821553	FALSE	FALSE	FALSE	NFKB2.RELB activated	FALSE
ENSG00000170214	ADRA1B	adrenoceptor alpha 1B	7.2304	7.24255	-0.0121493	0.804992	0.961293	TRUE	FALSE	FALSE	NFKB1.RELA activated		7.75995	7.68893	0.0710138	0.349722	0.62415	TRUE	FALSE	FALSE	NFKB2.RELB repressed	FALSE
ENSG00000171873	ADRA1D	adrenoceptor alpha 1D	7.00725	7.08735	-0.0801003	0.033541	0.339881	FALSE	FALSE	FALSE	NFKB1.RELA activated		7.68501	7.65903	0.0259843	0.567277	0.777369	FALSE	FALSE	FALSE	NFKB2.RELB repressed	FALSE
ENSG00000150594	ADRA2A	adrenoceptor alpha 2A	7.30944	7.27616	0.0332817	0.620457	0.911314	FALSE	FALSE	FALSE	NFKB1.RELA repressed		7.96375	7.8751	0.0886464	0.102713	0.361714	FALSE	FALSE	FALSE	NFKB2.RELB repressed	FALSE
ENSG00000222040	ADRA2B	adrenoceptor alpha 2B	7.14068	7.03499	0.105689	0.0732776	0.465649	FALSE	FALSE	FALSE	NFKB1.RELA repressed		7.66777	7.63223	0.0355364	0.666619	0.834555	FALSE	FALSE	FALSE	NFKB2.RELB repressed	TRUE
ENSG00000184160	ADRA2C	adrenoceptor alpha 2C	8.40777	8.44406	-0.0362943	0.363632	0.799808	TRUE	FALSE	FALSE	NFKB1.RELA activated		8.77558	8.72619	0.0493852	0.311735	0.595559	TRUE	FALSE	FALSE	NFKB2.RELB repressed	FALSE
ENSG00000043591	ADRB1	adrenoceptor beta 1	7.67635	7.64779	0.0285597	0.667766	0.925948	FALSE	FALSE	FALSE	NFKB1.RELA repressed		8.43945	8.35229	0.0871634	0.22929	0.522402	TRUE	FALSE	FALSE	NFKB2.RELB repressed	FALSE
ENSG00000169252	ADRB2	adrenoceptor beta 2, surface	6.98385	7.02199	-0.0381456	0.357615	0.797246	FALSE	FALSE	FALSE	NFKB1.RELA activated		6.9146	6.77833	0.136275	0.068341	0.293671	FALSE	FALSE	FALSE	NFKB2.RELB repressed	FALSE
ENSG00000188778	ADRB3	adrenoceptor beta 3	6.3432	6.26054	0.0826555	0.21968	0.694029	TRUE	FALSE	FALSE	NFKB1.RELA repressed		6.93271	6.87506	0.0576527	0.524593	0.74934	FALSE	FALSE	FALSE	NFKB2.RELB repressed	FALSE
ENSG00000173020	ADRBK1	adrenergic, beta, receptor kinase 1	9.22308	9.28433	-0.0612548	0.046549	0.391919	TRUE	FALSE	FALSE	NFKB1.RELA activated		8.80378	9.04668	-0.2429	0.0079335	0.0834772	TRUE	FALSE	FALSE	NFKB2.RELB activated	FALSE
ENSG00000100077	ADRBK2	adrenergic, beta, receptor kinase 2	7.5714	7.50092	0.0704761	0.0194835	0.265597	FALSE	FALSE	FALSE	NFKB1.RELA repressed		7.29257	7.25308	0.0394889	0.429977	0.685441	FALSE	FALSE	FALSE	NFKB2.RELB repressed	FALSE
ENSG00000130706	ADRM1	adhesion regulating molecule 1	11.5516	11.5647	-0.0131378	0.655191	0.9225	FALSE	FALSE	FALSE	NFKB1.RELA activated		11.2638	11.2437	0.0200172	0.430118	0.685471	FALSE	FALSE	FALSE	NFKB2.RELB repressed	FALSE
ENSG00000035687	ADSS	adenylosuccinate synthase	8.95189	8.86585	0.0860473	0.0282326	0.312204	TRUE	FALSE	FALSE	NFKB1.RELA repressed		9.28596	9.17822	0.107737	0.198323	0.490405	FALSE	FALSE	FALSE	NFKB2.RELB repressed	FALSE
ENSG00000185100	ADSSL1	adenylosuccinate synthase like 1	6.54777	6.54346	0.00430798	0.958488	0.992308	FALSE	FALSE	FALSE	NFKB1.RELA repressed		6.9205	6.86304	0.0574608	0.539029	0.75888	FALSE	FALSE	FALSE	NFKB2.RELB repressed	FALSE
ENSG00000106624	AEBP1	AE binding protein 1	6.72108	6.72991	-0.00882999	0.902041	0.98368	FALSE	FALSE	FALSE	NFKB1.RELA activated		7.3326	7.34551	-0.0129032	0.888635	0.949744	FALSE	FALSE	FALSE	NFKB2.RELB activated	FALSE
ENSG00000139154	AEBP2	AE binding protein 2	9.95204	9.97428	-0.0222482	0.429464	0.834608	TRUE	FALSE	FALSE	NFKB1.RELA activated		10.5492	10.5185	0.0306617	0.380392	0.64863	TRUE	FALSE	FALSE	NFKB2.RELB repressed	FALSE
ENSG00000181026	AEN	apoptosis enhancing nuclease	8.34154	8.31176	0.0297876	0.287329	0.750527	TRUE	FALSE	FALSE	NFKB1.RELA repressed		8.68232	8.75332	-0.0709937	0.149602	0.436246	TRUE	FALSE	FALSE	NFKB2.RELB activated	FALSE
ENSG00000104964	AES	amino-terminal enhancer of split	11.1063	11.0388	0.0675056	0.0174117	0.252372	FALSE	FALSE	FALSE	NFKB1.RELA repressed		11.1472	11.0573	0.0898656	0.0131051	0.113153	FALSE	FALSE	FALSE	NFKB2.RELB repressed	FALSE
ENSG00000161016	AF235103.4-3	ribosomal protein L8	13.3491	13.3174	0.0316772	0.102745	0.52615	TRUE	FALSE	FALSE	NFKB1.RELA repressed		13.3642	13.3836	-0.0194349	0.305996	0.590913	FALSE	FALSE	FALSE	NFKB2.RELB activated	FALSE
ENSG00000196526	AFAP	actin filament associated protein 1	6.27096	6.04301	0.22795	0.0690372	0.45536	TRUE	FALSE	FALSE	NFKB1.RELA repressed		8.29956	8.6272	-0.327643	8.437e-06	0.00136302	TRUE	TRUE	TRUE	NFKB2.RELB activated	FALSE
ENSG00000157510	AFAP1L1	actin filament associated protein 1-like 1	6.08772	5.9565	0.131221	0.0805917	0.484147	FALSE	FALSE	FALSE	NFKB1.RELA repressed		6.42419	6.48921	-0.065024	0.440102	0.692316	FALSE	FALSE	FALSE	NFKB2.RELB activated	FALSE
ENSG00000169129	AFAP1L2	actin filament associated protein 1-like 2	NA	NA	NA	NA	NA	FALSE	NA	NA	NA		6.23346	6.24429	-0.0108214	0.905301	0.95821	TRUE	FALSE	FALSE	NFKB2.RELB activated	FALSE
ENSG00000138138	AFDC1	ATPase family, AAA domain containing 1	9.15038	9.143	0.00738936	0.844916	0.974145	FALSE	FALSE	FALSE	NFKB1.RELA repressed		9.48617	9.51017	-0.0239993	0.788911	0.899237	FALSE	FALSE	FALSE	NFKB2.RELB activated	FALSE
ENSG00000172493	AFF1	AF4/FMR2 family, member 1	9.86473	9.83125	0.033477	0.281006	0.746309	TRUE	FALSE	FALSE	NFKB1.RELA repressed		10.0947	10.1267	-0.031951	0.12083	0.393099	TRUE	FALSE	FALSE	NFKB2.RELB activated	FALSE
ENSG00000155966	AFF2	AF4/FMR2 family, member 2	6.7571	6.69205	0.0650506	0.425923	0.832652	TRUE	FALSE	FALSE	NFKB1.RELA repressed		7.25537	7.15376	0.101607	0.171246	0.460212	TRUE	FALSE	FALSE	NFKB2.RELB repressed	FALSE
ENSG00000072364	AFF4	AF4/FMR2 family, member 4	9.90943	9.96051	-0.051082	0.459387	0.849944	FALSE	FALSE	FALSE	NFKB1.RELA activated		10.1934	10.2117	-0.0183046	0.490515	0.726615	FALSE	FALSE	FALSE	NFKB2.RELB activated	FALSE
ENSG00000141385	AFG3L2	AFG3 ATPase family member 3-like 2 (S. cerevisiae)	9.17977	9.20192	-0.0221503	0.742871	0.947608	FALSE	FALSE	FALSE	NFKB1.RELA activated		9.44263	9.53596	-0.0933323	0.22577	0.519074	FALSE	FALSE	FALSE	NFKB2.RELB activated	FALSE
ENSG00000183077	AFMID	arylformamidase	8.40128	8.42508	-0.023796	0.501254	0.867024	FALSE	FALSE	FALSE	NFKB1.RELA activated		8.63203	8.75387	-0.121847	0.0156403	0.125306	FALSE	FALSE	FALSE	NFKB2.RELB activated	FALSE
ENSG00000119844	AFTPH	aftiphilin	9.86613	9.90808	-0.0419486	0.189381	0.66085	TRUE	FALSE	FALSE	NFKB1.RELA activated		9.92792	10.1372	-0.209255	0.00118075	0.0265031	TRUE	TRUE	TRUE	NFKB2.RELB activated	FALSE
ENSG00000038002	AGA	aspartylglucosaminidase	8.1129	8.04628	0.0666137	0.133649	0.583375	FALSE	FALSE	FALSE	NFKB1.RELA repressed		8.55212	8.51702	0.0351024	0.632834	0.815356	FALSE	FALSE	FALSE	NFKB2.RELB repressed	FALSE
ENSG00000157985	AGAP1	ArfGAP with GTPase domain, ankyrin repeat and PH domain 1	6.55308	6.34635	0.206724	0.0268071	0.305335	FALSE	FALSE	FALSE	NFKB1.RELA repressed		7.16127	7.06978	0.0914978	0.167844	0.456958	FALSE	FALSE	FALSE	NFKB2.RELB repressed	FALSE
ENSG00000135439	AGAP2	ArfGAP with GTPase domain, ankyrin repeat and PH domain 2	9.42742	9.4183	0.00911213	0.711455	0.939175	FALSE	FALSE	FALSE	NFKB1.RELA repressed		9.26836	9.14713	0.121229	0.00641464	0.0728996	FALSE	FALSE	FALSE	NFKB2.RELB repressed	FALSE
ENSG00000133612	AGAP3	ArfGAP with GTPase domain, ankyrin repeat and PH domain 3	8.16666	8.21635	-0.0496928	0.196354	0.670427	FALSE	FALSE	FALSE	NFKB1.RELA activated		8.56035	8.54912	0.0112289	0.668193	0.835701	FALSE	FALSE	FALSE	NFKB2.RELB repressed	FALSE
ENSG00000188234	AGAP4	ArfGAP with GTPase domain, ankyrin repeat and PH domain 4	9.27042	9.23376	0.036661	0.254728	0.725717	FALSE	FALSE	FALSE	NFKB1.RELA repressed		9.43406	9.48338	-0.0493217	0.172518	0.462131	FALSE	FALSE	FALSE	NFKB2.RELB activated	FALSE
ENSG00000172650	AGAP5	ArfGAP with GTPase domain, ankyrin repeat and PH domain 5	9.74636	9.71007	0.0362922	0.169026	0.63449	FALSE	FALSE	FALSE	NFKB1.RELA repressed		9.22618	9.26545	-0.0392761	0.142765	0.42527	FALSE	FALSE	FALSE	NFKB2.RELB activated	FALSE
ENSG00000204149	AGAP6	ArfGAP with GTPase domain, ankyrin repeat and PH domain 6	9.19331	9.16337	0.0299443	0.402779	0.819485	FALSE	FALSE	FALSE	NFKB1.RELA repressed		9.42104	9.4734	-0.0523629	0.194701	0.486274	FALSE	FALSE	FALSE	NFKB2.RELB activated	FALSE
ENSG00000204169	AGAP7	ArfGAP with GTPase domain, ankyrin repeat and PH domain 7	9.15356	9.12284	0.0307178	0.363285	0.79975	FALSE	FALSE	FALSE	NFKB1.RELA repressed		9.25347	9.30553	-0.0520578	0.174672	0.464509	FALSE	FALSE	FALSE	NFKB2.RELB activated	FALSE
ENSG00000165923	AGBL2	ATP/GTP binding protein-like 2	6.76728	6.87619	-0.108911	0.16228	0.62581	FALSE	FALSE	FALSE	NFKB1.RELA activated		6.84674	7.1549	-0.308165	5.00247e-05	0.0038997	FALSE	TRUE	FALSE	NFKB2.RELB activated	FALSE
ENSG00000186094	AGBL4	ATP/GTP binding protein-like 4	NA	NA	NA	NA	NA	FALSE	NA	NA	NA		6.02947	5.89055	0.138922	0.0646081	0.284016	TRUE	FALSE	FALSE	NFKB2.RELB repressed	FALSE
ENSG00000084693	AGBL5	ATP/GTP binding protein-like 5	9.54757	9.53898	0.00859038	0.716737	0.940037	TRUE	FALSE	FALSE	NFKB1.RELA repressed		9.40824	9.45656	-0.0483169	0.112496	0.379754	TRUE	FALSE	FALSE	NFKB2.RELB activated	FALSE
ENSG00000204305	AGER	advanced glycosylation end product-specific receptor	8.10999	8.13578	-0.0257939	0.517617	0.874282	TRUE	FALSE	FALSE	NFKB1.RELA activated		8.28854	8.40211	-0.113576	0.0152567	0.123546	TRUE	FALSE	FALSE	NFKB2.RELB activated	TRUE
ENSG00000173744	AGFG1	ArfGAP with FG repeats 1	10.9964	10.9953	0.00115882	0.925904	0.98712	FALSE	FALSE	FALSE	NFKB1.RELA repressed		11.18	11.1746	0.00541373	0.889385	0.950009	TRUE	FALSE	FALSE	NFKB2.RELB repressed	FALSE
ENSG00000106351	AGFG2	ArfGAP with FG repeats 2	7.73129	7.68686	0.0444213	0.0537823	0.416067	FALSE	FALSE	FALSE	NFKB1.RELA repressed		8.13899	8.10831	0.0306736	0.464247	0.709399	TRUE	FALSE	FALSE	NFKB2.RELB repressed	FALSE
ENSG00000164252	AGGF1	angiogenic factor with G patch and FHA domains 1	9.0455	9.05123	-0.00573258	0.887333	0.981455	FALSE	FALSE	FALSE	NFKB1.RELA activated		9.01408	8.9746	0.0394884	0.10926	0.374144	FALSE	FALSE	FALSE	NFKB2.RELB repressed	FALSE
ENSG00000006530	AGK	acylglycerol kinase	9.66989	9.65319	0.0166986	0.621081	0.911342	TRUE	FALSE	FALSE	NFKB1.RELA repressed		9.49653	9.6209	-0.124376	0.0217429	0.153381	TRUE	FALSE	FALSE	NFKB2.RELB activated	FALSE
ENSG00000162688	AGL	amylo-alpha-1, 6-glucosidase, 4-alpha-glucanotransferase	9.08436	9.13539	-0.0510347	0.187393	0.658237	FALSE	FALSE	FALSE	NFKB1.RELA activated		9.30143	9.44474	-0.143315	0.0815278	0.321185	FALSE	FALSE	FALSE	NFKB2.RELB activated	FALSE
ENSG00000116771	AGMAT	agmatine ureohydrolase (agmatinase)	8.42289	8.36139	0.0615009	0.334782	0.782305	TRUE	FALSE	FALSE	NFKB1.RELA repressed		8.54515	8.44561	0.099543	0.0196015	0.143768	TRUE	FALSE	FALSE	NFKB2.RELB repressed	FALSE
ENSG00000204310	AGPAT1	1-acylglycerol-3-phosphate O-acyltransferase 1	10.6887	10.6706	0.0180583	0.287366	0.750527	TRUE	FALSE	FALSE	NFKB1.RELA repressed		10.641	10.5899	0.0511277	0.0381094	0.213656	FALSE	FALSE	FALSE	NFKB2.RELB repressed	FALSE
ENSG00000169692	AGPAT2	1-acylglycerol-3-phosphate O-acyltransferase 2	9.07833	9.06734	0.0109953	0.750694	0.949053	FALSE	FALSE	FALSE	NFKB1.RELA repressed		9.28664	9.34638	-0.059737	0.0913349	0.341061	FALSE	FALSE	FALSE	NFKB2.RELB activated	FALSE
ENSG00000160216	AGPAT3	1-acylglycerol-3-phosphate O-acyltransferase 3	9.98463	9.92217	0.0624626	0.00547032	0.142603	TRUE	FALSE	FALSE	NFKB1.RELA repressed		10.0231	9.99242	0.0307206	0.395594	0.660516	TRUE	FALSE	FALSE	NFKB2.RELB repressed	FALSE
ENSG00000026652	AGPAT4	1-acylglycerol-3-phosphate O-acyltransferase 4	6.10864	6.02612	0.0825216	0.102899	0.526375	TRUE	FALSE	FALSE	NFKB1.RELA repressed		6.32013	6.34406	-0.0239291	0.708245	0.85845	TRUE	FALSE	FALSE	NFKB2.RELB activated	FALSE
ENSG00000155189	AGPAT5	1-acylglycerol-3-phosphate O-acyltransferase 5	8.76557	8.75625	0.009322	0.785794	0.956323	FALSE	FALSE	FALSE	NFKB1.RELA repressed		9.14757	9.19957	-0.0519949	0.583836	0.785959	TRUE	FALSE	FALSE	NFKB2.RELB activated	FALSE
ENSG00000158669	AGPAT6	1-acylglycerol-3-phosphate O-acyltransferase 6	8.67471	8.74627	-0.0715584	0.149886	0.606824	TRUE	FALSE	FALSE	NFKB1.RELA activated		9.10777	9.20017	-0.0923912	0.0822039	0.322497	FALSE	FALSE	FALSE	NFKB2.RELB activated	FALSE
ENSG00000138678	AGPAT9	1-acylglycerol-3-phosphate O-acyltransferase 9	7.45505	7.5136	-0.0585577	0.445497	0.843079	TRUE	FALSE	FALSE	NFKB1.RELA activated		7.49758	7.70074	-0.203155	0.0489645	0.245382	TRUE	FALSE	FALSE	NFKB2.RELB activated	FALSE
ENSG00000018510	AGPS	alkylglycerone phosphate synthase	9.61394	9.6349	-0.0209568	0.571318	0.893738	FALSE	FALSE	FALSE	NFKB1.RELA activated		9.83101	9.88554	-0.0545247	0.520573	0.74703	FALSE	FALSE	FALSE	NFKB2.RELB activated	FALSE
ENSG00000188157	AGRN	agrin	8.13238	8.17273	-0.0403567	0.2899	0.752188	TRUE	FALSE	FALSE	NFKB1.RELA activated		8.38698	8.52383	-0.136847	0.00963924	0.0944185	TRUE	FALSE	FALSE	NFKB2.RELB activated	FALSE
ENSG00000159723	AGRP	agouti related protein homolog (mouse)	7.13251	7.21785	-0.085332	0.064603	0.447003	FALSE	FALSE	FALSE	NFKB1.RELA activated		8.05941	8.03969	0.0197227	0.756483	0.883227	FALSE	FALSE	FALSE	NFKB2.RELB repressed	FALSE
ENSG00000135744	AGT	angiotensinogen (serpin peptidase inhibitor, clade A, member 8)	6.95138	6.91545	0.0359293	0.463349	0.850821	FALSE	FALSE	FALSE	NFKB1.RELA repressed		7.36198	7.26548	0.0965018	0.0700451	0.297892	FALSE	FALSE	FALSE	NFKB2.RELB repressed	TRUE
ENSG00000135049	AGTPBP1	ATP/GTP binding protein 1	9.47634	9.47328	0.0030602	0.965021	0.993355	TRUE	FALSE	FALSE	NFKB1.RELA repressed		9.5969	9.75473	-0.157831	0.151504	0.438192	TRUE	FALSE	FALSE	NFKB2.RELB activated	FALSE
ENSG00000144891	AGTR1	angiotensin II receptor, type 1	NA	NA	NA	NA	NA	FALSE	NA	NA	NA		NA	NA	NA	NA	NA	FALSE	NA	NA	NA	FALSE
ENSG00000177674	AGTRAP	angiotensin II receptor-associated protein	9.3397	9.48095	-0.141257	0.0437302	0.382511	FALSE	FALSE	FALSE	NFKB1.RELA activated		9.55014	9.55738	-0.0072347	0.884093	0.947735	FALSE	FALSE	FALSE	NFKB2.RELB activated	FALSE
ENSG00000172482	AGXT	alanine-glyoxylate aminotransferase	7.04088	7.06232	-0.0214361	0.804145	0.961293	FALSE	FALSE	FALSE	NFKB1.RELA activated		7.56708	7.49976	0.0673128	0.320233	0.602218	FALSE	FALSE	FALSE	NFKB2.RELB repressed	FALSE
ENSG00000113492	AGXT2	alanine--glyoxylate aminotransferase 2	NA	NA	NA	NA	NA	FALSE	NA	NA	NA		6.29276	6.26021	0.0325456	0.631729	0.814686	FALSE	FALSE	FALSE	NFKB2.RELB repressed	FALSE
ENSG00000175309	AGXT2L2	alanine-glyoxylate aminotransferase 2-like 2	8.96411	8.92195	0.042158	0.124498	0.567563	FALSE	FALSE	FALSE	NFKB1.RELA repressed		8.81007	8.89287	-0.0828004	0.0169383	0.131169	FALSE	FALSE	FALSE	NFKB2.RELB activated	FALSE
ENSG00000153207	AHCTF1	AT hook containing transcription factor 1	11.1394	11.1883	-0.0489328	0.212367	0.687206	TRUE	FALSE	FALSE	NFKB1.RELA activated		10.3966	10.4544	-0.0577712	0.26645	0.557952	TRUE	FALSE	FALSE	NFKB2.RELB activated	TRUE
ENSG00000101444	AHCY	adenosylhomocysteinase	10.2889	10.3315	-0.0426025	0.31038	0.769205	TRUE	FALSE	FALSE	NFKB1.RELA activated		10.438	10.5036	-0.0655788	0.0746545	0.307397	FALSE	FALSE	FALSE	NFKB2.RELB activated	FALSE
ENSG00000168710	AHCYL1	adenosylhomocysteinase-like 1	12.4897	12.5054	-0.0157513	0.0569707	0.42523	FALSE	FALSE	FALSE	NFKB1.RELA activated		12.3978	12.5721	-0.174226	2.43092e-05	0.00251872	TRUE	TRUE	TRUE	NFKB2.RELB activated	FALSE
ENSG00000158467	AHCYL2	adenosylhomocysteinase-like 2	10.9747	10.8467	0.12808	0.000246381	0.0282483	TRUE	FALSE	FALSE	NFKB1.RELA repressed		10.9013	10.675	0.226311	0.00105248	0.0245439	TRUE	TRUE	TRUE	NFKB2.RELB repressed	FALSE
ENSG00000126705	AHDC1	AT hook, DNA binding motif, containing 1	7.64704	7.70208	-0.0550409	0.0214335	0.276289	TRUE	FALSE	FALSE	NFKB1.RELA activated		8.06118	8.03544	0.025742	0.572792	0.779861	TRUE	FALSE	FALSE	NFKB2.RELB repressed	FALSE
ENSG00000135541	AHI1	Abelson helper integration site 1	6.61714	6.56709	0.050051	0.294687	0.756345	FALSE	FALSE	FALSE	NFKB1.RELA repressed		7.0586	7.16728	-0.108672	0.021501	0.152463	FALSE	FALSE	FALSE	NFKB2.RELB activated	FALSE
ENSG00000124942	AHNAK	AHNAK nucleoprotein	10.6507	10.7094	-0.0586819	0.0760989	0.474023	TRUE	FALSE	FALSE	NFKB1.RELA activated		10.3645	11.0789	-0.714355	2.43918e-08	4.29671e-05	TRUE	TRUE	TRUE	NFKB2.RELB activated	FALSE
ENSG00000185567	AHNAK2	AHNAK nucleoprotein 2	NA	NA	NA	NA	NA	FALSE	NA	NA	NA		6.05667	6.01373	0.0429405	0.513618	0.74247	FALSE	FALSE	FALSE	NFKB2.RELB repressed	FALSE
ENSG00000106546	AHR	aryl hydrocarbon receptor	10.8317	10.8007	0.0309344	0.457588	0.848898	TRUE	FALSE	FALSE	NFKB1.RELA repressed		11.0563	11.0697	-0.0133923	0.822557	0.916611	TRUE	FALSE	FALSE	NFKB2.RELB activated	FALSE
ENSG00000100591	AHSA1	AHA1, activator of heat shock 90kDa protein ATPase homolog 1 (yeast)	10.0458	10.128	-0.0821352	0.419441	0.828415	FALSE	FALSE	FALSE	NFKB1.RELA activated		10.2402	10.2319	0.00830338	0.912077	0.961036	FALSE	FALSE	FALSE	NFKB2.RELB repressed	FALSE
ENSG00000173209	AHSA2	AHA1, activator of heat shock 90kDa protein ATPase homolog 2 (yeast)	9.36312	9.34517	0.0179509	0.735167	0.944867	TRUE	FALSE	FALSE	NFKB1.RELA repressed		9.4719	9.60185	-0.129951	0.00187283	0.0347876	TRUE	FALSE	FALSE	NFKB2.RELB activated	FALSE
ENSG00000111732	AICDA	activation-induced cytidine deaminase	6.72718	7.13316	-0.405977	0.00205897	0.088024	TRUE	FALSE	FALSE	NFKB1.RELA activated		6.78453	7.22806	-0.44353	0.00121909	0.027018	TRUE	TRUE	TRUE	NFKB2.RELB activated	TRUE
ENSG00000186063	AIDA	axin interactor, dorsalization associated	7.60494	7.46255	0.142395	0.0294692	0.318093	FALSE	FALSE	FALSE	NFKB1.RELA repressed		7.66925	7.51202	0.157221	0.0601162	0.27362	FALSE	FALSE	FALSE	NFKB2.RELB repressed	FALSE
ENSG00000204472	AIF1	allograft inflammatory factor 1	6.47378	6.43395	0.0398346	0.534216	0.881075	TRUE	FALSE	FALSE	NFKB1.RELA repressed		7.24886	7.18727	0.0615864	0.377101	0.646609	TRUE	FALSE	FALSE	NFKB2.RELB repressed	FALSE
ENSG00000126878	AIF1L	allograft inflammatory factor 1-like	6.20088	6.18618	0.0147077	0.792049	0.957792	FALSE	FALSE	FALSE	NFKB1.RELA repressed		6.74018	6.7551	-0.0149202	0.862965	0.937816	FALSE	FALSE	FALSE	NFKB2.RELB activated	FALSE
ENSG00000156709	AIFM1	apoptosis-inducing factor, mitochondrion-associated, 1	10.7365	10.6985	0.0380345	0.438648	0.839197	FALSE	FALSE	FALSE	NFKB1.RELA repressed		10.7471	10.6578	0.0892623	0.0211319	0.150848	FALSE	FALSE	FALSE	NFKB2.RELB repressed	FALSE
ENSG00000042286	AIFM2	apoptosis-inducing factor, mitochondrion-associated, 2	7.43832	7.52019	-0.0818686	0.106857	0.534124	FALSE	FALSE	FALSE	NFKB1.RELA activated		7.66571	7.58937	0.0763442	0.397347	0.661982	FALSE	FALSE	FALSE	NFKB2.RELB repressed	FALSE
ENSG00000183773	AIFM3	apoptosis-inducing factor, mitochondrion-associated, 3	6.52497	6.49378	0.0311847	0.565611	0.891788	TRUE	FALSE	FALSE	NFKB1.RELA repressed		6.96398	6.90169	0.0622956	0.356694	0.629877	FALSE	FALSE	FALSE	NFKB2.RELB repressed	FALSE
ENSG00000146416	AIG1	androgen-induced 1	6.55237	6.54896	0.00340521	0.958739	0.992308	FALSE	FALSE	FALSE	NFKB1.RELA repressed		7.06691	7.17543	-0.108526	0.0453078	0.235276	FALSE	FALSE	FALSE	NFKB2.RELB activated	FALSE
ENSG00000112297	AIM1	absent in melanoma 1	6.83587	6.96186	-0.125995	0.147471	0.602833	TRUE	FALSE	FALSE	NFKB1.RELA activated		6.63464	6.45702	0.177619	0.0144625	0.119899	FALSE	FALSE	FALSE	NFKB2.RELB repressed	FALSE
ENSG00000176092	AIM1L	absent in melanoma 1-like	6.77022	6.72637	0.0438479	0.514575	0.872573	FALSE	FALSE	FALSE	NFKB1.RELA repressed		7.26638	7.20095	0.0654342	0.213275	0.505862	FALSE	FALSE	FALSE	NFKB2.RELB repressed	FALSE
ENSG00000163568	AIM2	absent in melanoma 2	8.1599	8.17613	-0.0162352	0.845668	0.974145	TRUE	FALSE	FALSE	NFKB1.RELA activated		7.38538	7.19529	0.190084	0.269813	0.560308	TRUE	FALSE	FALSE	NFKB2.RELB repressed	FALSE
ENSG00000110711	AIP	aryl hydrocarbon receptor interacting protein	8.41373	8.43584	-0.0221164	0.646377	0.920187	TRUE	FALSE	FALSE	NFKB1.RELA activated		8.65982	8.77474	-0.114921	0.0222981	0.155666	TRUE	FALSE	FALSE	NFKB2.RELB activated	FALSE
ENSG00000129221	AIPL1	aryl hydrocarbon receptor interacting protein-like 1	6.43397	6.47914	-0.0451786	0.514875	0.872874	FALSE	FALSE	FALSE	NFKB1.RELA activated		7.25301	7.17415	0.0788652	0.324197	0.605563	FALSE	FALSE	FALSE	NFKB2.RELB repressed	FALSE
ENSG00000160224	AIRE	autoimmune regulator	7.72347	7.71809	0.00538255	0.926518	0.98712	FALSE	FALSE	FALSE	NFKB1.RELA repressed		8.02659	7.97922	0.0473647	0.582231	0.784692	FALSE	FALSE	FALSE	NFKB2.RELB repressed	FALSE
ENSG00000196581	AJAP1	adherens junctions associated protein 1	NA	NA	NA	NA	NA	FALSE	NA	NA	NA		6.32999	6.26746	0.0625334	0.583925	0.786036	TRUE	FALSE	FALSE	NFKB2.RELB repressed	FALSE
ENSG00000106992	AK1	adenylate kinase 1	7.56629	7.57637	-0.010086	0.894804	0.98244	FALSE	FALSE	FALSE	NFKB1.RELA activated		7.90625	8.08406	-0.177818	0.00682562	0.0756392	FALSE	FALSE	FALSE	NFKB2.RELB activated	FALSE
ENSG00000004455	AK2	adenylate kinase 2	12.0187	12.0541	-0.035454	0.0787368	0.479447	TRUE	FALSE	FALSE	NFKB1.RELA activated		8.58963	8.71988	-0.130246	0.0254448	0.16828	TRUE	FALSE	FALSE	NFKB2.RELB activated	FALSE
ENSG00000147853	AK3	adenylate kinase 3	11.0238	11.0257	-0.00191355	0.954815	0.991262	FALSE	FALSE	FALSE	NFKB1.RELA activated		11.0388	11.078	-0.0391827	0.0682085	0.29359	FALSE	FALSE	FALSE	NFKB2.RELB activated	FALSE
ENSG00000162433	AK3L1	adenylate kinase 4	8.58731	8.6734	-0.0860885	0.296547	0.757079	TRUE	FALSE	FALSE	NFKB1.RELA activated		10.8738	10.9848	-0.110988	0.0293667	0.183213	TRUE	FALSE	FALSE	NFKB2.RELB activated	FALSE
ENSG00000140057	AK7	adenylate kinase 7	7.57458	7.58194	-0.00736057	0.916973	0.985836	FALSE	FALSE	FALSE	NFKB1.RELA activated		7.3951	7.53101	-0.135911	0.110391	0.376491	FALSE	FALSE	FALSE	NFKB2.RELB activated	FALSE
ENSG00000121057	AKAP1	A kinase (PRKA) anchor protein 1	9.70304	9.68688	0.0161524	0.628882	0.9135	TRUE	FALSE	FALSE	NFKB1.RELA repressed		9.80573	9.73614	0.0695867	0.190964	0.482539	TRUE	FALSE	FALSE	NFKB2.RELB repressed	FALSE
ENSG00000108599	AKAP10	A kinase (PRKA) anchor protein 10	7.63918	7.66294	-0.023761	0.583896	0.898807	FALSE	FALSE	FALSE	NFKB1.RELA activated		7.71713	7.85698	-0.139854	0.127424	0.402971	FALSE	FALSE	FALSE	NFKB2.RELB activated	FALSE
ENSG00000023516	AKAP11	A kinase (PRKA) anchor protein 11	8.85226	8.83628	0.0159752	0.766339	0.95246	TRUE	FALSE	FALSE	NFKB1.RELA repressed		9.14082	9.26604	-0.125223	0.135132	0.413518	TRUE	FALSE	FALSE	NFKB2.RELB activated	FALSE
ENSG00000131016	AKAP12	A kinase (PRKA) anchor protein 12	7.86931	7.86499	0.00432387	0.899209	0.983403	FALSE	FALSE	FALSE	NFKB1.RELA repressed		8.15246	8.09412	0.0583391	0.221375	0.515171	TRUE	FALSE	FALSE	NFKB2.RELB repressed	FALSE
ENSG00000170776	AKAP13	A kinase (PRKA) anchor protein 13	10.2253	10.2107	0.0146225	0.657382	0.92306	TRUE	FALSE	FALSE	NFKB1.RELA repressed		10.5208	10.3647	0.156086	0.00252516	0.0414386	TRUE	TRUE	TRUE	NFKB2.RELB repressed	FALSE
ENSG00000111254	AKAP3	A kinase (PRKA) anchor protein 3	NA	NA	NA	NA	NA	FALSE	NA	NA	NA		6.26468	6.22954	0.0351414	0.545522	0.762687	FALSE	FALSE	FALSE	NFKB2.RELB repressed	FALSE
ENSG00000151320	AKAP6	A kinase (PRKA) anchor protein 6	7.27582	7.22855	0.0472726	0.400574	0.817998	TRUE	FALSE	FALSE	NFKB1.RELA repressed		7.57114	7.79651	-0.225376	0.00235254	0.0398956	TRUE	TRUE	TRUE	NFKB2.RELB activated	FALSE
ENSG00000118507	AKAP7	A kinase (PRKA) anchor protein 7	6.46606	6.34671	0.119357	0.0980524	0.518859	TRUE	FALSE	FALSE	NFKB1.RELA repressed		7.24978	7.02251	0.227274	0.0537875	0.257675	TRUE	FALSE	FALSE	NFKB2.RELB repressed	FALSE
ENSG00000105127	AKAP8	A kinase (PRKA) anchor protein 8	9.37459	9.37496	-0.000365199	0.992845	0.998131	TRUE	FALSE	FALSE	NFKB1.RELA activated		9.47486	9.39405	0.0808188	0.00808718	0.0842194	FALSE	FALSE	FALSE	NFKB2.RELB repressed	FALSE
ENSG00000011243	AKAP8L	A kinase (PRKA) anchor protein 8-like	10.2525	10.2365	0.01599	0.382871	0.80899	FALSE	FALSE	FALSE	NFKB1.RELA repressed		10.3601	10.3971	-0.0369628	0.327348	0.608101	FALSE	FALSE	FALSE	NFKB2.RELB activated	FALSE
ENSG00000127914	AKAP9	A kinase (PRKA) anchor protein (yotiao) 9	8.17051	8.22788	-0.0573741	0.159506	0.621894	FALSE	FALSE	FALSE	NFKB1.RELA activated		8.2372	8.39809	-0.16089	0.122268	0.395341	FALSE	FALSE	FALSE	NFKB2.RELB activated	FALSE
ENSG00000155085	AKD2	adenylate kinase domain containing 1	6.61962	6.69896	-0.0793363	0.313714	0.771107	FALSE	FALSE	FALSE	NFKB1.RELA activated		8.20538	8.49979	-0.294413	0.0231973	0.159427	FALSE	FALSE	FALSE	NFKB2.RELB activated	FALSE
ENSG00000174574	AKIRIN1	akirin 1	11.5852	11.5426	0.0426409	0.0657591	0.450332	TRUE	FALSE	FALSE	NFKB1.RELA repressed		11.4787	11.5623	-0.0836175	0.0799451	0.317762	FALSE	FALSE	FALSE	NFKB2.RELB activated	FALSE
ENSG00000135334	AKIRIN2	akirin 2	9.82049	9.81889	0.00159371	0.956532	0.991711	TRUE	FALSE	FALSE	NFKB1.RELA repressed		10.2526	10.2483	0.00425722	0.925777	0.966892	TRUE	FALSE	FALSE	NFKB2.RELB repressed	FALSE
ENSG00000106948	AKNA	AT-hook transcription factor	7.44087	7.43652	0.00434759	0.909879	0.98409	TRUE	FALSE	FALSE	NFKB1.RELA repressed		8.09071	8.15117	-0.0604658	0.104344	0.364683	TRUE	FALSE	FALSE	NFKB2.RELB activated	FALSE
ENSG00000117448	AKR1A1	aldo-keto reductase family 1, member A1 (aldehyde reductase)	10.0956	10.0858	0.00984797	0.766052	0.952407	TRUE	FALSE	FALSE	NFKB1.RELA repressed		9.94588	10.0119	-0.0660574	0.176065	0.46609	TRUE	FALSE	FALSE	NFKB2.RELB activated	FALSE
ENSG00000085662	AKR1B1	aldo-keto reductase family 1, member B1 (aldose reductase)	11.7343	11.6484	0.0859381	0.0830524	0.487044	FALSE	FALSE	FALSE	NFKB1.RELA repressed		11.6727	11.6771	-0.00444339	0.885455	0.948078	FALSE	FALSE	FALSE	NFKB2.RELB activated	FALSE
ENSG00000187134	AKR1C1	aldo-keto reductase family 1, member C1	6.98369	7.02253	-0.0388458	0.587443	0.90049	FALSE	FALSE	FALSE	NFKB1.RELA activated		7.27019	7.15527	0.11492	0.15893	0.447453	FALSE	FALSE	FALSE	NFKB2.RELB repressed	TRUE
ENSG00000151632	AKR1C2	aldo-keto reductase family 1, member C2	7.5142	7.4334	0.0808002	0.481679	0.857974	TRUE	FALSE	FALSE	NFKB1.RELA repressed		8.37636	8.3453	0.0310593	0.780399	0.895875	TRUE	FALSE	FALSE	NFKB2.RELB repressed	FALSE
ENSG00000196139	AKR1C3	aldo-keto reductase family 1, member C3	5.97573	6.04327	-0.067544	0.181888	0.652652	FALSE	FALSE	FALSE	NFKB1.RELA activated		6.72787	6.4171	0.310771	0.00693418	0.0764254	FALSE	FALSE	FALSE	NFKB2.RELB repressed	FALSE
ENSG00000196326	AKR1CL1	aldo-keto reductase family 1, member C-like 1	NA	NA	NA	NA	NA	FALSE	NA	NA	NA		6.46225	6.5461	-0.0838521	0.266876	0.558356	FALSE	FALSE	FALSE	NFKB2.RELB activated	FALSE
ENSG00000165568	AKR1CL2	aldo-keto reductase family 1, member E2	NA	NA	NA	NA	NA	FALSE	NA	NA	NA		6.50543	6.45995	0.0454835	0.342043	0.618858	TRUE	FALSE	FALSE	NFKB2.RELB repressed	FALSE
ENSG00000053371	AKR7A2	aldo-keto reductase family 7, member A2 (aflatoxin aldehyde reductase)	10.1019	10.0706	0.0312805	0.325169	0.776461	FALSE	FALSE	FALSE	NFKB1.RELA repressed		10.0835	10.0595	0.0239989	0.556949	0.770823	FALSE	FALSE	FALSE	NFKB2.RELB repressed	FALSE
ENSG00000162482	AKR7A3	aldo-keto reductase family 7, member A3 (aflatoxin aldehyde reductase)	7.66704	7.73464	-0.0675992	0.128651	0.575502	FALSE	FALSE	FALSE	NFKB1.RELA activated		7.95076	7.97027	-0.0195161	0.619108	0.806939	FALSE	FALSE	FALSE	NFKB2.RELB activated	FALSE
ENSG00000211454	AKR7L	aldo-keto reductase family 7-like	6.26967	6.24272	0.0269538	0.329541	0.778572	FALSE	FALSE	FALSE	NFKB1.RELA repressed		6.49773	6.469	0.0287331	0.494278	0.729066	FALSE	FALSE	FALSE	NFKB2.RELB repressed	FALSE
ENSG00000142208	AKT1	v-akt murine thymoma viral oncogene homolog 1	10.7982	10.799	-0.000818804	0.983641	0.99723	TRUE	FALSE	FALSE	NFKB1.RELA activated		10.8275	10.7859	0.0415648	0.131248	0.40835	TRUE	FALSE	FALSE	NFKB2.RELB repressed	FALSE
ENSG00000204673	AKT1S1	AKT1 substrate 1 (proline-rich)	9.56133	9.62733	-0.0660061	0.0400597	0.36974	TRUE	FALSE	FALSE	NFKB1.RELA activated		9.73894	9.6934	0.0455456	0.204733	0.497026	TRUE	FALSE	FALSE	NFKB2.RELB repressed	FALSE
ENSG00000105221	AKT2	v-akt murine thymoma viral oncogene homolog 2	11.6636	11.5931	0.070491	0.00168042	0.078719	FALSE	FALSE	FALSE	NFKB1.RELA repressed		11.4835	11.2244	0.259102	7.70173e-08	7.27399e-05	FALSE	TRUE	FALSE	NFKB2.RELB repressed	FALSE
ENSG00000117020	AKT3	v-akt murine thymoma viral oncogene homolog 3 (protein kinase B, gamma)	9.4685	9.48145	-0.0129523	0.670013	0.927051	TRUE	FALSE	FALSE	NFKB1.RELA activated		9.61286	9.80977	-0.196908	0.0853128	0.328206	TRUE	FALSE	FALSE	NFKB2.RELB activated	FALSE
ENSG00000167945	AL023882.4	proline rich 25	6.70297	6.64122	0.0617535	0.537584	0.881966	FALSE	FALSE	FALSE	NFKB1.RELA repressed		7.30458	7.12417	0.180406	0.124751	0.399062	FALSE	FALSE	FALSE	NFKB2.RELB repressed	FALSE
ENSG00000215897	AL033529.25	zinc finger and BTB domain containing 8B	7.72746	7.69802	0.029432	0.424724	0.831731	TRUE	FALSE	FALSE	NFKB1.RELA repressed		8.021	8.08349	-0.0624939	0.068658	0.29444	FALSE	FALSE	FALSE	NFKB2.RELB activated	FALSE
ENSG00000205444	AL034376.10	KU-MEL-3	NA	NA	NA	NA	NA	FALSE	NA	NA	NA		NA	NA	NA	NA	NA	FALSE	NA	NA	NA	FALSE
ENSG00000179447	AL049647.7-1	uncharacterized LOC100130264	6.31459	6.24474	0.0698481	0.326986	0.778205	FALSE	FALSE	FALSE	NFKB1.RELA repressed		6.62276	6.56095	0.0618119	0.525416	0.749952	FALSE	FALSE	FALSE	NFKB2.RELB repressed	FALSE
ENSG00000196756	AL080249.26-1	uncharacterized LOC388796	10.8951	10.9579	-0.0627419	0.0211845	0.275411	FALSE	FALSE	FALSE	NFKB1.RELA activated		9.19549	9.14054	0.0549473	0.0880543	0.333734	FALSE	FALSE	FALSE	NFKB2.RELB repressed	FALSE
ENSG00000214338	AL096711.9	SOGA family member 3	8.21767	8.23718	-0.0195057	0.673169	0.928277	TRUE	FALSE	FALSE	NFKB1.RELA activated		8.45386	8.44089	0.012965	0.85466	0.933784	TRUE	FALSE	FALSE	NFKB2.RELB repressed	FALSE
ENSG00000168260	AL109758.3-1	chromosome 14 open reading frame 183	6.08658	6.10517	-0.0185906	0.759456	0.950908	TRUE	FALSE	FALSE	NFKB1.RELA activated		6.45067	6.43808	0.0125895	0.870921	0.941093	TRUE	FALSE	FALSE	NFKB2.RELB repressed	FALSE
ENSG00000205181	AL109935.39	long intergenic non-protein coding RNA 654	6.43238	6.52159	-0.0892174	0.42308	0.830829	FALSE	FALSE	FALSE	NFKB1.RELA activated		6.96459	6.77282	0.191763	0.0388608	0.215124	FALSE	FALSE	FALSE	NFKB2.RELB repressed	FALSE
ENSG00000214548	AL117190.6-2	maternally expressed 3 (non-protein coding)	6.48137	6.40852	0.0728512	0.402162	0.819065	FALSE	FALSE	FALSE	NFKB1.RELA repressed		7.13913	7.02624	0.112888	0.265474	0.556845	FALSE	FALSE	FALSE	NFKB2.RELB repressed	FALSE
ENSG00000220785	AL121991.50	myotubularin related protein 9-like, pseudogene	7.43137	7.38794	0.0434216	0.598236	0.904316	FALSE	FALSE	FALSE	NFKB1.RELA repressed		7.73273	7.64398	0.0887518	0.322257	0.604256	FALSE	FALSE	FALSE	NFKB2.RELB repressed	FALSE
ENSG00000175985	AL133445.4-2	pleckstrin homology domain containing, family D (with coiled-coil domains) member 1	6.55928	6.49484	0.0644477	0.546325	0.884821	TRUE	FALSE	FALSE	NFKB1.RELA repressed		7.17844	7.02934	0.149103	0.10948	0.374357	FALSE	FALSE	FALSE	NFKB2.RELB repressed	FALSE
ENSG00000215570	AL136219.17-2	zinc finger, DHHC-type containing 20	8.99481	9.03142	-0.0366055	0.141531	0.594558	FALSE	FALSE	FALSE	NFKB1.RELA activated		8.76512	8.92576	-0.160643	0.0275936	0.17687	FALSE	FALSE	FALSE	NFKB2.RELB activated	FALSE
ENSG00000139914	AL136295.17	fat storage-inducing transmembrane protein 1	6.94742	6.92796	0.0194657	0.76243	0.951104	FALSE	FALSE	FALSE	NFKB1.RELA repressed		7.4305	7.42557	0.0049271	0.948959	0.976436	TRUE	FALSE	FALSE	NFKB2.RELB repressed	FALSE
ENSG00000213920	AL136295.3	magnesium-dependent phosphatase 1	6.30219	6.30868	-0.00649201	0.880106	0.98093	FALSE	FALSE	FALSE	NFKB1.RELA activated		6.73504	6.66457	0.0704744	0.166071	0.454731	FALSE	FALSE	FALSE	NFKB2.RELB repressed	FALSE
ENSG00000198384	AL137058.8	transmembrane phosphoinositide 3-phosphatase and tensin homolog 2 pseudogene 3	5.94522	5.96801	-0.0227939	0.748883	0.948959	FALSE	FALSE	FALSE	NFKB1.RELA activated		NA	NA	NA	NA	NA	FALSE	NA	NA	NA	FALSE
ENSG00000100865	AL137229.4-3	cyclin-dependent kinase 2 interacting protein	9.12046	9.23328	-0.112822	0.0293553	0.317444	TRUE	FALSE	FALSE	NFKB1.RELA activated		9.27978	9.22724	0.0525475	0.208429	0.501114	TRUE	FALSE	FALSE	NFKB2.RELB repressed	FALSE
ENSG00000187145	AL138795.21-3	mitochondrial ribosomal protein S21	10.3912	10.406	-0.0148046	0.848862	0.975183	FALSE	FALSE	FALSE	NFKB1.RELA activated		10.5354	10.4679	0.0675366	0.154469	0.441628	FALSE	FALSE	FALSE	NFKB2.RELB repressed	FALSE
ENSG00000213047	AL139136.17	DENN/MADD domain containing 1B	8.84922	8.84491	0.00431563	0.90431	0.98409	FALSE	FALSE	FALSE	NFKB1.RELA repressed		9.12244	9.24738	-0.124942	0.133082	0.410815	TRUE	FALSE	FALSE	NFKB2.RELB activated	FALSE
ENSG00000204092	AL139275.30	uncharacterized LOC401260	NA	NA	NA	NA	NA	FALSE	NA	NA	NA		6.09424	6.05001	0.0442256	0.426968	0.683038	FALSE	FALSE	FALSE	NFKB2.RELB repressed	FALSE
ENSG00000132832	AL139352.16-2	uncharacterized LOC79015	6.58834	6.50258	0.0857571	0.194188	0.667827	TRUE	FALSE	FALSE	NFKB1.RELA repressed		7.19365	7.10742	0.0862316	0.307048	0.591733	TRUE	FALSE	FALSE	NFKB2.RELB repressed	FALSE
ENSG00000187690	AL158055.12	chromosome X open reading frame 67	6.94846	6.9242	0.0242557	0.674727	0.928726	FALSE	FALSE	FALSE	NFKB1.RELA repressed		7.91817	7.88659	0.0315808	0.579922	0.783784	FALSE	FALSE	FALSE	NFKB2.RELB repressed	FALSE
ENSG00000169164	AL159987.19	XAGE-4 protein	NA	NA	NA	NA	NA	FALSE	NA	NA	NA		6.30101	6.29303	0.00798166	0.940938	0.973323	FALSE	FALSE	FALSE	NFKB2.RELB repressed	FALSE
ENSG00000214279	AL161645.14-2	scavenger receptor protein family member	6.98692	6.96063	0.0262864	0.38158	0.807812	FALSE	FALSE	FALSE	NFKB1.RELA repressed		7.39619	7.34865	0.047538	0.568367	0.777973	FALSE	FALSE	FALSE	NFKB2.RELB repressed	FALSE
ENSG00000215186	AL161651.13-2	golgin A6 family, member B	7.67037	7.8457	-0.175328	0.115703	0.553303	FALSE	FALSE	FALSE	NFKB1.RELA activated		8.33711	8.45392	-0.11681	0.0459979	0.237395	FALSE	FALSE	FALSE	NFKB2.RELB activated	FALSE
ENSG00000165801	AL161668.6-1	Rho guanine nucleotide exchange factor (GEF) 40	6.69535	6.63636	0.0589954	0.267479	0.737013	TRUE	FALSE	FALSE	NFKB1.RELA repressed		7.32805	7.29343	0.0346139	0.487383	0.724816	TRUE	FALSE	FALSE	NFKB2.RELB repressed	FALSE
ENSG00000205108	AL162231.20-2	family with sequence similarity 205, member A	NA	NA	NA	NA	NA	FALSE	NA	NA	NA		6.08245	6.09259	-0.0101442	0.915498	0.962742	FALSE	FALSE	FALSE	NFKB2.RELB activated	FALSE
ENSG00000204117	AL162293.22	uncharacterized LOC100287792	6.17176	6.10184	0.0699252	0.238622	0.71134	FALSE	FALSE	FALSE	NFKB1.RELA repressed		6.8459	6.84275	0.0031498	0.971234	0.986873	FALSE	FALSE	FALSE	NFKB2.RELB repressed	FALSE
ENSG00000204918	AL353652.17-1	proline rich 20A	6.10355	6.14556	-0.0420067	0.463958	0.850821	FALSE	FALSE	FALSE	NFKB1.RELA activated		6.73358	6.67615	0.0574322	0.270968	0.560847	FALSE	FALSE	FALSE	NFKB2.RELB repressed	FALSE
ENSG00000197457	AL353715.21	stathmin-like 3	9.43957	9.30455	0.135019	0.055854	0.422484	TRUE	FALSE	FALSE	NFKB1.RELA repressed		9.25384	9.2204	0.0334459	0.381869	0.649819	FALSE	FALSE	FALSE	NFKB2.RELB repressed	FALSE
ENSG00000203951	AL354836.13	uncharacterized FLJ44790	NA	NA	NA	NA	NA	FALSE	NA	NA	NA		6.41388	6.35432	0.0595622	0.63709	0.817819	FALSE	FALSE	FALSE	NFKB2.RELB repressed	FALSE
ENSG00000175611	AL354861.11	long intergenic non-protein coding RNA 476	6.60645	6.65551	-0.0490579	0.154211	0.613997	TRUE	FALSE	FALSE	NFKB1.RELA activated		7.42406	7.24562	0.178439	0.00724291	0.0786629	TRUE	FALSE	FALSE	NFKB2.RELB repressed	FALSE
ENSG00000203999	AL354889.14	uncharacterized LOC284751	6.3705	6.34612	0.0243788	0.718588	0.940758	TRUE	FALSE	FALSE	NFKB1.RELA repressed		7.23633	7.15927	0.0770587	0.129346	0.406084	TRUE	FALSE	FALSE	NFKB2.RELB repressed	FALSE
ENSG00000203875	AL355615.12-1	small nucleolar RNA, C/D box 50A	7.77174	7.84199	-0.0702484	0.30297	0.761731	FALSE	FALSE	FALSE	NFKB1.RELA activated		6.78803	6.34904	0.43899	0.041246	0.222308	FALSE	FALSE	FALSE	NFKB2.RELB repressed	FALSE
ENSG00000177350	AL355773.4	ribosomal protein L13a pseudogene 3	7.76875	7.79404	-0.0252894	0.588132	0.900802	FALSE	FALSE	FALSE	NFKB1.RELA activated		7.93338	8.02639	-0.0930133	0.249094	0.54241	FALSE	FALSE	FALSE	NFKB2.RELB activated	FALSE
ENSG00000213213	AL355987.31-3	KIAA1984	6.70392	6.66507	0.0388502	0.306355	0.765869	FALSE	FALSE	FALSE	NFKB1.RELA repressed		7.09813	7.09019	0.00794224	0.908856	0.959659	FALSE	FALSE	FALSE	NFKB2.RELB repressed	FALSE
ENSG00000182109	AL365277.23-2	peptidylprolyl isomerase E-like pseudogene	NA	NA	NA	NA	NA	FALSE	NA	NA	NA		6.33056	6.13173	0.198826	0.072235	0.302226	FALSE	FALSE	FALSE	NFKB2.RELB repressed	FALSE
ENSG00000197308	AL390294.19	GATA3 antisense RNA 1	6.61394	6.71851	-0.104574	0.0179317	0.255601	TRUE	FALSE	FALSE	NFKB1.RELA activated		7.27806	7.24344	0.0346218	0.286068	0.574324	TRUE	FALSE	FALSE	NFKB2.RELB repressed	FALSE
ENSG00000221953	AL390728.37-3	chromosome 1 open reading frame 229	7.03463	6.99797	0.0366627	0.664756	0.925271	FALSE	FALSE	FALSE	NFKB1.RELA repressed		7.40256	7.45002	-0.0474555	0.660134	0.831122	FALSE	FALSE	FALSE	NFKB2.RELB activated	FALSE
ENSG00000185904	AL391099.12-2	long intergenic non-protein coding RNA 839	6.93981	6.8735	0.0663129	0.381345	0.807812	FALSE	FALSE	FALSE	NFKB1.RELA repressed		7.39538	7.36167	0.0337119	0.572872	0.779901	FALSE	FALSE	FALSE	NFKB2.RELB repressed	FALSE
ENSG00000215483	AL445143.2	NA	NA	NA	NA	NA	NA	NA	NA	NA	NA		6.16666	6.03492	0.13174	0.310195	0.594703	TRUE	FALSE	FALSE	NFKB2.RELB repressed	FALSE
ENSG00000180822	AL445309.13-1	proteasome (prosome, macropain) assembly chaperone 4	6.86014	6.86294	-0.00280383	0.943716	0.988346	FALSE	FALSE	FALSE	NFKB1.RELA activated		7.44179	7.33934	0.102454	0.0176446	0.134769	FALSE	FALSE	FALSE	NFKB2.RELB repressed	FALSE
ENSG00000179743	AL450998.19	uncharacterized LOC729614	7.75403	7.72719	0.0268357	0.367323	0.801717	TRUE	FALSE	FALSE	NFKB1.RELA repressed		8.01445	7.8275	0.186948	0.000403634	0.0135776	TRUE	TRUE	TRUE	NFKB2.RELB repressed	FALSE
ENSG00000215838	AL451074.13-1	NA	NA	NA	NA	NA	NA	FALSE	NA	NA	NA		NA	NA	NA	NA	NA	FALSE	NA	NA	NA	FALSE
ENSG00000179452	AL590624.8	uncharacterized LOC100287948	NA	NA	NA	NA	NA	FALSE	NA	NA	NA		6.36246	6.2554	0.107066	0.288068	0.576127	TRUE	FALSE	FALSE	NFKB2.RELB repressed	FALSE
ENSG00000204091	AL591063.6-2	testis development related 1 (non-protein coding)	5.97704	5.9145	0.0625345	0.34887	0.792925	FALSE	FALSE	FALSE	NFKB1.RELA repressed		6.57516	6.55502	0.0201356	0.779618	0.895598	FALSE	FALSE	FALSE	NFKB2.RELB repressed	FALSE
ENSG00000159247	AL591424.12-1	tubulin, beta pseudogene 5	9.41332	9.35538	0.0579408	0.128818	0.575502	FALSE	FALSE	FALSE	NFKB1.RELA repressed		9.18048	9.22193	-0.0414494	0.55423	0.768735	FALSE	FALSE	FALSE	NFKB2.RELB activated	FALSE
ENSG00000177133	AL592464.24	uncharacterized LOC440556	7.59975	7.72848	-0.128733	0.381557	0.807812	FALSE	FALSE	FALSE	NFKB1.RELA activated		7.99183	7.84791	0.143916	0.136512	0.415957	FALSE	FALSE	FALSE	NFKB2.RELB repressed	FALSE
ENSG00000143429	AL663102.4	lymphocyte-specific protein 1 pseudogene	9.86119	9.84806	0.0131331	0.578505	0.896525	FALSE	FALSE	FALSE	NFKB1.RELA repressed		10.1091	10.0726	0.0364548	0.293758	0.581535	FALSE	FALSE	FALSE	NFKB2.RELB repressed	FALSE
ENSG00000204018	AL691459.25	TraB domain containing 2B	6.99947	6.97171	0.0277599	0.459489	0.84999	TRUE	FALSE	FALSE	NFKB1.RELA repressed		7.32369	7.30482	0.0188693	0.850019	0.931126	TRUE	FALSE	FALSE	NFKB2.RELB repressed	FALSE
ENSG00000148218	ALAD	aminolevulinate dehydratase	8.47764	8.51395	-0.0363153	0.172632	0.639937	TRUE	FALSE	FALSE	NFKB1.RELA activated		8.61042	8.62505	-0.0146263	0.706657	0.857935	FALSE	FALSE	FALSE	NFKB2.RELB activated	FALSE
ENSG00000023330	ALAS1	aminolevulinate, delta-, synthase 1	9.5327	9.45578	0.0769271	0.0463775	0.391374	TRUE	FALSE	FALSE	NFKB1.RELA repressed		9.57648	9.48007	0.0964101	0.0673585	0.291464	TRUE	FALSE	FALSE	NFKB2.RELB repressed	FALSE
ENSG00000158578	ALAS2	aminolevulinate, delta-, synthase 2	6.22957	6.15618	0.073388	0.457439	0.848898	FALSE	FALSE	FALSE	NFKB1.RELA repressed		6.76893	6.65999	0.108938	0.272548	0.562364	FALSE	FALSE	FALSE	NFKB2.RELB repressed	FALSE
ENSG00000170017	ALCAM	activated leukocyte cell adhesion molecule	10.424	10.5496	-0.125581	0.00252818	0.0976543	TRUE	FALSE	FALSE	NFKB1.RELA activated		10.0602	10.7285	-0.668241	4.64007e-06	0.000895927	TRUE	TRUE	TRUE	NFKB2.RELB activated	FALSE
ENSG00000161618	ALDH16A1	aldehyde dehydrogenase 16 family, member A1	8.86389	8.87189	-0.00799643	0.736698	0.945524	TRUE	FALSE	FALSE	NFKB1.RELA activated		8.85664	8.77758	0.079059	0.0755868	0.309179	TRUE	FALSE	FALSE	NFKB2.RELB repressed	FALSE
ENSG00000059573	ALDH18A1	aldehyde dehydrogenase 18 family, member A1	10.7411	10.697	0.0440512	0.082908	0.487044	FALSE	FALSE	FALSE	NFKB1.RELA repressed		10.3919	10.5267	-0.134768	0.0221341	0.154895	FALSE	FALSE	FALSE	NFKB2.RELB activated	FALSE
ENSG00000165092	ALDH1A1	aldehyde dehydrogenase 1 family, member A1	6.48763	6.44426	0.0433707	0.365919	0.801141	FALSE	FALSE	FALSE	NFKB1.RELA repressed		7.0805	6.66947	0.411028	0.000980107	0.0235956	FALSE	TRUE	FALSE	NFKB2.RELB repressed	FALSE
ENSG00000128918	ALDH1A2	aldehyde dehydrogenase 1 family, member A2	NA	NA	NA	NA	NA	FALSE	NA	NA	NA		6.14568	6.13673	0.00894929	0.925557	0.966819	FALSE	FALSE	FALSE	NFKB2.RELB repressed	FALSE
ENSG00000184254	ALDH1A3	aldehyde dehydrogenase 1 family, member A3	6.08089	6.13782	-0.0569268	0.197267	0.671391	FALSE	FALSE	FALSE	NFKB1.RELA activated		6.65904	6.56517	0.0938787	0.0569834	0.265923	FALSE	FALSE	FALSE	NFKB2.RELB repressed	FALSE
ENSG00000137124	ALDH1B1	aldehyde dehydrogenase 1 family, member B1	11.4969	11.5633	-0.0663378	0.249653	0.720572	TRUE	FALSE	FALSE	NFKB1.RELA activated		11.95	11.854	0.0960523	0.0270989	0.17507	TRUE	FALSE	FALSE	NFKB2.RELB repressed	FALSE
ENSG00000144908	ALDH1L1	aldehyde dehydrogenase 1 family, member L1	6.50371	6.55331	-0.0496074	0.364451	0.800161	FALSE	FALSE	FALSE	NFKB1.RELA activated		6.87151	6.89722	-0.0257111	0.727372	0.867182	FALSE	FALSE	FALSE	NFKB2.RELB activated	FALSE
ENSG00000111275	ALDH2	aldehyde dehydrogenase 2 family (mitochondrial)	6.48618	6.57029	-0.0841093	0.332709	0.780866	FALSE	FALSE	FALSE	NFKB1.RELA activated		6.90496	6.98552	-0.0805678	0.240152	0.533173	FALSE	FALSE	FALSE	NFKB2.RELB activated	FALSE
ENSG00000108602	ALDH3A1	aldehyde dehydrogenase 3 family, member A1	7.0964	6.98452	0.111874	0.16682	0.63238	FALSE	FALSE	FALSE	NFKB1.RELA repressed		7.47703	7.39384	0.0831916	0.19253	0.484449	FALSE	FALSE	FALSE	NFKB2.RELB repressed	FALSE
ENSG00000072210	ALDH3A2	aldehyde dehydrogenase 3 family, member A2	9.06172	9.02623	0.0354896	0.198356	0.671569	FALSE	FALSE	FALSE	NFKB1.RELA repressed		9.2839	9.28607	-0.00217541	0.924994	0.96656	FALSE	FALSE	FALSE	NFKB2.RELB activated	FALSE
ENSG00000132746	ALDH3B2	aldehyde dehydrogenase 3 family, member B2	6.18551	6.13617	0.0493331	0.367022	0.80142	TRUE	FALSE	FALSE	NFKB1.RELA repressed		6.80171	6.75462	0.0470888	0.437092	0.690195	TRUE	FALSE	FALSE	NFKB2.RELB repressed	FALSE
ENSG00000159423	ALDH4A1	aldehyde dehydrogenase 4 family, member A1	7.88449	7.8158	0.0686862	0.365067	0.800546	FALSE	FALSE	FALSE	NFKB1.RELA repressed		8.00658	8.03068	-0.0240995	0.321803	0.603866	FALSE	FALSE	FALSE	NFKB2.RELB activated	FALSE
ENSG00000112294	ALDH5A1	aldehyde dehydrogenase 5 family, member A1	9.76917	9.76646	0.00271659	0.941479	0.988198	FALSE	FALSE	FALSE	NFKB1.RELA repressed		9.626	9.75009	-0.124093	0.000303311	0.0114763	FALSE	FALSE	FALSE	NFKB2.RELB activated	FALSE
ENSG00000119711	ALDH6A1	aldehyde dehydrogenase 6 family, member A1	9.60275	9.57011	0.032641	0.292912	0.754735	FALSE	FALSE	FALSE	NFKB1.RELA repressed		9.20379	9.4259	-0.222115	0.0115348	0.105021	FALSE	FALSE	FALSE	NFKB2.RELB activated	FALSE
ENSG00000118514	ALDH8A1	aldehyde dehydrogenase 8 family, member A1	NA	NA	NA	NA	NA	FALSE	NA	NA	NA		6.2731	6.34292	-0.0698176	0.431245	0.686392	TRUE	FALSE	FALSE	NFKB2.RELB activated	FALSE
ENSG00000143149	ALDH9A1	aldehyde dehydrogenase 9 family, member A1	10.2885	10.3026	-0.0140821	0.758026	0.950908	FALSE	FALSE	FALSE	NFKB1.RELA activated		10.654	10.5949	0.0590507	0.165354	0.454038	FALSE	FALSE	FALSE	NFKB2.RELB repressed	FALSE
ENSG00000149925	ALDOA	aldolase A, fructose-bisphosphate	11.2518	11.2942	-0.0423979	0.429542	0.834608	TRUE	FALSE	FALSE	NFKB1.RELA activated		11.0634	11.2024	-0.138974	0.000403149	0.0135776	FALSE	TRUE	FALSE	NFKB2.RELB activated	FALSE
ENSG00000136872	ALDOB	aldolase B, fructose-bisphosphate	NA	NA	NA	NA	NA	FALSE	NA	NA	NA		6.39244	6.35932	0.0331246	0.625556	0.811043	FALSE	FALSE	FALSE	NFKB2.RELB repressed	FALSE
ENSG00000109107	ALDOC	aldolase C, fructose-bisphosphate	12.0671	11.9778	0.0892452	0.277278	0.74286	FALSE	FALSE	FALSE	NFKB1.RELA repressed		11.5748	12.1182	-0.543391	3.38616e-05	0.00306829	TRUE	TRUE	TRUE	NFKB2.RELB activated	FALSE
ENSG00000033011	ALG1	ALG1, chitobiosyldiphosphodolichol beta-mannosyltransferase	9.05754	9.00561	0.0519332	0.352093	0.795243	TRUE	FALSE	FALSE	NFKB1.RELA repressed		9.0424	8.87003	0.172373	0.0183272	0.137796	FALSE	FALSE	FALSE	NFKB2.RELB repressed	FALSE
ENSG00000139133	ALG10	asparagine-linked glycosylation 10, alpha-1,2-glucosyltransferase homolog (S. pombe)	9.52675	9.48075	0.0459995	0.333832	0.781763	FALSE	FALSE	FALSE	NFKB1.RELA repressed		9.32678	9.25066	0.0761202	0.10252	0.361714	TRUE	FALSE	FALSE	NFKB2.RELB repressed	FALSE
ENSG00000175548	ALG10B	asparagine-linked glycosylation 10, alpha-1,2-glucosyltransferase homolog (S. pombe)	9.31746	9.26183	0.0556369	0.290435	0.752827	FALSE	FALSE	FALSE	NFKB1.RELA repressed		9.32678	9.25066	0.0761202	0.10252	0.361714	FALSE	FALSE	FALSE	NFKB2.RELB repressed	FALSE
ENSG00000182858	ALG12	ALG12, alpha-1,6-mannosyltransferase	8.78164	8.84719	-0.0655513	0.101234	0.523348	FALSE	FALSE	FALSE	NFKB1.RELA activated		8.83823	8.78128	0.0569557	0.0464565	0.238553	FALSE	FALSE	FALSE	NFKB2.RELB repressed	FALSE
ENSG00000101901	ALG13	ALG13, UDP-N-acetylglucosaminyltransferase subunit	9.15608	9.28187	-0.125786	0.0369108	0.356745	FALSE	FALSE	FALSE	NFKB1.RELA activated		7.35108	7.52391	-0.172833	0.0234412	0.160369	FALSE	FALSE	FALSE	NFKB2.RELB activated	FALSE
ENSG00000172339	ALG14	ALG14, UDP-N-acetylglucosaminyltransferase subunit	6.8796	6.92399	-0.044393	0.64687	0.920272	FALSE	FALSE	FALSE	NFKB1.RELA activated		7.48481	7.52773	-0.0429171	0.323435	0.605171	FALSE	FALSE	FALSE	NFKB2.RELB activated	FALSE
ENSG00000119523	ALG2	ALG2, alpha-1,3/1,6-mannosyltransferase	9.08747	9.01083	0.0766362	0.0806688	0.484147	TRUE	FALSE	FALSE	NFKB1.RELA repressed		9.30216	9.08701	0.215153	0.000409179	0.0136705	TRUE	TRUE	TRUE	NFKB2.RELB repressed	FALSE
ENSG00000214160	ALG3	ALG3, alpha-1,3- mannosyltransferase	11.377	11.4281	-0.0510783	0.106584	0.533572	FALSE	FALSE	FALSE	NFKB1.RELA activated		11.1166	10.979	0.137653	0.0090831	0.0904057	FALSE	FALSE	FALSE	NFKB2.RELB repressed	FALSE
ENSG00000120697	ALG5	ALG5, dolichyl-phosphate beta-glucosyltransferase	7.75698	7.78862	-0.0316385	0.585224	0.899682	FALSE	FALSE	FALSE	NFKB1.RELA activated		8.11731	8.14331	-0.026003	0.37598	0.645905	FALSE	FALSE	FALSE	NFKB2.RELB activated	FALSE
ENSG00000088035	ALG6	ALG6, alpha-1,3-glucosyltransferase	8.01453	8.04104	-0.026507	0.680533	0.930678	TRUE	FALSE	FALSE	NFKB1.RELA activated		8.37566	8.29593	0.0797285	0.333878	0.61308	TRUE	FALSE	FALSE	NFKB2.RELB repressed	FALSE
ENSG00000159063	ALG8	ALG8, alpha-1,3-glucosyltransferase	10.899	10.8835	0.0155343	0.682089	0.93122	FALSE	FALSE	FALSE	NFKB1.RELA repressed		10.6083	10.4865	0.121738	0.055185	0.261052	FALSE	FALSE	FALSE	NFKB2.RELB repressed	FALSE
ENSG00000086848	ALG9	ALG9, alpha-1,2-mannosyltransferase	10.1941	10.1879	0.00617091	0.747385	0.948832	TRUE	FALSE	FALSE	NFKB1.RELA repressed		9.95262	9.97397	-0.0213471	0.652285	0.826632	FALSE	FALSE	FALSE	NFKB2.RELB activated	FALSE
ENSG00000171094	ALK	anaplastic lymphoma receptor tyrosine kinase	6.21527	6.18972	0.0255555	0.625169	0.912723	TRUE	FALSE	FALSE	NFKB1.RELA repressed		6.71142	6.60469	0.106728	0.16577	0.454397	TRUE	FALSE	FALSE	NFKB2.RELB repressed	FALSE
ENSG00000100601	ALKBH1	alkB, alkylation repair homolog 1 (E. coli)	8.98945	8.99495	-0.00549126	0.918182	0.985974	FALSE	FALSE	FALSE	NFKB1.RELA activated		8.79471	8.85614	-0.0614294	0.404454	0.666874	FALSE	FALSE	FALSE	NFKB2.RELB activated	FALSE
ENSG00000189046	ALKBH2	alkB, alkylation repair homolog 2 (E. coli)	8.1678	8.18243	-0.0146325	0.705123	0.937214	FALSE	FALSE	FALSE	NFKB1.RELA activated		8.54619	8.40605	0.140139	0.0255571	0.168625	FALSE	FALSE	FALSE	NFKB2.RELB repressed	FALSE
ENSG00000166199	ALKBH3	alkB, alkylation repair homolog 3 (E. coli)	6.7637	6.78982	-0.0261132	0.354394	0.796521	FALSE	FALSE	FALSE	NFKB1.RELA activated		6.74143	6.84397	-0.10254	0.153437	0.440222	FALSE	FALSE	FALSE	NFKB2.RELB activated	FALSE
ENSG00000160993	ALKBH4	alkB, alkylation repair homolog 4 (E. coli)	8.00068	7.96073	0.0399502	0.291227	0.753676	FALSE	FALSE	FALSE	NFKB1.RELA repressed		8.0139	7.90869	0.105213	0.0631729	0.280901	FALSE	FALSE	FALSE	NFKB2.RELB repressed	FALSE
ENSG00000091542	ALKBH5	alkB, alkylation repair homolog 5 (E. coli)	10.0899	10.1148	-0.0249016	0.644311	0.91899	TRUE	FALSE	FALSE	NFKB1.RELA activated		9.92705	10.0279	-0.100841	0.0298264	0.185083	FALSE	FALSE	FALSE	NFKB2.RELB activated	FALSE
ENSG00000125652	ALKBH7	alkB, alkylation repair homolog 7 (E. coli)	7.12122	7.12978	-0.0085627	0.787851	0.956834	TRUE	FALSE	FALSE	NFKB1.RELA activated		7.44462	7.54544	-0.100815	0.0170199	0.131511	FALSE	FALSE	FALSE	NFKB2.RELB activated	FALSE
ENSG00000137760	ALKBH8	alkB, alkylation repair homolog 8 (E. coli)	7.13073	7.19615	-0.0654215	0.349141	0.793075	FALSE	FALSE	FALSE	NFKB1.RELA activated		7.37104	7.35062	0.0204199	0.832381	0.921673	FALSE	FALSE	FALSE	NFKB2.RELB repressed	FALSE
ENSG00000116127	ALMS1	Alstrom syndrome 1	8.84573	8.81631	0.029421	0.48373	0.858233	FALSE	FALSE	FALSE	NFKB1.RELA repressed		8.93266	9.02515	-0.0924859	0.140205	0.421169	FALSE	FALSE	FALSE	NFKB2.RELB activated	FALSE
ENSG00000163016	ALMS1P	Alstrom syndrome 1 pseudogene	6.06288	6.17713	-0.114244	0.211748	0.686448	FALSE	FALSE	FALSE	NFKB1.RELA activated		6.79678	6.80157	-0.00479087	0.934307	0.970406	FALSE	FALSE	FALSE	NFKB2.RELB activated	FALSE
ENSG00000108839	ALOX12	arachidonate 12-lipoxygenase	6.13262	6.05877	0.0738523	0.0287325	0.314462	FALSE	FALSE	FALSE	NFKB1.RELA repressed		6.73194	6.73612	-0.00418708	0.904065	0.957423	FALSE	FALSE	FALSE	NFKB2.RELB activated	TRUE
ENSG00000179477	ALOX12B	arachidonate 12-lipoxygenase, 12R type	8.0057	8.03663	-0.0309314	0.396559	0.815849	TRUE	FALSE	FALSE	NFKB1.RELA activated		8.10634	8.28972	-0.183385	0.0180893	0.136741	FALSE	FALSE	FALSE	NFKB2.RELB activated	FALSE
ENSG00000161905	ALOX15	arachidonate 15-lipoxygenase	13.2786	13.1559	0.122635	0.00025218	0.0283278	TRUE	FALSE	FALSE	NFKB1.RELA repressed		13.1444	13.0782	0.0661683	0.0118064	0.106391	TRUE	FALSE	FALSE	NFKB2.RELB repressed	FALSE
ENSG00000179593	ALOX15B	arachidonate 15-lipoxygenase, type B	6.97402	6.92217	0.0518522	0.321399	0.774885	FALSE	FALSE	FALSE	NFKB1.RELA repressed		7.65441	7.57805	0.076365	0.356664	0.629877	FALSE	FALSE	FALSE	NFKB2.RELB repressed	FALSE
ENSG00000012779	ALOX5	arachidonate 5-lipoxygenase	6.72026	6.7462	-0.0259371	0.559054	0.889227	FALSE	FALSE	FALSE	NFKB1.RELA activated		7.53337	7.43486	0.0985038	0.0385397	0.214356	FALSE	FALSE	FALSE	NFKB2.RELB repressed	TRUE
ENSG00000132965	ALOX5AP	arachidonate 5-lipoxygenase-activating protein	8.42266	8.37209	0.0505659	0.189287	0.66085	TRUE	FALSE	FALSE	NFKB1.RELA repressed		7.62583	7.49509	0.130735	0.198374	0.490463	TRUE	FALSE	FALSE	NFKB2.RELB repressed	FALSE
ENSG00000179148	ALOXE3	arachidonate lipoxygenase 3	6.09054	6.13518	-0.0446418	0.324446	0.776448	FALSE	FALSE	FALSE	NFKB1.RELA activated		6.82454	6.82479	-0.00024841	0.996564	0.998908	FALSE	FALSE	FALSE	NFKB2.RELB activated	FALSE
ENSG00000163295	ALPI	alkaline phosphatase, intestinal	7.16861	7.18995	-0.0213322	0.586349	0.900164	FALSE	FALSE	FALSE	NFKB1.RELA activated		7.87553	7.80982	0.065701	0.470418	0.713577	FALSE	FALSE	FALSE	NFKB2.RELB repressed	FALSE
ENSG00000073331	ALPK1	alpha-kinase 1	8.25636	8.25273	0.00363426	0.95529	0.991262	TRUE	FALSE	FALSE	NFKB1.RELA repressed		8.09519	8.21902	-0.123828	0.0840479	0.325536	FALSE	FALSE	FALSE	NFKB2.RELB activated	FALSE
ENSG00000198796	ALPK2	alpha-kinase 2	9.69462	9.733	-0.0383834	0.470276	0.852341	TRUE	FALSE	FALSE	NFKB1.RELA activated		10.0728	10.313	-0.240235	0.000190354	0.00880288	TRUE	TRUE	TRUE	NFKB2.RELB activated	FALSE
ENSG00000136383	ALPK3	alpha-kinase 3	6.81698	6.73365	0.0833252	0.0712021	0.461121	FALSE	FALSE	FALSE	NFKB1.RELA repressed		7.43076	7.31063	0.120123	0.15091	0.437617	FALSE	FALSE	FALSE	NFKB2.RELB repressed	FALSE
ENSG00000162551	ALPL	alkaline phosphatase, liver/bone/kidney	6.69198	6.67022	0.0217652	0.659397	0.92388	TRUE	FALSE	FALSE	NFKB1.RELA repressed		6.81531	6.76618	0.0491296	0.456256	0.70336	TRUE	FALSE	FALSE	NFKB2.RELB repressed	FALSE
ENSG00000163283	ALPP	alkaline phosphatase, placental	6.80366	6.78199	0.0216664	0.775698	0.955179	FALSE	FALSE	FALSE	NFKB1.RELA repressed		7.38658	7.3044	0.0821819	0.211908	0.504419	FALSE	FALSE	FALSE	NFKB2.RELB repressed	FALSE
ENSG00000163286	ALPPL2	alkaline phosphatase, placental-like 2	7.68013	7.5934	0.0867259	0.283392	0.748494	FALSE	FALSE	FALSE	NFKB1.RELA repressed		8.1817	8.02386	0.157832	0.0571236	0.266215	FALSE	FALSE	FALSE	NFKB2.RELB repressed	FALSE
ENSG00000003393	ALS2	amyotrophic lateral sclerosis 2 (juvenile)	7.22042	7.23312	-0.0126988	0.875795	0.980056	FALSE	FALSE	FALSE	NFKB1.RELA activated		7.4821	7.54906	-0.0669623	0.344679	0.62058	FALSE	FALSE	FALSE	NFKB2.RELB activated	FALSE
ENSG00000178038	ALS2CL	ALS2 C-terminal like	6.37058	6.34613	0.0244477	0.520524	0.874405	FALSE	FALSE	FALSE	NFKB1.RELA repressed		7.00872	6.93543	0.0732849	0.355008	0.628258	FALSE	FALSE	FALSE	NFKB2.RELB repressed	FALSE
ENSG00000155749	ALS2CR12	amyotrophic lateral sclerosis 2 (juvenile) chromosome region, candidate 12	NA	NA	NA	NA	NA	FALSE	NA	NA	NA		6.35781	6.3615	-0.00369158	0.952473	0.977798	FALSE	FALSE	FALSE	NFKB2.RELB activated	FALSE
ENSG00000163597	ALS2CR16	small nucleolar RNA, C/D box 1C	8.73464	8.63582	0.0988174	0.165076	0.630595	TRUE	FALSE	FALSE	NFKB1.RELA repressed		9.27538	9.05666	0.218722	0.173393	0.463112	TRUE	FALSE	FALSE	NFKB2.RELB repressed	FALSE
ENSG00000155755	ALS2CR4	transmembrane protein 237	8.17826	8.1601	0.0181568	0.713933	0.93983	FALSE	FALSE	FALSE	NFKB1.RELA repressed		8.40581	8.34162	0.0641936	0.463085	0.708461	FALSE	FALSE	FALSE	NFKB2.RELB repressed	FALSE
ENSG00000138380	ALS2CR8	amyotrophic lateral sclerosis 2 (juvenile) chromosome region, candidate 8	6.77627	6.7066	0.0696725	0.577097	0.895906	FALSE	FALSE	FALSE	NFKB1.RELA repressed		6.96017	7.0473	-0.0871318	0.269223	0.560088	FALSE	FALSE	FALSE	NFKB2.RELB activated	FALSE
ENSG00000156150	ALX3	ALX homeobox 3	7.59879	7.55642	0.0423692	0.629295	0.913745	TRUE	FALSE	FALSE	NFKB1.RELA repressed		8.13618	8.06301	0.073166	0.476242	0.717555	FALSE	FALSE	FALSE	NFKB2.RELB repressed	FALSE
ENSG00000052850	ALX4	ALX homeobox 4	7.06329	6.966	0.0972887	0.0669289	0.452348	TRUE	FALSE	FALSE	NFKB1.RELA repressed		7.56826	7.52556	0.0426938	0.504012	0.735822	TRUE	FALSE	FALSE	NFKB2.RELB repressed	FALSE
ENSG00000164729	AMAC1	solute carrier family 35, member G3	6.50309	6.64577	-0.142676	0.119208	0.558903	FALSE	FALSE	FALSE	NFKB1.RELA activated		7.09046	7.04288	0.0475759	0.734283	0.871697	FALSE	FALSE	FALSE	NFKB2.RELB repressed	FALSE
ENSG00000177710	AMAC1L2	solute carrier family 35, member G5	7.53231	7.53324	-0.000926215	0.986195	0.997598	FALSE	FALSE	FALSE	NFKB1.RELA activated		8.15779	8.05524	0.102549	0.248654	0.541979	FALSE	FALSE	FALSE	NFKB2.RELB repressed	FALSE
ENSG00000082196	AMACR	C1q and tumor necrosis factor related protein 3	6.35365	6.32273	0.0309146	0.650473	0.921448	TRUE	FALSE	FALSE	NFKB1.RELA repressed		6.70683	6.68791	0.018916	0.810548	0.910502	FALSE	FALSE	FALSE	NFKB2.RELB repressed	TRUE
ENSG00000106927	AMBP	alpha-1-microglobulin/bikunin precursor	6.34772	6.25789	0.0898265	0.213965	0.689157	FALSE	FALSE	FALSE	NFKB1.RELA repressed		7.05897	7.07642	-0.017454	0.819064	0.914729	FALSE	FALSE	FALSE	NFKB2.RELB activated	FALSE
ENSG00000110497	AMBRA1	autophagy/beclin-1 regulator 1	8.7719	8.77384	-0.00194515	0.971944	0.994894	TRUE	FALSE	FALSE	NFKB1.RELA activated		8.97539	8.92293	0.0524614	0.0264399	0.172446	TRUE	FALSE	FALSE	NFKB2.RELB repressed	FALSE
ENSG00000123505	AMD1	adenosylmethionine decarboxylase 1	10.2045	10.1825	0.0220516	0.514579	0.872573	FALSE	FALSE	FALSE	NFKB1.RELA repressed		10.4141	10.397	0.017084	0.840241	0.925868	FALSE	FALSE	FALSE	NFKB2.RELB repressed	FALSE
ENSG00000139344	AMDHD1	amidohydrolase domain containing 1	6.40107	6.4867	-0.0856286	0.159045	0.62117	FALSE	FALSE	FALSE	NFKB1.RELA activated		7.00722	6.83797	0.169248	0.0178258	0.135634	FALSE	FALSE	FALSE	NFKB2.RELB repressed	FALSE
ENSG00000162066	AMDHD2	amidohydrolase domain containing 2	6.91674	6.97971	-0.0629733	0.278587	0.743628	FALSE	FALSE	FALSE	NFKB1.RELA activated		8.47288	8.39325	0.0796307	0.0328144	0.196367	FALSE	FALSE	FALSE	NFKB2.RELB repressed	FALSE
ENSG00000159461	AMFR	autocrine motility factor receptor, E3 ubiquitin protein ligase	9.93447	9.90801	0.0264569	0.357034	0.796879	FALSE	FALSE	FALSE	NFKB1.RELA repressed		10.2113	10.1275	0.0837481	0.000735104	0.0198583	FALSE	FALSE	FALSE	NFKB2.RELB repressed	FALSE
ENSG00000104899	AMH	anti-Mullerian hormone	8.28196	8.24441	0.0375523	0.368189	0.802001	FALSE	FALSE	FALSE	NFKB1.RELA repressed		8.64442	8.56989	0.0745316	0.281293	0.570034	FALSE	FALSE	FALSE	NFKB2.RELB repressed	TRUE
ENSG00000135409	AMHR2	anti-Mullerian hormone receptor, type II	6.16633	6.12503	0.0413013	0.499243	0.866706	FALSE	FALSE	FALSE	NFKB1.RELA repressed		6.7684	6.75512	0.0132752	0.85525	0.933806	FALSE	FALSE	FALSE	NFKB2.RELB repressed	FALSE
ENSG00000160593	AMICA1	adhesion molecule, interacts with CXADR antigen 1	6.02821	6.29502	-0.266808	0.0103898	0.195014	FALSE	FALSE	FALSE	NFKB1.RELA activated		6.41493	6.39966	0.015269	0.832435	0.921692	FALSE	FALSE	FALSE	NFKB2.RELB repressed	FALSE
ENSG00000181754	AMIGO1	adhesion molecule with Ig-like domain 1	7.76244	7.713	0.0494394	0.450245	0.845678	FALSE	FALSE	FALSE	NFKB1.RELA repressed		8.20227	8.15416	0.0481123	0.483029	0.722323	FALSE	FALSE	FALSE	NFKB2.RELB repressed	FALSE
ENSG00000176020	AMIGO3	adhesion molecule with Ig-like domain 3	8.5201	8.5811	-0.0609954	0.18079	0.651253	FALSE	FALSE	FALSE	NFKB1.RELA activated		8.61596	8.49465	0.12131	0.00265143	0.0427502	FALSE	FALSE	FALSE	NFKB2.RELB repressed	FALSE
ENSG00000101935	AMMECR1	Alport syndrome, mental retardation, midface hypoplasia and elliptocytosis chromosomal region gene 1	9.53866	9.52837	0.0102841	0.783942	0.956323	TRUE	FALSE	FALSE	NFKB1.RELA repressed		9.49905	9.5911	-0.0920489	0.0593503	0.27231	TRUE	FALSE	FALSE	NFKB2.RELB activated	FALSE
ENSG00000144233	AMMECR1L	AMMECR1-like	9.31293	9.36424	-0.0513098	0.186491	0.657167	FALSE	FALSE	FALSE	NFKB1.RELA activated		9.34841	9.44132	-0.0929167	0.204527	0.496722	TRUE	FALSE	FALSE	NFKB2.RELB activated	FALSE
ENSG00000166126	AMN	amnion associated transmembrane protein	8.0375	7.98271	0.0547838	0.173365	0.640823	TRUE	FALSE	FALSE	NFKB1.RELA repressed		8.78472	8.67412	0.110607	0.0989543	0.355233	TRUE	FALSE	FALSE	NFKB2.RELB repressed	FALSE
ENSG00000151743	AMN1	antagonist of mitotic exit network 1 homolog (S. cerevisiae)	6.53962	6.66553	-0.125908	0.217214	0.691558	TRUE	FALSE	FALSE	NFKB1.RELA activated		7.15876	7.25752	-0.098761	0.304604	0.589753	TRUE	FALSE	FALSE	NFKB2.RELB activated	FALSE
ENSG00000126016	AMOT	angiomotin	10.5858	10.5407	0.0451222	0.0892478	0.501908	TRUE	FALSE	FALSE	NFKB1.RELA repressed		10.6396	10.2938	0.345777	5.25282e-07	0.000230336	TRUE	TRUE	TRUE	NFKB2.RELB repressed	FALSE
ENSG00000166025	AMOTL1	angiomotin like 1	7.9694	7.99251	-0.0231104	0.584382	0.899053	FALSE	FALSE	FALSE	NFKB1.RELA activated		7.96829	8.05243	-0.0841418	0.0657577	0.286968	TRUE	FALSE	FALSE	NFKB2.RELB activated	FALSE
ENSG00000114019	AMOTL2	angiomotin like 2	6.63201	6.60481	0.0272003	0.642521	0.918136	FALSE	FALSE	FALSE	NFKB1.RELA repressed		7.10356	7.0416	0.0619625	0.308447	0.593143	FALSE	FALSE	FALSE	NFKB2.RELB repressed	FALSE
ENSG00000116337	AMPD2	adenosine monophosphate deaminase 2	9.40372	9.46818	-0.0644681	0.0990199	0.520423	TRUE	FALSE	FALSE	NFKB1.RELA activated		9.22608	9.47655	-0.250468	0.00751022	0.0806708	TRUE	FALSE	FALSE	NFKB2.RELB activated	FALSE
ENSG00000133805	AMPD3	adenosine monophosphate deaminase 3	7.70537	7.7057	-0.000329794	0.993532	0.998353	TRUE	FALSE	FALSE	NFKB1.RELA activated		7.93022	7.75636	0.173855	0.0252055	0.167418	FALSE	FALSE	FALSE	NFKB2.RELB repressed	FALSE
ENSG00000078053	AMPH	amphiphysin	NA	NA	NA	NA	NA	FALSE	NA	NA	NA		NA	NA	NA	NA	NA	FALSE	NA	NA	NA	FALSE
ENSG00000145020	AMT	aminomethyltransferase	6.81964	6.86846	-0.0488172	0.323763	0.776015	TRUE	FALSE	FALSE	NFKB1.RELA activated		6.9774	7.05159	-0.0741841	0.0873696	0.332113	TRUE	FALSE	FALSE	NFKB2.RELB activated	FALSE
ENSG00000174945	AMZ1	archaelysin family metallopeptidase 1	7.44393	7.36251	0.0814238	0.364693	0.800383	TRUE	FALSE	FALSE	NFKB1.RELA repressed		8.09609	8.01094	0.0851514	0.324045	0.605563	TRUE	FALSE	FALSE	NFKB2.RELB repressed	FALSE
ENSG00000196704	AMZ2	archaelysin family metallopeptidase 2	10.4925	10.4538	0.0386676	0.0513089	0.410043	TRUE	FALSE	FALSE	NFKB1.RELA repressed		10.7028	10.7395	-0.0366323	0.47811	0.719125	TRUE	FALSE	FALSE	NFKB2.RELB activated	FALSE
ENSG00000153107	ANAPC1	anaphase promoting complex subunit 1	9.01171	9.11624	-0.104532	0.155016	0.615506	TRUE	FALSE	FALSE	NFKB1.RELA activated		9.54484	9.61457	-0.0697306	0.0940706	0.346171	TRUE	FALSE	FALSE	NFKB2.RELB activated	FALSE
ENSG00000164162	ANAPC10P	anaphase promoting complex subunit 10	7.50867	7.47458	0.0340941	0.632428	0.914981	FALSE	FALSE	FALSE	NFKB1.RELA repressed		7.90458	7.98625	-0.0816755	0.45579	0.703085	FALSE	FALSE	FALSE	NFKB2.RELB activated	FALSE
ENSG00000141552	ANAPC11	anaphase promoting complex subunit 11	7.93557	8.04707	-0.111501	0.0431098	0.38013	FALSE	FALSE	FALSE	NFKB1.RELA activated		8.53251	8.48792	0.0445982	0.337996	0.616023	FALSE	FALSE	FALSE	NFKB2.RELB repressed	FALSE
ENSG00000176248	ANAPC2	anaphase promoting complex subunit 2	8.16716	8.14223	0.0249252	0.745607	0.947808	FALSE	FALSE	FALSE	NFKB1.RELA repressed		8.50445	8.36438	0.140066	0.00278659	0.0440368	FALSE	TRUE	FALSE	NFKB2.RELB repressed	FALSE
ENSG00000053900	ANAPC4	anaphase promoting complex subunit 4	9.42005	9.40317	0.0168813	0.733175	0.944475	TRUE	FALSE	FALSE	NFKB1.RELA repressed		9.49253	9.46064	0.0318871	0.796228	0.902269	TRUE	FALSE	FALSE	NFKB2.RELB repressed	FALSE
ENSG00000089053	ANAPC5	anaphase promoting complex subunit 5	11.0123	10.9854	0.0269517	0.0379502	0.359951	FALSE	FALSE	FALSE	NFKB1.RELA repressed		10.5515	10.5343	0.0171708	0.592979	0.791972	FALSE	FALSE	FALSE	NFKB2.RELB repressed	FALSE
ENSG00000196510	ANAPC7	anaphase promoting complex subunit 7	10.1767	10.1471	0.0296068	0.617208	0.911026	FALSE	FALSE	FALSE	NFKB1.RELA repressed		9.89181	9.84903	0.0427805	0.15975	0.448221	FALSE	FALSE	FALSE	NFKB2.RELB repressed	FALSE
ENSG00000214274	ANG	angiogenin, ribonuclease, RNase A family, 5	8.14068	8.09877	0.0419164	0.539836	0.883333	TRUE	FALSE	FALSE	NFKB1.RELA repressed		8.29544	8.94563	-0.650187	0.000385603	0.0132581	FALSE	TRUE	FALSE	NFKB2.RELB activated	FALSE
ENSG00000013523	ANGEL1	angel homolog 1 (Drosophila)	9.09659	9.14729	-0.0507067	0.365117	0.800546	FALSE	FALSE	FALSE	NFKB1.RELA activated		9.03223	8.95601	0.0762171	0.0362589	0.208037	FALSE	FALSE	FALSE	NFKB2.RELB repressed	FALSE
ENSG00000174606	ANGEL2	angel homolog 2 (Drosophila)	8.6721	8.61592	0.0561822	0.307764	0.767451	TRUE	FALSE	FALSE	NFKB1.RELA repressed		8.66857	8.73331	-0.0647307	0.522085	0.747858	FALSE	FALSE	FALSE	NFKB2.RELB activated	FALSE
ENSG00000091879	ANGPT2	NA	NA	NA	NA	NA	NA	FALSE	NA	NA	NA		NA	NA	NA	NA	NA	FALSE	NA	NA	NA	FALSE
ENSG00000101280	ANGPT4	angiopoietin 4	6.05595	6.01313	0.0428144	0.59739	0.90404	FALSE	FALSE	FALSE	NFKB1.RELA repressed		6.7207	6.67393	0.0467697	0.550243	0.766277	FALSE	FALSE	FALSE	NFKB2.RELB repressed	FALSE
ENSG00000136859	ANGPTL2	angiopoietin-like 2	NA	NA	NA	NA	NA	FALSE	NA	NA	NA		6.63418	6.60579	0.0283906	0.677546	0.841782	FALSE	FALSE	FALSE	NFKB2.RELB repressed	FALSE
ENSG00000167772	ANGPTL4	angiopoietin-like 4	6.81417	6.80937	0.00479902	0.894115	0.982175	TRUE	FALSE	FALSE	NFKB1.RELA repressed		7.46273	7.55132	-0.088586	0.0387463	0.214838	TRUE	FALSE	FALSE	NFKB2.RELB activated	FALSE
ENSG00000130812	ANGPTL6	angiopoietin-like 6	8.18631	8.24802	-0.0617102	0.196612	0.670686	FALSE	FALSE	FALSE	NFKB1.RELA activated		8.55743	8.6078	-0.0503685	0.116726	0.386843	FALSE	FALSE	FALSE	NFKB2.RELB activated	FALSE
ENSG00000171819	ANGPTL7	NA	NA	NA	NA	NA	NA	NA	NA	NA	NA		6.06206	5.96869	0.0933697	0.239817	0.532758	FALSE	FALSE	FALSE	NFKB2.RELB repressed	FALSE
ENSG00000029534	ANK1	ankyrin 1, erythrocytic	6.78084	6.78665	-0.00580909	0.88292	0.981272	TRUE	FALSE	FALSE	NFKB1.RELA activated		7.29829	7.26047	0.0378121	0.497693	0.731541	TRUE	FALSE	FALSE	NFKB2.RELB repressed	FALSE
ENSG00000145362	ANK2	ankyrin 2, neuronal	9.90653	9.82182	0.084711	0.0206431	0.272679	TRUE	FALSE	FALSE	NFKB1.RELA repressed		10.2581	10.0008	0.257351	0.00419521	0.0567279	TRUE	FALSE	FALSE	NFKB2.RELB repressed	FALSE
ENSG00000151150	ANK3	ankyrin 3, node of Ranvier (ankyrin G)	8.02881	8.19186	-0.163054	0.0156484	0.240762	TRUE	FALSE	FALSE	NFKB1.RELA activated		8.33986	8.44738	-0.107518	0.208825	0.501318	TRUE	FALSE	FALSE	NFKB2.RELB activated	FALSE
ENSG00000151687	ANKAR	ankyrin and armadillo repeat containing	6.57867	6.57633	0.00234681	0.982385	0.9972	FALSE	FALSE	FALSE	NFKB1.RELA repressed		6.90765	6.91191	-0.00426354	0.962384	0.983368	FALSE	FALSE	FALSE	NFKB2.RELB activated	FALSE
ENSG00000166839	ANKDD1A	ankyrin repeat and death domain containing 1A	7.20615	7.21483	-0.00868376	0.869029	0.978365	TRUE	FALSE	FALSE	NFKB1.RELA activated		7.70848	7.6454	0.0630726	0.184081	0.474743	TRUE	FALSE	FALSE	NFKB2.RELB repressed	FALSE
ENSG00000153930	ANKFN1	ankyrin-repeat and fibronectin type III domain containing 1	NA	NA	NA	NA	NA	FALSE	NA	NA	NA		6.53963	6.51489	0.0247356	0.544301	0.761725	FALSE	FALSE	FALSE	NFKB2.RELB repressed	FALSE
ENSG00000185722	ANKFY1	ankyrin repeat and FYVE domain containing 1	8.39787	8.30695	0.09092	0.0296492	0.318899	FALSE	FALSE	FALSE	NFKB1.RELA repressed		8.45885	8.462	-0.00314981	0.952332	0.977739	FALSE	FALSE	FALSE	NFKB2.RELB activated	FALSE
ENSG00000154122	ANKH	ankylosis, progressive homolog (mouse)	7.88798	7.82447	0.0635066	0.117095	0.555771	FALSE	FALSE	FALSE	NFKB1.RELA repressed		9.04935	8.90872	0.140626	0.0159587	0.126863	FALSE	FALSE	FALSE	NFKB2.RELB repressed	FALSE
ENSG00000131503	ANKHD1	ANKHD1-EIF4EBP3 readthrough	10.1626	10.1615	0.00103062	0.962102	0.992671	FALSE	FALSE	FALSE	NFKB1.RELA repressed		10.1918	10.2572	-0.0653758	0.00888021	0.0890414	FALSE	FALSE	FALSE	NFKB2.RELB activated	FALSE
ENSG00000001629	ANKIB1	ankyrin repeat and IBR domain containing 1	10.8951	10.805	0.0900636	0.0318469	0.329675	FALSE	FALSE	FALSE	NFKB1.RELA repressed		10.765	10.7679	-0.00287371	0.937202	0.971596	FALSE	FALSE	FALSE	NFKB2.RELB activated	FALSE
ENSG00000170209	ANKK1	ankyrin repeat and kinase domain containing 1	6.41774	6.41301	0.00472577	0.936161	0.987801	TRUE	FALSE	FALSE	NFKB1.RELA repressed		7.3596	7.30551	0.0540962	0.300983	0.587096	TRUE	FALSE	FALSE	NFKB2.RELB repressed	FALSE
ENSG00000160117	ANKLE1	ankyrin repeat and LEM domain containing 1	8.75147	8.79627	-0.044802	0.23224	0.705492	FALSE	FALSE	FALSE	NFKB1.RELA activated		8.61601	8.57781	0.0381946	0.562568	0.774308	FALSE	FALSE	FALSE	NFKB2.RELB repressed	FALSE
ENSG00000176915	ANKLE2	ankyrin repeat and LEM domain containing 2	8.98049	9.08738	-0.106893	0.00213243	0.0894279	FALSE	FALSE	FALSE	NFKB1.RELA activated		9.3886	9.4895	-0.100902	0.00613715	0.0711538	FALSE	FALSE	FALSE	NFKB2.RELB activated	FALSE
ENSG00000144504	ANKMY1	ankyrin repeat and MYND domain containing 1	7.5377	7.58806	-0.0503643	0.189162	0.660656	TRUE	FALSE	FALSE	NFKB1.RELA activated		7.79961	7.77774	0.0218691	0.25906	0.551732	TRUE	FALSE	FALSE	NFKB2.RELB repressed	FALSE
ENSG00000106524	ANKMY2	ankyrin repeat and MYND domain containing 2	9.09531	9.0061	0.0892118	0.159898	0.622407	FALSE	FALSE	FALSE	NFKB1.RELA repressed		9.0709	9.16715	-0.0962531	0.299015	0.585068	FALSE	FALSE	FALSE	NFKB2.RELB activated	FALSE
ENSG00000164331	ANKRA2	ankyrin repeat, family A (RFXANK-like), 2	6.3886	6.36453	0.0240758	0.840758	0.972674	FALSE	FALSE	FALSE	NFKB1.RELA repressed		6.72051	6.95002	-0.229507	0.162042	0.450446	FALSE	FALSE	FALSE	NFKB2.RELB activated	FALSE
ENSG00000088448	ANKRD10	ankyrin repeat domain 10	8.67226	8.7041	-0.0318378	0.400236	0.817998	TRUE	FALSE	FALSE	NFKB1.RELA activated		9.00984	9.23156	-0.221721	0.006627	0.0740367	TRUE	FALSE	FALSE	NFKB2.RELB activated	FALSE
ENSG00000167522	ANKRD11	ankyrin repeat domain 11	7.88098	8.0491	-0.168121	0.0800651	0.482957	TRUE	FALSE	FALSE	NFKB1.RELA activated		9.09729	9.16389	-0.0665948	0.130142	0.407	TRUE	FALSE	FALSE	NFKB2.RELB activated	FALSE
ENSG00000101745	ANKRD12	ankyrin repeat domain 12	8.76837	8.81052	-0.0421469	0.499236	0.866706	TRUE	FALSE	FALSE	NFKB1.RELA activated		9.17522	9.42831	-0.253092	0.0113805	0.104159	FALSE	FALSE	FALSE	NFKB2.RELB activated	FALSE
ENSG00000076513	ANKRD13A	ankyrin repeat domain 13A	10.2919	10.2716	0.0203399	0.461033	0.850821	FALSE	FALSE	FALSE	NFKB1.RELA repressed		10.0243	10.2173	-0.193001	0.00284086	0.0443767	FALSE	TRUE	FALSE	NFKB2.RELB activated	FALSE
ENSG00000198720	ANKRD13B	ankyrin repeat domain 13B	9.27624	9.33182	-0.0555817	0.0216496	0.278305	FALSE	FALSE	FALSE	NFKB1.RELA activated		9.61166	9.47801	0.133656	0.0278544	0.177614	FALSE	FALSE	FALSE	NFKB2.RELB repressed	FALSE
ENSG00000118454	ANKRD13C	ankyrin repeat domain 13C	9.22237	9.18308	0.0392819	0.357242	0.796879	FALSE	FALSE	FALSE	NFKB1.RELA repressed		9.23349	9.14037	0.0931227	0.117047	0.387411	FALSE	FALSE	FALSE	NFKB2.RELB repressed	FALSE
ENSG00000172932	ANKRD13D	ankyrin repeat domain 13 family, member D	8.07853	8.10016	-0.0216286	0.617165	0.911026	FALSE	FALSE	FALSE	NFKB1.RELA activated		8.05068	8.04149	0.00918802	0.730027	0.868997	FALSE	FALSE	FALSE	NFKB2.RELB repressed	FALSE
ENSG00000134461	ANKRD16	ankyrin repeat domain 16	6.95918	7.00444	-0.0452581	0.322372	0.775374	TRUE	FALSE	FALSE	NFKB1.RELA activated		7.18997	7.34646	-0.15649	0.0927184	0.343771	TRUE	FALSE	FALSE	NFKB2.RELB activated	FALSE
ENSG00000132466	ANKRD17	ankyrin repeat domain 17	10.6785	10.6596	0.0188691	0.237549	0.710902	FALSE	FALSE	FALSE	NFKB1.RELA repressed		10.6783	10.6576	0.0207085	0.472408	0.715104	FALSE	FALSE	FALSE	NFKB2.RELB repressed	FALSE
ENSG00000180071	ANKRD18A	NA	NA	NA	NA	NA	NA	FALSE	NA	NA	NA		NA	NA	NA	NA	NA	FALSE	NA	NA	NA	FALSE
ENSG00000165887	ANKRD2	ankyrin repeat domain 2 (stretch responsive muscle)	7.01724	7.0255	-0.00825205	0.895338	0.982466	FALSE	FALSE	FALSE	NFKB1.RELA activated		7.65442	7.68089	-0.0264648	0.743353	0.876341	FALSE	FALSE	FALSE	NFKB2.RELB activated	FALSE
ENSG00000132498	ANKRD20A1	ankyrin repeat domain 20 family, member A3	7.49107	7.52578	-0.0347146	0.593549	0.902905	FALSE	FALSE	FALSE	NFKB1.RELA activated		7.67634	7.80002	-0.123685	0.156098	0.443752	FALSE	FALSE	FALSE	NFKB2.RELB activated	FALSE
ENSG00000183148	ANKRD20A2	ankyrin repeat domain 20 family, member A2	7.20837	7.21738	-0.00901302	0.886474	0.981455	FALSE	FALSE	FALSE	NFKB1.RELA activated		7.4946	7.58929	-0.0946988	0.311933	0.595587	FALSE	FALSE	FALSE	NFKB2.RELB activated	FALSE
ENSG00000196774	ANKRD20A3	ankyrin repeat domain 20 family, member A1	7.43881	7.47607	-0.0372616	0.574897	0.894987	FALSE	FALSE	FALSE	NFKB1.RELA activated		7.6763	7.79504	-0.118747	0.165433	0.454038	FALSE	FALSE	FALSE	NFKB2.RELB activated	FALSE
ENSG00000186481	ANKRD20A5	ankyrin repeat domain 20 family, member A5, pseudogene	7.58937	7.60162	-0.0122406	0.910973	0.98409	FALSE	FALSE	FALSE	NFKB1.RELA activated		8.2693	8.64683	-0.377535	0.150487	0.437115	FALSE	FALSE	FALSE	NFKB2.RELB activated	FALSE
ENSG00000166351	ANKRD21	POTE ankyrin domain family, member C	6.03112	6.04152	-0.0104051	0.809948	0.962625	FALSE	FALSE	FALSE	NFKB1.RELA activated		6.55653	6.45478	0.101749	0.0762377	0.310298	FALSE	FALSE	FALSE	NFKB2.RELB repressed	FALSE
ENSG00000163126	ANKRD23	ankyrin repeat domain 23	7.48312	7.45672	0.026402	0.501377	0.867024	FALSE	FALSE	FALSE	NFKB1.RELA repressed		7.92083	7.85874	0.0620914	0.227103	0.520629	FALSE	FALSE	FALSE	NFKB2.RELB repressed	FALSE
ENSG00000089847	ANKRD24	ankyrin repeat domain 24	7.26283	7.19639	0.0664349	0.235222	0.708611	TRUE	FALSE	FALSE	NFKB1.RELA repressed		7.74278	7.70106	0.0417187	0.312782	0.596296	FALSE	FALSE	FALSE	NFKB2.RELB repressed	FALSE
ENSG00000107890	ANKRD26	ankyrin repeat domain 26	7.49915	7.56088	-0.061736	0.321178	0.774606	FALSE	FALSE	FALSE	NFKB1.RELA activated		7.47965	7.58644	-0.106793	0.462272	0.708107	TRUE	FALSE	FALSE	NFKB2.RELB activated	FALSE
ENSG00000105186	ANKRD27	ankyrin repeat domain 27 (VPS9 domain)	10.0335	10.0875	-0.0540178	0.275881	0.741931	FALSE	FALSE	FALSE	NFKB1.RELA activated		10.3374	10.4134	-0.076024	0.146165	0.430778	FALSE	FALSE	FALSE	NFKB2.RELB activated	FALSE
ENSG00000206560	ANKRD28	ankyrin repeat domain 28	8.72727	8.73894	-0.0116674	0.802086	0.960853	TRUE	FALSE	FALSE	NFKB1.RELA activated		9.05969	9.131	-0.0713046	0.203141	0.495169	TRUE	FALSE	FALSE	NFKB2.RELB activated	FALSE
ENSG00000154065	ANKRD29	ankyrin repeat domain 29	NA	NA	NA	NA	NA	FALSE	NA	NA	NA		6.18047	6.15019	0.0302836	0.597241	0.794254	TRUE	FALSE	FALSE	NFKB2.RELB repressed	FALSE
ENSG00000145700	ANKRD31	ankyrin repeat domain 31	6.12793	6.03565	0.0922851	0.501557	0.867024	FALSE	FALSE	FALSE	NFKB1.RELA repressed		6.34721	6.31983	0.0273788	0.674574	0.839704	TRUE	FALSE	FALSE	NFKB2.RELB repressed	FALSE
ENSG00000133302	ANKRD32	ankyrin repeat domain 32	7.48779	7.42463	0.0631604	0.50493	0.868723	FALSE	FALSE	FALSE	NFKB1.RELA repressed		5.98563	5.85319	0.132446	0.507538	0.737985	FALSE	FALSE	FALSE	NFKB2.RELB repressed	FALSE
ENSG00000167612	ANKRD33	ankyrin repeat domain 33	6.19238	6.19594	-0.00356894	0.960305	0.992445	FALSE	FALSE	FALSE	NFKB1.RELA activated		6.89226	6.80214	0.0901239	0.273864	0.563233	FALSE	FALSE	FALSE	NFKB2.RELB repressed	FALSE
ENSG00000164236	ANKRD33B	ankyrin repeat domain 33B	8.21944	8.3448	-0.125358	0.0162456	0.244811	TRUE	FALSE	FALSE	NFKB1.RELA activated		8.79446	8.84013	-0.045668	0.531524	0.753759	TRUE	FALSE	FALSE	NFKB2.RELB activated	FALSE
ENSG00000181039	ANKRD34A	ankyrin repeat domain 34A	7.12072	7.19183	-0.0711081	0.0658184	0.450458	FALSE	FALSE	FALSE	NFKB1.RELA activated		7.36754	7.40539	-0.0378561	0.185708	0.476415	FALSE	FALSE	FALSE	NFKB2.RELB activated	FALSE
ENSG00000198483	ANKRD35	ankyrin repeat domain 35	NA	NA	NA	NA	NA	FALSE	NA	NA	NA		6.41515	6.2834	0.131751	0.0771435	0.312408	FALSE	FALSE	FALSE	NFKB2.RELB repressed	FALSE
ENSG00000186352	ANKRD37	ankyrin repeat domain 37	8.35536	8.37741	-0.0220511	0.799945	0.960183	FALSE	FALSE	FALSE	NFKB1.RELA activated		8.69017	9.04744	-0.357267	0.0823063	0.322544	FALSE	FALSE	FALSE	NFKB2.RELB activated	FALSE
ENSG00000213337	ANKRD39	ankyrin repeat domain 39	9.96759	9.9452	0.0223975	0.309521	0.768735	FALSE	FALSE	FALSE	NFKB1.RELA repressed		10.068	9.91807	0.14993	0.00609723	0.0708248	FALSE	FALSE	FALSE	NFKB2.RELB repressed	FALSE
ENSG00000154945	ANKRD40	ankyrin repeat domain 40	10.2255	10.2225	0.00301136	0.936794	0.987961	FALSE	FALSE	FALSE	NFKB1.RELA repressed		10.2786	10.3296	-0.0509924	0.0633573	0.281383	FALSE	FALSE	FALSE	NFKB2.RELB activated	FALSE
ENSG00000137494	ANKRD42	ankyrin repeat domain 42	7.96551	7.92747	0.0380476	0.179108	0.648745	FALSE	FALSE	FALSE	NFKB1.RELA repressed		8.05419	8.0302	0.0239949	0.66301	0.832696	FALSE	FALSE	FALSE	NFKB2.RELB repressed	FALSE
ENSG00000198944	ANKRD43	sosondowah ankyrin repeat domain family member A	7.96912	7.92788	0.0412416	0.5562	0.888153	FALSE	FALSE	FALSE	NFKB1.RELA repressed		8.50574	8.41576	0.0899821	0.151873	0.438646	FALSE	FALSE	FALSE	NFKB2.RELB repressed	FALSE
ENSG00000065413	ANKRD44	ankyrin repeat domain 44	8.05215	7.95104	0.101103	0.114541	0.551167	TRUE	FALSE	FALSE	NFKB1.RELA repressed		8.07523	7.77719	0.298041	5.94974e-05	0.00440066	TRUE	TRUE	TRUE	NFKB2.RELB repressed	FALSE
ENSG00000186106	ANKRD46	ankyrin repeat domain 46	8.2317	8.27068	-0.0389787	0.296972	0.7572	TRUE	FALSE	FALSE	NFKB1.RELA activated		8.82823	8.82909	-0.000857728	0.987335	0.995051	TRUE	FALSE	FALSE	NFKB2.RELB activated	FALSE
ENSG00000168876	ANKRD49	ankyrin repeat domain 49	8.05628	8.10173	-0.0454529	0.475546	0.855179	FALSE	FALSE	FALSE	NFKB1.RELA activated		7.83257	8.12155	-0.288977	0.0731071	0.304041	FALSE	FALSE	FALSE	NFKB2.RELB activated	FALSE
ENSG00000132623	ANKRD5	ankyrin repeat and EF-hand domain containing 1	8.90758	8.8886	0.0189853	0.735569	0.944867	TRUE	FALSE	FALSE	NFKB1.RELA repressed		9.52231	9.34281	0.179496	0.0588476	0.271074	TRUE	FALSE	FALSE	NFKB2.RELB repressed	FALSE
ENSG00000151458	ANKRD50	ankyrin repeat domain 50	8.08529	8.03278	0.0525058	0.309284	0.768514	FALSE	FALSE	FALSE	NFKB1.RELA repressed		8.12322	8.03269	0.0905329	0.406682	0.668479	FALSE	FALSE	FALSE	NFKB2.RELB repressed	FALSE
ENSG00000139645	ANKRD52	ankyrin repeat domain 52	9.71622	9.67291	0.0433068	0.425817	0.832652	FALSE	FALSE	FALSE	NFKB1.RELA repressed		9.67072	9.46545	0.20527	0.000164509	0.00790545	FALSE	TRUE	FALSE	NFKB2.RELB repressed	FALSE
ENSG00000144031	ANKRD53	ankyrin repeat domain 53	6.79825	6.77516	0.0230805	0.762589	0.951143	FALSE	FALSE	FALSE	NFKB1.RELA repressed		7.42794	7.37774	0.0501957	0.482999	0.722322	FALSE	FALSE	FALSE	NFKB2.RELB repressed	FALSE
ENSG00000100124	ANKRD54	ankyrin repeat domain 54	8.50727	8.54312	-0.0358441	0.28683	0.750284	FALSE	FALSE	FALSE	NFKB1.RELA activated		8.56285	8.53945	0.0233994	0.460381	0.706621	FALSE	FALSE	FALSE	NFKB2.RELB repressed	FALSE
ENSG00000164512	ANKRD55	ankyrin repeat domain 55	7.54829	7.43412	0.114171	0.0130727	0.219376	FALSE	FALSE	FALSE	NFKB1.RELA repressed		7.72342	7.54036	0.18305	0.018908	0.140754	TRUE	FALSE	FALSE	NFKB2.RELB repressed	FALSE
ENSG00000186212	ANKRD56	sosondowah ankyrin repeat domain family member B	NA	NA	NA	NA	NA	FALSE	NA	NA	NA		6.13897	6.06291	0.0760663	0.402196	0.665378	TRUE	FALSE	FALSE	NFKB2.RELB repressed	FALSE
ENSG00000198142	ANKRD57	sosondowah ankyrin repeat domain family member C	NA	NA	NA	NA	NA	FALSE	NA	NA	NA		6.13947	6.0686	0.0708722	0.427494	0.683611	TRUE	FALSE	FALSE	NFKB2.RELB repressed	FALSE
ENSG00000187808	ANKRD58	sosondowah ankyrin repeat domain family member D	7.17936	7.09117	0.0881876	0.122001	0.564067	FALSE	FALSE	FALSE	NFKB1.RELA repressed		7.59958	7.50636	0.0932146	0.149927	0.43668	FALSE	FALSE	FALSE	NFKB2.RELB repressed	FALSE
ENSG00000135299	ANKRD6	ankyrin repeat domain 6	7.96517	7.8205	0.144668	0.0220259	0.279542	FALSE	FALSE	FALSE	NFKB1.RELA repressed		8.49029	7.90322	0.587064	1.06759e-06	0.000343464	FALSE	TRUE	FALSE	NFKB2.RELB repressed	FALSE
ENSG00000106013	ANKRD7	ankyrin repeat domain 7	6.19043	5.86648	0.323954	0.0071262	0.164463	TRUE	FALSE	FALSE	NFKB1.RELA repressed		6.59546	6.24195	0.353504	0.0321297	0.193662	FALSE	FALSE	FALSE	NFKB2.RELB repressed	FALSE
ENSG00000156381	ANKRD9	ankyrin repeat domain 9	6.9666	6.94711	0.0194992	0.744451	0.947608	TRUE	FALSE	FALSE	NFKB1.RELA repressed		7.51168	7.44725	0.0644365	0.403475	0.666354	TRUE	FALSE	FALSE	NFKB2.RELB repressed	FALSE
ENSG00000064999	ANKS1A	ankyrin repeat and sterile alpha motif domain containing 1A	10.548	10.5584	-0.0104364	0.769666	0.953676	TRUE	FALSE	FALSE	NFKB1.RELA activated		10.7057	10.5909	0.114784	0.0183144	0.137785	TRUE	FALSE	FALSE	NFKB2.RELB repressed	FALSE
ENSG00000185046	ANKS1B	ankyrin repeat and sterile alpha motif domain containing 1B	6.88593	6.88452	0.00141502	0.984256	0.997285	FALSE	FALSE	FALSE	NFKB1.RELA repressed		7.42341	7.44088	-0.0174689	0.774643	0.892681	TRUE	FALSE	FALSE	NFKB2.RELB activated	FALSE
ENSG00000168096	ANKS3	ankyrin repeat and sterile alpha motif domain containing 3	7.14146	7.2115	-0.0700472	0.0526548	0.413473	FALSE	FALSE	FALSE	NFKB1.RELA activated		7.72596	7.6465	0.0794641	0.0645289	0.283905	FALSE	FALSE	FALSE	NFKB2.RELB repressed	FALSE
ENSG00000175311	ANKS4B	ankyrin repeat and sterile alpha motif domain containing 4B	6.1205	6.12382	-0.00332432	0.9739	0.995112	FALSE	FALSE	FALSE	NFKB1.RELA activated		6.50628	6.52328	-0.0170042	0.84539	0.928666	FALSE	FALSE	FALSE	NFKB2.RELB activated	FALSE
ENSG00000165138	ANKS6	ankyrin repeat and sterile alpha motif domain containing 6	8.4561	8.49537	-0.0392722	0.430131	0.834608	FALSE	FALSE	FALSE	NFKB1.RELA activated		8.43867	8.38457	0.0540918	0.0929553	0.344293	FALSE	FALSE	FALSE	NFKB2.RELB repressed	FALSE
ENSG00000163516	ANKZF1	ankyrin repeat and zinc finger domain containing 1	7.88911	7.99769	-0.108579	0.21356	0.689033	FALSE	FALSE	FALSE	NFKB1.RELA activated		8.24233	8.6225	-0.380168	0.0430328	0.228035	FALSE	FALSE	FALSE	NFKB2.RELB activated	FALSE
ENSG00000011426	ANLN	anillin, actin binding protein	10.074	9.98253	0.0914773	0.0771431	0.476931	TRUE	FALSE	FALSE	NFKB1.RELA repressed		10.1183	10.038	0.0803119	0.318458	0.600886	TRUE	FALSE	FALSE	NFKB2.RELB repressed	FALSE
ENSG00000131620	ANO1	anoctamin 1, calcium activated chloride channel	NA	NA	NA	NA	NA	FALSE	NA	NA	NA		6.30741	6.31296	-0.00554576	0.902285	0.956836	TRUE	FALSE	FALSE	NFKB2.RELB activated	FALSE
ENSG00000160746	ANO10	anoctamin 10	8.81176	8.84029	-0.0285284	0.627843	0.9135	FALSE	FALSE	FALSE	NFKB1.RELA activated		8.7769	8.81391	-0.0370057	0.483558	0.722673	TRUE	FALSE	FALSE	NFKB2.RELB activated	FALSE
ENSG00000047617	ANO2	anoctamin 2	NA	NA	NA	NA	NA	FALSE	NA	NA	NA		NA	NA	NA	NA	NA	FALSE	NA	NA	NA	FALSE
ENSG00000134343	ANO3	anoctamin 3	6.00174	5.94239	0.0593576	0.480562	0.857279	TRUE	FALSE	FALSE	NFKB1.RELA repressed		6.25719	6.24604	0.0111501	0.845502	0.928718	TRUE	FALSE	FALSE	NFKB2.RELB repressed	FALSE
ENSG00000177119	ANO6	anoctamin 6	10.2355	10.3208	-0.0852491	0.0809086	0.484308	FALSE	FALSE	FALSE	NFKB1.RELA activated		9.8824	10.1275	-0.245123	0.00154606	0.0307658	TRUE	TRUE	TRUE	NFKB2.RELB activated	FALSE
ENSG00000146205	ANO7	anoctamin 7	7.1884	7.19032	-0.00192716	0.963661	0.993136	FALSE	FALSE	FALSE	NFKB1.RELA activated		7.82003	7.82258	-0.00255226	0.952001	0.977588	FALSE	FALSE	FALSE	NFKB2.RELB activated	FALSE
ENSG00000074855	ANO8	anoctamin 8	7.63318	7.5497	0.0834801	0.0281807	0.312099	FALSE	FALSE	FALSE	NFKB1.RELA repressed		8.07368	8.02731	0.0463705	0.251313	0.54472	FALSE	FALSE	FALSE	NFKB2.RELB repressed	FALSE
ENSG00000185101	ANO9	anoctamin 9	8.26447	8.2866	-0.022129	0.715048	0.939933	FALSE	FALSE	FALSE	NFKB1.RELA activated		8.59077	8.60602	-0.0152485	0.741803	0.875559	FALSE	FALSE	FALSE	NFKB2.RELB activated	FALSE
ENSG00000140350	ANP32A	acidic (leucine-rich) nuclear phosphoprotein 32 family, member A	11.0256	11.0063	0.0193118	0.624199	0.912569	TRUE	FALSE	FALSE	NFKB1.RELA repressed		11.1789	11.1177	0.061286	0.126483	0.401719	TRUE	FALSE	FALSE	NFKB2.RELB repressed	FALSE
ENSG00000136938	ANP32B	acidic (leucine-rich) nuclear phosphoprotein 32 family, member B	10.455	10.408	0.0469552	0.427294	0.833651	TRUE	FALSE	FALSE	NFKB1.RELA repressed		10.7891	10.783	0.00605207	0.883053	0.947366	FALSE	FALSE	FALSE	NFKB2.RELB repressed	FALSE
ENSG00000139223	ANP32D	acidic (leucine-rich) nuclear phosphoprotein 32 family, member D	NA	NA	NA	NA	NA	FALSE	NA	NA	NA		5.90676	5.98489	-0.0781231	0.404219	0.666769	FALSE	FALSE	FALSE	NFKB2.RELB activated	FALSE
ENSG00000143401	ANP32E	acidic (leucine-rich) nuclear phosphoprotein 32 family, member E	9.33859	9.37001	-0.0314232	0.646634	0.920187	TRUE	FALSE	FALSE	NFKB1.RELA activated		9.11063	9.31065	-0.200017	0.075383	0.308981	TRUE	FALSE	FALSE	NFKB2.RELB activated	FALSE
ENSG00000166825	ANPEP	alanyl (membrane) aminopeptidase	6.22519	6.15678	0.0684067	0.323206	0.775673	TRUE	FALSE	FALSE	NFKB1.RELA repressed		6.87689	6.83696	0.0399347	0.637336	0.817999	TRUE	FALSE	FALSE	NFKB2.RELB repressed	FALSE
ENSG00000169604	ANTXR1	anthrax toxin receptor 1	NA	NA	NA	NA	NA	FALSE	NA	NA	NA		NA	NA	NA	NA	NA	FALSE	NA	NA	NA	FALSE
ENSG00000163297	ANTXR2	anthrax toxin receptor 2	11.1032	10.8933	0.209837	0.00972496	0.189683	TRUE	FALSE	FALSE	NFKB1.RELA repressed		11.1396	10.5871	0.5525	2.7457e-05	0.00275197	TRUE	TRUE	TRUE	NFKB2.RELB repressed	FALSE
ENSG00000172671	ANUBL1	zinc finger, AN1-type domain 4	7.3089	7.2961	0.0127973	0.838491	0.971469	FALSE	FALSE	FALSE	NFKB1.RELA repressed		7.40527	7.47566	-0.0703948	0.32789	0.608551	FALSE	FALSE	FALSE	NFKB2.RELB activated	FALSE
ENSG00000135046	ANXA1	annexin A1	11.4664	11.2911	0.175382	0.000338619	0.0340428	TRUE	TRUE	TRUE	NFKB1.RELA repressed		12.0899	11.8123	0.277614	0.00284625	0.0444327	FALSE	TRUE	FALSE	NFKB2.RELB repressed	FALSE
ENSG00000122359	ANXA11	annexin A11	10.5314	10.4909	0.0404919	0.0243768	0.292631	TRUE	FALSE	FALSE	NFKB1.RELA repressed		10.2848	10.3721	-0.0872569	0.00776147	0.0823475	TRUE	FALSE	FALSE	NFKB2.RELB activated	FALSE
ENSG00000182718	ANXA2	annexin A2	10.6215	10.5016	0.119902	0.133268	0.5824	TRUE	FALSE	FALSE	NFKB1.RELA repressed		10.7228	10.7286	-0.00581156	0.91574	0.962764	TRUE	FALSE	FALSE	NFKB2.RELB activated	FALSE
ENSG00000196975	ANXA4	annexin A4	9.08318	9.21142	-0.128244	0.0138179	0.226152	TRUE	FALSE	FALSE	NFKB1.RELA activated		9.03402	9.31848	-0.284454	0.000312393	0.0116023	TRUE	TRUE	TRUE	NFKB2.RELB activated	FALSE
ENSG00000164111	ANXA5	annexin A5	11.9086	11.8883	0.0203157	0.320383	0.773752	TRUE	FALSE	FALSE	NFKB1.RELA repressed		11.8378	12.0093	-0.171479	0.000372034	0.0129584	TRUE	TRUE	TRUE	NFKB2.RELB activated	FALSE
ENSG00000197043	ANXA6	annexin A6	12.2952	12.2841	0.0111077	0.637101	0.917032	TRUE	FALSE	FALSE	NFKB1.RELA repressed		11.9502	12.1859	-0.23573	0.000173315	0.00818446	TRUE	TRUE	TRUE	NFKB2.RELB activated	FALSE
ENSG00000138279	ANXA7	annexin A7	9.86388	9.88661	-0.0227346	0.575878	0.895269	TRUE	FALSE	FALSE	NFKB1.RELA activated		10.068	10.1291	-0.0611713	0.189002	0.480226	TRUE	FALSE	FALSE	NFKB2.RELB activated	FALSE
ENSG00000165390	ANXA8	annexin A8	9.02952	9.084	-0.0544846	0.0702498	0.458686	FALSE	FALSE	FALSE	NFKB1.RELA activated		9.59957	9.37717	0.222402	0.00172905	0.0331966	FALSE	TRUE	FALSE	NFKB2.RELB repressed	FALSE
ENSG00000150165	ANXA8L1	annexin A8-like 1	10.0849	10.1538	-0.0688889	0.0569281	0.42523	FALSE	FALSE	FALSE	NFKB1.RELA activated		10.7033	10.4496	0.253728	0.00170247	0.0328663	FALSE	TRUE	FALSE	NFKB2.RELB repressed	FALSE
ENSG00000186807	ANXA8L2	annexin A8-like 2	9.02994	9.09068	-0.0607379	0.0547333	0.419616	FALSE	FALSE	FALSE	NFKB1.RELA activated		9.60305	9.38398	0.219066	0.00199767	0.0361228	FALSE	TRUE	FALSE	NFKB2.RELB repressed	FALSE
ENSG00000143412	ANXA9	annexin A9	7.29951	7.18167	0.117842	0.00471017	0.132954	FALSE	FALSE	FALSE	NFKB1.RELA repressed		7.71904	7.79047	-0.0714262	0.211738	0.504419	FALSE	FALSE	FALSE	NFKB2.RELB activated	FALSE
ENSG00000136250	AOAH	acyloxyacyl hydrolase (neutrophil)	10.9796	10.9303	0.0492444	0.14781	0.603225	TRUE	FALSE	FALSE	NFKB1.RELA repressed		10.8562	11.3259	-0.46964	0.0016308	0.0318078	TRUE	TRUE	TRUE	NFKB2.RELB activated	FALSE
ENSG00000131480	AOC2	amine oxidase, copper containing 2 (retina-specific)	7.47358	7.58812	-0.114539	0.0230302	0.286149	TRUE	FALSE	FALSE	NFKB1.RELA activated		7.65868	8.06727	-0.408587	0.000155153	0.00762338	TRUE	TRUE	TRUE	NFKB2.RELB activated	FALSE
ENSG00000131471	AOC3	amine oxidase, copper containing 3 (vascular adhesion protein 1)	7.07284	7.2495	-0.176665	0.0204601	0.271755	FALSE	FALSE	FALSE	NFKB1.RELA activated		7.57304	7.78219	-0.209144	0.00836563	0.0859165	FALSE	FALSE	FALSE	NFKB2.RELB activated	FALSE
ENSG00000165097	AOF1	lysine (K)-specific demethylase 1B	9.48133	9.57357	-0.0922442	0.00910251	0.18186	FALSE	FALSE	FALSE	NFKB1.RELA activated		9.42478	9.46823	-0.0434452	0.454376	0.702087	FALSE	FALSE	FALSE	NFKB2.RELB activated	FALSE
ENSG00000004487	AOF2	lysine (K)-specific demethylase 1A	10.5552	10.5258	0.0294434	0.335768	0.78279	FALSE	FALSE	FALSE	NFKB1.RELA repressed		10.3941	10.4818	-0.0876834	0.222254	0.516092	FALSE	FALSE	FALSE	NFKB2.RELB activated	FALSE
ENSG00000178803	AP000355.1	ADORA2A antisense RNA 1	6.62535	6.64878	-0.0234218	0.77365	0.955	TRUE	FALSE	FALSE	NFKB1.RELA activated		7.44505	7.30186	0.143188	0.213569	0.506363	TRUE	FALSE	FALSE	NFKB2.RELB repressed	FALSE
ENSG00000205673	AP000569.1	long intergenic non-protein coding RNA 650	6.23645	6.27153	-0.0350821	0.527265	0.877361	TRUE	FALSE	FALSE	NFKB1.RELA activated		6.823	6.8522	-0.0291967	0.699006	0.854224	TRUE	FALSE	FALSE	NFKB2.RELB activated	FALSE
ENSG00000214517	AP000577.5-1	protein phosphatase methylesterase 1	11.167	11.2192	-0.0522064	0.317217	0.772167	FALSE	FALSE	FALSE	NFKB1.RELA activated		10.3932	10.7668	-0.37365	9.6078e-05	0.00580423	TRUE	TRUE	TRUE	NFKB2.RELB activated	FALSE
ENSG00000134909	AP000751.4-1	Rho GTPase activating protein 32	9.85139	9.7117	0.139693	0.0083342	0.177042	TRUE	FALSE	FALSE	NFKB1.RELA repressed		9.59282	9.41466	0.178164	0.00299059	0.0456423	TRUE	TRUE	TRUE	NFKB2.RELB repressed	FALSE
ENSG00000165895	AP000872.5-2	Rho GTPase activating protein 42	7.40179	7.3164	0.0853866	0.207199	0.682638	FALSE	FALSE	FALSE	NFKB1.RELA repressed		7.8344	7.79729	0.0371061	0.569368	0.778153	FALSE	FALSE	FALSE	NFKB2.RELB repressed	FALSE
ENSG00000166250	AP000926.6-1	CXADR-like membrane protein	NA	NA	NA	NA	NA	FALSE	NA	NA	NA		6.27046	6.25987	0.010589	0.91498	0.962475	TRUE	FALSE	FALSE	NFKB2.RELB repressed	FALSE
ENSG00000205622	AP001042.1	FLJ45139 protein	NA	NA	NA	NA	NA	FALSE	NA	NA	NA		6.51488	6.44964	0.0652432	0.244915	0.537985	FALSE	FALSE	FALSE	NFKB2.RELB repressed	FALSE
ENSG00000215458	AP001053.1	uncharacterized LOC284837	7.46975	7.34259	0.127157	0.0252857	0.29797	FALSE	FALSE	FALSE	NFKB1.RELA repressed		7.87569	7.84714	0.0285497	0.48396	0.722992	TRUE	FALSE	FALSE	NFKB2.RELB repressed	FALSE
ENSG00000174684	AP001107.5-1	UDP-GlcNAc:betaGal beta-1,3-N-acetylglucosaminyltransferase 1	7.95642	7.92022	0.0361967	0.555206	0.887359	FALSE	FALSE	FALSE	NFKB1.RELA repressed		7.70245	7.70113	0.00131095	0.983069	0.992984	FALSE	FALSE	FALSE	NFKB2.RELB repressed	FALSE
ENSG00000175536	AP001372.4-2	lipoyl(octanoyl) transferase 2 (putative)	7.89464	7.75987	0.134768	0.0698381	0.457485	FALSE	FALSE	FALSE	NFKB1.RELA repressed		8.24877	8.38845	-0.139686	0.0107952	0.100679	FALSE	FALSE	FALSE	NFKB2.RELB activated	FALSE
ENSG00000173113	AP001453.6-2	tRNA methyltransferase 11-2 homolog (S. cerevisiae)	12.1024	12.0693	0.0331288	0.530372	0.879098	TRUE	FALSE	FALSE	NFKB1.RELA repressed		12.0889	11.9641	0.124825	0.0129969	0.112536	FALSE	FALSE	FALSE	NFKB2.RELB repressed	FALSE
ENSG00000177337	AP002478.3-2	DLGAP1 antisense RNA 1	NA	NA	NA	NA	NA	FALSE	NA	NA	NA		6.09315	6.05752	0.0356308	0.709793	0.859055	TRUE	FALSE	FALSE	NFKB2.RELB repressed	FALSE
ENSG00000149532	AP003108.3-2	cleavage and polyadenylation specific factor 7, 59kDa	9.62462	9.65584	-0.0312263	0.239408	0.711775	TRUE	FALSE	FALSE	NFKB1.RELA activated		9.67065	9.63783	0.0328216	0.329395	0.609667	FALSE	FALSE	FALSE	NFKB2.RELB repressed	FALSE
ENSG00000011347	AP003108.3-4	synaptotagmin VII	6.07483	6.11425	-0.0394234	0.293597	0.755332	FALSE	FALSE	FALSE	NFKB1.RELA activated		7.03875	7.03934	-0.000589351	0.991016	0.996567	FALSE	FALSE	FALSE	NFKB2.RELB activated	FALSE
ENSG00000104324	AP003117.2	carboxypeptidase Q	7.33935	7.34792	-0.00856816	0.882532	0.981272	FALSE	FALSE	FALSE	NFKB1.RELA activated		7.36412	7.38775	-0.023632	0.717994	0.862745	FALSE	FALSE	FALSE	NFKB2.RELB activated	FALSE
ENSG00000171084	AP003716.4-1	family with sequence similarity 86, member A pseudogene	8.085	8.10642	-0.0214166	0.544936	0.884815	FALSE	FALSE	FALSE	NFKB1.RELA activated		8.79855	8.67186	0.126684	0.078438	0.315152	FALSE	FALSE	FALSE	NFKB2.RELB repressed	FALSE
ENSG00000160584	AP006216.9	SIK family kinase 3	10.3119	10.2745	0.0374648	0.268894	0.737013	TRUE	FALSE	FALSE	NFKB1.RELA repressed		10.4744	10.5547	-0.0803263	0.180544	0.470869	TRUE	FALSE	FALSE	NFKB2.RELB activated	FALSE
ENSG00000100280	AP1B1	adaptor-related protein complex 1, beta 1 subunit	9.02306	8.99716	0.0259044	0.583839	0.898783	TRUE	FALSE	FALSE	NFKB1.RELA repressed		9.33829	9.12908	0.209204	0.00104779	0.0245092	TRUE	TRUE	TRUE	NFKB2.RELB repressed	FALSE
ENSG00000166747	AP1G1	adaptor-related protein complex 1, gamma 1 subunit	11.1341	11.0185	0.115607	0.00115581	0.0628332	TRUE	FALSE	FALSE	NFKB1.RELA repressed		11.1624	11.035	0.127365	0.0224583	0.156277	TRUE	FALSE	FALSE	NFKB2.RELB repressed	FALSE
ENSG00000213983	AP1G2	adaptor-related protein complex 1, gamma 2 subunit	9.18076	9.21934	-0.0385763	0.517616	0.874282	FALSE	FALSE	FALSE	NFKB1.RELA activated		9.00382	9.22231	-0.218494	3.35982e-05	0.00306705	FALSE	TRUE	FALSE	NFKB2.RELB activated	FALSE
ENSG00000006114	AP1GBP1	synergin, gamma	9.62905	9.57302	0.0560252	0.169012	0.63449	FALSE	FALSE	FALSE	NFKB1.RELA repressed		9.82069	9.80633	0.0143619	0.778942	0.895125	FALSE	FALSE	FALSE	NFKB2.RELB repressed	FALSE
ENSG00000072958	AP1M1	adaptor-related protein complex 1, mu 1 subunit	10.9097	10.9014	0.00828619	0.719349	0.941099	TRUE	FALSE	FALSE	NFKB1.RELA repressed		10.8437	10.8515	-0.00774766	0.781506	0.89635	TRUE	FALSE	FALSE	NFKB2.RELB activated	FALSE
ENSG00000129354	AP1M2	adaptor-related protein complex 1, mu 2 subunit	NA	NA	NA	NA	NA	FALSE	NA	NA	NA		6.4318	6.33293	0.0988694	0.101106	0.358932	TRUE	FALSE	FALSE	NFKB2.RELB repressed	FALSE
ENSG00000106367	AP1S1	adaptor-related protein complex 1, sigma 1 subunit	9.94875	9.95238	-0.00363755	0.907928	0.98409	TRUE	FALSE	FALSE	NFKB1.RELA activated		9.79283	9.82546	-0.0326231	0.377242	0.646712	TRUE	FALSE	FALSE	NFKB2.RELB activated	FALSE
ENSG00000182287	AP1S2	adaptor-related protein complex 1, sigma 2 subunit	9.53274	9.49414	0.0386019	0.272035	0.739987	TRUE	FALSE	FALSE	NFKB1.RELA repressed		9.20458	9.4438	-0.239215	0.0366123	0.208936	FALSE	FALSE	FALSE	NFKB2.RELB activated	FALSE
ENSG00000152056	AP1S3	adaptor-related protein complex 1, sigma 3 subunit	7.75653	8.02285	-0.266316	0.000398633	0.0369425	TRUE	TRUE	TRUE	NFKB1.RELA activated		8.2215	8.18843	0.033075	0.634579	0.816457	TRUE	FALSE	FALSE	NFKB2.RELB repressed	FALSE
ENSG00000196961	AP2A1	adaptor-related protein complex 2, alpha 1 subunit	10.8945	10.913	-0.0184717	0.409347	0.824122	TRUE	FALSE	FALSE	NFKB1.RELA activated		10.7415	10.8907	-0.149161	0.000237505	0.00985163	TRUE	TRUE	TRUE	NFKB2.RELB activated	FALSE
ENSG00000183020	AP2A2	adaptor-related protein complex 2, alpha 2 subunit	9.0859	9.06859	0.0173059	0.696977	0.935333	FALSE	FALSE	FALSE	NFKB1.RELA repressed		9.30166	9.30384	-0.00217904	0.930823	0.968981	FALSE	FALSE	FALSE	NFKB2.RELB activated	FALSE
ENSG00000006125	AP2B1	adaptor-related protein complex 2, beta 1 subunit	11.8908	11.8188	0.0720364	0.0756547	0.473334	FALSE	FALSE	FALSE	NFKB1.RELA repressed		11.8338	11.7853	0.0485001	0.0512782	0.251824	FALSE	FALSE	FALSE	NFKB2.RELB repressed	FALSE
ENSG00000161203	AP2M1	adaptor-related protein complex 2, mu 1 subunit	11.576	11.511	0.0650506	0.488844	0.860945	FALSE	FALSE	FALSE	NFKB1.RELA repressed		11.9442	11.6974	0.246777	0.00210167	0.0372087	FALSE	TRUE	FALSE	NFKB2.RELB repressed	FALSE
ENSG00000042753	AP2S1	adaptor-related protein complex 2, sigma 1 subunit	9.69516	9.74261	-0.04745	0.243966	0.71541	FALSE	FALSE	FALSE	NFKB1.RELA activated		10.0206	9.99024	0.0303852	0.483433	0.722608	FALSE	FALSE	FALSE	NFKB2.RELB repressed	FALSE
ENSG00000132842	AP3B1	adaptor-related protein complex 3, beta 1 subunit	10.0249	9.99226	0.0326712	0.324971	0.776461	FALSE	FALSE	FALSE	NFKB1.RELA repressed		9.99741	10.1419	-0.144511	0.0212596	0.15143	FALSE	FALSE	FALSE	NFKB2.RELB activated	FALSE
ENSG00000103723	AP3B2	adaptor-related protein complex 3, beta 2 subunit	8.71311	8.72368	-0.0105662	0.735405	0.944867	FALSE	FALSE	FALSE	NFKB1.RELA activated		9.00829	8.92066	0.0876247	0.0721267	0.302037	FALSE	FALSE	FALSE	NFKB2.RELB repressed	FALSE
ENSG00000065000	AP3D1	adaptor-related protein complex 3, delta 1 subunit	10.5422	10.6125	-0.070347	0.0105786	0.196051	TRUE	FALSE	FALSE	NFKB1.RELA activated		10.6562	10.689	-0.0327877	0.132072	0.408955	TRUE	FALSE	FALSE	NFKB2.RELB activated	FALSE
ENSG00000185009	AP3M1	adaptor-related protein complex 3, mu 1 subunit	9.81873	9.8489	-0.0301672	0.105566	0.531799	FALSE	FALSE	FALSE	NFKB1.RELA activated		9.7293	9.68756	0.0417353	0.318523	0.600886	FALSE	FALSE	FALSE	NFKB2.RELB repressed	FALSE
ENSG00000070718	AP3M2	adaptor-related protein complex 3, mu 2 subunit	9.62654	9.67408	-0.0475421	0.362749	0.79975	TRUE	FALSE	FALSE	NFKB1.RELA activated		9.05013	9.20227	-0.152134	0.0504171	0.249248	TRUE	FALSE	FALSE	NFKB2.RELB activated	FALSE
ENSG00000177879	AP3S1	adaptor-related protein complex 3, sigma 1 subunit	9.97445	9.92789	0.0465627	0.253672	0.724573	FALSE	FALSE	FALSE	NFKB1.RELA repressed		9.99202	10.1993	-0.20724	0.00551803	0.0667163	FALSE	FALSE	FALSE	NFKB2.RELB activated	FALSE
ENSG00000157823	AP3S2	adaptor-related protein complex 3, sigma 2 subunit	10.7986	10.7542	0.0444513	0.205312	0.680492	FALSE	FALSE	FALSE	NFKB1.RELA repressed		10.9607	10.7341	0.226587	8.13599e-05	0.00523003	TRUE	TRUE	TRUE	NFKB2.RELB repressed	FALSE
ENSG00000134262	AP4B1	adaptor-related protein complex 4, beta 1 subunit	9.64541	9.4908	0.154612	0.00688524	0.160756	TRUE	FALSE	FALSE	NFKB1.RELA repressed		9.52192	9.21114	0.310784	5.08272e-06	0.000952758	FALSE	TRUE	FALSE	NFKB2.RELB repressed	FALSE
ENSG00000081014	AP4E1	adaptor-related protein complex 4, epsilon 1 subunit	8.31738	8.32888	-0.0114937	0.748792	0.948959	TRUE	FALSE	FALSE	NFKB1.RELA activated		8.45864	8.63506	-0.176415	0.111215	0.377839	TRUE	FALSE	FALSE	NFKB2.RELB activated	FALSE
ENSG00000221838	AP4M1	adaptor-related protein complex 4, mu 1 subunit	8.13603	8.23673	-0.1007	0.00848963	0.178185	FALSE	FALSE	FALSE	NFKB1.RELA activated		8.45692	8.424	0.0329191	0.384693	0.651708	FALSE	FALSE	FALSE	NFKB2.RELB repressed	FALSE
ENSG00000100478	AP4S1	adaptor-related protein complex 4, sigma 1 subunit	6.45021	6.22441	0.225798	0.0927615	0.509783	FALSE	FALSE	FALSE	NFKB1.RELA repressed		6.414	6.27608	0.137913	0.0931463	0.34473	FALSE	FALSE	FALSE	NFKB2.RELB repressed	FALSE
ENSG00000120868	APAF1	apoptotic peptidase activating factor 1	8.03626	7.98447	0.0517926	0.403118	0.819485	FALSE	FALSE	FALSE	NFKB1.RELA repressed		8.07482	8.11465	-0.039832	0.301535	0.587425	FALSE	FALSE	FALSE	NFKB2.RELB activated	FALSE
ENSG00000107282	APBA1	amyloid beta (A4) precursor protein-binding, family A, member 1	12.3212	12.2913	0.0298734	0.0485152	0.40055	TRUE	FALSE	FALSE	NFKB1.RELA repressed		12.1177	11.9361	0.181601	0.000135916	0.00702009	TRUE	TRUE	TRUE	NFKB2.RELB repressed	FALSE
ENSG00000034053	APBA2	amyloid beta (A4) precursor protein-binding, family A, member 2	NA	NA	NA	NA	NA	FALSE	NA	NA	NA		6.15988	6.11942	0.040466	0.56518	0.775902	TRUE	FALSE	FALSE	NFKB2.RELB repressed	FALSE
ENSG00000011132	APBA3	amyloid beta (A4) precursor protein-binding, family A, member 3	7.96608	7.93144	0.0346405	0.522676	0.875037	TRUE	FALSE	FALSE	NFKB1.RELA repressed		8.52017	8.35253	0.167634	0.00220709	0.038329	TRUE	TRUE	TRUE	NFKB2.RELB repressed	FALSE
ENSG00000166313	APBB1	amyloid beta (A4) precursor protein-binding, family B, member 1 (Fe65)	7.41902	7.39833	0.0206984	0.491681	0.862226	TRUE	FALSE	FALSE	NFKB1.RELA repressed		7.61493	7.48217	0.132753	0.0432326	0.228551	FALSE	FALSE	FALSE	NFKB2.RELB repressed	FALSE
ENSG00000077420	APBB1IP	amyloid beta (A4) precursor protein-binding, family B, member 1 interacting protein	8.93801	8.94266	-0.00465106	0.935913	0.987794	TRUE	FALSE	FALSE	NFKB1.RELA activated		9.77846	9.55465	0.223809	0.00660876	0.0739676	TRUE	FALSE	FALSE	NFKB2.RELB repressed	FALSE
ENSG00000163697	APBB2	amyloid beta (A4) precursor protein-binding, family B, member 2	8.00538	8.00864	-0.00325907	0.956631	0.99172	TRUE	FALSE	FALSE	NFKB1.RELA activated		7.2694	7.17077	0.0986396	0.185636	0.47633	FALSE	FALSE	FALSE	NFKB2.RELB repressed	FALSE
ENSG00000113108	APBB3	amyloid beta (A4) precursor protein-binding, family B, member 3	9.84653	9.8004	0.0461289	0.0584131	0.428738	TRUE	FALSE	FALSE	NFKB1.RELA repressed		9.34874	9.39619	-0.0474564	0.184741	0.475027	FALSE	FALSE	FALSE	NFKB2.RELB activated	FALSE
ENSG00000134982	APC	adenomatous polyposis coli	7.82979	7.81628	0.0135173	0.830379	0.968606	TRUE	FALSE	FALSE	NFKB1.RELA repressed		7.8442	7.88044	-0.0362363	0.659237	0.830506	FALSE	FALSE	FALSE	NFKB2.RELB activated	FALSE
ENSG00000115266	APC2	adenomatosis polyposis coli 2	6.84162	6.81226	0.0293688	0.686429	0.931472	TRUE	FALSE	FALSE	NFKB1.RELA repressed		7.65253	7.61942	0.0331039	0.487269	0.724816	FALSE	FALSE	FALSE	NFKB2.RELB repressed	FALSE
ENSG00000154856	APCDD1	adenomatosis polyposis coli down-regulated 1	6.83848	6.84148	-0.00299896	0.940713	0.988198	FALSE	FALSE	FALSE	NFKB1.RELA activated		7.61652	7.47719	0.139328	0.275882	0.565489	FALSE	FALSE	FALSE	NFKB2.RELB repressed	FALSE
ENSG00000198768	APCDD1L	adenomatosis polyposis coli down-regulated 1-like	7.54026	7.52131	0.0189454	0.784676	0.956323	TRUE	FALSE	FALSE	NFKB1.RELA repressed		7.79484	7.72007	0.0747666	0.273672	0.56298	TRUE	FALSE	FALSE	NFKB2.RELB repressed	FALSE
ENSG00000164062	APEH	N-acylaminoacyl-peptide hydrolase	10.2977	10.2672	0.0305977	0.209446	0.684812	TRUE	FALSE	FALSE	NFKB1.RELA repressed		9.91308	9.86438	0.0487032	0.0846078	0.326517	TRUE	FALSE	FALSE	NFKB2.RELB repressed	FALSE
ENSG00000100823	APEX1	APEX nuclease (multifunctional DNA repair enzyme) 1	12.0409	12.0218	0.0190399	0.497761	0.865929	FALSE	FALSE	FALSE	NFKB1.RELA repressed		11.764	11.7511	0.0129282	0.607798	0.800531	FALSE	FALSE	FALSE	NFKB2.RELB repressed	FALSE
ENSG00000169188	APEX2	APEX nuclease (apurinic/apyrimidinic endonuclease) 2	9.50864	9.55585	-0.0472032	0.316188	0.771283	FALSE	FALSE	FALSE	NFKB1.RELA activated		9.10651	9.10884	-0.00232914	0.95602	0.979719	FALSE	FALSE	FALSE	NFKB2.RELB activated	FALSE
ENSG00000117362	APH1A	anterior pharynx defective 1 homolog A (C. elegans)	9.82464	9.74999	0.0746529	0.136523	0.587879	FALSE	FALSE	FALSE	NFKB1.RELA repressed		9.54572	9.45351	0.0922147	0.0463227	0.238089	FALSE	FALSE	FALSE	NFKB2.RELB repressed	FALSE
ENSG00000138613	APH1B	anterior pharynx defective 1 homolog B (C. elegans)	7.24033	7.25881	-0.0184833	0.675737	0.929335	FALSE	FALSE	FALSE	NFKB1.RELA activated		7.53685	7.72351	-0.186653	0.0261641	0.17101	FALSE	FALSE	FALSE	NFKB2.RELB activated	FALSE
ENSG00000166181	API5L1	apoptosis inhibitor 5	11.4206	11.35	0.0706058	0.0424611	0.378236	TRUE	FALSE	FALSE	NFKB1.RELA repressed		11.367	11.4183	-0.0512506	0.487912	0.724902	TRUE	FALSE	FALSE	NFKB2.RELB activated	FALSE
ENSG00000149089	APIP	APAF1 interacting protein	8.06213	8.17721	-0.115077	0.110502	0.543185	FALSE	FALSE	FALSE	NFKB1.RELA activated		8.38788	8.50442	-0.116543	0.0694373	0.296282	FALSE	FALSE	FALSE	NFKB2.RELB activated	FALSE
ENSG00000175279	APITD1	APITD1-CORT readthrough	7.25783	7.29827	-0.0404397	0.382263	0.808463	TRUE	FALSE	FALSE	NFKB1.RELA activated		7.72394	7.60609	0.117854	0.00577655	0.0686255	FALSE	FALSE	FALSE	NFKB2.RELB repressed	FALSE
ENSG00000169621	APLF	aprataxin and PNKP like factor	9.09514	9.06268	0.0324633	0.507741	0.870194	FALSE	FALSE	FALSE	NFKB1.RELA repressed		9.41794	9.53427	-0.11633	0.144192	0.427889	FALSE	FALSE	FALSE	NFKB2.RELB activated	FALSE
ENSG00000171388	APLN	apelin	6.91742	6.92819	-0.0107668	0.862798	0.977453	FALSE	FALSE	FALSE	NFKB1.RELA activated		7.7303	7.59563	0.134676	0.122811	0.396235	FALSE	FALSE	FALSE	NFKB2.RELB repressed	FALSE
ENSG00000134817	APLNR	apelin receptor	NA	NA	NA	NA	NA	FALSE	NA	NA	NA		NA	NA	NA	NA	NA	FALSE	NA	NA	NA	FALSE
ENSG00000105290	APLP1	amyloid beta (A4) precursor-like protein 1	9.56559	9.52796	0.0376311	0.332054	0.78046	FALSE	FALSE	FALSE	NFKB1.RELA repressed		9.30004	9.32146	-0.0214234	0.671803	0.83787	FALSE	FALSE	FALSE	NFKB2.RELB activated	FALSE
ENSG00000084234	APLP2	amyloid beta (A4) precursor-like protein 2	12.0844	11.9518	0.132527	2.03028e-05	0.00745011	TRUE	FALSE	FALSE	NFKB1.RELA repressed		11.7475	11.6632	0.0843542	0.0543424	0.258912	FALSE	FALSE	FALSE	NFKB2.RELB repressed	FALSE
ENSG00000118137	APOA1	apolipoprotein A-I	7.25041	7.30564	-0.0552395	0.416728	0.827034	FALSE	FALSE	FALSE	NFKB1.RELA activated		7.94701	7.88689	0.060116	0.190262	0.481666	TRUE	FALSE	FALSE	NFKB2.RELB repressed	FALSE
ENSG00000163382	APOA1BP	apolipoprotein A-I binding protein	11.4014	11.3749	0.0265576	0.200663	0.674192	FALSE	FALSE	FALSE	NFKB1.RELA repressed		11.2921	11.3842	-0.092019	0.00798636	0.0837016	FALSE	FALSE	FALSE	NFKB2.RELB activated	FALSE
ENSG00000158874	APOA2	apolipoprotein A-II	6.63901	6.65174	-0.0127236	0.874729	0.979855	FALSE	FALSE	FALSE	NFKB1.RELA activated		7.10385	7.09945	0.00439898	0.944285	0.974525	FALSE	FALSE	FALSE	NFKB2.RELB repressed	FALSE
ENSG00000110244	APOA4	apolipoprotein A-IV	6.63277	6.59509	0.0376829	0.479358	0.856557	FALSE	FALSE	FALSE	NFKB1.RELA repressed		6.93853	6.91535	0.0231806	0.787745	0.898799	FALSE	FALSE	FALSE	NFKB2.RELB repressed	FALSE
ENSG00000110243	APOA5	apolipoprotein A-V	6.30704	6.26057	0.0464659	0.590011	0.901454	FALSE	FALSE	FALSE	NFKB1.RELA repressed		6.52458	6.40937	0.115209	0.219511	0.512971	FALSE	FALSE	FALSE	NFKB2.RELB repressed	FALSE
ENSG00000084674	APOB	apolipoprotein B (including Ag(x) antigen)	NA	NA	NA	NA	NA	FALSE	NA	NA	NA		6.05546	6.04224	0.0132194	0.852712	0.932681	TRUE	FALSE	FALSE	NFKB2.RELB repressed	FALSE
ENSG00000111701	APOBEC1	NA	NA	NA	NA	NA	NA	FALSE	NA	NA	NA		NA	NA	NA	NA	NA	FALSE	NA	NA	NA	FALSE
ENSG00000124701	APOBEC2	apolipoprotein B mRNA editing enzyme, catalytic polypeptide-like 2	6.06234	5.99179	0.0705543	0.546167	0.884821	FALSE	FALSE	FALSE	NFKB1.RELA repressed		6.59353	6.47135	0.122177	0.189286	0.480662	TRUE	FALSE	FALSE	NFKB2.RELB repressed	TRUE
ENSG00000128383	APOBEC3A	apolipoprotein B mRNA editing enzyme, catalytic polypeptide-like 3A	NA	NA	NA	NA	NA	FALSE	NA	NA	NA		6.53184	6.57795	-0.0461105	0.547017	0.763908	TRUE	FALSE	FALSE	NFKB2.RELB activated	FALSE
ENSG00000179750	APOBEC3B	apolipoprotein B mRNA editing enzyme, catalytic polypeptide-like 3B	11.3984	11.4169	-0.0184742	0.727883	0.942841	TRUE	FALSE	FALSE	NFKB1.RELA activated		11.0318	11.4623	-0.43059	0.000119016	0.00648016	TRUE	TRUE	TRUE	NFKB2.RELB activated	FALSE
ENSG00000128394	APOBEC3F	apolipoprotein B mRNA editing enzyme, catalytic polypeptide-like 3F	8.38276	8.39329	-0.0105298	0.630277	0.91391	FALSE	FALSE	FALSE	NFKB1.RELA activated		8.09199	8.32283	-0.230831	0.000163128	0.00787116	FALSE	TRUE	FALSE	NFKB2.RELB activated	FALSE
ENSG00000100298	APOBEC3H	apolipoprotein B mRNA editing enzyme, catalytic polypeptide-like 3H	NA	NA	NA	NA	NA	FALSE	NA	NA	NA		6.15874	6.4976	-0.338865	0.00490079	0.0621931	TRUE	FALSE	FALSE	NFKB2.RELB activated	FALSE
ENSG00000130208	APOC1	apolipoprotein C-I	6.19735	6.41408	-0.216733	0.0345731	0.34537	TRUE	FALSE	FALSE	NFKB1.RELA activated		7.04211	7.00064	0.0414734	0.578672	0.783171	FALSE	FALSE	FALSE	NFKB2.RELB repressed	FALSE
ENSG00000110245	APOC3	apolipoprotein C-III	6.59089	6.63639	-0.0455054	0.220012	0.694546	FALSE	FALSE	FALSE	NFKB1.RELA activated		7.19921	7.15317	0.0460453	0.448222	0.698164	FALSE	FALSE	FALSE	NFKB2.RELB repressed	TRUE
ENSG00000189058	APOD	apolipoprotein D	9.3046	9.68194	-0.377338	2.21333e-06	0.0022771	TRUE	TRUE	TRUE	NFKB1.RELA activated		9.13272	8.90026	0.232455	0.00109056	0.0251691	FALSE	TRUE	FALSE	NFKB2.RELB repressed	TRUE
ENSG00000130203	APOE	apolipoprotein E	7.17024	7.2042	-0.0339648	0.415326	0.826053	TRUE	FALSE	FALSE	NFKB1.RELA activated		7.94424	7.91936	0.024875	0.68009	0.843276	FALSE	FALSE	FALSE	NFKB2.RELB repressed	TRUE
ENSG00000175336	APOF	apolipoprotein F	NA	NA	NA	NA	NA	FALSE	NA	NA	NA		NA	NA	NA	NA	NA	FALSE	NA	NA	NA	FALSE
ENSG00000100342	APOL1	apolipoprotein L, 1	9.31303	9.3262	-0.0131709	0.638477	0.917287	FALSE	FALSE	FALSE	NFKB1.RELA activated		9.35783	9.18539	0.172434	0.000720734	0.0195995	FALSE	TRUE	FALSE	NFKB2.RELB repressed	FALSE
ENSG00000128335	APOL2	apolipoprotein L, 2	8.02058	8.12753	-0.106949	0.0510484	0.409453	FALSE	FALSE	FALSE	NFKB1.RELA activated		8.06585	7.97444	0.0914183	0.0877787	0.333035	FALSE	FALSE	FALSE	NFKB2.RELB repressed	FALSE
ENSG00000128284	APOL3	apolipoprotein L, 3	6.46058	6.53684	-0.0762583	0.0191609	0.263172	FALSE	FALSE	FALSE	NFKB1.RELA activated		6.81154	6.86474	-0.0532014	0.362977	0.63501	FALSE	FALSE	FALSE	NFKB2.RELB activated	FALSE
ENSG00000100336	APOL4	apolipoprotein L, 4	8.16682	8.18907	-0.0222493	0.65589	0.922611	FALSE	FALSE	FALSE	NFKB1.RELA activated		8.39007	8.58226	-0.192196	0.0193611	0.142668	FALSE	FALSE	FALSE	NFKB2.RELB activated	FALSE
ENSG00000221963	APOL6	apolipoprotein L, 6	9.32601	9.40508	-0.0790723	0.0107888	0.197782	TRUE	FALSE	FALSE	NFKB1.RELA activated		9.72397	9.61154	0.112428	0.132607	0.409649	TRUE	FALSE	FALSE	NFKB2.RELB repressed	FALSE
ENSG00000178878	APOLD1	apolipoprotein L domain containing 1	7.5168	7.4603	0.0564947	0.262247	0.731647	TRUE	FALSE	FALSE	NFKB1.RELA repressed		8.19728	8.19503	0.00225686	0.981289	0.992265	TRUE	FALSE	FALSE	NFKB2.RELB repressed	FALSE
ENSG00000204444	APOM	apolipoprotein M	6.96985	6.96738	0.00246571	0.941519	0.988198	FALSE	FALSE	FALSE	NFKB1.RELA repressed		7.51524	7.4721	0.0431383	0.348954	0.623738	FALSE	FALSE	FALSE	NFKB2.RELB repressed	FALSE
ENSG00000184831	APOO	apolipoprotein O	10.7418	10.774	-0.0322585	0.157039	0.618852	TRUE	FALSE	FALSE	NFKB1.RELA activated		10.7829	10.8847	-0.101848	0.0856896	0.328883	FALSE	FALSE	FALSE	NFKB2.RELB activated	FALSE
ENSG00000155008	APOOL	apolipoprotein O-like	10.0874	10.1004	-0.0129981	0.726453	0.942841	FALSE	FALSE	FALSE	NFKB1.RELA activated		9.71812	9.77158	-0.0534551	0.504332	0.736009	FALSE	FALSE	FALSE	NFKB2.RELB activated	FALSE
ENSG00000142192	APP	amyloid beta (A4) precursor protein	7.42174	7.39888	0.0228642	0.67455	0.928719	FALSE	FALSE	FALSE	NFKB1.RELA repressed		7.81628	7.68837	0.127909	0.00847505	0.0867611	FALSE	FALSE	FALSE	NFKB2.RELB repressed	TRUE
ENSG00000159593	APPBP1	NEDD8 activating enzyme E1 subunit 1	10.7031	10.6774	0.0256532	0.293656	0.755364	FALSE	FALSE	FALSE	NFKB1.RELA repressed		10.9572	10.9882	-0.0310488	0.452657	0.701112	FALSE	FALSE	FALSE	NFKB2.RELB activated	FALSE
ENSG00000062725	APPBP2	amyloid beta precursor protein (cytoplasmic tail) binding protein 2	9.60976	9.6316	-0.0218462	0.627826	0.9135	TRUE	FALSE	FALSE	NFKB1.RELA activated		9.28935	9.288	0.00134946	0.979213	0.990997	TRUE	FALSE	FALSE	NFKB2.RELB repressed	FALSE
ENSG00000157500	APPL	adaptor protein, phosphotyrosine interaction, PH domain and leucine zipper containing 1	10.1346	10.0876	0.0470174	0.181932	0.652652	TRUE	FALSE	FALSE	NFKB1.RELA repressed		10.1949	10.2979	-0.102953	0.0347389	0.202721	FALSE	FALSE	FALSE	NFKB2.RELB activated	FALSE
ENSG00000136044	APPL2	adaptor protein, phosphotyrosine interaction, PH domain and leucine zipper containing 2	8.10604	8.12106	-0.0150148	0.718657	0.940758	TRUE	FALSE	FALSE	NFKB1.RELA activated		8.34993	8.52157	-0.171645	0.0222864	0.155666	TRUE	FALSE	FALSE	NFKB2.RELB activated	FALSE
ENSG00000198931	APRT	adenine phosphoribosyltransferase	9.5516	9.60263	-0.0510328	0.187014	0.657714	TRUE	FALSE	FALSE	NFKB1.RELA activated		9.91146	9.89516	0.0162998	0.720213	0.863469	FALSE	FALSE	FALSE	NFKB2.RELB repressed	FALSE
ENSG00000137074	APTX	aprataxin	7.87936	7.95043	-0.0710693	0.280514	0.74565	FALSE	FALSE	FALSE	NFKB1.RELA activated		8.20512	8.18364	0.0214791	0.568542	0.778014	FALSE	FALSE	FALSE	NFKB2.RELB repressed	FALSE
ENSG00000106125	AQP1	family with sequence similarity 188, member B	NA	NA	NA	NA	NA	FALSE	NA	NA	NA		6.45687	6.48417	-0.0272975	0.62455	0.810509	FALSE	FALSE	FALSE	NFKB2.RELB activated	FALSE
ENSG00000143595	AQP10	aquaporin 10	6.07537	6.11742	-0.0420499	0.264098	0.734058	TRUE	FALSE	FALSE	NFKB1.RELA activated		6.54359	6.64477	-0.101181	0.239748	0.532758	TRUE	FALSE	FALSE	NFKB2.RELB activated	FALSE
ENSG00000178301	AQP11	aquaporin 11	7.26395	7.24752	0.0164271	0.761716	0.951104	FALSE	FALSE	FALSE	NFKB1.RELA repressed		7.4645	7.56792	-0.103417	0.057408	0.266954	FALSE	FALSE	FALSE	NFKB2.RELB activated	FALSE
ENSG00000184945	AQP12A	aquaporin 12A	7.64979	7.67228	-0.0224868	0.696724	0.935208	TRUE	FALSE	FALSE	NFKB1.RELA activated		7.82603	7.75574	0.0702917	0.368677	0.63969	FALSE	FALSE	FALSE	NFKB2.RELB repressed	FALSE
ENSG00000167580	AQP2	aquaporin 2 (collecting duct)	6.72026	6.76168	-0.0414205	0.497267	0.865729	FALSE	FALSE	FALSE	NFKB1.RELA activated		7.32987	7.2381	0.091774	0.443102	0.694594	FALSE	FALSE	FALSE	NFKB2.RELB repressed	FALSE
ENSG00000165272	AQP3	aquaporin 3 (Gill blood group)	7.32612	7.21899	0.107128	0.0719665	0.463136	FALSE	FALSE	FALSE	NFKB1.RELA repressed		7.6546	7.61798	0.0366195	0.552984	0.768148	FALSE	FALSE	FALSE	NFKB2.RELB repressed	FALSE
ENSG00000161798	AQP5	aquaporin 5	6.68871	6.71637	-0.0276568	0.566586	0.891985	FALSE	FALSE	FALSE	NFKB1.RELA activated		7.3162	7.2142	0.102002	0.0660055	0.287659	FALSE	FALSE	FALSE	NFKB2.RELB repressed	FALSE
ENSG00000086159	AQP6	aquaporin 6, kidney specific	6.30049	6.31736	-0.016871	0.67089	0.927315	FALSE	FALSE	FALSE	NFKB1.RELA activated		7.13251	7.03949	0.093026	0.274599	0.5638	FALSE	FALSE	FALSE	NFKB2.RELB repressed	FALSE
ENSG00000165269	AQP7	aquaporin 7	7.02447	7.02577	-0.0013019	0.986212	0.997598	TRUE	FALSE	FALSE	NFKB1.RELA activated		7.41016	7.36199	0.0481693	0.686575	0.84674	FALSE	FALSE	FALSE	NFKB2.RELB repressed	FALSE
ENSG00000103375	AQP8	aquaporin 8	6.71793	6.71241	0.00551845	0.928159	0.98712	FALSE	FALSE	FALSE	NFKB1.RELA repressed		6.9721	6.92317	0.0489293	0.397784	0.662215	FALSE	FALSE	FALSE	NFKB2.RELB repressed	FALSE
ENSG00000103569	AQP9	aquaporin 9	7.52472	7.5471	-0.0223799	0.715934	0.939933	FALSE	FALSE	FALSE	NFKB1.RELA activated		7.12332	6.97886	0.144459	0.279994	0.568905	TRUE	FALSE	FALSE	NFKB2.RELB repressed	FALSE
ENSG00000021776	AQR	aquarius homolog (mouse)	10.9908	10.9849	0.00590488	0.811746	0.963305	FALSE	FALSE	FALSE	NFKB1.RELA repressed		11.0788	11.1115	-0.0327257	0.515426	0.743643	FALSE	FALSE	FALSE	NFKB2.RELB activated	FALSE
ENSG00000169083	AR	androgen receptor	NA	NA	NA	NA	NA	FALSE	NA	NA	NA		6.87873	6.8062	0.072528	0.395427	0.660427	FALSE	FALSE	FALSE	NFKB2.RELB repressed	TRUE
ENSG00000078061	ARAF	v-raf murine sarcoma 3611 viral oncogene homolog	10.3595	10.3474	0.0121158	0.587941	0.900727	FALSE	FALSE	FALSE	NFKB1.RELA repressed		10.4038	10.3659	0.0378228	0.289253	0.57672	FALSE	FALSE	FALSE	NFKB2.RELB repressed	FALSE
ENSG00000186635	ARAP1	ArfGAP with RhoGAP domain, ankyrin repeat and PH domain 1	8.27912	8.2591	0.0200207	0.545192	0.884821	TRUE	FALSE	FALSE	NFKB1.RELA repressed		8.48434	8.5661	-0.081769	0.0296309	0.1843	TRUE	FALSE	FALSE	NFKB2.RELB activated	FALSE
ENSG00000047365	ARAP2	ArfGAP with RhoGAP domain, ankyrin repeat and PH domain 2	7.19842	7.16939	0.0290325	0.674382	0.928719	FALSE	FALSE	FALSE	NFKB1.RELA repressed		7.56768	7.43191	0.135774	0.330812	0.610802	FALSE	FALSE	FALSE	NFKB2.RELB repressed	FALSE
ENSG00000120318	ARAP3	ArfGAP with RhoGAP domain, ankyrin repeat and PH domain 3	6.73305	6.74523	-0.0121732	0.791565	0.957792	TRUE	FALSE	FALSE	NFKB1.RELA activated		7.29348	7.29863	-0.00515202	0.88992	0.95022	TRUE	FALSE	FALSE	NFKB2.RELB activated	FALSE
ENSG00000198576	ARC	activity-regulated cytoskeleton-associated protein	7.78477	7.70363	0.0811429	0.148857	0.605017	FALSE	FALSE	FALSE	NFKB1.RELA repressed		8.32134	8.20992	0.111413	0.260843	0.553136	FALSE	FALSE	FALSE	NFKB2.RELB repressed	FALSE
ENSG00000095139	ARCN1	archain 1	11.5104	11.5198	-0.00935162	0.733289	0.944475	FALSE	FALSE	FALSE	NFKB1.RELA activated		11.1099	11.1101	-0.000176861	0.996316	0.998908	FALSE	FALSE	FALSE	NFKB2.RELB activated	FALSE
ENSG00000102030	ARD1A	N(alpha)-acetyltransferase 10, NatA catalytic subunit	10.4612	10.5244	-0.0631505	0.597686	0.90404	FALSE	FALSE	FALSE	NFKB1.RELA activated		10.7081	10.5416	0.166533	0.00744213	0.0801531	FALSE	FALSE	FALSE	NFKB2.RELB repressed	FALSE
ENSG00000156269	ARD1B	N(alpha)-acetyltransferase 11, NatA catalytic subunit	6.1686	6.26153	-0.0929295	0.0531218	0.414484	FALSE	FALSE	FALSE	NFKB1.RELA activated		6.63321	6.60541	0.0277987	0.685813	0.846485	FALSE	FALSE	FALSE	NFKB2.RELB repressed	FALSE
ENSG00000109321	AREG	amphiregulin	NA	NA	NA	NA	NA	FALSE	NA	NA	NA		6.30501	6.26452	0.0404952	0.615433	0.804528	FALSE	FALSE	FALSE	NFKB2.RELB repressed	FALSE
ENSG00000205595	AREGB	amphiregulin	NA	NA	NA	NA	NA	FALSE	NA	NA	NA		6.30501	6.26452	0.0404952	0.615433	0.804528	FALSE	FALSE	FALSE	NFKB2.RELB repressed	FALSE
ENSG00000143761	ARF1	ADP-ribosylation factor 1	12.1502	12.1582	-0.00792133	0.671908	0.927776	TRUE	FALSE	FALSE	NFKB1.RELA activated		12.1623	12.116	0.0463335	0.0975639	0.352476	TRUE	FALSE	FALSE	NFKB2.RELB repressed	FALSE
ENSG00000101199	ARF1GAP	ADP-ribosylation factor GTPase activating protein 1	9.84722	9.78582	0.0614029	0.202817	0.676393	FALSE	FALSE	FALSE	NFKB1.RELA repressed		9.70759	9.72283	-0.0152475	0.71662	0.862291	FALSE	FALSE	FALSE	NFKB2.RELB activated	FALSE
ENSG00000134287	ARF3	ADP-ribosylation factor 3	12.1737	12.1232	0.0505587	0.0891964	0.501875	TRUE	FALSE	FALSE	NFKB1.RELA repressed		12.3055	12.2383	0.0671532	0.0184743	0.138733	TRUE	FALSE	FALSE	NFKB2.RELB repressed	FALSE
ENSG00000168374	ARF4	ADP-ribosylation factor 4	11.8839	11.8868	-0.00288502	0.914633	0.98538	TRUE	FALSE	FALSE	NFKB1.RELA activated		11.9243	11.8579	0.066423	0.0538442	0.257738	FALSE	FALSE	FALSE	NFKB2.RELB repressed	FALSE
ENSG00000004059	ARF5	ADP-ribosylation factor 5	10.3439	10.3433	0.000578355	0.984281	0.997285	TRUE	FALSE	FALSE	NFKB1.RELA repressed		10.3451	10.3029	0.0422473	0.078067	0.314359	TRUE	FALSE	FALSE	NFKB2.RELB repressed	FALSE
ENSG00000165527	ARF6	ADP-ribosylation factor 6	10.7253	10.7127	0.0125486	0.522541	0.875037	FALSE	FALSE	FALSE	NFKB1.RELA repressed		10.1191	10.0541	0.0650151	0.204562	0.496759	FALSE	FALSE	FALSE	NFKB2.RELB repressed	FALSE
ENSG00000149182	ARFGAP2	ADP-ribosylation factor GTPase activating protein 2	9.80688	9.77813	0.0287557	0.337184	0.783677	FALSE	FALSE	FALSE	NFKB1.RELA repressed		9.56966	9.42858	0.141072	0.0137686	0.116667	TRUE	FALSE	FALSE	NFKB2.RELB repressed	FALSE
ENSG00000066777	ARFGEF1	ADP-ribosylation factor guanine nucleotide-exchange factor 1 (brefeldin A-inhibited)	9.80211	9.75997	0.0421432	0.177578	0.646585	FALSE	FALSE	FALSE	NFKB1.RELA repressed		10.0475	10.1035	-0.0560213	0.120664	0.392774	FALSE	FALSE	FALSE	NFKB2.RELB activated	FALSE
ENSG00000124198	ARFGEF2	ADP-ribosylation factor guanine nucleotide-exchange factor 2 (brefeldin A-inhibited)	9.40371	9.40114	0.0025735	0.947148	0.988844	TRUE	FALSE	FALSE	NFKB1.RELA repressed		9.41516	9.51779	-0.102632	0.00854519	0.0870875	TRUE	FALSE	FALSE	NFKB2.RELB activated	FALSE
ENSG00000164144	ARFIP1	ADP-ribosylation factor interacting protein 1	8.05683	8.01843	0.038401	0.495801	0.864844	FALSE	FALSE	FALSE	NFKB1.RELA repressed		8.02912	7.96478	0.0643349	0.294773	0.582071	FALSE	FALSE	FALSE	NFKB2.RELB repressed	FALSE
ENSG00000132254	ARFIP2	ADP-ribosylation factor interacting protein 2	9.39081	9.38214	0.00866473	0.770847	0.953829	FALSE	FALSE	FALSE	NFKB1.RELA repressed		9.44135	9.25891	0.182446	1.14642e-05	0.00160914	FALSE	TRUE	FALSE	NFKB2.RELB repressed	FALSE
ENSG00000101246	ARFRP1	ADP-ribosylation factor related protein 1	8.07351	8.03317	0.0403377	0.380762	0.807812	TRUE	FALSE	FALSE	NFKB1.RELA repressed		8.49752	8.4217	0.0758186	0.0538306	0.257723	FALSE	FALSE	FALSE	NFKB2.RELB repressed	TRUE
ENSG00000081181	ARG2	arginase, type II	9.02819	9.18854	-0.160349	0.397433	0.815896	FALSE	FALSE	FALSE	NFKB1.RELA activated		8.63115	10.0086	-1.37746	6.89848e-05	0.00467155	TRUE	TRUE	TRUE	NFKB2.RELB activated	FALSE
ENSG00000134884	ARGLU1	arginine and glutamate rich 1	9.92681	9.94023	-0.0134166	0.769887	0.953676	TRUE	FALSE	FALSE	NFKB1.RELA activated		10.3984	10.6183	-0.21993	0.00510551	0.0637371	TRUE	FALSE	FALSE	NFKB2.RELB activated	FALSE
ENSG00000175220	ARHGAP1	Rho GTPase activating protein 1	10.7078	10.6839	0.0238947	0.562698	0.890969	FALSE	FALSE	FALSE	NFKB1.RELA repressed		10.683	10.5464	0.136601	0.00100914	0.0240586	FALSE	FALSE	FALSE	NFKB2.RELB repressed	FALSE
ENSG00000071205	ARHGAP10	Rho GTPase activating protein 10	7.9238	7.99085	-0.0670452	0.270334	0.737898	TRUE	FALSE	FALSE	NFKB1.RELA activated		7.51276	7.88738	-0.374616	1.8405e-06	0.000465932	TRUE	TRUE	TRUE	NFKB2.RELB activated	FALSE
ENSG00000198826	ARHGAP11A	Rho GTPase activating protein 11A	9.79514	9.70498	0.090162	0.0958612	0.515316	FALSE	FALSE	FALSE	NFKB1.RELA repressed		9.69437	9.68473	0.00964356	0.880411	0.945977	FALSE	FALSE	FALSE	NFKB2.RELB repressed	FALSE
ENSG00000187951	ARHGAP11B	Rho GTPase activating protein 11B	9.22113	9.11912	0.102003	0.128534	0.575502	FALSE	FALSE	FALSE	NFKB1.RELA repressed		9.4665	9.42095	0.0455445	0.577057	0.782458	TRUE	FALSE	FALSE	NFKB2.RELB repressed	FALSE
ENSG00000165322	ARHGAP12	Rho GTPase activating protein 12	8.44683	8.38472	0.0621071	0.316843	0.772167	TRUE	FALSE	FALSE	NFKB1.RELA repressed		8.29375	8.36765	-0.073898	0.310318	0.594786	TRUE	FALSE	FALSE	NFKB2.RELB activated	FALSE
ENSG00000140750	ARHGAP17	Rho GTPase activating protein 17	10.0761	10.0423	0.0337936	0.268109	0.737013	TRUE	FALSE	FALSE	NFKB1.RELA repressed		10.1705	10.1753	-0.00486369	0.909894	0.960096	TRUE	FALSE	FALSE	NFKB2.RELB activated	FALSE
ENSG00000213390	ARHGAP19	Rho GTPase activating protein 19	8.27296	8.31791	-0.044953	0.45282	0.846615	FALSE	FALSE	FALSE	NFKB1.RELA activated		8.49725	8.52247	-0.0252223	0.6192	0.806939	FALSE	FALSE	FALSE	NFKB2.RELB activated	FALSE
ENSG00000107863	ARHGAP21	Rho GTPase activating protein 21	10.6373	10.4698	0.16751	0.00081061	0.0528024	TRUE	FALSE	FALSE	NFKB1.RELA repressed		10.4592	10.2457	0.213534	0.00138412	0.0288402	TRUE	TRUE	TRUE	NFKB2.RELB repressed	FALSE
ENSG00000128805	ARHGAP22	Rho GTPase activating protein 22	6.48778	6.48036	0.00742909	0.878955	0.98079	FALSE	FALSE	FALSE	NFKB1.RELA repressed		6.87504	6.92392	-0.0488768	0.316535	0.599571	FALSE	FALSE	FALSE	NFKB2.RELB activated	FALSE
ENSG00000138639	ARHGAP24	Rho GTPase activating protein 24	8.62036	8.43264	0.187718	6.20668e-05	0.0130886	TRUE	TRUE	TRUE	NFKB1.RELA repressed		8.86873	8.77848	0.0902511	0.0468415	0.239743	TRUE	FALSE	FALSE	NFKB2.RELB repressed	FALSE
ENSG00000163219	ARHGAP25	Rho GTPase activating protein 25	9.59674	9.76948	-0.172749	0.00623005	0.153088	TRUE	FALSE	FALSE	NFKB1.RELA activated		9.81154	9.76704	0.0444984	0.391408	0.657595	TRUE	FALSE	FALSE	NFKB2.RELB repressed	FALSE
ENSG00000145819	ARHGAP26	Rho GTPase activating protein 26	8.15349	7.98381	0.169673	0.000610888	0.0464007	TRUE	TRUE	TRUE	NFKB1.RELA repressed		8.15282	8.05271	0.100114	0.0682726	0.293671	TRUE	FALSE	FALSE	NFKB2.RELB repressed	FALSE
ENSG00000088756	ARHGAP28	NA	NA	NA	NA	NA	NA	FALSE	NA	NA	NA		NA	NA	NA	NA	NA	FALSE	NA	NA	NA	FALSE
ENSG00000137962	ARHGAP29	Rho GTPase activating protein 29	6.99067	7.15725	-0.166578	0.133942	0.583847	FALSE	FALSE	FALSE	NFKB1.RELA activated		6.11582	6.6508	-0.53498	0.0148895	0.121835	FALSE	FALSE	FALSE	NFKB2.RELB activated	FALSE
ENSG00000186517	ARHGAP30	Rho GTPase activating protein 30	6.92909	6.93761	-0.0085214	0.902187	0.98368	FALSE	FALSE	FALSE	NFKB1.RELA activated		7.11466	7.07677	0.0378877	0.396978	0.661612	FALSE	FALSE	FALSE	NFKB2.RELB repressed	FALSE
ENSG00000089820	ARHGAP4	Rho GTPase activating protein 4	9.85025	9.84373	0.00652135	0.858371	0.976325	TRUE	FALSE	FALSE	NFKB1.RELA repressed		9.63877	9.58689	0.0518796	0.0954385	0.348645	TRUE	FALSE	FALSE	NFKB2.RELB repressed	FALSE
ENSG00000100852	ARHGAP5	Rho GTPase activating protein 5	9.27125	9.24082	0.0304283	0.256867	0.72741	TRUE	FALSE	FALSE	NFKB1.RELA repressed		9.54741	9.67842	-0.13101	0.162194	0.450546	TRUE	FALSE	FALSE	NFKB2.RELB activated	FALSE
ENSG00000047648	ARHGAP6	Rho GTPase activating protein 6	NA	NA	NA	NA	NA	FALSE	NA	NA	NA		NA	NA	NA	NA	NA	FALSE	NA	NA	NA	FALSE
ENSG00000123329	ARHGAP9	Rho GTPase activating protein 9	7.013	6.93713	0.0758685	0.077605	0.47766	FALSE	FALSE	FALSE	NFKB1.RELA repressed		7.11688	7.1065	0.010385	0.805833	0.908333	FALSE	FALSE	FALSE	NFKB2.RELB repressed	FALSE
ENSG00000141522	ARHGDIA	Rho GDP dissociation inhibitor (GDI) alpha	10.0491	10.1382	-0.0891008	0.172084	0.639025	FALSE	FALSE	FALSE	NFKB1.RELA activated		10.3648	10.2491	0.115738	0.028449	0.179587	FALSE	FALSE	FALSE	NFKB2.RELB repressed	FALSE
ENSG00000111348	ARHGDIB	Rho GDP dissociation inhibitor (GDI) beta	10.88	10.6379	0.242121	0.00172264	0.0791802	FALSE	FALSE	FALSE	NFKB1.RELA repressed		8.58711	8.46393	0.123185	0.317039	0.599774	FALSE	FALSE	FALSE	NFKB2.RELB repressed	FALSE
ENSG00000076928	ARHGEF1	Rho guanine nucleotide exchange factor (GEF) 1	9.59944	9.61016	-0.0107266	0.764044	0.951481	FALSE	FALSE	FALSE	NFKB1.RELA activated		9.56873	9.52769	0.0410399	0.117417	0.387851	FALSE	FALSE	FALSE	NFKB2.RELB repressed	FALSE
ENSG00000104728	ARHGEF10	Rho guanine nucleotide exchange factor (GEF) 10	NA	NA	NA	NA	NA	FALSE	NA	NA	NA		6.33893	6.22357	0.115356	0.114843	0.383701	FALSE	FALSE	FALSE	NFKB2.RELB repressed	FALSE
ENSG00000074964	ARHGEF10L	Rho guanine nucleotide exchange factor (GEF) 10-like	6.91133	6.89647	0.0148677	0.773241	0.954913	FALSE	FALSE	FALSE	NFKB1.RELA repressed		7.51437	7.54825	-0.0338765	0.605025	0.798892	FALSE	FALSE	FALSE	NFKB2.RELB activated	FALSE
ENSG00000132694	ARHGEF11	Rho guanine nucleotide exchange factor (GEF) 11	8.56872	8.60142	-0.0327007	0.462751	0.850821	TRUE	FALSE	FALSE	NFKB1.RELA activated		8.43514	8.49817	-0.0630294	0.184316	0.474895	TRUE	FALSE	FALSE	NFKB2.RELB activated	FALSE
ENSG00000196914	ARHGEF12	Rho guanine nucleotide exchange factor (GEF) 12	9.68061	9.6612	0.0194152	0.695163	0.934339	FALSE	FALSE	FALSE	NFKB1.RELA repressed		9.74874	9.81778	-0.0690413	0.121728	0.394503	FALSE	FALSE	FALSE	NFKB2.RELB activated	FALSE
ENSG00000198844	ARHGEF15	Rho guanine nucleotide exchange factor (GEF) 15	7.37018	7.40141	-0.0312284	0.56332	0.891036	FALSE	FALSE	FALSE	NFKB1.RELA activated		7.71601	7.69441	0.0215931	0.759174	0.884526	FALSE	FALSE	FALSE	NFKB2.RELB repressed	FALSE
ENSG00000130762	ARHGEF16	Rho guanine nucleotide exchange factor (GEF) 16	6.94181	7.03079	-0.088977	0.0860589	0.494027	TRUE	FALSE	FALSE	NFKB1.RELA activated		7.55375	7.51056	0.0431834	0.226853	0.520374	TRUE	FALSE	FALSE	NFKB2.RELB repressed	FALSE
ENSG00000110237	ARHGEF17	Rho guanine nucleotide exchange factor (GEF) 17	6.73501	6.73774	-0.00272954	0.95729	0.991982	TRUE	FALSE	FALSE	NFKB1.RELA activated		7.34121	7.3045	0.0367109	0.476867	0.717918	TRUE	FALSE	FALSE	NFKB2.RELB repressed	FALSE
ENSG00000104880	ARHGEF18	Rho/Rac guanine nucleotide exchange factor (GEF) 18	8.55955	8.52834	0.0312092	0.199672	0.673501	TRUE	FALSE	FALSE	NFKB1.RELA repressed		8.7988	8.95155	-0.152744	0.000105593	0.00605826	TRUE	TRUE	TRUE	NFKB2.RELB activated	FALSE
ENSG00000142632	ARHGEF19	Rho guanine nucleotide exchange factor (GEF) 19	7.72099	7.67019	0.0507973	0.16502	0.630595	FALSE	FALSE	FALSE	NFKB1.RELA repressed		7.9065	7.82803	0.078473	0.130449	0.407545	FALSE	FALSE	FALSE	NFKB2.RELB repressed	FALSE
ENSG00000116584	ARHGEF2	Rho/Rac guanine nucleotide exchange factor (GEF) 2	9.45996	9.53363	-0.0736642	0.0644393	0.44662	TRUE	FALSE	FALSE	NFKB1.RELA activated		9.00063	9.16615	-0.165518	0.015174	0.123178	TRUE	FALSE	FALSE	NFKB2.RELB activated	FALSE
ENSG00000163947	ARHGEF3	Rho guanine nucleotide exchange factor (GEF) 3	10.0637	10.0268	0.0369105	0.302562	0.761496	TRUE	FALSE	FALSE	NFKB1.RELA repressed		10.2436	9.88999	0.353588	2.29157e-07	0.000144287	TRUE	TRUE	TRUE	NFKB2.RELB repressed	FALSE
ENSG00000136002	ARHGEF4	Rho guanine nucleotide exchange factor (GEF) 4	6.06134	6.11883	-0.0574955	0.416958	0.827166	TRUE	FALSE	FALSE	NFKB1.RELA activated		6.92355	6.79329	0.130259	0.0948773	0.347784	TRUE	FALSE	FALSE	NFKB2.RELB repressed	FALSE
ENSG00000050327	ARHGEF5	Rho guanine nucleotide exchange factor (GEF) 5	5.98146	6.0048	-0.0233392	0.776365	0.955179	FALSE	FALSE	FALSE	NFKB1.RELA activated		6.68173	6.62671	0.0550196	0.399593	0.663134	FALSE	FALSE	FALSE	NFKB2.RELB repressed	FALSE
ENSG00000129675	ARHGEF6	Rac/Cdc42 guanine nucleotide exchange factor (GEF) 6	NA	NA	NA	NA	NA	FALSE	NA	NA	NA		6.6854	6.36476	0.320633	2.86024e-05	0.0028321	TRUE	TRUE	TRUE	NFKB2.RELB repressed	FALSE
ENSG00000102606	ARHGEF7	Rho guanine nucleotide exchange factor (GEF) 7	9.77523	9.85901	-0.0837786	0.0306963	0.3243	TRUE	FALSE	FALSE	NFKB1.RELA activated		9.911	10.1671	-0.256103	1.34695e-05	0.00170771	TRUE	TRUE	TRUE	NFKB2.RELB activated	FALSE
ENSG00000131089	ARHGEF9	Cdc42 guanine nucleotide exchange factor (GEF) 9	8.83248	8.76156	0.0709189	0.0987557	0.520029	TRUE	FALSE	FALSE	NFKB1.RELA repressed		8.87812	8.75823	0.119886	0.000869762	0.0220204	TRUE	FALSE	FALSE	NFKB2.RELB repressed	FALSE
ENSG00000117713	ARID1A	AT rich interactive domain 1A (SWI-like)	9.76751	9.73878	0.0287278	0.328946	0.778513	TRUE	FALSE	FALSE	NFKB1.RELA repressed		10.1412	10.2547	-0.113527	0.0370226	0.210592	TRUE	FALSE	FALSE	NFKB2.RELB activated	FALSE
ENSG00000049618	ARID1B	AT rich interactive domain 1B (SWI1-like)	9.13975	9.10731	0.0324444	0.519039	0.874282	FALSE	FALSE	FALSE	NFKB1.RELA repressed		8.92616	8.84836	0.0777978	0.188926	0.480156	FALSE	FALSE	FALSE	NFKB2.RELB repressed	FALSE
ENSG00000189079	ARID2	AT rich interactive domain 2 (ARID, RFX-like)	10.4749	10.4292	0.0456837	0.186674	0.657283	TRUE	FALSE	FALSE	NFKB1.RELA repressed		10.1045	10.2275	-0.122973	0.0577476	0.267968	TRUE	FALSE	FALSE	NFKB2.RELB activated	FALSE
ENSG00000116017	ARID3A	AT rich interactive domain 3A (BRIGHT-like)	9.25188	9.35955	-0.107677	0.0137519	0.225784	TRUE	FALSE	FALSE	NFKB1.RELA activated		9.53777	9.72657	-0.1888	0.000371926	0.0129584	TRUE	TRUE	TRUE	NFKB2.RELB activated	FALSE
ENSG00000179361	ARID3B	AT rich interactive domain 3B (BRIGHT-like)	7.95828	8.04344	-0.0851636	0.433232	0.836782	TRUE	FALSE	FALSE	NFKB1.RELA activated		7.82352	8.0261	-0.202577	0.00256307	0.0418476	TRUE	TRUE	TRUE	NFKB2.RELB activated	FALSE
ENSG00000205143	ARID3C	AT rich interactive domain 3C (BRIGHT-like)	6.69753	6.63082	0.0667086	0.360299	0.798671	FALSE	FALSE	FALSE	NFKB1.RELA repressed		6.94516	6.93777	0.00738913	0.904781	0.957829	FALSE	FALSE	FALSE	NFKB2.RELB repressed	FALSE
ENSG00000032219	ARID4A	AT rich interactive domain 4A (RBP1-like)	8.27275	8.2804	-0.00764652	0.894327	0.98226	FALSE	FALSE	FALSE	NFKB1.RELA activated		8.34114	8.54781	-0.20667	0.111036	0.37759	FALSE	FALSE	FALSE	NFKB2.RELB activated	FALSE
ENSG00000054267	ARID4B	AT rich interactive domain 4B (RBP1-like)	9.06806	9.11014	-0.0420821	0.47866	0.856507	TRUE	FALSE	FALSE	NFKB1.RELA activated		9.14221	9.19329	-0.0510894	0.423817	0.680316	TRUE	FALSE	FALSE	NFKB2.RELB activated	FALSE
ENSG00000196843	ARID5A	AT rich interactive domain 5A (MRF1-like)	10.6681	10.7825	-0.114351	0.0034386	0.112444	TRUE	FALSE	FALSE	NFKB1.RELA activated		10.0923	10.2627	-0.170352	0.00040817	0.0136553	TRUE	TRUE	TRUE	NFKB2.RELB activated	FALSE
ENSG00000150347	ARID5B	AT rich interactive domain 5B (MRF1-like)	7.59406	7.58608	0.00797167	0.881463	0.981272	FALSE	FALSE	FALSE	NFKB1.RELA repressed		7.08485	7.08509	-0.00024192	0.996607	0.998908	FALSE	FALSE	FALSE	NFKB2.RELB activated	FALSE
ENSG00000166233	ARIH1	ariadne homolog, ubiquitin-conjugating enzyme E2 binding protein, 1 (Drosophila)	10.9653	10.9302	0.035128	0.389754	0.813244	TRUE	FALSE	FALSE	NFKB1.RELA repressed		10.9498	11.0302	-0.0803592	0.204383	0.496684	FALSE	FALSE	FALSE	NFKB2.RELB activated	FALSE
ENSG00000177479	ARIH2	ariadne homolog 2 (Drosophila)	9.80303	9.78899	0.0140405	0.638152	0.917287	FALSE	FALSE	FALSE	NFKB1.RELA repressed		10.2136	10.176	0.0376105	0.43988	0.692106	FALSE	FALSE	FALSE	NFKB2.RELB repressed	FALSE
ENSG00000120805	ARL1	ADP-ribosylation factor-like 1	9.14716	9.15531	-0.00815339	0.844809	0.974145	FALSE	FALSE	FALSE	NFKB1.RELA activated		9.26605	9.39082	-0.124777	0.102567	0.361714	FALSE	FALSE	FALSE	NFKB2.RELB activated	FALSE
ENSG00000175414	ARL10	ADP-ribosylation factor-like 10	7.28318	7.27042	0.0127505	0.781749	0.956216	FALSE	FALSE	FALSE	NFKB1.RELA repressed		7.45857	7.41192	0.0466532	0.426767	0.682804	FALSE	FALSE	FALSE	NFKB2.RELB repressed	FALSE
ENSG00000152213	ARL11	ADP-ribosylation factor-like 11	NA	NA	NA	NA	NA	FALSE	NA	NA	NA		6.02893	6.01903	0.00990914	0.884231	0.947735	FALSE	FALSE	FALSE	NFKB2.RELB repressed	FALSE
ENSG00000169379	ARL13B	ADP-ribosylation factor-like 13B	8.28886	8.33479	-0.0459357	0.385865	0.810531	TRUE	FALSE	FALSE	NFKB1.RELA activated		8.36556	8.40067	-0.0351025	0.570278	0.778449	FALSE	FALSE	FALSE	NFKB2.RELB activated	FALSE
ENSG00000185305	ARL15	ADP-ribosylation factor-like 15	7.42149	7.39203	0.0294658	0.509752	0.870826	FALSE	FALSE	FALSE	NFKB1.RELA repressed		7.56378	7.58285	-0.0190648	0.790148	0.89974	TRUE	FALSE	FALSE	NFKB2.RELB activated	FALSE
ENSG00000185829	ARL17	ADP-ribosylation factor-like 17A	9.45205	9.50623	-0.054176	0.0827349	0.486936	FALSE	FALSE	FALSE	NFKB1.RELA activated		9.43437	9.58746	-0.153096	0.00209657	0.0371454	FALSE	TRUE	FALSE	NFKB2.RELB activated	FALSE
ENSG00000213465	ARL2	ADP-ribosylation factor-like 2	10.7148	10.75	-0.0351821	0.663195	0.925027	TRUE	FALSE	FALSE	NFKB1.RELA activated		11.0879	11.0305	0.0574443	0.153439	0.440222	TRUE	FALSE	FALSE	NFKB2.RELB repressed	FALSE
ENSG00000102931	ARL2BP	ADP-ribosylation factor-like 2 binding protein	11.1201	11.0605	0.0596017	0.309886	0.769205	FALSE	FALSE	FALSE	NFKB1.RELA repressed		11.3806	11.2984	0.0821781	0.0272583	0.175684	FALSE	FALSE	FALSE	NFKB2.RELB repressed	FALSE
ENSG00000138175	ARL3	ADP-ribosylation factor-like 3	7.65432	7.68213	-0.027813	0.712555	0.939473	TRUE	FALSE	FALSE	NFKB1.RELA activated		8.00371	8.15599	-0.15228	0.0121268	0.107804	TRUE	FALSE	FALSE	NFKB2.RELB activated	FALSE
ENSG00000122644	ARL4A	ADP-ribosylation factor-like 4A	7.67519	7.73029	-0.0551093	0.276131	0.741931	TRUE	FALSE	FALSE	NFKB1.RELA activated		9.49883	9.72542	-0.226582	0.0577668	0.267968	TRUE	FALSE	FALSE	NFKB2.RELB activated	FALSE
ENSG00000188042	ARL4C	ADP-ribosylation factor-like 4C	7.30277	7.25102	0.0517456	0.0139768	0.22627	TRUE	FALSE	FALSE	NFKB1.RELA repressed		8.2305	7.76003	0.470472	2.90502e-06	0.000660515	TRUE	TRUE	TRUE	NFKB2.RELB repressed	FALSE
ENSG00000175906	ARL4D	ADP-ribosylation factor-like 4D	7.07608	7.07687	-0.000786494	0.98361	0.99723	FALSE	FALSE	FALSE	NFKB1.RELA activated		6.93469	6.86609	0.0686016	0.168923	0.4581	FALSE	FALSE	FALSE	NFKB2.RELB repressed	FALSE
ENSG00000162980	ARL5A	ADP-ribosylation factor-like 5A	9.72778	9.66374	0.064034	0.0916619	0.507703	FALSE	FALSE	FALSE	NFKB1.RELA repressed		10.17	10.2026	-0.032527	0.464186	0.709395	FALSE	FALSE	FALSE	NFKB2.RELB activated	FALSE
ENSG00000165997	ARL5B	ADP-ribosylation factor-like 5B	9.79766	9.87125	-0.0735917	0.00274666	0.101807	TRUE	FALSE	FALSE	NFKB1.RELA activated		10.0322	10.2938	-0.261657	1.01957e-06	0.000338332	TRUE	TRUE	TRUE	NFKB2.RELB activated	FALSE
ENSG00000141748	ARL5C	ADP-ribosylation factor-like 5C	NA	NA	NA	NA	NA	FALSE	NA	NA	NA		6.21087	6.15545	0.055422	0.344736	0.62058	FALSE	FALSE	FALSE	NFKB2.RELB repressed	FALSE
ENSG00000113966	ARL6	ADP-ribosylation factor-like 6	7.65555	7.66142	-0.00587058	0.942941	0.988346	FALSE	FALSE	FALSE	NFKB1.RELA activated		7.77192	7.81071	-0.03879	0.739827	0.874305	FALSE	FALSE	FALSE	NFKB2.RELB activated	FALSE
ENSG00000170540	ARL6IP1	ADP-ribosylation factor-like 6 interacting protein 1	12.4951	12.4072	0.0878496	0.0274747	0.308943	TRUE	FALSE	FALSE	NFKB1.RELA repressed		12.3866	12.39	-0.00333768	0.798885	0.903862	TRUE	FALSE	FALSE	NFKB2.RELB activated	FALSE
ENSG00000182196	ARL6IP4	ADP-ribosylation-like factor 6 interacting protein 4	9.68118	9.63852	0.0426641	0.171552	0.638208	TRUE	FALSE	FALSE	NFKB1.RELA repressed		9.857	9.81533	0.0416734	0.156345	0.444043	TRUE	FALSE	FALSE	NFKB2.RELB repressed	FALSE
ENSG00000144746	ARL6IP5	ADP-ribosylation-like factor 6 interacting protein 5	12.5695	12.5266	0.0428869	0.147029	0.602146	TRUE	FALSE	FALSE	NFKB1.RELA repressed		12.6394	12.4878	0.15163	0.0556121	0.262164	TRUE	FALSE	FALSE	NFKB2.RELB repressed	FALSE
ENSG00000177917	ARL6IP6	ADP-ribosylation-like factor 6 interacting protein 6	8.63854	8.61803	0.0205133	0.578468	0.896525	FALSE	FALSE	FALSE	NFKB1.RELA repressed		8.89711	9.04588	-0.148768	0.120202	0.392197	FALSE	FALSE	FALSE	NFKB2.RELB activated	FALSE
ENSG00000143862	ARL8A	ADP-ribosylation factor-like 8A	10.8707	10.8195	0.0512237	0.11675	0.555365	FALSE	FALSE	FALSE	NFKB1.RELA repressed		10.8412	10.8719	-0.0306856	0.393279	0.658936	FALSE	FALSE	FALSE	NFKB2.RELB activated	FALSE
ENSG00000134108	ARL8B	ADP-ribosylation factor-like 8B	10.8342	10.9707	-0.136471	0.000329925	0.0338832	TRUE	FALSE	FALSE	NFKB1.RELA activated		10.9871	11.2084	-0.221312	0.0145874	0.120649	TRUE	FALSE	FALSE	NFKB2.RELB activated	FALSE
ENSG00000196503	ARL9	ADP-ribosylation factor-like 9	NA	NA	NA	NA	NA	FALSE	NA	NA	NA		6.13452	6.20115	-0.0666234	0.271014	0.560861	FALSE	FALSE	FALSE	NFKB2.RELB activated	FALSE
ENSG00000104442	ARMC1	armadillo repeat containing 1	9.32013	9.31565	0.00448669	0.916777	0.985772	TRUE	FALSE	FALSE	NFKB1.RELA repressed		8.99578	8.98634	0.00944192	0.90775	0.959311	TRUE	FALSE	FALSE	NFKB2.RELB repressed	FALSE
ENSG00000170632	ARMC10	armadillo repeat containing 10	9.45256	9.52582	-0.0732608	0.111464	0.543788	FALSE	FALSE	FALSE	NFKB1.RELA activated		9.19978	9.42547	-0.225693	0.00156048	0.0309525	FALSE	TRUE	FALSE	NFKB2.RELB activated	FALSE
ENSG00000118690	ARMC2	armadillo repeat containing 2	6.13859	6.01357	0.125019	0.0453306	0.388099	TRUE	FALSE	FALSE	NFKB1.RELA repressed		6.83448	6.70936	0.125125	0.0480756	0.242992	TRUE	FALSE	FALSE	NFKB2.RELB repressed	FALSE
ENSG00000140691	ARMC5	armadillo repeat containing 5	7.62447	7.6625	-0.0380311	0.168016	0.633751	FALSE	FALSE	FALSE	NFKB1.RELA activated		7.78705	7.73748	0.0495788	0.368212	0.639395	FALSE	FALSE	FALSE	NFKB2.RELB repressed	FALSE
ENSG00000105676	ARMC6	armadillo repeat containing 6	9.03444	9.13964	-0.105196	0.0233327	0.288133	FALSE	FALSE	FALSE	NFKB1.RELA activated		8.85895	8.88719	-0.0282486	0.670909	0.837477	FALSE	FALSE	FALSE	NFKB2.RELB activated	FALSE
ENSG00000125449	ARMC7	armadillo repeat containing 7	8.09243	8.10877	-0.0163442	0.620248	0.911314	FALSE	FALSE	FALSE	NFKB1.RELA activated		8.43292	8.27432	0.158599	0.0402334	0.219595	FALSE	FALSE	FALSE	NFKB2.RELB repressed	FALSE
ENSG00000114098	ARMC8	armadillo repeat containing 8	8.87384	8.83821	0.0356268	0.515944	0.873349	FALSE	FALSE	FALSE	NFKB1.RELA repressed		9.20239	9.21935	-0.0169625	0.764813	0.887157	FALSE	FALSE	FALSE	NFKB2.RELB activated	FALSE
ENSG00000135931	ARMC9	armadillo repeat containing 9	6.93676	6.92086	0.0158995	0.783722	0.956323	FALSE	FALSE	FALSE	NFKB1.RELA repressed		7.40968	7.41099	-0.00130864	0.967613	0.98543	FALSE	FALSE	FALSE	NFKB2.RELB activated	FALSE
ENSG00000126947	ARMCX1	armadillo repeat containing, X-linked 1	NA	NA	NA	NA	NA	FALSE	NA	NA	NA		6.01444	6.06238	-0.0479412	0.382668	0.650298	FALSE	FALSE	FALSE	NFKB2.RELB activated	FALSE
ENSG00000184867	ARMCX2	armadillo repeat containing, X-linked 2	NA	NA	NA	NA	NA	FALSE	NA	NA	NA		6.44628	6.37275	0.0735328	0.290388	0.577952	FALSE	FALSE	FALSE	NFKB2.RELB repressed	FALSE
ENSG00000102401	ARMCX3	armadillo repeat containing, X-linked 3	7.77618	7.7591	0.0170745	0.716115	0.939933	FALSE	FALSE	FALSE	NFKB1.RELA repressed		7.79309	7.8044	-0.0113192	0.781757	0.89635	FALSE	FALSE	FALSE	NFKB2.RELB activated	FALSE
ENSG00000196440	ARMCX4	armadillo repeat containing, X-linked 4	NA	NA	NA	NA	NA	FALSE	NA	NA	NA		6.14214	6.23084	-0.0887008	0.184118	0.474743	TRUE	FALSE	FALSE	NFKB2.RELB activated	FALSE
ENSG00000125962	ARMCX5	armadillo repeat containing, X-linked 5	7.54658	7.55158	-0.00499429	0.869491	0.978661	FALSE	FALSE	FALSE	NFKB1.RELA activated		7.34938	7.34987	-0.000495393	0.99281	0.997644	FALSE	FALSE	FALSE	NFKB2.RELB activated	FALSE
ENSG00000198960	ARMCX6	armadillo repeat containing, X-linked 6	9.04886	8.87647	0.172395	0.0156076	0.240302	FALSE	FALSE	FALSE	NFKB1.RELA repressed		9.29761	9.08046	0.21715	0.000228327	0.00962602	FALSE	TRUE	FALSE	NFKB2.RELB repressed	FALSE
ENSG00000145050	ARMET	mesencephalic astrocyte-derived neurotrophic factor	10.5473	10.5913	-0.043959	0.315489	0.771146	TRUE	FALSE	FALSE	NFKB1.RELA activated		10.7402	10.738	0.00218473	0.938451	0.972136	TRUE	FALSE	FALSE	NFKB2.RELB repressed	FALSE
ENSG00000185267	ARMETL1	cerebral dopamine neurotrophic factor	6.31047	6.24218	0.0682919	0.192292	0.664838	TRUE	FALSE	FALSE	NFKB1.RELA repressed		6.96088	6.88721	0.0736633	0.196694	0.488531	FALSE	FALSE	FALSE	NFKB2.RELB repressed	FALSE
ENSG00000143437	ARNT	aryl hydrocarbon receptor nuclear translocator	10.7179	10.6749	0.0429498	0.0378521	0.359906	TRUE	FALSE	FALSE	NFKB1.RELA repressed		10.657	10.5827	0.0742328	0.00474951	0.0609346	FALSE	FALSE	FALSE	NFKB2.RELB repressed	FALSE
ENSG00000172379	ARNT2	aryl-hydrocarbon receptor nuclear translocator 2	6.02102	5.949	0.0720193	0.277576	0.743027	FALSE	FALSE	FALSE	NFKB1.RELA repressed		6.7738	6.66593	0.107867	0.15318	0.440093	FALSE	FALSE	FALSE	NFKB2.RELB repressed	FALSE
ENSG00000133794	ARNTL	aryl hydrocarbon receptor nuclear translocator-like	6.98805	6.9739	0.0141472	0.780215	0.955583	TRUE	FALSE	FALSE	NFKB1.RELA repressed		7.22574	7.29747	-0.0717274	0.277885	0.566898	TRUE	FALSE	FALSE	NFKB2.RELB activated	FALSE
ENSG00000029153	ARNTL2	aryl hydrocarbon receptor nuclear translocator-like 2	9.73985	9.91836	-0.17851	0.0163273	0.245378	TRUE	FALSE	FALSE	NFKB1.RELA activated		9.62265	10.0688	-0.446164	0.000950589	0.0232164	TRUE	TRUE	TRUE	NFKB2.RELB activated	FALSE
ENSG00000130429	ARPC1B	actin related protein 2/3 complex, subunit 1B, 41kDa	12.2535	12.276	-0.0225523	0.126193	0.571602	TRUE	FALSE	FALSE	NFKB1.RELA activated		11.8375	11.8922	-0.0547853	0.0128194	0.111668	TRUE	FALSE	FALSE	NFKB2.RELB activated	FALSE
ENSG00000163466	ARPC2	actin related protein 2/3 complex, subunit 2, 34kDa	12.8105	12.816	-0.00556217	0.73507	0.944867	TRUE	FALSE	FALSE	NFKB1.RELA activated		12.5704	12.7467	-0.176299	0.00244923	0.0407037	FALSE	TRUE	FALSE	NFKB2.RELB activated	FALSE
ENSG00000111229	ARPC3	actin related protein 2/3 complex, subunit 3, 21kDa	10.4849	10.5518	-0.0669116	0.0122871	0.213341	FALSE	FALSE	FALSE	NFKB1.RELA activated		10.8515	10.9763	-0.124874	0.203792	0.495861	FALSE	FALSE	FALSE	NFKB2.RELB activated	FALSE
ENSG00000162704	ARPC5	actin related protein 2/3 complex, subunit 5, 16kDa	10.8453	10.9129	-0.0675961	0.0417694	0.377072	TRUE	FALSE	FALSE	NFKB1.RELA activated		11.2803	11.2127	0.0675637	0.0938811	0.345943	TRUE	FALSE	FALSE	NFKB2.RELB repressed	FALSE
ENSG00000136950	ARPC5L	actin related protein 2/3 complex, subunit 5-like	8.99286	8.98548	0.00738017	0.88837	0.981472	FALSE	FALSE	FALSE	NFKB1.RELA repressed		9.48599	9.3743	0.111684	0.0110712	0.102513	FALSE	FALSE	FALSE	NFKB2.RELB repressed	FALSE
ENSG00000120500	ARR3	arrestin 3, retinal (X-arrestin)	NA	NA	NA	NA	NA	FALSE	NA	NA	NA		NA	NA	NA	NA	NA	FALSE	NA	NA	NA	FALSE
ENSG00000137486	ARRB1	arrestin, beta 1	NA	NA	NA	NA	NA	FALSE	NA	NA	NA		6.19991	6.15263	0.0472844	0.514758	0.743174	FALSE	FALSE	FALSE	NFKB2.RELB repressed	FALSE
ENSG00000141480	ARRB2	arrestin, beta 2	10.644	10.507	0.137055	7.05422e-05	0.0141302	TRUE	FALSE	FALSE	NFKB1.RELA repressed		10.718	10.6959	0.0220534	0.387494	0.653926	TRUE	FALSE	FALSE	NFKB2.RELB repressed	FALSE
ENSG00000197070	ARRDC1	arrestin domain containing 1	8.78548	8.82209	-0.0366024	0.252331	0.723665	FALSE	FALSE	FALSE	NFKB1.RELA activated		8.53423	8.51236	0.0218624	0.658301	0.829881	FALSE	FALSE	FALSE	NFKB2.RELB repressed	FALSE
ENSG00000105643	ARRDC2	arrestin domain containing 2	8.4111	8.40147	0.00962913	0.905939	0.98409	TRUE	FALSE	FALSE	NFKB1.RELA repressed		8.84623	8.76921	0.0770143	0.368094	0.639335	TRUE	FALSE	FALSE	NFKB2.RELB repressed	FALSE
ENSG00000113369	ARRDC3	arrestin domain containing 3	9.51685	9.40512	0.111731	0.045608	0.389206	TRUE	FALSE	FALSE	NFKB1.RELA repressed		9.82847	10.0765	-0.248062	0.078937	0.315956	TRUE	FALSE	FALSE	NFKB2.RELB activated	FALSE
ENSG00000100299	ARSA	arylsulfatase A	7.99313	8.01375	-0.0206244	0.585981	0.900003	TRUE	FALSE	FALSE	NFKB1.RELA activated		8.17597	8.13714	0.0388324	0.330439	0.61037	TRUE	FALSE	FALSE	NFKB2.RELB repressed	FALSE
ENSG00000113273	ARSB	arylsulfatase B	9.20105	9.16461	0.0364401	0.344662	0.790049	TRUE	FALSE	FALSE	NFKB1.RELA repressed		8.8128	8.74665	0.0661585	0.139186	0.419775	TRUE	FALSE	FALSE	NFKB2.RELB repressed	FALSE
ENSG00000006756	ARSD	arylsulfatase D	6.00458	5.93113	0.0734575	0.0757619	0.473334	FALSE	FALSE	FALSE	NFKB1.RELA repressed		6.5109	6.38682	0.124075	0.258918	0.551526	FALSE	FALSE	FALSE	NFKB2.RELB repressed	FALSE
ENSG00000157399	ARSE	arylsulfatase E (chondrodysplasia punctata 1)	5.95783	6.0076	-0.0497736	0.272482	0.740016	FALSE	FALSE	FALSE	NFKB1.RELA activated		6.87985	6.90884	-0.028994	0.629464	0.813201	FALSE	FALSE	FALSE	NFKB2.RELB activated	FALSE
ENSG00000141337	ARSG	arylsulfatase G	7.77277	7.77052	0.0022559	0.9658	0.993608	TRUE	FALSE	FALSE	NFKB1.RELA repressed		8.0565	7.98817	0.0683333	0.0882958	0.334288	FALSE	FALSE	FALSE	NFKB2.RELB repressed	FALSE
ENSG00000205667	ARSH	arylsulfatase family, member H	6.01941	6.06717	-0.0477573	0.501132	0.867024	FALSE	FALSE	FALSE	NFKB1.RELA activated		6.71586	6.60326	0.112593	0.139423	0.420176	FALSE	FALSE	FALSE	NFKB2.RELB repressed	FALSE
ENSG00000183876	ARSI	arylsulfatase family, member I	6.44764	6.47217	-0.0245303	0.759226	0.950908	FALSE	FALSE	FALSE	NFKB1.RELA activated		7.184	7.05964	0.124363	0.291692	0.578822	FALSE	FALSE	FALSE	NFKB2.RELB repressed	FALSE
ENSG00000164291	ARSK	arylsulfatase family, member K	8.11618	8.03272	0.0834654	0.147813	0.603225	FALSE	FALSE	FALSE	NFKB1.RELA repressed		7.93093	8.01731	-0.0863831	0.277787	0.566838	TRUE	FALSE	FALSE	NFKB2.RELB activated	FALSE
ENSG00000129744	ART1	ADP-ribosyltransferase 1	6.42096	6.37196	0.0489953	0.421833	0.830354	FALSE	FALSE	FALSE	NFKB1.RELA repressed		7.14363	7.03156	0.112072	0.297155	0.583895	FALSE	FALSE	FALSE	NFKB2.RELB repressed	TRUE
ENSG00000167311	ART5	ADP-ribosyltransferase 5	NA	NA	NA	NA	NA	FALSE	NA	NA	NA		6.56112	6.51915	0.0419705	0.55004	0.766082	FALSE	FALSE	FALSE	NFKB2.RELB repressed	FALSE
ENSG00000117407	ARTN	artemin	7.53318	7.48585	0.0473295	0.251675	0.723099	FALSE	FALSE	FALSE	NFKB1.RELA repressed		7.9501	7.92331	0.0267912	0.662301	0.832317	FALSE	FALSE	FALSE	NFKB2.RELB repressed	FALSE
ENSG00000164307	ARTS-1	endoplasmic reticulum aminopeptidase 1	10.1121	10.1046	0.00751055	0.864403	0.977801	TRUE	FALSE	FALSE	NFKB1.RELA repressed		9.90938	9.95057	-0.0411958	0.438733	0.691311	TRUE	FALSE	FALSE	NFKB2.RELB activated	FALSE
ENSG00000173409	ARV1	ARV1 homolog (S. cerevisiae)	10.9745	11.021	-0.0464321	0.23996	0.712473	FALSE	FALSE	FALSE	NFKB1.RELA activated		10.953	10.9644	-0.0113632	0.888064	0.949588	FALSE	FALSE	FALSE	NFKB2.RELB activated	FALSE
ENSG00000099889	ARVCF	armadillo repeat gene deleted in velocardiofacial syndrome	7.33282	7.24338	0.0894441	0.167298	0.632875	FALSE	FALSE	FALSE	NFKB1.RELA repressed		7.87788	7.76009	0.117793	0.159231	0.447728	FALSE	FALSE	FALSE	NFKB2.RELB repressed	FALSE
ENSG00000004848	ARX	aristaless related homeobox	7.65332	7.71976	-0.0664369	0.216588	0.69124	TRUE	FALSE	FALSE	NFKB1.RELA activated		8.24483	8.17407	0.0707615	0.14109	0.422766	FALSE	FALSE	FALSE	NFKB2.RELB repressed	FALSE
ENSG00000214435	AS3MT	arsenic (+3 oxidation state) methyltransferase	NA	NA	NA	NA	NA	FALSE	NA	NA	NA		6.08757	6.37388	-0.286307	0.00181445	0.0341161	FALSE	TRUE	FALSE	NFKB2.RELB activated	FALSE
ENSG00000104763	ASAH1	N-acylsphingosine amidohydrolase (acid ceramidase) 1	11.6943	11.6182	0.0760525	0.020154	0.270034	TRUE	FALSE	FALSE	NFKB1.RELA repressed		11.6219	11.6795	-0.0575825	0.0579384	0.26844	TRUE	FALSE	FALSE	NFKB2.RELB activated	FALSE
ENSG00000188611	ASAH2	N-acylsphingosine amidohydrolase (non-lysosomal ceramidase) 2	7.08976	7.05095	0.0388046	0.532381	0.879951	FALSE	FALSE	FALSE	NFKB1.RELA repressed		7.30752	7.4982	-0.190685	0.10639	0.36796	TRUE	FALSE	FALSE	NFKB2.RELB activated	FALSE
ENSG00000153317	ASAP1	ArfGAP with SH3 domain, ankyrin repeat and PH domain 1	9.17652	9.16818	0.00834698	0.867895	0.978164	TRUE	FALSE	FALSE	NFKB1.RELA repressed		9.1948	9.30763	-0.112825	0.267508	0.558915	TRUE	FALSE	FALSE	NFKB2.RELB activated	FALSE
ENSG00000151693	ASAP2	ArfGAP with SH3 domain, ankyrin repeat and PH domain 2	7.96727	7.99503	-0.0277553	0.332834	0.780985	TRUE	FALSE	FALSE	NFKB1.RELA activated		7.96531	8.29431	-0.329004	0.00025814	0.0102871	TRUE	TRUE	TRUE	NFKB2.RELB activated	FALSE
ENSG00000088280	ASAP3	ArfGAP with SH3 domain, ankyrin repeat and PH domain 3	6.78867	6.67273	0.115949	0.0618378	0.439483	FALSE	FALSE	FALSE	NFKB1.RELA repressed		7.2047	7.24247	-0.0377691	0.388673	0.654792	FALSE	FALSE	FALSE	NFKB2.RELB activated	FALSE
ENSG00000065802	ASB1	ankyrin repeat and SOCS box containing 1	8.40701	8.39582	0.0111849	0.822579	0.966214	FALSE	FALSE	FALSE	NFKB1.RELA repressed		8.55084	8.58551	-0.034665	0.167426	0.456543	FALSE	FALSE	FALSE	NFKB2.RELB activated	FALSE
ENSG00000146926	ASB10	ankyrin repeat and SOCS box containing 10	6.30476	6.30704	-0.00227686	0.976125	0.995362	FALSE	FALSE	FALSE	NFKB1.RELA activated		6.63243	6.57547	0.056965	0.295448	0.582494	FALSE	FALSE	FALSE	NFKB2.RELB repressed	FALSE
ENSG00000198881	ASB12	ankyrin repeat and SOCS box containing 12	6.18152	6.22189	-0.0403654	0.426713	0.833218	FALSE	FALSE	FALSE	NFKB1.RELA activated		6.28375	6.14912	0.134638	0.00183381	0.0343486	FALSE	FALSE	FALSE	NFKB2.RELB repressed	FALSE
ENSG00000196372	ASB13	ankyrin repeat and SOCS box containing 13	8.027	8.00518	0.0218146	0.578009	0.896312	FALSE	FALSE	FALSE	NFKB1.RELA repressed		7.96372	7.964	-0.000281307	0.995558	0.998567	FALSE	FALSE	FALSE	NFKB2.RELB activated	FALSE
ENSG00000161664	ASB16	ankyrin repeat and SOCS box containing 16	7.42847	7.42655	0.0019149	0.947988	0.98892	TRUE	FALSE	FALSE	NFKB1.RELA repressed		8.27612	8.1436	0.132519	0.0686361	0.294398	TRUE	FALSE	FALSE	NFKB2.RELB repressed	FALSE
ENSG00000182177	ASB18	ankyrin repeat and SOCS box containing 18	6.21061	6.27399	-0.0633816	0.388523	0.812462	FALSE	FALSE	FALSE	NFKB1.RELA activated		6.69874	6.62771	0.0710301	0.374663	0.64486	FALSE	FALSE	FALSE	NFKB2.RELB repressed	FALSE
ENSG00000100628	ASB2	ankyrin repeat and SOCS box containing 2	NA	NA	NA	NA	NA	FALSE	NA	NA	NA		6.34075	6.30621	0.0345357	0.712042	0.859894	TRUE	FALSE	FALSE	NFKB2.RELB repressed	FALSE
ENSG00000115239	ASB3	ankyrin repeat and SOCS box containing 3	9.98719	9.98318	0.00401102	0.870058	0.979048	TRUE	FALSE	FALSE	NFKB1.RELA repressed		10.0862	10.0691	0.0171357	0.660301	0.831122	TRUE	FALSE	FALSE	NFKB2.RELB repressed	FALSE
ENSG00000148331	ASB6	ankyrin repeat and SOCS box containing 6	10.1561	10.0371	0.11895	0.129294	0.576823	TRUE	FALSE	FALSE	NFKB1.RELA repressed		9.92245	9.81577	0.106676	0.0158664	0.126334	FALSE	FALSE	FALSE	NFKB2.RELB repressed	FALSE
ENSG00000183475	ASB7	ankyrin repeat and SOCS box containing 7	9.1719	9.12312	0.0487751	0.0595465	0.432257	TRUE	FALSE	FALSE	NFKB1.RELA repressed		8.8824	8.94699	-0.0645827	0.0164091	0.128991	TRUE	FALSE	FALSE	NFKB2.RELB activated	FALSE
ENSG00000177981	ASB8	ankyrin repeat and SOCS box containing 8	11.3935	11.2966	0.0969325	0.0063273	0.153932	TRUE	FALSE	FALSE	NFKB1.RELA repressed		10.955	10.8412	0.113814	0.00442107	0.0587466	TRUE	FALSE	FALSE	NFKB2.RELB repressed	FALSE
ENSG00000102048	ASB9	ankyrin repeat and SOCS box containing 9	6.02877	6.08634	-0.057572	0.449917	0.845598	FALSE	FALSE	FALSE	NFKB1.RELA activated		NA	NA	NA	NA	NA	FALSE	NA	NA	NA	FALSE
ENSG00000138303	ASCC1	activating signal cointegrator 1 complex subunit 1	9.40346	9.28103	0.122431	0.000654594	0.0475583	TRUE	FALSE	FALSE	NFKB1.RELA repressed		9.51615	9.65905	-0.1429	0.0044629	0.0590468	TRUE	FALSE	FALSE	NFKB2.RELB activated	FALSE
ENSG00000100325	ASCC2	activating signal cointegrator 1 complex subunit 2	10.05	10.0913	-0.0413521	0.226194	0.699982	FALSE	FALSE	FALSE	NFKB1.RELA activated		9.8395	9.77771	0.061791	0.081749	0.321549	TRUE	FALSE	FALSE	NFKB2.RELB repressed	FALSE
ENSG00000112249	ASCC3	activating signal cointegrator 1 complex subunit 3	8.94059	8.94427	-0.00367992	0.932121	0.98712	TRUE	FALSE	FALSE	NFKB1.RELA activated		9.05964	8.96811	0.0915332	0.191497	0.483105	FALSE	FALSE	FALSE	NFKB2.RELB repressed	FALSE
ENSG00000139352	ASCL1	achaete-scute complex homolog 1 (Drosophila)	6.36466	6.31741	0.0472522	0.441716	0.840122	FALSE	FALSE	FALSE	NFKB1.RELA repressed		7.38674	7.29634	0.0904023	0.198966	0.491283	FALSE	FALSE	FALSE	NFKB2.RELB repressed	FALSE
ENSG00000183734	ASCL2	achaete-scute complex homolog 2 (Drosophila)	6.28919	6.31412	-0.0249284	0.819149	0.965379	FALSE	FALSE	FALSE	NFKB1.RELA activated		6.95563	6.92188	0.0337521	0.55914	0.772045	FALSE	FALSE	FALSE	NFKB2.RELB repressed	FALSE
ENSG00000176009	ASCL3	achaete-scute complex homolog 3 (Drosophila)	NA	NA	NA	NA	NA	FALSE	NA	NA	NA		NA	NA	NA	NA	NA	FALSE	NA	NA	NA	FALSE
ENSG00000187855	ASCL4	achaete-scute complex homolog 4 (Drosophila)	NA	NA	NA	NA	NA	FALSE	NA	NA	NA		NA	NA	NA	NA	NA	FALSE	NA	NA	NA	FALSE
ENSG00000111875	ASF1A	ASF1 anti-silencing function 1 homolog A (S. cerevisiae)	10.4083	10.3948	0.0134698	0.827452	0.967551	TRUE	FALSE	FALSE	NFKB1.RELA repressed		10.5476	10.4512	0.096492	0.174878	0.464852	FALSE	FALSE	FALSE	NFKB2.RELB repressed	FALSE
ENSG00000105011	ASF1B	ASF1 anti-silencing function 1 homolog B (S. cerevisiae)	11.0866	11.0022	0.0844279	0.0446409	0.385889	FALSE	FALSE	FALSE	NFKB1.RELA repressed		11.0046	10.764	0.240614	0.00176618	0.0335683	FALSE	TRUE	FALSE	NFKB2.RELB repressed	FALSE
ENSG00000141505	ASGR1	asialoglycoprotein receptor 1	6.72371	6.65487	0.068835	0.436589	0.838129	FALSE	FALSE	FALSE	NFKB1.RELA repressed		7.4275	7.31868	0.108817	0.141831	0.423852	FALSE	FALSE	FALSE	NFKB2.RELB repressed	FALSE
ENSG00000161944	ASGR2	asialoglycoprotein receptor 2	6.76284	6.70953	0.0533133	0.534723	0.881547	TRUE	FALSE	FALSE	NFKB1.RELA repressed		7.48707	7.35079	0.136283	0.0659121	0.287433	TRUE	FALSE	FALSE	NFKB2.RELB repressed	FALSE
ENSG00000116539	ASH1L	ash1 (absent, small, or homeotic)-like (Drosophila)	9.88393	9.89477	-0.0108418	0.757021	0.95075	FALSE	FALSE	FALSE	NFKB1.RELA activated		9.83017	10.004	-0.173851	0.0948607	0.347775	FALSE	FALSE	FALSE	NFKB2.RELB activated	FALSE
ENSG00000129691	ASH2L	ash2 (absent, small, or homeotic)-like (Drosophila)	10.422	10.3406	0.0814492	0.00723695	0.165829	FALSE	FALSE	FALSE	NFKB1.RELA repressed		10.4211	10.3784	0.0426686	0.296282	0.583066	FALSE	FALSE	FALSE	NFKB2.RELB repressed	FALSE
ENSG00000101440	ASIP	agouti signaling protein	6.96576	6.8373	0.128465	0.0527197	0.413513	FALSE	FALSE	FALSE	NFKB1.RELA repressed		7.6595	7.66437	-0.00486829	0.960435	0.982235	FALSE	FALSE	FALSE	NFKB2.RELB activated	FALSE
ENSG00000196433	ASMT	acetylserotonin O-methyltransferase	7.67264	7.75774	-0.0851051	0.0113193	0.202948	FALSE	FALSE	FALSE	NFKB1.RELA activated		7.98942	7.85549	0.133938	0.0681699	0.293475	FALSE	FALSE	FALSE	NFKB2.RELB repressed	FALSE
ENSG00000169093	ASMTL	acetylserotonin O-methyltransferase-like	8.0459	8.06592	-0.0200283	0.54865	0.885289	FALSE	FALSE	FALSE	NFKB1.RELA activated		8.25452	8.28841	-0.0338881	0.157899	0.445932	FALSE	FALSE	FALSE	NFKB2.RELB activated	FALSE
ENSG00000198356	ASNA1	arsA arsenite transporter, ATP-binding, homolog 1 (bacterial)	10.7537	10.7542	-0.000504959	0.988139	0.997873	FALSE	FALSE	FALSE	NFKB1.RELA activated		10.3591	10.3608	-0.0016627	0.958245	0.981016	FALSE	FALSE	FALSE	NFKB2.RELB activated	FALSE
ENSG00000070669	ASNS	asparagine synthetase (glutamine-hydrolyzing)	8.44702	8.54365	-0.0966239	0.014456	0.230136	FALSE	FALSE	FALSE	NFKB1.RELA activated		9.18954	9.27376	-0.0842161	0.149934	0.43668	FALSE	FALSE	FALSE	NFKB2.RELB activated	FALSE
ENSG00000138381	ASNSD1	asparagine synthetase domain containing 1	9.6736	9.54927	0.124327	0.0285256	0.313486	FALSE	FALSE	FALSE	NFKB1.RELA repressed		10.2631	9.94471	0.318355	8.2447e-05	0.00528608	FALSE	TRUE	FALSE	NFKB2.RELB repressed	FALSE
ENSG00000204653	ASPDH	aspartate dehydrogenase domain containing	6.87535	6.86143	0.0139204	0.884314	0.981373	TRUE	FALSE	FALSE	NFKB1.RELA repressed		7.58395	7.55352	0.0304265	0.703873	0.856131	TRUE	FALSE	FALSE	NFKB2.RELB repressed	FALSE
ENSG00000166183	ASPG	asparaginase homolog (S. cerevisiae)	7.45846	7.50153	-0.0430675	0.479927	0.856974	FALSE	FALSE	FALSE	NFKB1.RELA activated		8.05133	7.98441	0.0669281	0.418749	0.676723	FALSE	FALSE	FALSE	NFKB2.RELB repressed	FALSE
ENSG00000198363	ASPH	aspartate beta-hydroxylase	8.43451	8.17663	0.25788	8.26442e-05	0.0149146	TRUE	TRUE	TRUE	NFKB1.RELA repressed		8.55601	8.23486	0.321155	0.00135956	0.0286207	TRUE	TRUE	TRUE	NFKB2.RELB repressed	TRUE
ENSG00000174939	ASPHD1	aspartate beta-hydroxylase domain containing 1	6.97201	7.05116	-0.0791539	0.22815	0.70274	TRUE	FALSE	FALSE	NFKB1.RELA activated		7.54182	7.5483	-0.00647647	0.914065	0.962293	FALSE	FALSE	FALSE	NFKB2.RELB activated	FALSE
ENSG00000128203	ASPHD2	aspartate beta-hydroxylase domain containing 2	8.10336	8.18704	-0.0836769	0.180121	0.650523	FALSE	FALSE	FALSE	NFKB1.RELA activated		8.2111	8.37827	-0.167176	0.003551	0.0510037	FALSE	FALSE	FALSE	NFKB2.RELB activated	FALSE
ENSG00000066279	ASPM	asp (abnormal spindle) homolog, microcephaly associated (Drosophila)	9.53481	9.40725	0.127564	0.0141985	0.229018	FALSE	FALSE	FALSE	NFKB1.RELA repressed		9.59314	9.58194	0.0111968	0.894162	0.952583	FALSE	FALSE	FALSE	NFKB2.RELB repressed	FALSE
ENSG00000106819	ASPN	asporin	7.29693	6.67921	0.617726	7.90413e-05	0.0147479	FALSE	TRUE	FALSE	NFKB1.RELA repressed		7.67032	6.13953	1.53079	8.80012e-06	0.00138523	FALSE	TRUE	FALSE	NFKB2.RELB repressed	FALSE
ENSG00000169696	ASPSCR1	alveolar soft part sarcoma chromosome region, candidate 1	8.29427	8.38075	-0.0864816	0.0159821	0.243092	TRUE	FALSE	FALSE	NFKB1.RELA activated		8.60325	8.53649	0.0667657	0.068099	0.293414	FALSE	FALSE	FALSE	NFKB2.RELB repressed	FALSE
ENSG00000162174	ASRGL1	asparaginase like 1	7.82596	7.82109	0.00486986	0.871184	0.979365	FALSE	FALSE	FALSE	NFKB1.RELA repressed		7.84367	7.8252	0.0184651	0.628394	0.812431	FALSE	FALSE	FALSE	NFKB2.RELB repressed	FALSE
ENSG00000130707	ASS1	argininosuccinate synthase 1	6.374	6.40503	-0.0310288	0.576518	0.895867	FALSE	FALSE	FALSE	NFKB1.RELA activated		7.21945	7.13403	0.0854231	0.261097	0.553526	FALSE	FALSE	FALSE	NFKB2.RELB repressed	TRUE
ENSG00000034533	ASTE1	asteroid homolog 1 (Drosophila)	6.58814	6.64612	-0.0579746	0.294273	0.755852	FALSE	FALSE	FALSE	NFKB1.RELA activated		6.96208	6.89373	0.0683485	0.444801	0.695612	FALSE	FALSE	FALSE	NFKB2.RELB repressed	FALSE
ENSG00000188886	ASTL	astacin-like metallo-endopeptidase (M12 family)	6.8804	6.84788	0.0325252	0.598886	0.904458	TRUE	FALSE	FALSE	NFKB1.RELA repressed		7.71248	7.57112	0.141365	0.156749	0.444395	TRUE	FALSE	FALSE	NFKB2.RELB repressed	FALSE
ENSG00000152092	ASTN1	astrotactin 1	5.95316	6.00954	-0.0563768	0.162954	0.626539	TRUE	FALSE	FALSE	NFKB1.RELA activated		6.59266	6.51811	0.0745464	0.498443	0.732186	FALSE	FALSE	FALSE	NFKB2.RELB repressed	FALSE
ENSG00000148219	ASTN2	astrotactin 2	6.23735	6.19911	0.0382408	0.532211	0.879838	FALSE	FALSE	FALSE	NFKB1.RELA repressed		7.01332	6.97426	0.0390658	0.531819	0.753902	FALSE	FALSE	FALSE	NFKB2.RELB repressed	FALSE
ENSG00000171456	ASXL1	additional sex combs like 1 (Drosophila)	9.90348	9.93613	-0.0326477	0.259536	0.728916	TRUE	FALSE	FALSE	NFKB1.RELA activated		9.92771	10.1784	-0.250677	2.74285e-05	0.00275197	TRUE	TRUE	TRUE	NFKB2.RELB activated	FALSE
ENSG00000143970	ASXL2	additional sex combs like 2 (Drosophila)	10.2125	10.2367	-0.0241786	0.433278	0.836797	FALSE	FALSE	FALSE	NFKB1.RELA activated		10.1628	10.2422	-0.0793723	0.0172609	0.132871	TRUE	FALSE	FALSE	NFKB2.RELB activated	FALSE
ENSG00000141431	ASXL3	additional sex combs like 3 (Drosophila)	NA	NA	NA	NA	NA	FALSE	NA	NA	NA		5.99569	6.03176	-0.0360755	0.457613	0.704494	FALSE	FALSE	FALSE	NFKB2.RELB activated	FALSE
ENSG00000156802	ATAD2	ATPase family, AAA domain containing 2	10.2825	10.2547	0.0278404	0.328115	0.778484	FALSE	FALSE	FALSE	NFKB1.RELA repressed		10.0434	10.1118	-0.0684035	0.249389	0.542673	FALSE	FALSE	FALSE	NFKB2.RELB activated	FALSE
ENSG00000119778	ATAD2B	ATPase family, AAA domain containing 2B	8.76708	8.79808	-0.0309921	0.625392	0.912723	TRUE	FALSE	FALSE	NFKB1.RELA activated		8.89291	8.98951	-0.0965937	0.25735	0.549807	TRUE	FALSE	FALSE	NFKB2.RELB activated	FALSE
ENSG00000197785	ATAD3A	ATPase family, AAA domain containing 3A	9.89184	9.94408	-0.0522371	0.260032	0.729065	FALSE	FALSE	FALSE	NFKB1.RELA activated		10.1955	10.0598	0.135762	0.0113052	0.103702	TRUE	FALSE	FALSE	NFKB2.RELB repressed	FALSE
ENSG00000160072	ATAD3B	ATPase family, AAA domain containing 3B	9.46317	9.49752	-0.0343552	0.428642	0.834212	FALSE	FALSE	FALSE	NFKB1.RELA activated		9.67804	9.63166	0.0463803	0.395427	0.660427	FALSE	FALSE	FALSE	NFKB2.RELB repressed	FALSE
ENSG00000215915	ATAD3C	ATPase family, AAA domain containing 3C	7.5991	7.60967	-0.0105758	0.778057	0.955187	FALSE	FALSE	FALSE	NFKB1.RELA activated		8.26619	8.25451	0.0116789	0.749092	0.87933	FALSE	FALSE	FALSE	NFKB2.RELB repressed	FALSE
ENSG00000167183	ATAD4	proline rich 15-like	NA	NA	NA	NA	NA	FALSE	NA	NA	NA		6.08731	5.93076	0.156552	0.106343	0.367953	FALSE	FALSE	FALSE	NFKB2.RELB repressed	FALSE
ENSG00000176208	ATAD5	ATPase family, AAA domain containing 5	9.2127	9.22501	-0.0123107	0.825976	0.967018	FALSE	FALSE	FALSE	NFKB1.RELA activated		9.15677	9.1884	-0.0316391	0.707511	0.858214	FALSE	FALSE	FALSE	NFKB2.RELB activated	FALSE
ENSG00000140836	ATBF1	zinc finger homeobox 3	11.1492	11.1363	0.0128363	0.377574	0.806778	TRUE	FALSE	FALSE	NFKB1.RELA repressed		11.3903	11.3427	0.0476128	0.0877441	0.333021	TRUE	FALSE	FALSE	NFKB2.RELB repressed	FALSE
ENSG00000167654	ATCAY	ataxia, cerebellar, Cayman type	6.28796	6.21083	0.0771308	0.185655	0.656992	FALSE	FALSE	FALSE	NFKB1.RELA repressed		6.92291	6.78168	0.141226	0.0766022	0.310968	FALSE	FALSE	FALSE	NFKB2.RELB repressed	FALSE
ENSG00000107669	ATE1	arginyltransferase 1	9.79039	9.78052	0.00986888	0.759593	0.950908	TRUE	FALSE	FALSE	NFKB1.RELA repressed		9.8365	10.0032	-0.166669	0.00268259	0.0429985	TRUE	TRUE	TRUE	NFKB2.RELB activated	FALSE
ENSG00000123268	ATF1	activating transcription factor 1	10.7447	10.7803	-0.0356149	0.369484	0.802066	TRUE	FALSE	FALSE	NFKB1.RELA activated		10.764	10.9574	-0.193352	0.0115284	0.105021	TRUE	FALSE	FALSE	NFKB2.RELB activated	FALSE
ENSG00000115966	ATF2	activating transcription factor 2	11.0789	11.1089	-0.0300773	0.159036	0.62117	FALSE	FALSE	FALSE	NFKB1.RELA activated		11.025	11.1197	-0.0947414	0.0509436	0.250947	FALSE	FALSE	FALSE	NFKB2.RELB activated	FALSE
ENSG00000162772	ATF3	activating transcription factor 3	8.68485	8.75624	-0.071399	0.0772372	0.47712	TRUE	FALSE	FALSE	NFKB1.RELA activated		8.7926	8.82755	-0.0349459	0.276391	0.56606	TRUE	FALSE	FALSE	NFKB2.RELB activated	FALSE
ENSG00000128272	ATF4	activating transcription factor 4 (tax-responsive enhancer element B67)	10.5435	10.5879	-0.0443606	0.553835	0.88697	FALSE	FALSE	FALSE	NFKB1.RELA activated		10.5769	10.2964	0.280471	7.83153e-05	0.00507417	FALSE	TRUE	FALSE	NFKB2.RELB repressed	FALSE
ENSG00000169136	ATF5	activating transcription factor 5	12.4512	12.5426	-0.0913892	0.0424843	0.378236	TRUE	FALSE	FALSE	NFKB1.RELA activated		12.3278	12.6021	-0.274271	3.93647e-05	0.00333324	TRUE	TRUE	TRUE	NFKB2.RELB activated	FALSE
ENSG00000118217	ATF6	activating transcription factor 6	11.5911	11.5939	-0.00278042	0.897325	0.982954	FALSE	FALSE	FALSE	NFKB1.RELA activated		11.6796	11.7288	-0.0492666	0.261998	0.554572	TRUE	FALSE	FALSE	NFKB2.RELB activated	FALSE
ENSG00000170653	ATF7	activating transcription factor 7	8.92544	9.01991	-0.0944686	0.0579843	0.427356	TRUE	FALSE	FALSE	NFKB1.RELA activated		9.41805	9.5639	-0.145854	0.00394352	0.0543887	TRUE	FALSE	FALSE	NFKB2.RELB activated	FALSE
ENSG00000171681	ATF7IP	activating transcription factor 7 interacting protein	10.8939	10.778	0.115864	0.00103552	0.0588714	TRUE	FALSE	FALSE	NFKB1.RELA repressed		10.6799	10.8135	-0.133554	0.10419	0.364353	TRUE	FALSE	FALSE	NFKB2.RELB activated	FALSE
ENSG00000152348	ATG10	autophagy related 10	7.83325	7.82486	0.00839437	0.899191	0.983403	TRUE	FALSE	FALSE	NFKB1.RELA repressed		8.26649	8.34125	-0.0747585	0.173122	0.462804	TRUE	FALSE	FALSE	NFKB2.RELB activated	FALSE
ENSG00000145782	ATG12	autophagy related 12	8.52687	8.61058	-0.0837083	0.0814848	0.484632	FALSE	FALSE	FALSE	NFKB1.RELA activated		9.27036	9.35476	-0.0843975	0.114665	0.383351	FALSE	FALSE	FALSE	NFKB2.RELB activated	FALSE
ENSG00000085978	ATG16L1	autophagy related 16-like 1 (S. cerevisiae)	7.68964	7.62811	0.0615242	0.178814	0.648308	TRUE	FALSE	FALSE	NFKB1.RELA repressed		7.9591	7.904	0.0550912	0.352188	0.626373	TRUE	FALSE	FALSE	NFKB2.RELB repressed	FALSE
ENSG00000168010	ATG16L2	autophagy related 16-like 2 (S. cerevisiae)	7.8733	7.84738	0.0259191	0.22206	0.69612	TRUE	FALSE	FALSE	NFKB1.RELA repressed		8.07745	7.99156	0.0858865	0.0210089	0.150188	TRUE	FALSE	FALSE	NFKB2.RELB repressed	FALSE
ENSG00000110046	ATG2A	autophagy related 2A	8.31345	8.39903	-0.0855821	0.00532436	0.141574	FALSE	FALSE	FALSE	NFKB1.RELA activated		8.61471	8.78025	-0.165539	2.66918e-05	0.0026973	FALSE	TRUE	FALSE	NFKB2.RELB activated	FALSE
ENSG00000066739	ATG2B	autophagy related 2B	9.12157	9.05866	0.0629055	0.263738	0.733635	TRUE	FALSE	FALSE	NFKB1.RELA repressed		9.33491	9.19652	0.138386	0.0532907	0.256631	TRUE	FALSE	FALSE	NFKB2.RELB repressed	FALSE
ENSG00000144848	ATG3	autophagy related 3	11.6277	11.67	-0.0423231	0.19082	0.663052	TRUE	FALSE	FALSE	NFKB1.RELA activated		12.117	12.1698	-0.0527759	0.224085	0.517602	TRUE	FALSE	FALSE	NFKB2.RELB activated	FALSE
ENSG00000101844	ATG4A	autophagy related 4A, cysteine peptidase	8.31096	8.34926	-0.0383	0.585241	0.899682	FALSE	FALSE	FALSE	NFKB1.RELA activated		8.40269	8.41084	-0.00815056	0.927402	0.967485	FALSE	FALSE	FALSE	NFKB2.RELB activated	FALSE
ENSG00000168397	ATG4B	autophagy related 4B, cysteine peptidase	8.13278	8.04165	0.0911312	0.0116399	0.20722	FALSE	FALSE	FALSE	NFKB1.RELA repressed		8.67377	8.65252	0.0212474	0.525535	0.75002	FALSE	FALSE	FALSE	NFKB2.RELB repressed	FALSE
ENSG00000125703	ATG4C	autophagy related 4C, cysteine peptidase	9.22307	9.19195	0.0311191	0.464855	0.850868	TRUE	FALSE	FALSE	NFKB1.RELA repressed		9.31615	9.34154	-0.025382	0.743405	0.876341	FALSE	FALSE	FALSE	NFKB2.RELB activated	FALSE
ENSG00000130734	ATG4D	autophagy related 4D, cysteine peptidase	9.56726	9.67634	-0.109081	0.0928901	0.510015	FALSE	FALSE	FALSE	NFKB1.RELA activated		9.52976	9.47162	0.0581384	0.0631732	0.280901	FALSE	FALSE	FALSE	NFKB2.RELB repressed	FALSE
ENSG00000057663	ATG5	autophagy related 5	9.10876	9.15571	-0.0469502	0.307833	0.767451	TRUE	FALSE	FALSE	NFKB1.RELA activated		9.25884	9.23495	0.0238891	0.542277	0.760866	TRUE	FALSE	FALSE	NFKB2.RELB repressed	FALSE
ENSG00000197548	ATG7	autophagy related 7	8.35306	8.4414	-0.0883395	0.0350287	0.347399	TRUE	FALSE	FALSE	NFKB1.RELA activated		8.54595	8.61792	-0.0719666	0.190265	0.481666	TRUE	FALSE	FALSE	NFKB2.RELB activated	FALSE
ENSG00000198925	ATG9A	autophagy related 9A	8.98678	9.01456	-0.0277793	0.370374	0.802296	FALSE	FALSE	FALSE	NFKB1.RELA activated		8.88137	8.86125	0.0201145	0.753871	0.881778	FALSE	FALSE	FALSE	NFKB2.RELB repressed	FALSE
ENSG00000142102	ATHL1	ATH1, acid trehalase-like 1 (yeast)	7.50499	7.47068	0.0343064	0.649783	0.921355	FALSE	FALSE	FALSE	NFKB1.RELA repressed		7.88363	7.82855	0.0550862	0.335812	0.614334	FALSE	FALSE	FALSE	NFKB2.RELB repressed	FALSE
ENSG00000138363	ATIC	5-aminoimidazole-4-carboxamide ribonucleotide formyltransferase/IMP cyclohydrolase	10.7962	10.8233	-0.027183	0.430958	0.835247	FALSE	FALSE	FALSE	NFKB1.RELA activated		10.7811	10.7433	0.0378023	0.410885	0.671393	FALSE	FALSE	FALSE	NFKB2.RELB repressed	FALSE
ENSG00000119787	ATL2	atlastin GTPase 2	10.0048	9.95917	0.0456092	0.200362	0.673801	TRUE	FALSE	FALSE	NFKB1.RELA repressed		10.5685	10.5948	-0.0263784	0.671554	0.837831	TRUE	FALSE	FALSE	NFKB2.RELB activated	FALSE
ENSG00000184743	ATL3	atlastin GTPase 3	9.32105	9.34452	-0.0234653	0.602439	0.906493	FALSE	FALSE	FALSE	NFKB1.RELA activated		9.16183	9.22382	-0.0619902	0.404508	0.666874	FALSE	FALSE	FALSE	NFKB2.RELB activated	FALSE
ENSG00000149311	ATM	ataxia telangiectasia mutated	8.95259	8.86214	0.090451	0.0901507	0.504071	FALSE	FALSE	FALSE	NFKB1.RELA repressed		9.12385	8.98507	0.138784	0.0574717	0.267166	FALSE	FALSE	FALSE	NFKB2.RELB repressed	FALSE
ENSG00000166454	ATMIN	ATM interactor	9.6732	9.70346	-0.0302533	0.614608	0.910385	FALSE	FALSE	FALSE	NFKB1.RELA activated		11.0926	11.0146	0.0780666	0.14708	0.432176	FALSE	FALSE	FALSE	NFKB2.RELB repressed	FALSE
ENSG00000111676	ATN1	atrophin 1	11.1315	11.0021	0.129334	7.01841e-05	0.0141302	TRUE	FALSE	FALSE	NFKB1.RELA repressed		11.4163	11.1777	0.238628	2.12568e-05	0.00228939	TRUE	TRUE	TRUE	NFKB2.RELB repressed	FALSE
ENSG00000172238	ATOH1	atonal homolog 1 (Drosophila)	6.46431	6.49719	-0.032881	0.290666	0.752968	FALSE	FALSE	FALSE	NFKB1.RELA activated		7.23848	7.17514	0.0633418	0.188453	0.480096	FALSE	FALSE	FALSE	NFKB2.RELB repressed	FALSE
ENSG00000179774	ATOH7	atonal homolog 7 (Drosophila)	5.96268	6.01155	-0.0488681	0.224914	0.698982	TRUE	FALSE	FALSE	NFKB1.RELA activated		6.48946	6.43416	0.055299	0.569327	0.778153	TRUE	FALSE	FALSE	NFKB2.RELB repressed	FALSE
ENSG00000168874	ATOH8	atonal homolog 8 (Drosophila)	7.54949	7.70503	-0.155534	0.000156727	0.0213014	TRUE	TRUE	TRUE	NFKB1.RELA activated		8.10841	8.11314	-0.00473325	0.932049	0.96938	TRUE	FALSE	FALSE	NFKB2.RELB activated	FALSE
ENSG00000177556	ATOX1	ATX1 antioxidant protein 1 homolog (yeast)	9.34131	9.37	-0.0286955	0.631737	0.914621	TRUE	FALSE	FALSE	NFKB1.RELA activated		9.42237	9.49318	-0.0708097	0.310647	0.595224	TRUE	FALSE	FALSE	NFKB2.RELB activated	FALSE
ENSG00000206190	ATP10A	ATPase, class V, type 10A	NA	NA	NA	NA	NA	FALSE	NA	NA	NA		6.44751	6.41608	0.0314296	0.400872	0.664052	FALSE	FALSE	FALSE	NFKB2.RELB repressed	FALSE
ENSG00000118322	ATP10B	ATPase, class V, type 10B	NA	NA	NA	NA	NA	FALSE	NA	NA	NA		NA	NA	NA	NA	NA	FALSE	NA	NA	NA	FALSE
ENSG00000145246	ATP10D	ATPase, class V, type 10D	8.19469	8.26482	-0.0701249	0.216306	0.690992	TRUE	FALSE	FALSE	NFKB1.RELA activated		8.20272	8.14443	0.0582942	0.230396	0.523141	TRUE	FALSE	FALSE	NFKB2.RELB repressed	FALSE
ENSG00000068650	ATP11A	ATPase, class VI, type 11A	8.35804	8.46603	-0.107994	0.141911	0.594558	TRUE	FALSE	FALSE	NFKB1.RELA activated		8.64359	8.70667	-0.0630894	0.0548848	0.260184	TRUE	FALSE	FALSE	NFKB2.RELB activated	FALSE
ENSG00000058063	ATP11B	ATPase, class VI, type 11B	9.97861	9.97767	0.000938196	0.981226	0.99711	TRUE	FALSE	FALSE	NFKB1.RELA repressed		9.79804	10.1447	-0.346633	0.000165991	0.00795194	TRUE	TRUE	TRUE	NFKB2.RELB activated	FALSE
ENSG00000101974	ATP11C	ATPase, class VI, type 11C	11.0827	11.0551	0.0275698	0.343497	0.789105	TRUE	FALSE	FALSE	NFKB1.RELA repressed		10.5024	11.0802	-0.577809	0.000265179	0.0104355	TRUE	TRUE	TRUE	NFKB2.RELB activated	FALSE
ENSG00000075673	ATP12A	ATPase, H+/K+ transporting, nongastric, alpha polypeptide	NA	NA	NA	NA	NA	FALSE	NA	NA	NA		6.2064	6.22033	-0.0139329	0.888625	0.949744	FALSE	FALSE	FALSE	NFKB2.RELB activated	FALSE
ENSG00000105726	ATP13A1	ATPase type 13A1	9.39574	9.44523	-0.0494917	0.042158	0.378144	FALSE	FALSE	FALSE	NFKB1.RELA activated		9.35877	9.32516	0.0336081	0.0952196	0.348259	FALSE	FALSE	FALSE	NFKB2.RELB repressed	FALSE
ENSG00000159363	ATP13A2	ATPase type 13A2	8.82026	8.84554	-0.0252759	0.477935	0.856103	FALSE	FALSE	FALSE	NFKB1.RELA activated		8.91788	8.89508	0.0228045	0.654404	0.8277	FALSE	FALSE	FALSE	NFKB2.RELB repressed	FALSE
ENSG00000133657	ATP13A3	ATPase type 13A3	9.98719	9.97542	0.011772	0.780196	0.955583	TRUE	FALSE	FALSE	NFKB1.RELA repressed		10.119	10.1536	-0.0345435	0.500607	0.734006	TRUE	FALSE	FALSE	NFKB2.RELB activated	FALSE
ENSG00000163399	ATP1A1	ATPase, Na+/K+ transporting, alpha 1 polypeptide	12.4515	12.3753	0.0761368	0.0454646	0.388632	FALSE	FALSE	FALSE	NFKB1.RELA repressed		12.2203	12.1673	0.0530133	0.0926745	0.343731	TRUE	FALSE	FALSE	NFKB2.RELB repressed	FALSE
ENSG00000018625	ATP1A2	ATPase, Na+/K+ transporting, alpha 2 polypeptide	5.94483	6.01869	-0.0738677	0.355831	0.796708	FALSE	FALSE	FALSE	NFKB1.RELA activated		6.639	6.62966	0.00934272	0.802675	0.906396	FALSE	FALSE	FALSE	NFKB2.RELB repressed	TRUE
ENSG00000105409	ATP1A3	ATPase, Na+/K+ transporting, alpha 3 polypeptide	11.6584	11.6802	-0.0218246	0.524132	0.875681	TRUE	FALSE	FALSE	NFKB1.RELA activated		11.6503	11.5809	0.0694321	0.154886	0.442133	FALSE	FALSE	FALSE	NFKB2.RELB repressed	FALSE
ENSG00000132681	ATP1A4	ATPase, Na+/K+ transporting, alpha 4 polypeptide	7.19403	7.26533	-0.0713001	0.0815727	0.484632	TRUE	FALSE	FALSE	NFKB1.RELA activated		7.45051	7.44538	0.00513301	0.889049	0.949938	TRUE	FALSE	FALSE	NFKB2.RELB repressed	FALSE
ENSG00000143153	ATP1B1	ATPase, Na+/K+ transporting, beta 1 polypeptide	7.75816	7.60195	0.156206	0.0329596	0.336738	TRUE	FALSE	FALSE	NFKB1.RELA repressed		7.73003	7.99395	-0.263913	1.39169e-05	0.00175253	TRUE	TRUE	TRUE	NFKB2.RELB activated	FALSE
ENSG00000129244	ATP1B2	ATPase, Na+/K+ transporting, beta 2 polypeptide	6.67849	6.74436	-0.0658726	0.226053	0.699982	FALSE	FALSE	FALSE	NFKB1.RELA activated		7.44091	7.30992	0.130998	0.105991	0.367302	FALSE	FALSE	FALSE	NFKB2.RELB repressed	FALSE
ENSG00000069849	ATP1B3	ATPase, Na+/K+ transporting, beta 3 polypeptide	10.4641	10.4539	0.0101733	0.778885	0.955358	TRUE	FALSE	FALSE	NFKB1.RELA repressed		10.528	10.4884	0.0395624	0.479231	0.720195	TRUE	FALSE	FALSE	NFKB2.RELB repressed	FALSE
ENSG00000101892	ATP1B4	ATPase, Na+/K+ transporting, beta 4 polypeptide	NA	NA	NA	NA	NA	FALSE	NA	NA	NA		6.36027	6.25362	0.106657	0.339894	0.617632	FALSE	FALSE	FALSE	NFKB2.RELB repressed	FALSE
ENSG00000196296	ATP2A1	ATPase, Ca++ transporting, cardiac muscle, fast twitch 1	6.84929	6.74176	0.10753	0.0655319	0.449756	TRUE	FALSE	FALSE	NFKB1.RELA repressed		7.10006	7.1898	-0.0897446	0.135192	0.413577	FALSE	FALSE	FALSE	NFKB2.RELB activated	FALSE
ENSG00000174437	ATP2A2	ATPase, Ca++ transporting, cardiac muscle, slow twitch 2	11.7674	11.7847	-0.0173444	0.80829	0.962154	TRUE	FALSE	FALSE	NFKB1.RELA activated		11.506	11.4347	0.0713392	0.0520837	0.253512	FALSE	FALSE	FALSE	NFKB2.RELB repressed	FALSE
ENSG00000074370	ATP2A3	ATPase, Ca++ transporting, ubiquitous	7.94799	7.95204	-0.00404976	0.904919	0.98409	FALSE	FALSE	FALSE	NFKB1.RELA activated		8.48632	8.3968	0.0895231	0.0231773	0.159387	FALSE	FALSE	FALSE	NFKB2.RELB repressed	FALSE
ENSG00000070961	ATP2B1	ATPase, Ca++ transporting, plasma membrane 1	9.04268	9.02638	0.0162993	0.773359	0.954913	TRUE	FALSE	FALSE	NFKB1.RELA repressed		9.19987	9.41935	-0.219487	0.00194248	0.0355702	TRUE	TRUE	TRUE	NFKB2.RELB activated	FALSE
ENSG00000157087	ATP2B2	ATPase, Ca++ transporting, plasma membrane 2	6.55668	6.61324	-0.0565616	0.265951	0.735014	TRUE	FALSE	FALSE	NFKB1.RELA activated		7.40167	7.4005	0.00116145	0.982539	0.992808	TRUE	FALSE	FALSE	NFKB2.RELB repressed	FALSE
ENSG00000067842	ATP2B3	ATPase, Ca++ transporting, plasma membrane 3	6.03547	6.09303	-0.0575601	0.154561	0.614809	TRUE	FALSE	FALSE	NFKB1.RELA activated		6.85148	6.9018	-0.0503201	0.415807	0.674563	TRUE	FALSE	FALSE	NFKB2.RELB activated	FALSE
ENSG00000058668	ATP2B4	ATPase, Ca++ transporting, plasma membrane 4	11.7121	11.6994	0.0127106	0.633149	0.915286	TRUE	FALSE	FALSE	NFKB1.RELA repressed		11.6288	11.6491	-0.0202584	0.406012	0.668053	TRUE	FALSE	FALSE	NFKB2.RELB activated	FALSE
ENSG00000017260	ATP2C1	ATPase, Ca++ transporting, type 2C, member 1	9.25796	9.25704	0.000915373	0.985354	0.99737	FALSE	FALSE	FALSE	NFKB1.RELA repressed		9.55136	9.60551	-0.054148	0.364794	0.636485	FALSE	FALSE	FALSE	NFKB2.RELB activated	FALSE
ENSG00000064270	ATP2C2	ATPase, Ca++ transporting, type 2C, member 2	NA	NA	NA	NA	NA	FALSE	NA	NA	NA		6.56422	6.45331	0.110903	0.0746521	0.307397	FALSE	FALSE	FALSE	NFKB2.RELB repressed	FALSE
ENSG00000105675	ATP4A	ATPase, H+/K+ exchanging, alpha polypeptide	6.5824	6.6646	-0.0821964	0.225605	0.699893	TRUE	FALSE	FALSE	NFKB1.RELA activated		7.25067	7.27645	-0.0257748	0.719933	0.863395	FALSE	FALSE	FALSE	NFKB2.RELB activated	FALSE
ENSG00000186009	ATP4B	ATPase, H+/K+ exchanging, beta polypeptide	6.27128	6.38199	-0.110704	0.0405997	0.372526	FALSE	FALSE	FALSE	NFKB1.RELA activated		6.97715	6.88631	0.0908474	0.19892	0.491219	FALSE	FALSE	FALSE	NFKB2.RELB repressed	FALSE
ENSG00000152234	ATP5A1	ATP synthase, H+ transporting, mitochondrial F1 complex, alpha subunit 1, cardiac muscle	11.169	11.2321	-0.0630254	0.306184	0.76564	FALSE	FALSE	FALSE	NFKB1.RELA activated		11.2743	11.3171	-0.0427889	0.363681	0.635638	FALSE	FALSE	FALSE	NFKB2.RELB activated	FALSE
ENSG00000110955	ATP5B	ATP synthase, H+ transporting, mitochondrial F1 complex, beta polypeptide	13.2988	13.2822	0.0166272	0.172944	0.640598	TRUE	FALSE	FALSE	NFKB1.RELA repressed		13.0848	13.0811	0.00368684	0.787606	0.898762	TRUE	FALSE	FALSE	NFKB2.RELB repressed	FALSE
ENSG00000165629	ATP5C1	ATP synthase, H+ transporting, mitochondrial F1 complex, gamma polypeptide 1	11.5466	11.5343	0.0122341	0.611864	0.909632	FALSE	FALSE	FALSE	NFKB1.RELA repressed		11.6213	11.71	-0.0887175	0.187171	0.478169	FALSE	FALSE	FALSE	NFKB2.RELB activated	FALSE
ENSG00000099624	ATP5D	ATP synthase, H+ transporting, mitochondrial F1 complex, delta subunit	10.527	10.3972	0.129804	0.000829025	0.0533703	FALSE	FALSE	FALSE	NFKB1.RELA repressed		10.3701	10.3178	0.0522463	0.151809	0.438646	FALSE	FALSE	FALSE	NFKB2.RELB repressed	FALSE
ENSG00000124172	ATP5E	ATP synthase, H+ transporting, mitochondrial F1 complex, epsilon subunit	9.31561	9.33738	-0.0217779	0.204499	0.678924	FALSE	FALSE	FALSE	NFKB1.RELA activated		9.74588	9.68668	0.0591988	0.00136125	0.0286207	FALSE	FALSE	FALSE	NFKB2.RELB repressed	FALSE
ENSG00000180389	ATP5EP2	ATP synthase, H+ transporting, mitochondrial F1 complex, epsilon subunit pseudogene 2	10.3454	10.4052	-0.0597241	0.286244	0.74982	FALSE	FALSE	FALSE	NFKB1.RELA activated		11.0294	11.0725	-0.0430992	0.599148	0.795152	FALSE	FALSE	FALSE	NFKB2.RELB activated	FALSE
ENSG00000116459	ATP5F1	ATP synthase, H+ transporting, mitochondrial Fo complex, subunit B1	7.55692	7.51323	0.0436939	0.200906	0.67439	FALSE	FALSE	FALSE	NFKB1.RELA repressed		8.30443	8.24628	0.0581529	0.154898	0.442133	FALSE	FALSE	FALSE	NFKB2.RELB repressed	FALSE
ENSG00000159199	ATP5G1	ATP synthase, H+ transporting, mitochondrial Fo complex, subunit C1 (subunit 9)	12.9803	13.0196	-0.0393619	0.320873	0.774395	TRUE	FALSE	FALSE	NFKB1.RELA activated		12.9387	12.8825	0.0562778	0.0810789	0.320298	FALSE	FALSE	FALSE	NFKB2.RELB repressed	FALSE
ENSG00000135390	ATP5G2	ATP synthase, H+ transporting, mitochondrial Fo complex, subunit C2 (subunit 9)	10.5293	10.5607	-0.0313852	0.172016	0.638939	FALSE	FALSE	FALSE	NFKB1.RELA activated		10.611	10.6479	-0.0368478	0.276977	0.566205	FALSE	FALSE	FALSE	NFKB2.RELB activated	FALSE
ENSG00000154518	ATP5G3	ATP synthase, H+ transporting, mitochondrial Fo complex, subunit C3 (subunit 9)	7.18489	7.12748	0.0574158	0.0894441	0.502498	TRUE	FALSE	FALSE	NFKB1.RELA repressed		7.66071	7.56724	0.0934708	0.0149298	0.121981	TRUE	FALSE	FALSE	NFKB2.RELB repressed	FALSE
ENSG00000167863	ATP5H	ATP synthase, H+ transporting, mitochondrial Fo complex, subunit d	10.8956	10.9052	-0.00958326	0.660517	0.924133	TRUE	FALSE	FALSE	NFKB1.RELA activated		11.2146	11.1888	0.0257978	0.336916	0.615457	TRUE	FALSE	FALSE	NFKB2.RELB repressed	FALSE
ENSG00000169020	ATP5I	ATP synthase, H+ transporting, mitochondrial Fo complex, subunit E	9.543	9.54007	0.00293169	0.932206	0.98712	TRUE	FALSE	FALSE	NFKB1.RELA repressed		10.3442	10.265	0.0792506	0.126588	0.401719	FALSE	FALSE	FALSE	NFKB2.RELB repressed	FALSE
ENSG00000154723	ATP5J	ATP synthase, H+ transporting, mitochondrial Fo complex, subunit F6	10.1518	10.1705	-0.0186939	0.442634	0.84057	TRUE	FALSE	FALSE	NFKB1.RELA activated		10.5245	10.3979	0.126658	0.00547545	0.0664752	TRUE	FALSE	FALSE	NFKB2.RELB repressed	FALSE
ENSG00000167283	ATP5L	ATP synthase, H+ transporting, mitochondrial Fo complex, subunit G	11.8251	11.8236	0.00147807	0.953429	0.991074	FALSE	FALSE	FALSE	NFKB1.RELA repressed		11.7932	11.7891	0.00415336	0.90701	0.959031	FALSE	FALSE	FALSE	NFKB2.RELB repressed	FALSE
ENSG00000125375	ATP5S	ATP synthase, H+ transporting, mitochondrial Fo complex, subunit s (factor B)	6.99215	6.97081	0.0213396	0.643574	0.91873	TRUE	FALSE	FALSE	NFKB1.RELA repressed		7.7352	7.76764	-0.0324461	0.550239	0.766277	TRUE	FALSE	FALSE	NFKB2.RELB activated	FALSE
ENSG00000105341	ATP5SL	ATP5S-like	10.1771	10.1936	-0.0164399	0.696683	0.935208	FALSE	FALSE	FALSE	NFKB1.RELA activated		10.3308	10.3263	0.00447578	0.945287	0.974945	FALSE	FALSE	FALSE	NFKB2.RELB repressed	FALSE
ENSG00000071553	ATP6AP1	ATPase, H+ transporting, lysosomal accessory protein 1	11.7556	11.7652	-0.00960049	0.833647	0.969953	TRUE	FALSE	FALSE	NFKB1.RELA activated		11.915	11.8501	0.0649064	0.0425848	0.226792	FALSE	FALSE	FALSE	NFKB2.RELB repressed	FALSE
ENSG00000205464	ATP6AP1L	ATPase, H+ transporting, lysosomal accessory protein 1-like	7.10386	7.18217	-0.0783038	0.299846	0.759268	FALSE	FALSE	FALSE	NFKB1.RELA activated		7.42568	7.88893	-0.463248	7.13192e-07	0.000279441	FALSE	TRUE	FALSE	NFKB2.RELB activated	FALSE
ENSG00000182220	ATP6AP2	ATPase, H+ transporting, lysosomal accessory protein 2	10.7008	10.7443	-0.0434855	0.27695	0.742704	TRUE	FALSE	FALSE	NFKB1.RELA activated		10.6335	10.6167	0.0168597	0.605794	0.799392	TRUE	FALSE	FALSE	NFKB2.RELB repressed	FALSE
ENSG00000033627	ATP6V0A1	ATPase, H+ transporting, lysosomal V0 subunit a1	10.5966	10.6146	-0.0180201	0.522523	0.875037	TRUE	FALSE	FALSE	NFKB1.RELA activated		10.4782	10.3203	0.157831	0.00811318	0.0843826	TRUE	FALSE	FALSE	NFKB2.RELB repressed	FALSE
ENSG00000185344	ATP6V0A2	ATPase, H+ transporting, lysosomal V0 subunit a2	10.3047	10.3433	-0.0386119	0.471419	0.852993	TRUE	FALSE	FALSE	NFKB1.RELA activated		10.0175	10.2362	-0.218692	0.000755182	0.0202448	TRUE	TRUE	TRUE	NFKB2.RELB activated	FALSE
ENSG00000105929	ATP6V0A4	ATPase, H+ transporting, lysosomal V0 subunit a4	7.98958	7.4849	0.50468	3.34032e-05	0.00969522	FALSE	TRUE	FALSE	NFKB1.RELA repressed		7.8501	7.21943	0.630672	8.71306e-07	0.00031934	FALSE	TRUE	FALSE	NFKB2.RELB repressed	FALSE
ENSG00000117410	ATP6V0B	ATPase, H+ transporting, lysosomal 21kDa, V0 subunit b	10.3904	10.4042	-0.0137805	0.755965	0.950493	FALSE	FALSE	FALSE	NFKB1.RELA activated		10.3013	10.2942	0.00713496	0.886376	0.948569	FALSE	FALSE	FALSE	NFKB2.RELB repressed	FALSE
ENSG00000185883	ATP6V0C	ATPase, H+ transporting, lysosomal 16kDa, V0 subunit c	12.0399	12.0183	0.0215967	0.43463	0.837354	TRUE	FALSE	FALSE	NFKB1.RELA repressed		12.0697	11.9746	0.095084	0.0360705	0.207463	TRUE	FALSE	FALSE	NFKB2.RELB repressed	FALSE
ENSG00000159720	ATP6V0D1	ATPase, H+ transporting, lysosomal 38kDa, V0 subunit d1	11.6907	11.5871	0.103591	0.127773	0.575058	FALSE	FALSE	FALSE	NFKB1.RELA repressed		11.7634	11.648	0.115404	0.0186901	0.139627	TRUE	FALSE	FALSE	NFKB2.RELB repressed	FALSE
ENSG00000113732	ATP6V0E	ATPase, H+ transporting, lysosomal 9kDa, V0 subunit e1	12.6441	12.6099	0.0341887	0.0882767	0.49938	TRUE	FALSE	FALSE	NFKB1.RELA repressed		12.9212	12.9039	0.0172418	0.605729	0.799349	TRUE	FALSE	FALSE	NFKB2.RELB repressed	FALSE
ENSG00000171130	ATP6V0E2	ATPase, H+ transporting V0 subunit e2	10.4145	10.3615	0.0529198	0.095765	0.515316	TRUE	FALSE	FALSE	NFKB1.RELA repressed		10.2114	10.0007	0.210729	1.06072e-05	0.00155474	TRUE	TRUE	TRUE	NFKB2.RELB repressed	FALSE
ENSG00000114573	ATP6V1A	ATPase, H+ transporting, lysosomal 70kDa, V1 subunit A	10.5305	10.5205	0.00993296	0.659421	0.92388	TRUE	FALSE	FALSE	NFKB1.RELA repressed		10.534	10.505	0.028959	0.389536	0.655571	TRUE	FALSE	FALSE	NFKB2.RELB repressed	FALSE
ENSG00000116039	ATP6V1B1	ATPase, H+ transporting, lysosomal 56/58kDa, V1 subunit B1	6.72529	6.84557	-0.120281	0.0847625	0.49146	FALSE	FALSE	FALSE	NFKB1.RELA activated		7.22964	7.1399	0.0897479	0.160813	0.449406	FALSE	FALSE	FALSE	NFKB2.RELB repressed	FALSE
ENSG00000147416	ATP6V1B2	ATPase, H+ transporting, lysosomal 56/58kDa, V1 subunit B2	11.6288	11.5301	0.0987676	0.0126344	0.21594	FALSE	FALSE	FALSE	NFKB1.RELA repressed		11.1703	11.096	0.0743831	0.21665	0.510051	FALSE	FALSE	FALSE	NFKB2.RELB repressed	FALSE
ENSG00000155097	ATP6V1C1	ATPase, H+ transporting, lysosomal 42kDa, V1 subunit C1	8.68331	8.71801	-0.0346986	0.439714	0.839652	FALSE	FALSE	FALSE	NFKB1.RELA activated		8.69397	8.84514	-0.151174	0.0863141	0.329924	FALSE	FALSE	FALSE	NFKB2.RELB activated	FALSE
ENSG00000100554	ATP6V1D	ATPase, H+ transporting, lysosomal 34kDa, V1 subunit D	7.99163	7.93353	0.0581052	0.390814	0.813549	FALSE	FALSE	FALSE	NFKB1.RELA repressed		8.2213	8.41876	-0.197459	0.170684	0.460032	FALSE	FALSE	FALSE	NFKB2.RELB activated	FALSE
ENSG00000131100	ATP6V1E1	ATPase, H+ transporting, lysosomal 31kDa, V1 subunit E1	9.65244	9.66394	-0.011495	0.839324	0.971884	FALSE	FALSE	FALSE	NFKB1.RELA activated		9.7967	9.94909	-0.152381	0.0481694	0.243184	FALSE	FALSE	FALSE	NFKB2.RELB activated	FALSE
ENSG00000128524	ATP6V1F	ATPase, H+ transporting, lysosomal 14kDa, V1 subunit F	11.8879	11.8228	0.0650577	0.315411	0.771146	FALSE	FALSE	FALSE	NFKB1.RELA repressed		11.8113	11.8064	0.00482291	0.920934	0.964801	FALSE	FALSE	FALSE	NFKB2.RELB repressed	FALSE
ENSG00000136888	ATP6V1G1	ATPase, H+ transporting, lysosomal 13kDa, V1 subunit G1	9.79661	9.75715	0.0394607	0.236036	0.709097	FALSE	FALSE	FALSE	NFKB1.RELA repressed		10.2197	10.1354	0.0843759	0.047348	0.240916	FALSE	FALSE	FALSE	NFKB2.RELB repressed	FALSE
ENSG00000213760	ATP6V1G2	ATPase, H+ transporting, lysosomal 13kDa, V1 subunit G2	7.79589	7.68397	0.111921	0.0509828	0.409453	FALSE	FALSE	FALSE	NFKB1.RELA repressed		7.65506	7.5772	0.0778616	0.00218894	0.038203	FALSE	FALSE	FALSE	NFKB2.RELB repressed	FALSE
ENSG00000047249	ATP6V1H	ATPase, H+ transporting, lysosomal 50/57kDa, V1 subunit H	8.83342	8.83058	0.00283851	0.970637	0.994486	TRUE	FALSE	FALSE	NFKB1.RELA repressed		8.94595	8.99678	-0.0508274	0.48712	0.724816	TRUE	FALSE	FALSE	NFKB2.RELB activated	FALSE
ENSG00000165240	ATP7A	ATPase, Cu++ transporting, alpha polypeptide	9.41511	9.36313	0.0519783	0.140013	0.592474	TRUE	FALSE	FALSE	NFKB1.RELA repressed		9.37634	9.41012	-0.0337847	0.457222	0.704177	TRUE	FALSE	FALSE	NFKB2.RELB activated	FALSE
ENSG00000123191	ATP7B	ATPase, Cu++ transporting, beta polypeptide	7.15734	7.05328	0.104062	0.0447389	0.38613	FALSE	FALSE	FALSE	NFKB1.RELA repressed		7.45828	7.33384	0.124436	0.000208059	0.00910711	FALSE	FALSE	FALSE	NFKB2.RELB repressed	FALSE
ENSG00000124406	ATP8A1	ATPase, aminophospholipid transporter (APLT), class I, type 8A, member 1	8.89339	8.76501	0.128385	0.0052955	0.141354	TRUE	FALSE	FALSE	NFKB1.RELA repressed		8.84145	8.90682	-0.0653709	0.172107	0.461421	TRUE	FALSE	FALSE	NFKB2.RELB activated	FALSE
ENSG00000132932	ATP8A2	NA	NA	NA	NA	NA	NA	NA	NA	NA	NA		6.05119	5.98626	0.0649276	0.326295	0.607146	TRUE	FALSE	FALSE	NFKB2.RELB repressed	FALSE
ENSG00000081923	ATP8B1	ATPase, aminophospholipid transporter, class I, type 8B, member 1	8.08619	8.10528	-0.0190931	0.764071	0.951481	TRUE	FALSE	FALSE	NFKB1.RELA activated		7.95585	8.03081	-0.0749513	0.318278	0.600787	TRUE	FALSE	FALSE	NFKB2.RELB activated	FALSE
ENSG00000143515	ATP8B2	ATPase, aminophospholipid transporter, class I, type 8B, member 2	9.57096	9.59857	-0.0276116	0.5309	0.879098	TRUE	FALSE	FALSE	NFKB1.RELA activated		9.20692	9.50498	-0.298057	1.26258e-05	0.00165606	FALSE	TRUE	FALSE	NFKB2.RELB activated	FALSE
ENSG00000130270	ATP8B3	ATPase, aminophospholipid transporter, class I, type 8B, member 3	7.52144	7.46486	0.0565774	0.416515	0.826838	FALSE	FALSE	FALSE	NFKB1.RELA repressed		7.90935	7.98432	-0.0749752	0.252415	0.545645	FALSE	FALSE	FALSE	NFKB2.RELB activated	FALSE
ENSG00000054793	ATP9A	ATPase, class II, type 9A	6.35726	6.27634	0.0809157	0.185381	0.656417	FALSE	FALSE	FALSE	NFKB1.RELA repressed		6.62085	6.4818	0.139046	0.0580038	0.26849	TRUE	FALSE	FALSE	NFKB2.RELB repressed	FALSE
ENSG00000166377	ATP9B	ATPase, class II, type 9B	7.7643	7.747	0.0173025	0.718051	0.940656	TRUE	FALSE	FALSE	NFKB1.RELA repressed		7.89892	7.89137	0.00754705	0.847758	0.93006	TRUE	FALSE	FALSE	NFKB2.RELB repressed	FALSE
ENSG00000123472	ATPAF1	ATP synthase mitochondrial F1 complex assembly factor 1	6.20515	6.15029	0.0548591	0.224516	0.698349	FALSE	FALSE	FALSE	NFKB1.RELA repressed		6.44017	6.56934	-0.129167	0.0281671	0.178887	FALSE	FALSE	FALSE	NFKB2.RELB activated	FALSE
ENSG00000171953	ATPAF2	ATP synthase mitochondrial F1 complex assembly factor 2	9.09602	9.13955	-0.0435347	0.43189	0.835656	FALSE	FALSE	FALSE	NFKB1.RELA activated		9.17188	9.05934	0.112531	0.00325923	0.048255	TRUE	FALSE	FALSE	NFKB2.RELB repressed	FALSE
ENSG00000142544	ATPBD3	cytosolic thiouridylase subunit 1 homolog (S. pombe)	8.95481	8.95319	0.0016202	0.985271	0.997366	FALSE	FALSE	FALSE	NFKB1.RELA repressed		8.92447	8.85248	0.0719935	0.446598	0.696961	FALSE	FALSE	FALSE	NFKB2.RELB repressed	FALSE
ENSG00000134146	ATPBD4	ATP binding domain 4	8.82153	8.80557	0.0159544	0.74904	0.948959	TRUE	FALSE	FALSE	NFKB1.RELA repressed		8.57871	8.79927	-0.220559	0.0263016	0.171772	TRUE	FALSE	FALSE	NFKB2.RELB activated	FALSE
ENSG00000172508	ATPGD1	carnosine synthase 1	6.96404	6.98372	-0.0196861	0.793706	0.957918	FALSE	FALSE	FALSE	NFKB1.RELA activated		7.44972	7.34993	0.0997944	0.296569	0.583435	FALSE	FALSE	FALSE	NFKB2.RELB repressed	FALSE
ENSG00000130770	ATPIF1	ATPase inhibitory factor 1	8.36693	8.39877	-0.0318395	0.396187	0.815724	FALSE	FALSE	FALSE	NFKB1.RELA activated		8.81094	8.69604	0.114902	0.000801785	0.0211251	FALSE	FALSE	FALSE	NFKB2.RELB repressed	FALSE
ENSG00000175054	ATR	ataxia telangiectasia and Rad3 related	8.28883	8.29787	-0.00904199	0.863593	0.977453	FALSE	FALSE	FALSE	NFKB1.RELA activated		8.59535	8.5469	0.0484482	0.494188	0.729031	FALSE	FALSE	FALSE	NFKB2.RELB repressed	FALSE
ENSG00000164053	ATRIP	ATR interacting protein	8.12026	8.13309	-0.0128296	0.752183	0.949316	FALSE	FALSE	FALSE	NFKB1.RELA activated		8.49568	8.3881	0.107577	0.000648396	0.0183857	FALSE	FALSE	FALSE	NFKB2.RELB repressed	FALSE
ENSG00000088812	ATRN	attractin	8.64481	8.60494	0.0398775	0.466432	0.851528	FALSE	FALSE	FALSE	NFKB1.RELA repressed		9.13185	9.22672	-0.0948694	0.254133	0.547028	FALSE	FALSE	FALSE	NFKB2.RELB activated	FALSE
ENSG00000085224	ATRX	alpha thalassemia/mental retardation syndrome X-linked	9.43604	9.31594	0.120101	0.0562072	0.422484	FALSE	FALSE	FALSE	NFKB1.RELA repressed		9.04814	9.22587	-0.177726	0.0356717	0.206301	FALSE	FALSE	FALSE	NFKB2.RELB activated	FALSE
ENSG00000124788	ATXN1	ataxin 1	9.37944	9.27005	0.109393	0.0138242	0.226152	TRUE	FALSE	FALSE	NFKB1.RELA repressed		9.38343	9.25664	0.126793	0.0275714	0.17682	TRUE	FALSE	FALSE	NFKB2.RELB repressed	FALSE
ENSG00000130638	ATXN10	ataxin 10	10.8001	10.7827	0.017407	0.503083	0.867945	TRUE	FALSE	FALSE	NFKB1.RELA repressed		11.0298	10.9219	0.107901	0.00876583	0.0883505	TRUE	FALSE	FALSE	NFKB2.RELB repressed	FALSE
ENSG00000204842	ATXN2	ataxin 2	10.7643	10.722	0.0422865	0.151013	0.608645	TRUE	FALSE	FALSE	NFKB1.RELA repressed		10.266	10.2885	-0.022415	0.194352	0.486148	FALSE	FALSE	FALSE	NFKB2.RELB activated	FALSE
ENSG00000168488	ATXN2L	ataxin 2-like	10.3439	10.3848	-0.0408701	0.00657065	0.157444	TRUE	FALSE	FALSE	NFKB1.RELA activated		10.3965	10.4307	-0.034259	0.00889015	0.0891047	TRUE	FALSE	FALSE	NFKB2.RELB activated	FALSE
ENSG00000066427	ATXN3	ataxin 3	7.98627	7.96546	0.0208112	0.762659	0.951143	FALSE	FALSE	FALSE	NFKB1.RELA repressed		7.88464	8.11922	-0.234584	0.0705947	0.299042	FALSE	FALSE	FALSE	NFKB2.RELB activated	FALSE
ENSG00000163635	ATXN7	ataxin 7	11.7825	11.7812	0.00123714	0.956119	0.991422	TRUE	FALSE	FALSE	NFKB1.RELA repressed		11.9589	11.9229	0.0360421	0.336924	0.615457	TRUE	FALSE	FALSE	NFKB2.RELB repressed	FALSE
ENSG00000146776	ATXN7L1	ataxin 7-like 1	6.9189	6.79425	0.124647	0.119635	0.559833	TRUE	FALSE	FALSE	NFKB1.RELA repressed		7.20291	7.09414	0.108766	0.0552336	0.261182	TRUE	FALSE	FALSE	NFKB2.RELB repressed	FALSE
ENSG00000162650	ATXN7L2	ataxin 7-like 2	7.89223	7.88597	0.00625807	0.795174	0.958455	TRUE	FALSE	FALSE	NFKB1.RELA repressed		8.15467	8.1265	0.028164	0.352074	0.626261	FALSE	FALSE	FALSE	NFKB2.RELB repressed	FALSE
ENSG00000087152	ATXN7L3	ataxin 7-like 3	8.0773	8.04563	0.0316652	0.404813	0.820394	TRUE	FALSE	FALSE	NFKB1.RELA repressed		8.4164	8.50507	-0.0886687	0.304472	0.589612	FALSE	FALSE	FALSE	NFKB2.RELB activated	FALSE
ENSG00000148090	AUH	AU RNA binding protein/enoyl-CoA hydratase	8.95176	8.84272	0.109033	0.170527	0.636605	TRUE	FALSE	FALSE	NFKB1.RELA repressed		9.78981	9.75725	0.0325595	0.263393	0.555803	TRUE	FALSE	FALSE	NFKB2.RELB repressed	FALSE
ENSG00000115307	AUP1	ancient ubiquitous protein 1	10.5499	10.6116	-0.0617147	0.0164957	0.246873	TRUE	FALSE	FALSE	NFKB1.RELA activated		10.7774	10.7707	0.00666989	0.849126	0.93099	TRUE	FALSE	FALSE	NFKB2.RELB repressed	FALSE
ENSG00000087586	AURKA	aurora kinase A	10.1475	10.0456	0.101903	0.0128729	0.217349	FALSE	FALSE	FALSE	NFKB1.RELA repressed		10.0234	10.0751	-0.051691	0.424183	0.680516	FALSE	FALSE	FALSE	NFKB2.RELB activated	FALSE
ENSG00000175756	AURKAIP1	aurora kinase A interacting protein 1	9.87257	9.85934	0.0132326	0.680684	0.930678	FALSE	FALSE	FALSE	NFKB1.RELA repressed		10.2713	10.2391	0.0321887	0.466789	0.710786	FALSE	FALSE	FALSE	NFKB2.RELB repressed	FALSE
ENSG00000178999	AURKB	aurora kinase B	10.2335	10.1615	0.0720181	0.224842	0.698982	FALSE	FALSE	FALSE	NFKB1.RELA repressed		10.3589	10.2914	0.0675034	0.292705	0.580071	FALSE	FALSE	FALSE	NFKB2.RELB repressed	FALSE
ENSG00000105146	AURKC	aurora kinase C	6.85852	6.76372	0.0948015	0.0221461	0.279908	FALSE	FALSE	FALSE	NFKB1.RELA repressed		7.37967	7.3035	0.0761669	0.148733	0.434647	FALSE	FALSE	FALSE	NFKB2.RELB repressed	FALSE
ENSG00000158321	AUTS2	autism susceptibility candidate 2	8.16652	8.19724	-0.0307232	0.244821	0.716143	TRUE	FALSE	FALSE	NFKB1.RELA activated		8.43026	8.31368	0.116581	0.000399382	0.0135301	TRUE	FALSE	FALSE	NFKB2.RELB repressed	FALSE
ENSG00000169857	AVEN	apoptosis, caspase activation inhibitor	9.00805	8.94954	0.0585184	0.138125	0.58965	FALSE	FALSE	FALSE	NFKB1.RELA repressed		9.44218	9.31545	0.126733	0.0831677	0.323872	FALSE	FALSE	FALSE	NFKB2.RELB repressed	FALSE
ENSG00000135407	AVIL	advillin	7.10606	7.09625	0.00981425	0.830125	0.968465	TRUE	FALSE	FALSE	NFKB1.RELA repressed		7.07176	6.90214	0.169623	0.00405046	0.0554111	FALSE	FALSE	FALSE	NFKB2.RELB repressed	FALSE
ENSG00000105778	AVL9	AVL9 homolog (S. cerevisiase)	9.66542	9.59932	0.0660995	0.0327514	0.335602	TRUE	FALSE	FALSE	NFKB1.RELA repressed		9.57152	9.45861	0.112911	0.0159985	0.127139	TRUE	FALSE	FALSE	NFKB2.RELB repressed	FALSE
ENSG00000101200	AVP	arginine vasopressin	7.32581	7.31507	0.0107434	0.868704	0.978365	FALSE	FALSE	FALSE	NFKB1.RELA repressed		7.74799	7.56002	0.187963	0.00917599	0.0908938	FALSE	FALSE	FALSE	NFKB2.RELB repressed	FALSE
ENSG00000119986	AVPI1	arginine vasopressin-induced 1	7.94514	7.93551	0.00962805	0.833915	0.970111	FALSE	FALSE	FALSE	NFKB1.RELA repressed		8.25364	8.32076	-0.0671239	0.214701	0.507723	FALSE	FALSE	FALSE	NFKB2.RELB activated	FALSE
ENSG00000166148	AVPR1A	NA	NA	NA	NA	NA	NA	NA	NA	NA	NA		5.93987	5.79627	0.143597	0.100093	0.357146	FALSE	FALSE	FALSE	NFKB2.RELB repressed	FALSE
ENSG00000126895	AVPR2	arginine vasopressin receptor 2	6.58525	6.49272	0.0925277	0.137685	0.58965	TRUE	FALSE	FALSE	NFKB1.RELA repressed		6.98792	6.90603	0.0818861	0.425011	0.681299	TRUE	FALSE	FALSE	NFKB2.RELB repressed	FALSE
ENSG00000204195	AWAT1	acyl-CoA wax alcohol acyltransferase 1	NA	NA	NA	NA	NA	FALSE	NA	NA	NA		6.27886	6.20117	0.0776958	0.281436	0.570162	FALSE	FALSE	FALSE	NFKB2.RELB repressed	FALSE
ENSG00000147160	AWAT2	acyl-CoA wax alcohol acyltransferase 2	NA	NA	NA	NA	NA	FALSE	NA	NA	NA		6.17883	6.13854	0.0402862	0.642003	0.820252	FALSE	FALSE	FALSE	NFKB2.RELB repressed	FALSE
ENSG00000103126	AXIN1	axin 1	8.04699	8.03677	0.0102236	0.905763	0.98409	FALSE	FALSE	FALSE	NFKB1.RELA repressed		8.35064	8.37736	-0.0267206	0.344487	0.62045	FALSE	FALSE	FALSE	NFKB2.RELB activated	FALSE
ENSG00000168646	AXIN2	axin 2	7.76991	7.76009	0.00981414	0.834869	0.9704	TRUE	FALSE	FALSE	NFKB1.RELA repressed		7.9919	8.03403	-0.0421345	0.522876	0.748138	TRUE	FALSE	FALSE	NFKB2.RELB activated	FALSE
ENSG00000167601	AXL	AXL receptor tyrosine kinase	6.43641	6.46294	-0.0265258	0.711671	0.939175	FALSE	FALSE	FALSE	NFKB1.RELA activated		7.16138	7.05633	0.105046	0.103714	0.363412	FALSE	FALSE	FALSE	NFKB2.RELB repressed	FALSE
ENSG00000144655	AXUD1	cysteine-serine-rich nuclear protein 1	7.28127	7.33535	-0.0540828	0.274179	0.741393	FALSE	FALSE	FALSE	NFKB1.RELA activated		7.64256	7.66759	-0.025026	0.464926	0.710084	TRUE	FALSE	FALSE	NFKB2.RELB activated	FALSE
ENSG00000153395	AYTL2	lysophosphatidylcholine acyltransferase 1	10.6093	10.7714	-0.162127	0.0053979	0.141757	TRUE	FALSE	FALSE	NFKB1.RELA activated		10.5162	10.7715	-0.255261	1.04441e-05	0.00155434	TRUE	TRUE	TRUE	NFKB2.RELB activated	FALSE
ENSG00000141577	AZI1	5-azacytidine induced 1	7.69237	7.65749	0.0348736	0.433615	0.837041	FALSE	FALSE	FALSE	NFKB1.RELA repressed		8.04507	7.9788	0.0662703	0.245615	0.53854	FALSE	FALSE	FALSE	NFKB2.RELB repressed	FALSE
ENSG00000163512	AZI2	5-azacytidine induced 2	9.57482	9.54114	0.0336738	0.487874	0.86011	TRUE	FALSE	FALSE	NFKB1.RELA repressed		9.89906	10.0634	-0.164293	0.0624405	0.279339	FALSE	FALSE	FALSE	NFKB2.RELB activated	FALSE
ENSG00000155096	AZIN1	antizyme inhibitor 1	10.8878	10.8717	0.0160708	0.57927	0.896631	TRUE	FALSE	FALSE	NFKB1.RELA repressed		11.0158	11.1686	-0.152736	0.00463006	0.0602051	TRUE	FALSE	FALSE	NFKB2.RELB activated	FALSE
ENSG00000172232	AZU1	azurocidin 1	7.01735	7.07151	-0.0541552	0.443938	0.841731	TRUE	FALSE	FALSE	NFKB1.RELA activated		7.64057	7.51513	0.125438	0.262842	0.555117	TRUE	FALSE	FALSE	NFKB2.RELB repressed	FALSE
ENSG00000166710	B2M	beta-2-microglobulin	11.9379	11.9959	-0.0579548	0.140066	0.592474	TRUE	FALSE	FALSE	NFKB1.RELA activated		12.5429	12.5552	-0.0123218	0.763998	0.886739	TRUE	FALSE	FALSE	NFKB2.RELB activated	TRUE
ENSG00000169255	B3GALNT1	beta-1,3-N-acetylgalactosaminyltransferase 1 (globoside blood group)	NA	NA	NA	NA	NA	FALSE	NA	NA	NA		6.00788	5.99401	0.0138712	0.87899	0.945208	TRUE	FALSE	FALSE	NFKB2.RELB repressed	FALSE
ENSG00000162885	B3GALNT2	beta-1,3-N-acetylgalactosaminyltransferase 2	9.51617	9.50029	0.015873	0.608715	0.908944	FALSE	FALSE	FALSE	NFKB1.RELA repressed		9.38779	9.52054	-0.132747	0.00048136	0.015051	FALSE	FALSE	FALSE	NFKB2.RELB activated	FALSE
ENSG00000172318	B3GALT1	UDP-Gal:betaGlcNAc beta 1,3-galactosyltransferase, polypeptide 1	8.8174	8.69545	0.121953	0.0210646	0.275411	TRUE	FALSE	FALSE	NFKB1.RELA repressed		8.55424	8.54891	0.00532935	0.962135	0.983277	TRUE	FALSE	FALSE	NFKB2.RELB repressed	FALSE
ENSG00000176022	B3GALT6	UDP-Gal:betaGal beta 1,3-galactosyltransferase polypeptide 6	8.65913	8.6772	-0.0180758	0.628503	0.9135	FALSE	FALSE	FALSE	NFKB1.RELA activated		9.09765	8.97763	0.120025	0.0340037	0.200816	FALSE	FALSE	FALSE	NFKB2.RELB repressed	FALSE
ENSG00000187676	B3GALTL	beta 1,3-galactosyltransferase-like	6.97734	6.9127	0.0646434	0.251709	0.723099	FALSE	FALSE	FALSE	NFKB1.RELA repressed		6.89141	6.88178	0.00963125	0.895059	0.952986	FALSE	FALSE	FALSE	NFKB2.RELB repressed	FALSE
ENSG00000109956	B3GAT1	beta-1,3-glucuronyltransferase 1 (glucuronosyltransferase P)	6.35925	6.34009	0.0191663	0.80303	0.961091	FALSE	FALSE	FALSE	NFKB1.RELA repressed		7.08845	6.96863	0.119822	0.0715494	0.301162	FALSE	FALSE	FALSE	NFKB2.RELB repressed	FALSE
ENSG00000112309	B3GAT2	beta-1,3-glucuronyltransferase 2 (glucuronosyltransferase S)	6.58251	6.58785	-0.00533637	0.919493	0.986133	FALSE	FALSE	FALSE	NFKB1.RELA activated		7.34088	7.28219	0.0586969	0.194187	0.485981	FALSE	FALSE	FALSE	NFKB2.RELB repressed	FALSE
ENSG00000149541	B3GAT3	beta-1,3-glucuronyltransferase 3 (glucuronosyltransferase I)	8.42301	8.56776	-0.14475	0.0553634	0.421631	TRUE	FALSE	FALSE	NFKB1.RELA activated		8.4343	8.56452	-0.130215	0.133779	0.41143	FALSE	FALSE	FALSE	NFKB2.RELB activated	FALSE
ENSG00000170340	B3GNT1	UDP-GlcNAc:betaGal beta-1,3-N-acetylglucosaminyltransferase 2	8.82704	8.91812	-0.0910893	0.0493114	0.403153	TRUE	FALSE	FALSE	NFKB1.RELA activated		9.2817	9.46142	-0.17972	0.0416307	0.223206	TRUE	FALSE	FALSE	NFKB2.RELB activated	FALSE
ENSG00000179913	B3GNT3	UDP-GlcNAc:betaGal beta-1,3-N-acetylglucosaminyltransferase 3	6.72509	6.6989	0.0261922	0.620988	0.911342	TRUE	FALSE	FALSE	NFKB1.RELA repressed		7.49837	7.47627	0.0220972	0.718587	0.863162	TRUE	FALSE	FALSE	NFKB2.RELB repressed	FALSE
ENSG00000176383	B3GNT4	UDP-GlcNAc:betaGal beta-1,3-N-acetylglucosaminyltransferase 4	7.40659	7.43253	-0.0259459	0.513252	0.872504	FALSE	FALSE	FALSE	NFKB1.RELA activated		7.59621	7.65115	-0.0549475	0.224388	0.517814	FALSE	FALSE	FALSE	NFKB2.RELB activated	FALSE
ENSG00000198488	B3GNT6	UDP-GlcNAc:betaGal beta-1,3-N-acetylglucosaminyltransferase 6 (core 3 synthase)	7.52852	7.44764	0.0808842	0.0747628	0.47057	FALSE	FALSE	FALSE	NFKB1.RELA repressed		8.17906	8.01312	0.165939	0.0516404	0.252275	FALSE	FALSE	FALSE	NFKB2.RELB repressed	FALSE
ENSG00000156966	B3GNT7	UDP-GlcNAc:betaGal beta-1,3-N-acetylglucosaminyltransferase 7	7.39933	7.36037	0.0389617	0.261999	0.731326	TRUE	FALSE	FALSE	NFKB1.RELA repressed		7.91168	7.82795	0.0837327	0.271492	0.561261	TRUE	FALSE	FALSE	NFKB2.RELB repressed	FALSE
ENSG00000177191	B3GNT8	UDP-GlcNAc:betaGal beta-1,3-N-acetylglucosaminyltransferase 8	6.93271	6.89747	0.0352366	0.624176	0.912569	FALSE	FALSE	FALSE	NFKB1.RELA repressed		7.38596	7.30259	0.0833688	0.130032	0.406761	FALSE	FALSE	FALSE	NFKB2.RELB repressed	FALSE
ENSG00000175711	B3GNTL1	UDP-GlcNAc:betaGal beta-1,3-N-acetylglucosaminyltransferase-like 1	7.17621	7.09674	0.0794691	0.0538673	0.416374	FALSE	FALSE	FALSE	NFKB1.RELA repressed		7.49186	7.43237	0.0594907	0.210773	0.503626	FALSE	FALSE	FALSE	NFKB2.RELB repressed	FALSE
ENSG00000135454	B4GALNT1	beta-1,4-N-acetyl-galactosaminyl transferase 1	11.0997	11.2002	-0.100522	0.0900342	0.503939	TRUE	FALSE	FALSE	NFKB1.RELA activated		10.9137	10.86	0.053663	0.202703	0.494881	FALSE	FALSE	FALSE	NFKB2.RELB repressed	FALSE
ENSG00000167080	B4GALNT2	beta-1,4-N-acetyl-galactosaminyl transferase 2	6.14173	6.13879	0.00293648	0.947584	0.988894	FALSE	FALSE	FALSE	NFKB1.RELA repressed		6.70977	6.62176	0.0880059	0.377096	0.646609	FALSE	FALSE	FALSE	NFKB2.RELB repressed	FALSE
ENSG00000139044	B4GALNT3	beta-1,4-N-acetyl-galactosaminyl transferase 3	7.7223	7.74915	-0.026845	0.323129	0.775574	TRUE	FALSE	FALSE	NFKB1.RELA activated		8.13838	8.21454	-0.0761645	0.124861	0.399325	TRUE	FALSE	FALSE	NFKB2.RELB activated	FALSE
ENSG00000182272	B4GALNT4	beta-1,4-N-acetyl-galactosaminyl transferase 4	7.01737	6.95483	0.0625422	0.481764	0.857974	TRUE	FALSE	FALSE	NFKB1.RELA repressed		7.71764	7.59707	0.120577	0.079417	0.31688	TRUE	FALSE	FALSE	NFKB2.RELB repressed	FALSE
ENSG00000086062	B4GALT1	UDP-Gal:betaGlcNAc beta 1,4- galactosyltransferase, polypeptide 1	10.4967	10.4967	-2.46915e-05	0.999269	0.99988	TRUE	FALSE	FALSE	NFKB1.RELA activated		10.5224	10.5287	-0.00629115	0.884615	0.947746	TRUE	FALSE	FALSE	NFKB2.RELB activated	FALSE
ENSG00000117411	B4GALT2	UDP-Gal:betaGlcNAc beta 1,4- galactosyltransferase, polypeptide 2	9.38664	9.46116	-0.0745178	0.0236678	0.289716	FALSE	FALSE	FALSE	NFKB1.RELA activated		9.70457	9.63366	0.0709114	0.122638	0.395886	TRUE	FALSE	FALSE	NFKB2.RELB repressed	FALSE
ENSG00000158850	B4GALT3	UDP-Gal:betaGlcNAc beta 1,4- galactosyltransferase, polypeptide 3	10.113	10.1579	-0.044888	0.0679081	0.453564	FALSE	FALSE	FALSE	NFKB1.RELA activated		9.93409	9.93124	0.00285403	0.898491	0.954676	FALSE	FALSE	FALSE	NFKB2.RELB repressed	FALSE
ENSG00000121578	B4GALT4	UDP-Gal:betaGlcNAc beta 1,4- galactosyltransferase, polypeptide 4	7.37764	7.47736	-0.0997152	0.311032	0.769322	TRUE	FALSE	FALSE	NFKB1.RELA activated		7.70979	7.87179	-0.161999	0.153592	0.440422	TRUE	FALSE	FALSE	NFKB2.RELB activated	FALSE
ENSG00000158470	B4GALT5	UDP-Gal:betaGlcNAc beta 1,4- galactosyltransferase, polypeptide 5	11.5068	11.5284	-0.0216017	0.453632	0.846822	TRUE	FALSE	FALSE	NFKB1.RELA activated		11.528	11.7072	-0.17918	6.18504e-05	0.00446685	TRUE	TRUE	TRUE	NFKB2.RELB activated	FALSE
ENSG00000118276	B4GALT6	UDP-Gal:betaGlcNAc beta 1,4- galactosyltransferase, polypeptide 6	10.4198	10.4596	-0.0398793	0.142528	0.595138	TRUE	FALSE	FALSE	NFKB1.RELA activated		10.3207	10.6075	-0.286834	0.00202604	0.0364212	TRUE	TRUE	TRUE	NFKB2.RELB activated	FALSE
ENSG00000027847	B4GALT7	xylosylprotein beta 1,4-galactosyltransferase, polypeptide 7	9.34347	9.35107	-0.00759607	0.721176	0.941836	FALSE	FALSE	FALSE	NFKB1.RELA activated		9.48331	9.56657	-0.0832627	0.147528	0.43282	FALSE	FALSE	FALSE	NFKB2.RELB activated	FALSE
ENSG00000108641	B9D1	B9 protein domain 1	7.56341	7.59652	-0.0331102	0.329506	0.778572	TRUE	FALSE	FALSE	NFKB1.RELA activated		8.15635	8.18165	-0.025302	0.495434	0.730131	TRUE	FALSE	FALSE	NFKB2.RELB activated	FALSE
ENSG00000123810	B9D2	B9 protein domain 2	7.29205	7.3886	-0.0965541	0.00802825	0.174146	TRUE	FALSE	FALSE	NFKB1.RELA activated		7.88191	7.94152	-0.0596078	0.150079	0.436806	FALSE	FALSE	FALSE	NFKB2.RELB activated	FALSE
ENSG00000164929	BAALC	brain and acute leukemia, cytoplasmic	6.03949	6.10199	-0.0625004	0.201263	0.674499	FALSE	FALSE	FALSE	NFKB1.RELA activated		6.94607	6.74444	0.201637	0.00279055	0.0440674	FALSE	TRUE	FALSE	NFKB2.RELB repressed	FALSE
ENSG00000186318	BACE1	beta-site APP-cleaving enzyme 1	6.17127	6.20929	-0.0380187	0.489357	0.860945	FALSE	FALSE	FALSE	NFKB1.RELA activated		6.895	6.84875	0.0462533	0.257169	0.549613	FALSE	FALSE	FALSE	NFKB2.RELB repressed	TRUE
ENSG00000182240	BACE2	beta-site APP-cleaving enzyme 2	9.95919	9.94321	0.0159829	0.510956	0.871279	FALSE	FALSE	FALSE	NFKB1.RELA repressed		9.93104	9.74311	0.187934	5.08509e-05	0.0039391	FALSE	TRUE	FALSE	NFKB2.RELB repressed	FALSE
ENSG00000156273	BACH1	BTB and CNC homology 1, basic leucine zipper transcription factor 1	8.52008	8.49185	0.0282345	0.66549	0.925394	TRUE	FALSE	FALSE	NFKB1.RELA repressed		8.78678	8.99097	-0.204181	0.00793435	0.0834772	TRUE	FALSE	FALSE	NFKB2.RELB activated	FALSE
ENSG00000112182	BACH2	BTB and CNC homology 1, basic leucine zipper transcription factor 2	6.59588	6.59589	-5.78389e-06	0.999943	0.999953	TRUE	FALSE	FALSE	NFKB1.RELA activated		6.29314	6.23524	0.0579041	0.310724	0.595224	TRUE	FALSE	FALSE	NFKB2.RELB repressed	FALSE
ENSG00000002330	BAD	BCL2-associated agonist of cell death	8.53096	8.52797	0.00298152	0.93788	0.988078	TRUE	FALSE	FALSE	NFKB1.RELA repressed		8.84135	8.76325	0.0780968	0.126224	0.40134	TRUE	FALSE	FALSE	NFKB2.RELB repressed	FALSE
ENSG00000107262	BAG1	BCL2-associated athanogene	7.98889	8.02073	-0.0318416	0.44705	0.843773	FALSE	FALSE	FALSE	NFKB1.RELA activated		8.51274	8.48427	0.0284656	0.456236	0.70336	FALSE	FALSE	FALSE	NFKB2.RELB repressed	FALSE
ENSG00000112208	BAG2	BCL2-associated athanogene 2	6.11507	6.13898	-0.0239119	0.608667	0.908944	FALSE	FALSE	FALSE	NFKB1.RELA activated		6.42577	6.39529	0.0304819	0.504745	0.736319	FALSE	FALSE	FALSE	NFKB2.RELB repressed	FALSE
ENSG00000151929	BAG3	BCL2-associated athanogene 3	8.89474	8.93411	-0.0393708	0.239935	0.712473	TRUE	FALSE	FALSE	NFKB1.RELA activated		9.06676	9.07246	-0.00569701	0.901629	0.956554	TRUE	FALSE	FALSE	NFKB2.RELB activated	FALSE
ENSG00000156735	BAG4	BCL2-associated athanogene 4	8.90508	8.92772	-0.0226364	0.366508	0.801318	FALSE	FALSE	FALSE	NFKB1.RELA activated		9.25251	9.25142	0.00109103	0.98706	0.99498	FALSE	FALSE	FALSE	NFKB2.RELB repressed	FALSE
ENSG00000166170	BAG5	BCL2-associated athanogene 5	8.54426	8.51807	0.0261867	0.450385	0.845797	FALSE	FALSE	FALSE	NFKB1.RELA repressed		9.05709	9.04083	0.016261	0.769662	0.889487	FALSE	FALSE	FALSE	NFKB2.RELB repressed	FALSE
ENSG00000140320	BAHD1	bromo adjacent homology domain containing 1	8.1711	8.14779	0.0233144	0.654116	0.922195	TRUE	FALSE	FALSE	NFKB1.RELA repressed		8.68764	8.51786	0.16978	0.000525154	0.0157281	FALSE	TRUE	FALSE	NFKB2.RELB repressed	FALSE
ENSG00000181790	BAI1	brain-specific angiogenesis inhibitor 1	7.27731	7.24911	0.0282048	0.578844	0.896588	TRUE	FALSE	FALSE	NFKB1.RELA repressed		7.85859	7.79489	0.0637086	0.0962322	0.350095	TRUE	FALSE	FALSE	NFKB2.RELB repressed	FALSE
ENSG00000121753	BAI2	brain-specific angiogenesis inhibitor 2	8.18373	8.14794	0.0357892	0.258323	0.727859	TRUE	FALSE	FALSE	NFKB1.RELA repressed		8.37362	8.46683	-0.0932173	0.00334533	0.0490456	FALSE	FALSE	FALSE	NFKB2.RELB activated	FALSE
ENSG00000135298	BAI3	brain-specific angiogenesis inhibitor 3	NA	NA	NA	NA	NA	FALSE	NA	NA	NA		6.01344	6.15343	-0.13999	0.000352524	0.0125005	TRUE	TRUE	TRUE	NFKB2.RELB activated	FALSE
ENSG00000175866	BAIAP2	BAI1-associated protein 2	7.09688	7.13455	-0.0376739	0.621449	0.911342	TRUE	FALSE	FALSE	NFKB1.RELA activated		7.71351	7.65166	0.0618442	0.406108	0.668121	TRUE	FALSE	FALSE	NFKB2.RELB repressed	FALSE
ENSG00000006453	BAIAP2L1	BAI1-associated protein 2-like 1	9.9925	10.0799	-0.0874483	0.0113853	0.203695	TRUE	FALSE	FALSE	NFKB1.RELA activated		9.99823	10.3976	-0.399359	0.00161331	0.0316426	TRUE	TRUE	TRUE	NFKB2.RELB activated	FALSE
ENSG00000128298	BAIAP2L2	BAI1-associated protein 2-like 2	6.96802	7.02299	-0.0549706	0.388773	0.812545	FALSE	FALSE	FALSE	NFKB1.RELA activated		7.59992	7.51488	0.0850474	0.122581	0.395806	FALSE	FALSE	FALSE	NFKB2.RELB repressed	FALSE
ENSG00000007516	BAIAP3	BAI1-associated protein 3	6.78017	6.69056	0.0896145	0.228782	0.703121	TRUE	FALSE	FALSE	NFKB1.RELA repressed		7.62311	7.60317	0.0199464	0.758799	0.884257	TRUE	FALSE	FALSE	NFKB2.RELB repressed	FALSE
ENSG00000030110	BAK1	BCL2-antagonist/killer 1	10.4553	10.338	0.117243	0.00632612	0.153932	FALSE	FALSE	FALSE	NFKB1.RELA repressed		10.2419	9.99837	0.243504	0.00473078	0.0608156	FALSE	FALSE	FALSE	NFKB2.RELB repressed	FALSE
ENSG00000095739	BAMBI	BMP and activin membrane-bound inhibitor homolog (Xenopus laevis)	8.78191	8.73016	0.051759	0.507628	0.870168	FALSE	FALSE	FALSE	NFKB1.RELA repressed		9.40451	9.08398	0.320538	0.00509299	0.063654	TRUE	FALSE	FALSE	NFKB2.RELB repressed	FALSE
ENSG00000175334	BANF1	barrier to autointegration factor 1	9.92296	9.8432	0.0797634	0.328864	0.778513	FALSE	FALSE	FALSE	NFKB1.RELA repressed		10.1885	10.0935	0.0949619	0.0545392	0.259346	FALSE	FALSE	FALSE	NFKB2.RELB repressed	FALSE
ENSG00000172530	BANP	BTG3 associated nuclear protein	7.7644	7.69075	0.0736428	0.115482	0.553136	FALSE	FALSE	FALSE	NFKB1.RELA repressed		8.09028	8.06601	0.0242693	0.766438	0.887933	FALSE	FALSE	FALSE	NFKB2.RELB repressed	FALSE
ENSG00000163930	BAP1	BRCA1 associated protein-1 (ubiquitin carboxy-terminal hydrolase)	10.534	10.573	-0.0389631	0.243398	0.715091	FALSE	FALSE	FALSE	NFKB1.RELA activated		10.5502	10.4881	0.0620371	0.0186977	0.139641	FALSE	FALSE	FALSE	NFKB2.RELB repressed	FALSE
ENSG00000109705	BAPX1	NK3 homeobox 2	7.41855	7.41326	0.00528388	0.947802	0.988899	TRUE	FALSE	FALSE	NFKB1.RELA repressed		7.81915	7.78548	0.0336646	0.580068	0.783923	TRUE	FALSE	FALSE	NFKB2.RELB repressed	FALSE
ENSG00000138376	BARD1	BRCA1 associated RING domain 1	8.51385	8.47634	0.0375112	0.56814	0.893098	TRUE	FALSE	FALSE	NFKB1.RELA repressed		8.50255	8.56281	-0.0602542	0.119448	0.391264	TRUE	FALSE	FALSE	NFKB2.RELB activated	FALSE
ENSG00000125492	BARHL1	BarH-like homeobox 1	7.24774	7.29643	-0.0486925	0.446644	0.843303	FALSE	FALSE	FALSE	NFKB1.RELA activated		7.97835	7.87596	0.102382	0.221921	0.515688	FALSE	FALSE	FALSE	NFKB2.RELB repressed	FALSE
ENSG00000143032	BARHL2	BarH-like homeobox 2	7.02624	6.99287	0.033375	0.574565	0.894987	FALSE	FALSE	FALSE	NFKB1.RELA repressed		7.97188	7.83241	0.139468	0.174327	0.464296	FALSE	FALSE	FALSE	NFKB2.RELB repressed	FALSE
ENSG00000131668	BARX1	BARX homeobox 1	8.33605	8.26914	0.0669095	0.305057	0.76396	FALSE	FALSE	FALSE	NFKB1.RELA repressed		8.73501	8.62518	0.109832	0.177656	0.46778	FALSE	FALSE	FALSE	NFKB2.RELB repressed	FALSE
ENSG00000043039	BARX2	BARX homeobox 2	8.73401	8.70123	0.0327812	0.306548	0.766004	FALSE	FALSE	FALSE	NFKB1.RELA repressed		8.68469	8.61782	0.0668746	0.49579	0.730331	FALSE	FALSE	FALSE	NFKB2.RELB repressed	FALSE
ENSG00000176788	BASP1	brain abundant, membrane attached signal protein 1	12.3355	12.3423	-0.00678528	0.795382	0.958455	TRUE	FALSE	FALSE	NFKB1.RELA activated		12.5455	12.4668	0.0787066	0.204461	0.496707	TRUE	FALSE	FALSE	NFKB2.RELB repressed	FALSE
ENSG00000198563	BAT1	DEAD (Asp-Glu-Ala-Asp) box polypeptide 39B	12.7299	12.7007	0.0292227	0.0924254	0.509218	FALSE	FALSE	FALSE	NFKB1.RELA repressed		12.6422	12.5801	0.0620577	0.0321769	0.193803	FALSE	FALSE	FALSE	NFKB2.RELB repressed	FALSE
ENSG00000204469	BAT2	proline-rich coiled-coil 2A	9.85668	9.86354	-0.00685796	0.7681	0.953284	TRUE	FALSE	FALSE	NFKB1.RELA activated		10.0054	10.085	-0.079646	0.025694	0.169154	FALSE	FALSE	FALSE	NFKB2.RELB activated	FALSE
ENSG00000117523	BAT2D1	proline-rich coiled-coil 2C	12.0671	12.0539	0.0131821	0.550764	0.885549	TRUE	FALSE	FALSE	NFKB1.RELA repressed		12.2712	12.187	0.0841762	0.0322112	0.193915	TRUE	FALSE	FALSE	NFKB2.RELB repressed	FALSE
ENSG00000130723	BAT2L	proline-rich coiled-coil 2B	9.44683	9.49505	-0.0482215	0.259145	0.728655	FALSE	FALSE	FALSE	NFKB1.RELA activated		9.74963	9.66729	0.0823351	0.0977933	0.352747	TRUE	FALSE	FALSE	NFKB2.RELB repressed	FALSE
ENSG00000204463	BAT3	BCL2-associated athanogene 6	11.0556	11.0629	-0.0073538	0.687286	0.931472	FALSE	FALSE	FALSE	NFKB1.RELA activated		11.0521	11.1084	-0.0562775	0.132129	0.408955	FALSE	FALSE	FALSE	NFKB2.RELB activated	FALSE
ENSG00000204438	BAT4	G patch domain and ankyrin repeats 1	9.11499	9.13788	-0.0228891	0.562325	0.890756	FALSE	FALSE	FALSE	NFKB1.RELA activated		9.11369	9.08457	0.0291166	0.452029	0.700759	FALSE	FALSE	FALSE	NFKB2.RELB repressed	FALSE
ENSG00000204427	BAT5	abhydrolase domain containing 16A	10.1065	10.0909	0.0156232	0.779177	0.955358	FALSE	FALSE	FALSE	NFKB1.RELA repressed		9.53023	9.41786	0.112365	0.00329303	0.0485667	TRUE	FALSE	FALSE	NFKB2.RELB repressed	FALSE
ENSG00000156127	BATF	basic leucine zipper transcription factor, ATF-like	9.02129	9.04116	-0.0198709	0.534166	0.881075	TRUE	FALSE	FALSE	NFKB1.RELA activated		9.22698	9.07195	0.155022	0.000464048	0.0147307	TRUE	TRUE	TRUE	NFKB2.RELB repressed	FALSE
ENSG00000168062	BATF2	basic leucine zipper transcription factor, ATF-like 2	8.26855	8.50291	-0.234366	0.000767258	0.0517788	FALSE	FALSE	FALSE	NFKB1.RELA activated		8.55267	8.78113	-0.228458	0.000651242	0.0184451	FALSE	TRUE	FALSE	NFKB2.RELB activated	FALSE
ENSG00000087088	BAX	BCL2-associated X protein	10.2823	10.2494	0.0329143	0.237955	0.711227	FALSE	FALSE	FALSE	NFKB1.RELA repressed		10.4749	10.4604	0.0144435	0.720639	0.863557	FALSE	FALSE	FALSE	NFKB2.RELB repressed	TRUE
ENSG00000198604	BAZ1A	bromodomain adjacent to zinc finger domain, 1A	11.1035	11.2642	-0.160735	0.00107581	0.0600926	TRUE	FALSE	FALSE	NFKB1.RELA activated		10.763	11.0642	-0.301153	0.00037703	0.0130583	TRUE	TRUE	TRUE	NFKB2.RELB activated	FALSE
ENSG00000009954	BAZ1B	bromodomain adjacent to zinc finger domain, 1B	10.3719	10.3995	-0.0275625	0.451776	0.846481	TRUE	FALSE	FALSE	NFKB1.RELA activated		10.6227	10.5497	0.0729729	0.104006	0.364125	TRUE	FALSE	FALSE	NFKB2.RELB repressed	FALSE
ENSG00000076108	BAZ2A	bromodomain adjacent to zinc finger domain, 2A	11.0688	11.1199	-0.0510379	0.0427241	0.379028	TRUE	FALSE	FALSE	NFKB1.RELA activated		10.9639	11.0435	-0.0795477	0.0213526	0.151767	TRUE	FALSE	FALSE	NFKB2.RELB activated	FALSE
ENSG00000105327	BBC3	BCL2 binding component 3	7.91418	7.89933	0.0148493	0.825986	0.967018	TRUE	FALSE	FALSE	NFKB1.RELA repressed		8.37221	8.30315	0.0690574	0.507604	0.737988	TRUE	FALSE	FALSE	NFKB2.RELB repressed	FALSE
ENSG00000129151	BBOX1	NA	NA	NA	NA	NA	NA	NA	NA	NA	NA		6.13987	5.70241	0.437462	0.0003005	0.0114051	FALSE	TRUE	FALSE	NFKB2.RELB repressed	FALSE
ENSG00000174483	BBS1	Bardet-Biedl syndrome 1	8.20717	8.13964	0.0675262	0.158702	0.620741	FALSE	FALSE	FALSE	NFKB1.RELA repressed		8.35541	8.33334	0.0220615	0.35056	0.624815	FALSE	FALSE	FALSE	NFKB2.RELB repressed	FALSE
ENSG00000179941	BBS10	Bardet-Biedl syndrome 10	7.22319	7.16605	0.0571321	0.395858	0.815381	FALSE	FALSE	FALSE	NFKB1.RELA repressed		7.53726	7.64797	-0.110709	0.349178	0.623867	FALSE	FALSE	FALSE	NFKB2.RELB activated	FALSE
ENSG00000181004	BBS12	Bardet-Biedl syndrome 12	NA	NA	NA	NA	NA	FALSE	NA	NA	NA		6.41166	6.46374	-0.0520826	0.448861	0.698547	FALSE	FALSE	FALSE	NFKB2.RELB activated	FALSE
ENSG00000125124	BBS2	Bardet-Biedl syndrome 2	8.87165	8.91703	-0.0453798	0.272796	0.740402	FALSE	FALSE	FALSE	NFKB1.RELA activated		9.05619	9.27783	-0.221648	9.37649e-05	0.00572759	TRUE	TRUE	TRUE	NFKB2.RELB activated	FALSE
ENSG00000140463	BBS4	Bardet-Biedl syndrome 4	9.37031	9.35104	0.0192739	0.630398	0.914018	FALSE	FALSE	FALSE	NFKB1.RELA repressed		9.7534	9.78406	-0.0306534	0.446056	0.696468	FALSE	FALSE	FALSE	NFKB2.RELB activated	FALSE
ENSG00000163093	BBS5	Bardet-Biedl syndrome 5	7.1023	7.1629	-0.0606055	0.285342	0.749688	FALSE	FALSE	FALSE	NFKB1.RELA activated		7.23871	7.34492	-0.106207	0.25181	0.545127	FALSE	FALSE	FALSE	NFKB2.RELB activated	FALSE
ENSG00000138686	BBS7	Bardet-Biedl syndrome 7	8.71063	8.72291	-0.0122835	0.680041	0.930669	FALSE	FALSE	FALSE	NFKB1.RELA activated		8.81998	9.03006	-0.210078	0.0518457	0.252754	FALSE	FALSE	FALSE	NFKB2.RELB activated	FALSE
ENSG00000122507	BBS9	Bardet-Biedl syndrome 9	7.72211	7.68833	0.0337855	0.54465	0.88466	TRUE	FALSE	FALSE	NFKB1.RELA repressed		7.86222	7.93239	-0.0701708	0.283605	0.572244	TRUE	FALSE	FALSE	NFKB2.RELB activated	FALSE
ENSG00000114439	BBX	bobby sox homolog (Drosophila)	9.54054	9.67798	-0.137436	0.0424757	0.378236	TRUE	FALSE	FALSE	NFKB1.RELA activated		9.52642	9.60474	-0.078319	0.380819	0.649041	TRUE	FALSE	FALSE	NFKB2.RELB activated	FALSE
ENSG00000187244	BCAM	basal cell adhesion molecule (Lutheran blood group)	NA	NA	NA	NA	NA	FALSE	NA	NA	NA		6.7452	6.75923	-0.0140383	0.874267	0.943065	FALSE	FALSE	FALSE	NFKB2.RELB activated	FALSE
ENSG00000132692	BCAN	brevican	7.1691	7.17827	-0.00917158	0.856368	0.976065	FALSE	FALSE	FALSE	NFKB1.RELA activated		7.64028	7.55678	0.0835035	0.360327	0.632677	FALSE	FALSE	FALSE	NFKB2.RELB repressed	FALSE
ENSG00000075790	BCAP29	B-cell receptor-associated protein 29	8.43274	8.39896	0.0337742	0.582817	0.898214	TRUE	FALSE	FALSE	NFKB1.RELA repressed		8.75636	8.73997	0.0163946	0.769234	0.889299	FALSE	FALSE	FALSE	NFKB2.RELB repressed	FALSE
ENSG00000185825	BCAP31	B-cell receptor-associated protein 31	11.026	10.9904	0.0356616	0.775815	0.955179	TRUE	FALSE	FALSE	NFKB1.RELA repressed		10.568	10.4076	0.160462	0.0625018	0.279473	FALSE	FALSE	FALSE	NFKB2.RELB repressed	FALSE
ENSG00000050820	BCAR1	breast cancer anti-estrogen resistance 1	7.55706	7.59366	-0.0365921	0.391777	0.813549	TRUE	FALSE	FALSE	NFKB1.RELA activated		7.94641	7.89226	0.0541476	0.193588	0.485523	TRUE	FALSE	FALSE	NFKB2.RELB repressed	FALSE
ENSG00000137936	BCAR3	breast cancer anti-estrogen resistance 3	8.09694	8.04559	0.051351	0.322223	0.775343	TRUE	FALSE	FALSE	NFKB1.RELA repressed		8.80498	8.44613	0.35885	0.000174639	0.00823118	TRUE	TRUE	TRUE	NFKB2.RELB repressed	FALSE
ENSG00000064787	BCAS1	breast carcinoma amplified sequence 1	10.8533	10.9049	-0.0515733	0.106901	0.534124	TRUE	FALSE	FALSE	NFKB1.RELA activated		10.9804	11.0785	-0.0980628	0.00229009	0.0392705	TRUE	FALSE	FALSE	NFKB2.RELB activated	FALSE
ENSG00000116752	BCAS2	breast carcinoma amplified sequence 2	10.3462	10.3277	0.0185	0.476589	0.855622	FALSE	FALSE	FALSE	NFKB1.RELA repressed		10.4744	10.3631	0.111327	0.189339	0.480662	FALSE	FALSE	FALSE	NFKB2.RELB repressed	FALSE
ENSG00000141376	BCAS3	breast carcinoma amplified sequence 3	9.22971	9.20994	0.0197645	0.603753	0.907035	FALSE	FALSE	FALSE	NFKB1.RELA repressed		9.0957	9.1256	-0.0299037	0.588788	0.789122	FALSE	FALSE	FALSE	NFKB2.RELB activated	FALSE
ENSG00000124243	BCAS4	breast carcinoma amplified sequence 4	8.67171	8.62603	0.0456829	0.456618	0.848516	TRUE	FALSE	FALSE	NFKB1.RELA repressed		9.09276	9.10216	-0.0094067	0.889971	0.95022	TRUE	FALSE	FALSE	NFKB2.RELB activated	FALSE
ENSG00000060982	BCAT1	branched chain amino-acid transaminase 1, cytosolic	9.35541	9.38549	-0.0300809	0.659985	0.92388	TRUE	FALSE	FALSE	NFKB1.RELA activated		9.58089	9.81773	-0.236839	0.00188524	0.0349652	TRUE	TRUE	TRUE	NFKB2.RELB activated	FALSE
ENSG00000105552	BCAT2	branched chain amino-acid transaminase 2, mitochondrial	10.3532	10.3095	0.0436963	0.42469	0.831731	TRUE	FALSE	FALSE	NFKB1.RELA repressed		9.74325	9.84067	-0.0974247	0.0200895	0.146082	TRUE	FALSE	FALSE	NFKB2.RELB activated	FALSE
ENSG00000107949	BCCIP	BRCA2 and CDKN1A interacting protein	8.95746	8.9937	-0.0362361	0.093091	0.510274	FALSE	FALSE	FALSE	NFKB1.RELA activated		9.42768	9.43727	-0.00959629	0.911035	0.96064	FALSE	FALSE	FALSE	NFKB2.RELB activated	FALSE
ENSG00000186666	BCDIN3D	BCDIN3 domain containing	7.39206	7.38325	0.00880571	0.84246	0.973519	FALSE	FALSE	FALSE	NFKB1.RELA repressed		7.51691	7.47954	0.037367	0.34165	0.618516	FALSE	FALSE	FALSE	NFKB2.RELB repressed	FALSE
ENSG00000114200	BCHE	butyrylcholinesterase	6.16361	6.15993	0.00367991	0.956939	0.991759	FALSE	FALSE	FALSE	NFKB1.RELA repressed		6.34329	6.23796	0.105333	0.500256	0.733609	FALSE	FALSE	FALSE	NFKB2.RELB repressed	FALSE
ENSG00000142046	BCKDHA	transmembrane protein 91	7.15667	7.08279	0.0738839	0.127873	0.575096	FALSE	FALSE	FALSE	NFKB1.RELA repressed		7.49962	7.62646	-0.126842	0.00377062	0.0529699	FALSE	FALSE	FALSE	NFKB2.RELB activated	FALSE
ENSG00000083123	BCKDHB	branched chain keto acid dehydrogenase E1, beta polypeptide	9.24801	9.13532	0.112695	0.0394255	0.366877	TRUE	FALSE	FALSE	NFKB1.RELA repressed		9.11262	9.1164	-0.0037736	0.91981	0.964303	TRUE	FALSE	FALSE	NFKB2.RELB activated	FALSE
ENSG00000103507	BCKDK	branched chain ketoacid dehydrogenase kinase	9.77998	9.77632	0.00365728	0.854552	0.975838	FALSE	FALSE	FALSE	NFKB1.RELA repressed		10.0105	10.1552	-0.144734	0.00499449	0.063024	FALSE	FALSE	FALSE	NFKB2.RELB activated	FALSE
ENSG00000142867	BCL10	B-cell CLL/lymphoma 10	8.62261	8.62593	-0.00332085	0.933761	0.987194	FALSE	FALSE	FALSE	NFKB1.RELA activated		8.89612	9.03083	-0.134711	0.0315356	0.191557	FALSE	FALSE	FALSE	NFKB2.RELB activated	FALSE
ENSG00000119866	BCL11A	B-cell CLL/lymphoma 11A (zinc finger protein)	10.3073	10.3665	-0.0592048	0.103697	0.528554	TRUE	FALSE	FALSE	NFKB1.RELA activated		10.6001	10.6441	-0.0440015	0.219855	0.513437	TRUE	FALSE	FALSE	NFKB2.RELB activated	FALSE
ENSG00000127152	BCL11B	B-cell CLL/lymphoma 11B (zinc finger protein)	6.77671	6.75528	0.0214309	0.763712	0.951394	TRUE	FALSE	FALSE	NFKB1.RELA repressed		7.34709	7.3275	0.019592	0.792896	0.900905	TRUE	FALSE	FALSE	NFKB2.RELB repressed	FALSE
ENSG00000171791	BCL2	B-cell CLL/lymphoma 2	8.94306	8.95801	-0.0149455	0.710062	0.938673	TRUE	FALSE	FALSE	NFKB1.RELA activated		9.33665	9.49747	-0.160825	0.041234	0.222308	TRUE	FALSE	FALSE	NFKB2.RELB activated	TRUE
ENSG00000140379	BCL2A1	BCL2-related protein A1	7.20008	7.31367	-0.113592	0.0335017	0.339881	TRUE	FALSE	FALSE	NFKB1.RELA activated		8.14689	7.84479	0.302098	2.8343e-05	0.00281777	TRUE	TRUE	TRUE	NFKB2.RELB repressed	TRUE
ENSG00000171552	BCL2L1	BCL2-like 1	11.2221	11.51	-0.287887	0.000203146	0.0245751	TRUE	TRUE	TRUE	NFKB1.RELA activated		11.2001	11.625	-0.424945	0.00209261	0.0371454	TRUE	TRUE	TRUE	NFKB2.RELB activated	TRUE
ENSG00000137875	BCL2L10	BCL2-like 10 (apoptosis facilitator)	6.09906	6.13213	-0.0330749	0.620352	0.911314	TRUE	FALSE	FALSE	NFKB1.RELA activated		6.76489	6.75216	0.0127332	0.828018	0.919371	TRUE	FALSE	FALSE	NFKB2.RELB repressed	FALSE
ENSG00000153094	BCL2L11	BCL2-like 11 (apoptosis facilitator)	9.26608	9.30778	-0.0417005	0.134984	0.584559	TRUE	FALSE	FALSE	NFKB1.RELA activated		9.62555	9.81832	-0.192767	0.00498254	0.0629379	TRUE	FALSE	FALSE	NFKB2.RELB activated	TRUE
ENSG00000126453	BCL2L12	BCL2-like 12 (proline rich)	8.85535	8.81964	0.0357111	0.738504	0.946163	TRUE	FALSE	FALSE	NFKB1.RELA repressed		9.32129	9.23796	0.0833276	0.0591819	0.271995	TRUE	FALSE	FALSE	NFKB2.RELB repressed	FALSE
ENSG00000099968	BCL2L13	BCL2-like 13 (apoptosis facilitator)	8.64434	8.64979	-0.00545481	0.894922	0.98244	FALSE	FALSE	FALSE	NFKB1.RELA activated		8.44542	8.40771	0.0377126	0.501795	0.734638	FALSE	FALSE	FALSE	NFKB2.RELB repressed	FALSE
ENSG00000121380	BCL2L14	BCL2-like 14 (apoptosis facilitator)	6.29777	6.23889	0.0588781	0.0995116	0.520952	FALSE	FALSE	FALSE	NFKB1.RELA repressed		6.50696	6.47206	0.0349049	0.444563	0.695418	TRUE	FALSE	FALSE	NFKB2.RELB repressed	FALSE
ENSG00000129473	BCL2L2	BCL2-like 2	7.13401	7.14578	-0.0117696	0.799053	0.959774	FALSE	FALSE	FALSE	NFKB1.RELA activated		7.39814	7.38456	0.013573	0.748534	0.8791	FALSE	FALSE	FALSE	NFKB2.RELB repressed	FALSE
ENSG00000069399	BCL3	B-cell CLL/lymphoma 3	10.3267	10.3722	-0.0455721	0.0953838	0.514605	TRUE	FALSE	FALSE	NFKB1.RELA activated		10.0006	10.2716	-0.271046	0.00060611	0.0176346	TRUE	TRUE	TRUE	NFKB2.RELB activated	TRUE
ENSG00000113916	BCL6	B-cell CLL/lymphoma 6	8.11313	7.79438	0.318759	3.78784e-05	0.0104246	TRUE	TRUE	TRUE	NFKB1.RELA repressed		8.34365	8.14763	0.196026	0.0479967	0.242661	TRUE	FALSE	FALSE	NFKB2.RELB repressed	FALSE
ENSG00000161940	BCL6B	B-cell CLL/lymphoma 6, member B	6.55163	6.5849	-0.0332698	0.407002	0.822262	TRUE	FALSE	FALSE	NFKB1.RELA activated		7.2434	7.163	0.080407	0.23487	0.527964	TRUE	FALSE	FALSE	NFKB2.RELB repressed	FALSE
ENSG00000110987	BCL7A	B-cell CLL/lymphoma 7A	8.01983	8.02588	-0.00605191	0.862124	0.977311	TRUE	FALSE	FALSE	NFKB1.RELA activated		8.4186	8.41785	0.000752353	0.982327	0.99279	TRUE	FALSE	FALSE	NFKB2.RELB repressed	FALSE
ENSG00000106635	BCL7B	B-cell CLL/lymphoma 7B	11.0835	11.0952	-0.0116244	0.508142	0.870349	TRUE	FALSE	FALSE	NFKB1.RELA activated		10.9519	10.976	-0.0241173	0.502792	0.735046	TRUE	FALSE	FALSE	NFKB2.RELB activated	FALSE
ENSG00000099385	BCL7C	B-cell CLL/lymphoma 7C	9.06387	9.11764	-0.0537701	0.0732831	0.465649	TRUE	FALSE	FALSE	NFKB1.RELA activated		9.46435	9.36761	0.0967416	0.0735588	0.305205	TRUE	FALSE	FALSE	NFKB2.RELB repressed	FALSE
ENSG00000116128	BCL9	B-cell CLL/lymphoma 9	8.71411	8.65873	0.0553835	0.0570279	0.42523	TRUE	FALSE	FALSE	NFKB1.RELA repressed		8.70026	8.68174	0.0185177	0.686604	0.84674	FALSE	FALSE	FALSE	NFKB2.RELB repressed	FALSE
ENSG00000186174	BCL9L	B-cell CLL/lymphoma 9-like	8.5437	8.63335	-0.0896445	0.0158146	0.242029	TRUE	FALSE	FALSE	NFKB1.RELA activated		8.87847	8.92124	-0.0427725	0.205045	0.497391	TRUE	FALSE	FALSE	NFKB2.RELB activated	FALSE
ENSG00000029363	BCLAF1	BCL2-associated transcription factor 1	10.8155	10.8486	-0.0330859	0.454766	0.847201	TRUE	FALSE	FALSE	NFKB1.RELA activated		11.1389	11.1478	-0.00889638	0.823059	0.916683	FALSE	FALSE	FALSE	NFKB2.RELB activated	FALSE
ENSG00000135697	BCMO1	NA	NA	NA	NA	NA	NA	NA	NA	NA	NA		5.98473	5.97714	0.00759286	0.941598	0.973429	FALSE	FALSE	FALSE	NFKB2.RELB repressed	FALSE
ENSG00000183337	BCOR	BCL6 corepressor	10.4168	10.3908	0.0259891	0.491671	0.862226	TRUE	FALSE	FALSE	NFKB1.RELA repressed		10.4935	10.6085	-0.115089	0.00940826	0.0926711	TRUE	FALSE	FALSE	NFKB2.RELB activated	FALSE
ENSG00000085185	BCORL1	BCL6 corepressor-like 1	8.73661	8.8089	-0.0722885	0.00547948	0.142603	TRUE	FALSE	FALSE	NFKB1.RELA activated		8.83358	8.92663	-0.0930491	0.0358592	0.207015	FALSE	FALSE	FALSE	NFKB2.RELB activated	FALSE
ENSG00000186716	BCR	breakpoint cluster region	7.52065	7.56107	-0.0404223	0.053883	0.416374	TRUE	FALSE	FALSE	NFKB1.RELA activated		7.98339	7.88664	0.0967506	0.0306687	0.1879	TRUE	FALSE	FALSE	NFKB2.RELB repressed	FALSE
ENSG00000074582	BCS1L	BC1 (ubiquinol-cytochrome c reductase) synthesis-like	8.91301	9.02208	-0.109065	0.189833	0.66115	FALSE	FALSE	FALSE	NFKB1.RELA activated		8.9849	8.84682	0.13808	0.0620199	0.278291	FALSE	FALSE	FALSE	NFKB2.RELB repressed	FALSE
ENSG00000161267	BDH1	3-hydroxybutyrate dehydrogenase, type 1	8.3137	8.26682	0.0468789	0.163821	0.628589	FALSE	FALSE	FALSE	NFKB1.RELA repressed		8.28251	8.11923	0.163277	0.00386854	0.053697	FALSE	FALSE	FALSE	NFKB2.RELB repressed	FALSE
ENSG00000164039	BDH2	3-hydroxybutyrate dehydrogenase, type 2	7.42059	7.2289	0.191697	0.000649405	0.0473714	FALSE	TRUE	FALSE	NFKB1.RELA repressed		7.87028	7.72122	0.149058	0.178988	0.469411	FALSE	FALSE	FALSE	NFKB2.RELB repressed	FALSE
ENSG00000100739	BDKRB1	bradykinin receptor B1	NA	NA	NA	NA	NA	FALSE	NA	NA	NA		6.26712	6.23734	0.0297852	0.701343	0.855335	FALSE	FALSE	FALSE	NFKB2.RELB repressed	TRUE
ENSG00000168398	BDKRB2	bradykinin receptor B2	6.69146	6.56784	0.123621	0.151838	0.610505	TRUE	FALSE	FALSE	NFKB1.RELA repressed		7.37001	7.25374	0.116269	0.361457	0.633429	TRUE	FALSE	FALSE	NFKB2.RELB repressed	FALSE
ENSG00000145734	BDP1	B double prime 1, subunit of RNA polymerase III transcription initiation factor IIIB	9.6346	9.64175	-0.00714775	0.871271	0.979405	TRUE	FALSE	FALSE	NFKB1.RELA activated		9.87059	10.0199	-0.149325	0.0032601	0.048255	TRUE	TRUE	TRUE	NFKB2.RELB activated	FALSE
ENSG00000126581	BECN1	beclin 1, autophagy related	9.58083	9.50825	0.072579	0.0309896	0.325991	FALSE	FALSE	FALSE	NFKB1.RELA repressed		9.55108	9.66137	-0.110283	0.077272	0.31255	FALSE	FALSE	FALSE	NFKB2.RELB activated	FALSE
ENSG00000183092	BEGAIN	brain-enriched guanylate kinase-associated	6.15897	6.03412	0.12485	0.0673175	0.453051	FALSE	FALSE	FALSE	NFKB1.RELA repressed		6.85212	6.79082	0.0612963	0.303705	0.58885	FALSE	FALSE	FALSE	NFKB2.RELB repressed	FALSE
ENSG00000178409	BEND3	BEN domain containing 3	8.32685	8.40512	-0.078267	0.252304	0.723665	FALSE	FALSE	FALSE	NFKB1.RELA activated		8.56036	8.5098	0.0505671	0.364915	0.636574	FALSE	FALSE	FALSE	NFKB2.RELB repressed	FALSE
ENSG00000188848	BEND4	BEN domain containing 4	6.08473	6.12465	-0.0399177	0.356169	0.796708	FALSE	FALSE	FALSE	NFKB1.RELA activated		6.87565	6.81949	0.0561616	0.43867	0.691311	FALSE	FALSE	FALSE	NFKB2.RELB repressed	FALSE
ENSG00000162373	BEND5	BEN domain containing 5	NA	NA	NA	NA	NA	FALSE	NA	NA	NA		6.10364	6.027	0.0766413	0.203914	0.495921	TRUE	FALSE	FALSE	NFKB2.RELB repressed	FALSE
ENSG00000151917	BEND6	BEN domain containing 6	7.01169	6.87348	0.138211	0.149108	0.605257	FALSE	FALSE	FALSE	NFKB1.RELA repressed		7.21575	7.03223	0.183519	0.0530455	0.255961	FALSE	FALSE	FALSE	NFKB2.RELB repressed	FALSE
ENSG00000167995	BEST1	bestrophin 1	6.01346	6.00503	0.00842673	0.930987	0.98712	FALSE	FALSE	FALSE	NFKB1.RELA repressed		6.87174	6.7694	0.102342	0.271112	0.560861	FALSE	FALSE	FALSE	NFKB2.RELB repressed	FALSE
ENSG00000039987	BEST2	bestrophin 2	NA	NA	NA	NA	NA	FALSE	NA	NA	NA		6.57689	6.54911	0.0277783	0.612816	0.802821	FALSE	FALSE	FALSE	NFKB2.RELB repressed	FALSE
ENSG00000127325	BEST3	bestrophin 3	6.11264	6.10769	0.00495082	0.93229	0.98712	TRUE	FALSE	FALSE	NFKB1.RELA repressed		6.40097	6.78971	-0.388741	0.00599739	0.0700086	TRUE	FALSE	FALSE	NFKB2.RELB activated	FALSE
ENSG00000142959	BEST4	bestrophin 4	6.37426	6.44453	-0.0702736	0.1936	0.666534	FALSE	FALSE	FALSE	NFKB1.RELA activated		7.16659	7.14729	0.0193016	0.748869	0.879307	FALSE	FALSE	FALSE	NFKB2.RELB repressed	FALSE
ENSG00000105829	BET1	blocked early in transport 1 homolog (S. cerevisiae)	8.47159	8.42895	0.0426346	0.107137	0.534124	TRUE	FALSE	FALSE	NFKB1.RELA repressed		8.44598	8.50771	-0.0617205	0.502386	0.735015	TRUE	FALSE	FALSE	NFKB2.RELB activated	FALSE
ENSG00000177951	BET1L	blocked early in transport 1 homolog (S. cerevisiae)-like	8.89136	8.92859	-0.0372253	0.256488	0.72741	FALSE	FALSE	FALSE	NFKB1.RELA activated		8.99457	9.07173	-0.0771593	0.0795536	0.317026	FALSE	FALSE	FALSE	NFKB2.RELB activated	FALSE
ENSG00000133169	BEX1	brain expressed, X-linked 1	NA	NA	NA	NA	NA	FALSE	NA	NA	NA		6.21072	6.10034	0.110387	0.0265594	0.172867	FALSE	FALSE	FALSE	NFKB2.RELB repressed	FALSE
ENSG00000133134	BEX2	brain expressed X-linked 2	NA	NA	NA	NA	NA	FALSE	NA	NA	NA		6.3123	6.30379	0.00850964	0.910281	0.96034	FALSE	FALSE	FALSE	NFKB2.RELB repressed	FALSE
ENSG00000102409	BEX4	brain expressed, X-linked 4	6.35951	6.29369	0.0658136	0.236287	0.709443	FALSE	FALSE	FALSE	NFKB1.RELA repressed		6.86313	6.87019	-0.00705341	0.880806	0.946166	FALSE	FALSE	FALSE	NFKB2.RELB activated	FALSE
ENSG00000184515	BEX5	brain expressed, X-linked 5	NA	NA	NA	NA	NA	FALSE	NA	NA	NA		6.12687	6.2833	-0.156431	0.00657243	0.0737788	FALSE	FALSE	FALSE	NFKB2.RELB activated	FALSE
ENSG00000103429	BFAR	bifunctional apoptosis regulator	10.4192	10.3487	0.0704823	0.0517693	0.411333	TRUE	FALSE	FALSE	NFKB1.RELA repressed		10.5176	10.5323	-0.0146526	0.616584	0.805483	FALSE	FALSE	FALSE	NFKB2.RELB activated	FALSE
ENSG00000125864	BFSP1	beaded filament structural protein 1, filensin	NA	NA	NA	NA	NA	FALSE	NA	NA	NA		6.08497	5.89139	0.193582	0.0347216	0.202721	FALSE	FALSE	FALSE	NFKB2.RELB repressed	FALSE
ENSG00000170819	BFSP2	beaded filament structural protein 2, phakinin	6.03691	6.1547	-0.117795	0.0232909	0.28806	FALSE	FALSE	FALSE	NFKB1.RELA activated		6.73262	6.70439	0.0282377	0.751623	0.880701	TRUE	FALSE	FALSE	NFKB2.RELB repressed	FALSE
ENSG00000182492	BGN	biglycan	7.00201	6.94424	0.0577644	0.637994	0.917287	FALSE	FALSE	FALSE	NFKB1.RELA repressed		8.00707	7.86755	0.139525	0.18883	0.480156	FALSE	FALSE	FALSE	NFKB2.RELB repressed	TRUE
ENSG00000180535	BHLHA15	basic helix-loop-helix family, member a15	7.69865	7.63924	0.0594145	0.181295	0.652046	TRUE	FALSE	FALSE	NFKB1.RELA repressed		8.56552	8.51316	0.052359	0.211948	0.504419	TRUE	FALSE	FALSE	NFKB2.RELB repressed	FALSE
ENSG00000205899	BHLHA9	basic helix-loop-helix family, member a9	8.43229	8.4116	0.0206815	0.837464	0.970956	TRUE	FALSE	FALSE	NFKB1.RELA repressed		9.16191	8.95724	0.20467	0.0465274	0.238773	FALSE	FALSE	FALSE	NFKB2.RELB repressed	FALSE
ENSG00000198908	BHLHB9	NA	NA	NA	NA	NA	NA	FALSE	NA	NA	NA		NA	NA	NA	NA	NA	FALSE	NA	NA	NA	FALSE
ENSG00000180828	BHLHE22	basic helix-loop-helix family, member e22	6.88864	6.88506	0.00357686	0.947653	0.988894	FALSE	FALSE	FALSE	NFKB1.RELA repressed		7.33019	7.20586	0.124332	0.0547526	0.259858	FALSE	FALSE	FALSE	NFKB2.RELB repressed	FALSE
ENSG00000125533	BHLHE23	basic helix-loop-helix family, member e23	7.81661	7.77154	0.0450657	0.596584	0.903844	FALSE	FALSE	FALSE	NFKB1.RELA repressed		8.67083	8.55932	0.111519	0.332488	0.611875	FALSE	FALSE	FALSE	NFKB2.RELB repressed	FALSE
ENSG00000134107	BHLHE40	basic helix-loop-helix family, member e40	10.6705	10.8089	-0.138436	0.0708739	0.460576	TRUE	FALSE	FALSE	NFKB1.RELA activated		10.5006	11.0605	-0.559899	0.000251985	0.0102274	TRUE	TRUE	TRUE	NFKB2.RELB activated	FALSE
ENSG00000123095	BHLHE41	basic helix-loop-helix family, member e41	8.62218	8.71451	-0.0923304	0.102404	0.525801	TRUE	FALSE	FALSE	NFKB1.RELA activated		9.17544	9.51351	-0.338074	0.0432107	0.228551	TRUE	FALSE	FALSE	NFKB2.RELB activated	FALSE
ENSG00000145692	BHMT	betaine--homocysteine S-methyltransferase	NA	NA	NA	NA	NA	FALSE	NA	NA	NA		6.35643	6.48866	-0.132227	0.0319134	0.192836	FALSE	FALSE	FALSE	NFKB2.RELB activated	FALSE
ENSG00000132840	BHMT2	betaine--homocysteine S-methyltransferase 2	NA	NA	NA	NA	NA	FALSE	NA	NA	NA		6.15417	6.07203	0.082146	0.0512357	0.251679	FALSE	FALSE	FALSE	NFKB2.RELB repressed	FALSE
ENSG00000151746	BICD1	bicaudal D homolog 1 (Drosophila)	8.80134	8.73604	0.0653027	0.22772	0.701823	FALSE	FALSE	FALSE	NFKB1.RELA repressed		8.83478	8.75039	0.0843908	0.0479781	0.242618	FALSE	FALSE	FALSE	NFKB2.RELB repressed	FALSE
ENSG00000185963	BICD2	bicaudal D homolog 2 (Drosophila)	7.95123	7.91067	0.0405597	0.232607	0.705648	FALSE	FALSE	FALSE	NFKB1.RELA repressed		8.19306	8.12786	0.0652002	0.199838	0.492151	FALSE	FALSE	FALSE	NFKB2.RELB repressed	FALSE
ENSG00000015475	BID	BH3 interacting domain death agonist	9.74895	9.71725	0.0316927	0.226999	0.700977	TRUE	FALSE	FALSE	NFKB1.RELA repressed		9.97741	10.0058	-0.0283969	0.736085	0.872473	TRUE	FALSE	FALSE	NFKB2.RELB activated	FALSE
ENSG00000100290	BIK	BCL2-interacting killer (apoptosis-inducing)	5.96019	5.98208	-0.0218913	0.678437	0.929946	TRUE	FALSE	FALSE	NFKB1.RELA activated		6.32668	6.35277	-0.0260836	0.493494	0.728649	FALSE	FALSE	FALSE	NFKB2.RELB activated	FALSE
ENSG00000136717	BIN1	bridging integrator 1	8.66302	8.65526	0.00775959	0.803418	0.961286	TRUE	FALSE	FALSE	NFKB1.RELA repressed		9.0324	8.97992	0.0524799	0.381728	0.649645	TRUE	FALSE	FALSE	NFKB2.RELB repressed	FALSE
ENSG00000110934	BIN2	bridging integrator 2	NA	NA	NA	NA	NA	FALSE	NA	NA	NA		NA	NA	NA	NA	NA	FALSE	NA	NA	NA	FALSE
ENSG00000147439	BIN3	bridging integrator 3	7.94497	7.99378	-0.0488114	0.485617	0.859196	FALSE	FALSE	FALSE	NFKB1.RELA activated		8.42307	8.46889	-0.0458198	0.427055	0.683087	FALSE	FALSE	FALSE	NFKB2.RELB activated	FALSE
ENSG00000110330	BIRC2	baculoviral IAP repeat containing 2	9.47174	9.72325	-0.251504	0.000320706	0.0333065	TRUE	TRUE	TRUE	NFKB1.RELA activated		9.69463	10.3115	-0.616842	0.000204415	0.00900858	TRUE	TRUE	TRUE	NFKB2.RELB activated	FALSE
ENSG00000023445	BIRC3	baculoviral IAP repeat containing 3	11.783	11.9748	-0.191824	0.000469934	0.0405747	TRUE	TRUE	TRUE	NFKB1.RELA activated		12.2655	12.1904	0.0750828	0.219819	0.513437	TRUE	FALSE	FALSE	NFKB2.RELB repressed	FALSE
ENSG00000089685	BIRC5	baculoviral IAP repeat containing 5	8.54668	8.50083	0.0458424	0.167202	0.632741	FALSE	FALSE	FALSE	NFKB1.RELA repressed		8.71755	8.55449	0.163056	0.000347599	0.0123706	FALSE	TRUE	FALSE	NFKB2.RELB repressed	FALSE
ENSG00000115760	BIRC6	baculoviral IAP repeat containing 6	10.413	10.3653	0.0477703	0.179536	0.649511	TRUE	FALSE	FALSE	NFKB1.RELA repressed		10.3266	10.3905	-0.0638408	0.0281691	0.178887	FALSE	FALSE	FALSE	NFKB2.RELB activated	FALSE
ENSG00000101197	BIRC7	baculoviral IAP repeat containing 7	6.95213	6.90112	0.0510122	0.431813	0.83558	FALSE	FALSE	FALSE	NFKB1.RELA repressed		7.58569	7.54445	0.0412362	0.610241	0.801956	FALSE	FALSE	FALSE	NFKB2.RELB repressed	FALSE
ENSG00000134897	BIVM	basic, immunoglobulin-like variable motif containing	6.54939	6.74105	-0.191661	0.148549	0.604435	FALSE	FALSE	FALSE	NFKB1.RELA activated		8.25916	8.34987	-0.0907118	0.297592	0.584286	FALSE	FALSE	FALSE	NFKB2.RELB activated	FALSE
ENSG00000166619	BLCAP	bladder cancer associated protein	10.3789	10.3613	0.0176087	0.592963	0.902905	TRUE	FALSE	FALSE	NFKB1.RELA repressed		10.4816	10.4659	0.0156417	0.600611	0.795502	FALSE	FALSE	FALSE	NFKB2.RELB repressed	FALSE
ENSG00000136573	BLK	B lymphoid tyrosine kinase	7.15866	7.16541	-0.00674858	0.872333	0.979501	TRUE	FALSE	FALSE	NFKB1.RELA activated		7.367	7.35941	0.00759128	0.931274	0.96908	TRUE	FALSE	FALSE	NFKB2.RELB repressed	FALSE
ENSG00000197299	BLM	Bloom syndrome, RecQ helicase-like	9.46253	9.42839	0.0341432	0.325	0.776461	TRUE	FALSE	FALSE	NFKB1.RELA repressed		9.87069	9.73952	0.131174	0.0177849	0.135488	TRUE	FALSE	FALSE	NFKB2.RELB repressed	FALSE
ENSG00000108578	BLMH	bleomycin hydrolase	9.91726	9.93743	-0.0201704	0.837232	0.970891	TRUE	FALSE	FALSE	NFKB1.RELA activated		10.3709	10.3227	0.0482404	0.269817	0.560308	FALSE	FALSE	FALSE	NFKB2.RELB repressed	FALSE
ENSG00000095585	BLNK	B-cell linker	7.73276	7.61461	0.118154	0.00504999	0.137606	TRUE	FALSE	FALSE	NFKB1.RELA repressed		8.41328	8.29747	0.11581	0.104098	0.364269	TRUE	FALSE	FALSE	NFKB2.RELB repressed	TRUE
ENSG00000135441	BLOC1S1	biogenesis of lysosomal organelles complex-1, subunit 1	9.36727	9.42978	-0.0625175	0.0661247	0.451292	TRUE	FALSE	FALSE	NFKB1.RELA activated		9.51555	9.45499	0.0605628	0.136376	0.415695	TRUE	FALSE	FALSE	NFKB2.RELB repressed	FALSE
ENSG00000196072	BLOC1S2	biogenesis of lysosomal organelles complex-1, subunit 2	8.81033	8.77148	0.0388514	0.449752	0.845598	FALSE	FALSE	FALSE	NFKB1.RELA repressed		9.27311	9.18632	0.0867946	0.0485955	0.244181	FALSE	FALSE	FALSE	NFKB2.RELB repressed	FALSE
ENSG00000189114	BLOC1S3	biogenesis of lysosomal organelles complex-1, subunit 3	9.14427	9.1727	-0.0284276	0.520034	0.874405	FALSE	FALSE	FALSE	NFKB1.RELA activated		9.58893	9.48842	0.10051	0.0108941	0.10137	FALSE	FALSE	FALSE	NFKB2.RELB repressed	FALSE
ENSG00000106605	BLVRA	biliverdin reductase A	8.89666	8.96821	-0.0715464	0.160663	0.623127	TRUE	FALSE	FALSE	NFKB1.RELA activated		9.19727	9.27056	-0.0732896	0.0142475	0.118802	TRUE	FALSE	FALSE	NFKB2.RELB activated	FALSE
ENSG00000090013	BLVRB	biliverdin reductase B (flavin reductase (NADPH))	8.26001	8.29686	-0.0368543	0.192973	0.665341	FALSE	FALSE	FALSE	NFKB1.RELA activated		8.80408	8.90629	-0.102208	0.103059	0.362141	FALSE	FALSE	FALSE	NFKB2.RELB activated	FALSE
ENSG00000117475	BLZF1	basic leucine zipper nuclear factor 1	10.3705	10.3823	-0.011833	0.705964	0.937524	FALSE	FALSE	FALSE	NFKB1.RELA activated		10.2686	10.3202	-0.051631	0.323872	0.605563	FALSE	FALSE	FALSE	NFKB2.RELB activated	FALSE
ENSG00000104081	BMF	Bcl2 modifying factor	7.34401	7.34968	-0.005662	0.844507	0.974145	TRUE	FALSE	FALSE	NFKB1.RELA activated		7.93404	7.95622	-0.0221888	0.737939	0.873375	TRUE	FALSE	FALSE	NFKB2.RELB activated	FALSE
ENSG00000168283	BMI1	BMI1 polycomb ring finger oncogene	10.6497	10.6987	-0.0489949	0.144019	0.597488	FALSE	FALSE	FALSE	NFKB1.RELA activated		11.3532	11.3056	0.0475096	0.553968	0.768628	FALSE	FALSE	FALSE	NFKB2.RELB repressed	TRUE
ENSG00000168487	BMP1	bone morphogenetic protein 1	7.78553	7.7311	0.0544279	0.360253	0.798671	FALSE	FALSE	FALSE	NFKB1.RELA repressed		7.95941	7.91095	0.0484579	0.26942	0.560282	FALSE	FALSE	FALSE	NFKB2.RELB repressed	FALSE
ENSG00000163217	BMP10	bone morphogenetic protein 10	7.6455	7.91979	-0.274292	0.0194768	0.265597	TRUE	FALSE	FALSE	NFKB1.RELA activated		8.66328	8.77007	-0.106794	0.219361	0.512866	TRUE	FALSE	FALSE	NFKB2.RELB activated	FALSE
ENSG00000125845	BMP2	bone morphogenetic protein 2	6.74667	6.69813	0.0485372	0.452425	0.846481	FALSE	FALSE	FALSE	NFKB1.RELA repressed		7.25809	7.26495	-0.00686139	0.893291	0.952226	FALSE	FALSE	FALSE	NFKB2.RELB activated	TRUE
ENSG00000138756	BMP2K	BMP2 inducible kinase	8.97516	8.91606	0.0591019	0.0585906	0.429567	FALSE	FALSE	FALSE	NFKB1.RELA repressed		8.72483	8.90545	-0.180622	0.0253615	0.168046	FALSE	FALSE	FALSE	NFKB2.RELB activated	FALSE
ENSG00000152785	BMP3	bone morphogenetic protein 3	6.06197	6.04295	0.0190184	0.688099	0.931474	FALSE	FALSE	FALSE	NFKB1.RELA repressed		6.9633	6.95033	0.0129683	0.813974	0.912275	FALSE	FALSE	FALSE	NFKB2.RELB repressed	FALSE
ENSG00000125378	BMP4	bone morphogenetic protein 4	NA	NA	NA	NA	NA	FALSE	NA	NA	NA		NA	NA	NA	NA	NA	FALSE	NA	NA	NA	TRUE
ENSG00000153162	BMP6	bone morphogenetic protein 6	NA	NA	NA	NA	NA	FALSE	NA	NA	NA		6.28219	6.20862	0.0735668	0.340802	0.618137	FALSE	FALSE	FALSE	NFKB2.RELB repressed	FALSE
ENSG00000101144	BMP7	bone morphogenetic protein 7	NA	NA	NA	NA	NA	FALSE	NA	NA	NA		6.17727	6.1843	-0.00703078	0.925371	0.96677	TRUE	FALSE	FALSE	NFKB2.RELB activated	FALSE
ENSG00000183682	BMP8A	bone morphogenetic protein 8a	6.4713	6.56746	-0.0961609	0.153727	0.613202	TRUE	FALSE	FALSE	NFKB1.RELA activated		7.09564	6.99698	0.0986666	0.306613	0.591399	TRUE	FALSE	FALSE	NFKB2.RELB repressed	FALSE
ENSG00000116985	BMP8B	bone morphogenetic protein 8b	7.30541	7.35566	-0.0502511	0.311355	0.769631	TRUE	FALSE	FALSE	NFKB1.RELA activated		7.74486	7.6258	0.119059	0.00636728	0.0727233	FALSE	FALSE	FALSE	NFKB2.RELB repressed	FALSE
ENSG00000164619	BMPER	BMP binding endothelial regulator	NA	NA	NA	NA	NA	FALSE	NA	NA	NA		6.41697	6.33332	0.0836498	0.230035	0.523032	FALSE	FALSE	FALSE	NFKB2.RELB repressed	FALSE
ENSG00000107779	BMPR1A	bone morphogenetic protein receptor, type IA	8.94536	8.90726	0.0380977	0.564037	0.891036	FALSE	FALSE	FALSE	NFKB1.RELA repressed		9.01942	8.99638	0.0230466	0.579816	0.783778	TRUE	FALSE	FALSE	NFKB2.RELB repressed	FALSE
ENSG00000138696	BMPR1B	bone morphogenetic protein receptor, type IB	8.88575	8.79225	0.0935066	0.0426254	0.378681	FALSE	FALSE	FALSE	NFKB1.RELA repressed		8.87788	8.64469	0.233191	0.0051989	0.0643282	TRUE	FALSE	FALSE	NFKB2.RELB repressed	FALSE
ENSG00000204217	BMPR2	bone morphogenetic protein receptor, type II (serine/threonine kinase)	8.67337	8.61645	0.0569205	0.384737	0.810531	FALSE	FALSE	FALSE	NFKB1.RELA repressed		8.41082	8.52242	-0.111597	0.32526	0.606368	FALSE	FALSE	FALSE	NFKB2.RELB activated	FALSE
ENSG00000165733	BMS1	BMS1 homolog, ribosome assembly protein (yeast)	10.6534	10.6651	-0.0117189	0.68779	0.931472	TRUE	FALSE	FALSE	NFKB1.RELA activated		10.9765	10.8126	0.163952	0.00530487	0.0651332	TRUE	FALSE	FALSE	NFKB2.RELB repressed	FALSE
ENSG00000204177	BMS1P1	BMS1 pseudogene 1	8.87137	8.8218	0.0495712	0.368256	0.802001	FALSE	FALSE	FALSE	NFKB1.RELA repressed		9.51534	9.39889	0.116455	0.0997869	0.356642	FALSE	FALSE	FALSE	NFKB2.RELB repressed	FALSE
ENSG00000113734	BNIP1	BCL2/adenovirus E1B 19kDa interacting protein 1	6.91072	7.08638	-0.175659	0.0448127	0.386464	TRUE	FALSE	FALSE	NFKB1.RELA activated		7.71193	7.73025	-0.0183136	0.859808	0.936128	TRUE	FALSE	FALSE	NFKB2.RELB activated	FALSE
ENSG00000140299	BNIP2	BCL2/adenovirus E1B 19kDa interacting protein 2	9.17732	9.31197	-0.134656	0.0935226	0.510274	TRUE	FALSE	FALSE	NFKB1.RELA activated		9.52763	9.68252	-0.154893	0.246145	0.538903	FALSE	FALSE	FALSE	NFKB2.RELB activated	FALSE
ENSG00000176171	BNIP3	BCL2/adenovirus E1B 19kDa interacting protein 3	11.441	11.5983	-0.157327	0.270292	0.737882	TRUE	FALSE	FALSE	NFKB1.RELA activated		11.4338	12.1924	-0.758554	3.93357e-05	0.00333324	FALSE	TRUE	FALSE	NFKB2.RELB activated	TRUE
ENSG00000104765	BNIP3L	BCL2/adenovirus E1B 19kDa interacting protein 3-like	11.2231	11.2927	-0.0695741	0.547644	0.884966	TRUE	FALSE	FALSE	NFKB1.RELA activated		10.7887	11.5471	-0.758418	1.1275e-05	0.00160914	TRUE	TRUE	TRUE	NFKB2.RELB activated	FALSE
ENSG00000163141	BNIPL	BCL2/adenovirus E1B 19kD interacting protein like	6.32428	6.24805	0.0762296	0.222153	0.69612	FALSE	FALSE	FALSE	NFKB1.RELA repressed		6.87799	6.89766	-0.0196693	0.692657	0.850068	FALSE	FALSE	FALSE	NFKB2.RELB activated	FALSE
ENSG00000144857	BOC	BOC cell adhesion associated, oncogene regulated	6.22806	6.21795	0.0101141	0.866203	0.978012	FALSE	FALSE	FALSE	NFKB1.RELA repressed		7.03568	6.8551	0.180578	0.00656496	0.0737788	FALSE	FALSE	FALSE	NFKB2.RELB repressed	FALSE
ENSG00000176720	BOK	BCL2-related ovarian killer	7.64984	7.64563	0.00421664	0.945996	0.988421	FALSE	FALSE	FALSE	NFKB1.RELA repressed		8.1173	8.06238	0.0549212	0.320698	0.602746	FALSE	FALSE	FALSE	NFKB2.RELB repressed	FALSE
ENSG00000178096	BOLA1	bolA homolog 1 (E. coli)	6.67945	6.67952	-6.4166e-05	0.999133	0.99988	FALSE	FALSE	FALSE	NFKB1.RELA activated		7.33959	7.30023	0.0393604	0.603442	0.797886	TRUE	FALSE	FALSE	NFKB2.RELB repressed	FALSE
ENSG00000183336	BOLA2	bolA homolog 2 (E. coli)	12.016	12.0563	-0.0403134	0.0306376	0.324041	FALSE	FALSE	FALSE	NFKB1.RELA activated		12.4449	12.4473	-0.00241334	0.879707	0.945594	FALSE	FALSE	FALSE	NFKB2.RELB activated	FALSE
ENSG00000169627	BOLA2B	bolA homolog 2 (E. coli)	12.016	12.0563	-0.0403134	0.0306376	0.324041	FALSE	FALSE	FALSE	NFKB1.RELA activated		12.4449	12.4473	-0.00241334	0.879707	0.945594	FALSE	FALSE	FALSE	NFKB2.RELB activated	FALSE
ENSG00000163170	BOLA3	bolA homolog 3 (E. coli)	11.3072	11.3548	-0.0476238	0.0531981	0.414495	FALSE	FALSE	FALSE	NFKB1.RELA activated		11.8556	11.7429	0.112731	0.00113602	0.0259155	FALSE	FALSE	FALSE	NFKB2.RELB repressed	FALSE
ENSG00000170727	BOP1	block of proliferation 1	10.1915	10.3099	-0.118392	0.0100193	0.192324	FALSE	FALSE	FALSE	NFKB1.RELA activated		10.1122	9.88129	0.230907	0.00038159	0.0131791	FALSE	TRUE	FALSE	NFKB2.RELB repressed	FALSE
ENSG00000172331	BPGM	2,3-bisphosphoglycerate mutase	8.4517	8.34688	0.104821	0.115357	0.553136	FALSE	FALSE	FALSE	NFKB1.RELA repressed		8.85459	8.78016	0.074437	0.0956496	0.349156	FALSE	FALSE	FALSE	NFKB2.RELB repressed	FALSE
ENSG00000137274	BPHL	biphenyl hydrolase-like (serine hydrolase)	8.81915	8.72496	0.0941875	0.0766908	0.475362	TRUE	FALSE	FALSE	NFKB1.RELA repressed		8.92661	8.8145	0.112111	0.0105172	0.0991399	TRUE	FALSE	FALSE	NFKB2.RELB repressed	FALSE
ENSG00000078898	BPIL1	BPI fold containing family B, member 2	6.31006	6.32951	-0.0194577	0.252594	0.723758	TRUE	FALSE	FALSE	NFKB1.RELA activated		6.52868	6.46748	0.0612029	0.250489	0.544096	FALSE	FALSE	FALSE	NFKB2.RELB repressed	FALSE
ENSG00000167104	BPIL3	BPI fold containing family B, member 6	6.2509	6.21629	0.034613	0.573163	0.894337	TRUE	FALSE	FALSE	NFKB1.RELA repressed		7.18958	7.03252	0.157056	0.0868866	0.331251	FALSE	FALSE	FALSE	NFKB2.RELB repressed	FALSE
ENSG00000162813	BPNT1	3'(2'), 5'-bisphosphate nucleotidase 1	9.57733	9.63116	-0.053828	0.690981	0.932361	FALSE	FALSE	FALSE	NFKB1.RELA activated		9.7024	9.82347	-0.121072	0.2076	0.500693	FALSE	FALSE	FALSE	NFKB2.RELB activated	FALSE
ENSG00000157764	BRAF	v-raf murine sarcoma viral oncogene homolog B1	9.95891	9.97038	-0.011464	0.696631	0.935208	TRUE	FALSE	FALSE	NFKB1.RELA activated		10.029	10.1286	-0.0996474	0.00192792	0.03538	TRUE	FALSE	FALSE	NFKB2.RELB activated	FALSE
ENSG00000089234	BRAP	BRCA1 associated protein	9.30374	9.32659	-0.0228416	0.57056	0.893626	FALSE	FALSE	FALSE	NFKB1.RELA activated		9.55153	9.567	-0.0154718	0.790211	0.899769	FALSE	FALSE	FALSE	NFKB2.RELB activated	FALSE
ENSG00000012048	BRCA1	breast cancer 1, early onset	8.92041	8.89971	0.0206982	0.788276	0.956963	FALSE	FALSE	FALSE	NFKB1.RELA repressed		9.18573	9.19925	-0.0135202	0.894024	0.952583	FALSE	FALSE	FALSE	NFKB2.RELB activated	FALSE
ENSG00000139618	BRCA2	breast cancer 2, early onset	9.8839	9.8083	0.075597	0.0906722	0.505016	FALSE	FALSE	FALSE	NFKB1.RELA repressed		10.072	9.9602	0.111791	0.129	0.405858	FALSE	FALSE	FALSE	NFKB2.RELB repressed	TRUE
ENSG00000185515	BRCC3	BRCA1/BRCA2-containing complex, subunit 3	11.2053	11.185	0.0203809	0.575306	0.895013	FALSE	FALSE	FALSE	NFKB1.RELA repressed		10.8329	10.7725	0.0603978	0.0467648	0.239526	FALSE	FALSE	FALSE	NFKB2.RELB repressed	FALSE
ENSG00000100425	BRD1	bromodomain containing 1	7.45683	7.4288	0.0280306	0.398948	0.816896	TRUE	FALSE	FALSE	NFKB1.RELA repressed		8.01587	8.052	-0.036132	0.175536	0.465593	TRUE	FALSE	FALSE	NFKB2.RELB activated	FALSE
ENSG00000204256	BRD2	bromodomain containing 2	11.2062	11.2736	-0.0674051	0.0516514	0.411138	TRUE	FALSE	FALSE	NFKB1.RELA activated		11.1355	11.1223	0.0132184	0.448178	0.698149	TRUE	FALSE	FALSE	NFKB2.RELB repressed	FALSE
ENSG00000169925	BRD3	bromodomain containing 3	8.92316	8.89279	0.0303692	0.373618	0.804641	TRUE	FALSE	FALSE	NFKB1.RELA repressed		9.16518	9.08721	0.0779709	0.118851	0.390123	TRUE	FALSE	FALSE	NFKB2.RELB repressed	FALSE
ENSG00000141867	BRD4	bromodomain containing 4	9.35723	9.34712	0.0101159	0.688558	0.931474	FALSE	FALSE	FALSE	NFKB1.RELA repressed		9.708	9.69106	0.0169452	0.484932	0.723407	FALSE	FALSE	FALSE	NFKB2.RELB repressed	FALSE
ENSG00000166164	BRD7	bromodomain containing 7	10.1482	10.2083	-0.0601136	0.0757656	0.473334	FALSE	FALSE	FALSE	NFKB1.RELA activated		10.5023	10.4158	0.0864912	0.063687	0.282385	FALSE	FALSE	FALSE	NFKB2.RELB repressed	FALSE
ENSG00000112983	BRD8	bromodomain containing 8	9.29112	9.26715	0.0239712	0.520609	0.874405	FALSE	FALSE	FALSE	NFKB1.RELA repressed		9.11685	9.10779	0.00905781	0.695323	0.851835	FALSE	FALSE	FALSE	NFKB2.RELB repressed	FALSE
ENSG00000028310	BRD9	bromodomain containing 9	9.46653	9.5029	-0.0363703	0.409051	0.823998	TRUE	FALSE	FALSE	NFKB1.RELA activated		9.33598	9.34365	-0.00767087	0.869171	0.94049	TRUE	FALSE	FALSE	NFKB2.RELB activated	FALSE
ENSG00000158019	BRE	brain and reproductive organ-expressed (TNFRSF1A modulator)	11.7001	11.6647	0.0353849	0.071763	0.462666	TRUE	FALSE	FALSE	NFKB1.RELA repressed		11.5727	11.5856	-0.0128811	0.696935	0.853005	TRUE	FALSE	FALSE	NFKB2.RELB activated	FALSE
ENSG00000185024	BRF1	BRF1 homolog, subunit of RNA polymerase III transcription initiation factor IIIB (S. cerevisiae)	8.48503	8.45506	0.0299707	0.363671	0.799809	TRUE	FALSE	FALSE	NFKB1.RELA repressed		8.70025	8.6662	0.0340517	0.365561	0.637144	FALSE	FALSE	FALSE	NFKB2.RELB repressed	FALSE
ENSG00000104221	BRF2	BRF2, subunit of RNA polymerase III transcription initiation factor, BRF1-like	8.37644	8.33642	0.0400193	0.219463	0.693744	TRUE	FALSE	FALSE	NFKB1.RELA repressed		8.41988	8.31781	0.102065	0.0799203	0.317745	FALSE	FALSE	FALSE	NFKB2.RELB repressed	FALSE
ENSG00000184992	BRI3BP	BRI3 binding protein	10.3333	10.4005	-0.0671992	0.0724225	0.46393	FALSE	FALSE	FALSE	NFKB1.RELA activated		10.3333	10.2786	0.0547017	0.243465	0.536287	FALSE	FALSE	FALSE	NFKB2.RELB repressed	FALSE
ENSG00000164713	BRI3P1	brain protein I3	9.60292	9.68207	-0.0791495	0.019062	0.262798	TRUE	FALSE	FALSE	NFKB1.RELA activated		9.89438	9.85259	0.041794	0.122565	0.395806	FALSE	FALSE	FALSE	NFKB2.RELB repressed	FALSE
ENSG00000136492	BRIP1	BRCA1 interacting protein C-terminal helicase 1	9.59829	9.51591	0.082373	0.173306	0.640752	FALSE	FALSE	FALSE	NFKB1.RELA repressed		9.53577	9.5049	0.03087	0.78263	0.896508	TRUE	FALSE	FALSE	NFKB2.RELB repressed	FALSE
ENSG00000174744	BRMS1	breast cancer metastasis suppressor 1	8.24379	8.33845	-0.0946631	0.0954195	0.514658	FALSE	FALSE	FALSE	NFKB1.RELA activated		8.34531	8.42428	-0.0789699	0.0393365	0.216872	FALSE	FALSE	FALSE	NFKB2.RELB activated	FALSE
ENSG00000100916	BRMS1L	breast cancer metastasis-suppressor 1-like	5.9843	6.0183	-0.0340072	0.656871	0.922813	TRUE	FALSE	FALSE	NFKB1.RELA activated		6.38448	6.37035	0.0141248	0.878434	0.945157	FALSE	FALSE	FALSE	NFKB2.RELB repressed	FALSE
ENSG00000143158	BRP44	mitochondrial pyruvate carrier 2	10.3243	10.2014	0.122891	0.0241924	0.291541	TRUE	FALSE	FALSE	NFKB1.RELA repressed		10.6368	10.6172	0.0196178	0.6377	0.818107	TRUE	FALSE	FALSE	NFKB2.RELB repressed	FALSE
ENSG00000060762	BRP44L	mitochondrial pyruvate carrier 1	9.63411	9.6748	-0.0406924	0.0639379	0.444918	TRUE	FALSE	FALSE	NFKB1.RELA activated		10.3478	10.2491	0.0987521	0.131352	0.408442	TRUE	FALSE	FALSE	NFKB2.RELB repressed	FALSE
ENSG00000156983	BRPF1	bromodomain and PHD finger containing, 1	9.31402	9.34767	-0.0336476	0.335146	0.782569	TRUE	FALSE	FALSE	NFKB1.RELA activated		9.47105	9.45334	0.0177109	0.661521	0.83206	TRUE	FALSE	FALSE	NFKB2.RELB repressed	FALSE
ENSG00000096070	BRPF3	bromodomain and PHD finger containing, 3	8.93235	9.05038	-0.118036	0.0157096	0.241031	TRUE	FALSE	FALSE	NFKB1.RELA activated		9.34497	9.25783	0.0871428	0.0606135	0.27482	FALSE	FALSE	FALSE	NFKB2.RELB repressed	FALSE
ENSG00000160469	BRSK1	BR serine/threonine kinase 1	8.11236	8.12835	-0.0159952	0.763981	0.951481	FALSE	FALSE	FALSE	NFKB1.RELA activated		8.65102	8.60891	0.0421089	0.254835	0.5476	FALSE	FALSE	FALSE	NFKB2.RELB repressed	FALSE
ENSG00000174672	BRSK2	BR serine/threonine kinase 2	6.93308	6.9056	0.0274803	0.42472	0.831731	FALSE	FALSE	FALSE	NFKB1.RELA repressed		7.68228	7.66349	0.0187848	0.721567	0.864129	FALSE	FALSE	FALSE	NFKB2.RELB repressed	FALSE
ENSG00000101489	BRUNOL4	CUGBP, Elav-like family member 4	8.03632	8.03378	0.00254727	0.974138	0.995112	TRUE	FALSE	FALSE	NFKB1.RELA repressed		8.34941	8.74716	-0.397753	0.000206439	0.00906853	TRUE	TRUE	TRUE	NFKB2.RELB activated	FALSE
ENSG00000161082	BRUNOL5	CUGBP, Elav-like family member 5	7.23283	7.25781	-0.0249759	0.745069	0.947608	TRUE	FALSE	FALSE	NFKB1.RELA activated		7.67236	7.61714	0.0552142	0.491655	0.727236	TRUE	FALSE	FALSE	NFKB2.RELB repressed	FALSE
ENSG00000140488	BRUNOL6	CUGBP, Elav-like family member 6	7.54423	7.55671	-0.0124738	0.644185	0.91899	FALSE	FALSE	FALSE	NFKB1.RELA activated		8.05125	8.08612	-0.0348715	0.592968	0.791972	FALSE	FALSE	FALSE	NFKB2.RELB activated	FALSE
ENSG00000185658	BRWD1	bromodomain and WD repeat domain containing 1	10.337	10.2402	0.0968178	0.0480249	0.398487	TRUE	FALSE	FALSE	NFKB1.RELA repressed		10.1046	10.4082	-0.303593	0.000296701	0.0113787	FALSE	TRUE	FALSE	NFKB2.RELB activated	FALSE
ENSG00000165288	BRWD3	bromodomain and WD repeat domain containing 3	9.78371	9.76241	0.0213059	0.751222	0.949067	FALSE	FALSE	FALSE	NFKB1.RELA repressed		9.68647	9.76904	-0.0825769	0.203837	0.495861	TRUE	FALSE	FALSE	NFKB2.RELB activated	FALSE
ENSG00000168000	BSCL2	Berardinelli-Seip congenital lipodystrophy 2 (seipin)	8.60687	8.62082	-0.0139459	0.875026	0.979882	TRUE	FALSE	FALSE	NFKB1.RELA activated		8.50759	8.72101	-0.213419	0.0024198	0.0404567	FALSE	TRUE	FALSE	NFKB2.RELB activated	FALSE
ENSG00000160058	BSDC1	BSD domain containing 1	9.51188	9.42321	0.0886681	0.0092213	0.183733	FALSE	FALSE	FALSE	NFKB1.RELA repressed		9.25213	9.2113	0.0408314	0.108718	0.373017	FALSE	FALSE	FALSE	NFKB2.RELB repressed	FALSE
ENSG00000172270	BSG	basigin (Ok blood group)	11.9939	12.0601	-0.0661852	0.00104282	0.0588714	TRUE	FALSE	FALSE	NFKB1.RELA activated		11.8639	11.9178	-0.0538355	0.00445487	0.0589724	TRUE	FALSE	FALSE	NFKB2.RELB activated	FALSE
ENSG00000164061	BSN	bassoon presynaptic cytomatrix protein	7.26764	7.31344	-0.0458	0.360026	0.79859	TRUE	FALSE	FALSE	NFKB1.RELA activated		7.87409	7.93405	-0.0599645	0.264104	0.5563	TRUE	FALSE	FALSE	NFKB2.RELB activated	FALSE
ENSG00000162399	BSND	Bartter syndrome, infantile, with sensorineural deafness (Barttin)	NA	NA	NA	NA	NA	FALSE	NA	NA	NA		6.50657	6.40925	0.0973223	0.323693	0.605378	FALSE	FALSE	FALSE	NFKB2.RELB repressed	FALSE
ENSG00000119411	BSPRY	B-box and SPRY domain containing	8.13314	8.2108	-0.0776548	0.0306333	0.324041	TRUE	FALSE	FALSE	NFKB1.RELA activated		8.41875	8.56913	-0.150382	0.000194932	0.00884538	TRUE	TRUE	TRUE	NFKB2.RELB activated	FALSE
ENSG00000109743	BST1	bone marrow stromal cell antigen 1	6.13695	6.07132	0.0656317	0.0937725	0.510784	FALSE	FALSE	FALSE	NFKB1.RELA repressed		6.92713	6.91545	0.0116845	0.850845	0.931469	FALSE	FALSE	FALSE	NFKB2.RELB repressed	FALSE
ENSG00000130303	BST2	bone marrow stromal cell antigen 2	9.45109	9.55709	-0.106004	0.186458	0.657167	TRUE	FALSE	FALSE	NFKB1.RELA activated		9.61456	9.71269	-0.0981317	0.0695972	0.296668	TRUE	FALSE	FALSE	NFKB2.RELB activated	FALSE
ENSG00000188909	BSX	brain-specific homeobox	7.32436	7.32085	0.0035097	0.959839	0.992383	FALSE	FALSE	FALSE	NFKB1.RELA repressed		7.52555	7.46995	0.055605	0.579886	0.783778	FALSE	FALSE	FALSE	NFKB2.RELB repressed	FALSE
ENSG00000095564	BTAF1	BTAF1 RNA polymerase II, B-TFIID transcription factor-associated, 170kDa (Mot1 homolog, S. cerevisiae)	10.4173	10.404	0.0133323	0.722078	0.941991	FALSE	FALSE	FALSE	NFKB1.RELA repressed		10.5423	10.7508	-0.208535	0.0119889	0.107268	FALSE	FALSE	FALSE	NFKB2.RELB activated	FALSE
ENSG00000064726	BTBD1	BTB (POZ) domain containing 1	10.8333	10.8355	-0.00220965	0.909774	0.98409	TRUE	FALSE	FALSE	NFKB1.RELA activated		11.0381	11.1202	-0.0820884	0.00315098	0.0473288	FALSE	FALSE	FALSE	NFKB2.RELB activated	FALSE
ENSG00000148925	BTBD10	BTB (POZ) domain containing 10	8.9087	8.88641	0.0222938	0.727386	0.942841	FALSE	FALSE	FALSE	NFKB1.RELA repressed		8.87945	8.92229	-0.0428417	0.620041	0.807688	FALSE	FALSE	FALSE	NFKB2.RELB activated	FALSE
ENSG00000151136	BTBD11	BTB (POZ) domain containing 11	6.88038	6.959	-0.078623	0.0421619	0.378144	TRUE	FALSE	FALSE	NFKB1.RELA activated		7.11378	7.11885	-0.0050742	0.816154	0.913052	TRUE	FALSE	FALSE	NFKB2.RELB activated	FALSE
ENSG00000188827	BTBD12	SLX4 structure-specific endonuclease subunit homolog (S. cerevisiae)	7.70075	7.632	0.0687521	0.127077	0.573278	FALSE	FALSE	FALSE	NFKB1.RELA repressed		7.99056	7.86775	0.12281	0.00146574	0.0297952	FALSE	FALSE	FALSE	NFKB2.RELB repressed	FALSE
ENSG00000138152	BTBD16	BTB (POZ) domain containing 16	7.73371	7.93133	-0.197626	0.0237554	0.290336	TRUE	FALSE	FALSE	NFKB1.RELA activated		7.5697	8.20488	-0.635181	3.68292e-07	0.00020554	TRUE	TRUE	TRUE	NFKB2.RELB activated	FALSE
ENSG00000133243	BTBD2	BTB (POZ) domain containing 2	10.3416	10.3743	-0.0326248	0.48298	0.858142	FALSE	FALSE	FALSE	NFKB1.RELA activated		10.3216	10.4125	-0.0908621	0.0788939	0.315936	FALSE	FALSE	FALSE	NFKB2.RELB activated	FALSE
ENSG00000184887	BTBD6	BTB (POZ) domain containing 6	8.83757	8.73257	0.104999	0.00693688	0.161277	FALSE	FALSE	FALSE	NFKB1.RELA repressed		9.40938	9.16756	0.241816	0.000354525	0.0125443	FALSE	TRUE	FALSE	NFKB2.RELB repressed	FALSE
ENSG00000011114	BTBD7	BTB (POZ) domain containing 7	8.50059	8.38631	0.11428	0.0578492	0.427356	FALSE	FALSE	FALSE	NFKB1.RELA repressed		8.46066	8.33221	0.128448	0.102433	0.361555	FALSE	FALSE	FALSE	NFKB2.RELB repressed	FALSE
ENSG00000189195	BTBD8	BTB (POZ) domain containing 8	6.35555	6.4097	-0.0541533	0.25967	0.72892	FALSE	FALSE	FALSE	NFKB1.RELA activated		6.0261	6.18427	-0.158175	0.0103772	0.0983874	FALSE	FALSE	FALSE	NFKB2.RELB activated	FALSE
ENSG00000183826	BTBD9	BTB (POZ) domain containing 9	8.31037	8.21616	0.0942127	0.08732	0.497548	TRUE	FALSE	FALSE	NFKB1.RELA repressed		8.5413	8.40389	0.137415	0.0146238	0.120865	TRUE	FALSE	FALSE	NFKB2.RELB repressed	FALSE
ENSG00000174808	BTC	betacellulin	NA	NA	NA	NA	NA	FALSE	NA	NA	NA		6.16023	6.13571	0.0245195	0.596812	0.793853	FALSE	FALSE	FALSE	NFKB2.RELB repressed	FALSE
ENSG00000169814	BTD	biotinidase	6.94715	6.9264	0.020746	0.761951	0.951104	TRUE	FALSE	FALSE	NFKB1.RELA repressed		7.32277	7.29304	0.029726	0.439507	0.691651	TRUE	FALSE	FALSE	NFKB2.RELB repressed	FALSE
ENSG00000145741	BTF3	basic transcription factor 3	10.839	10.8445	-0.00540498	0.910537	0.98409	TRUE	FALSE	FALSE	NFKB1.RELA activated		11.2405	11.2967	-0.0562399	0.0118041	0.106391	FALSE	FALSE	FALSE	NFKB2.RELB activated	FALSE
ENSG00000134717	BTF3L4	basic transcription factor 3-like 4	10.3471	10.3028	0.0443295	0.414962	0.826053	FALSE	FALSE	FALSE	NFKB1.RELA repressed		10.7029	10.9023	-0.199388	0.0402022	0.219574	TRUE	FALSE	FALSE	NFKB2.RELB activated	FALSE
ENSG00000133639	BTG1	B-cell translocation gene 1, anti-proliferative	10.3252	10.4112	-0.0859498	0.0239355	0.290499	FALSE	FALSE	FALSE	NFKB1.RELA activated		10.9115	11.1125	-0.201032	0.00178547	0.0338025	TRUE	TRUE	TRUE	NFKB2.RELB activated	FALSE
ENSG00000159388	BTG2	BTG family, member 2	8.82695	8.87489	-0.0479318	0.229721	0.704381	TRUE	FALSE	FALSE	NFKB1.RELA activated		9.09561	9.02513	0.0704706	0.19441	0.486159	TRUE	FALSE	FALSE	NFKB2.RELB repressed	FALSE
ENSG00000154640	BTG3	BTG family, member 3	8.22705	8.24643	-0.0193849	0.764306	0.951534	FALSE	FALSE	FALSE	NFKB1.RELA activated		8.57942	8.75069	-0.171264	0.0340802	0.200981	TRUE	FALSE	FALSE	NFKB2.RELB activated	FALSE
ENSG00000112763	BTN2A1	butyrophilin, subfamily 2, member A1	7.63073	7.69335	-0.0626241	0.204185	0.678469	FALSE	FALSE	FALSE	NFKB1.RELA activated		8.11725	8.08702	0.0302374	0.334543	0.613669	FALSE	FALSE	FALSE	NFKB2.RELB repressed	FALSE
ENSG00000124508	BTN2A2	butyrophilin, subfamily 2, member A2	8.70151	8.87543	-0.173919	0.00647051	0.156095	TRUE	FALSE	FALSE	NFKB1.RELA activated		8.87984	8.89721	-0.0173746	0.495505	0.730131	TRUE	FALSE	FALSE	NFKB2.RELB activated	FALSE
ENSG00000124549	BTN2A3	butyrophilin, subfamily 2, member A3, pseudogene	NA	NA	NA	NA	NA	FALSE	NA	NA	NA		6.18316	6.2105	-0.0273393	0.630216	0.813776	FALSE	FALSE	FALSE	NFKB2.RELB activated	FALSE
ENSG00000026950	BTN3A1	butyrophilin, subfamily 3, member A1	8.16744	8.15774	0.00970037	0.811578	0.963259	FALSE	FALSE	FALSE	NFKB1.RELA repressed		8.11012	8.12935	-0.0192312	0.781932	0.89635	FALSE	FALSE	FALSE	NFKB2.RELB activated	FALSE
ENSG00000186470	BTN3A2	butyrophilin, subfamily 3, member A2	8.41408	8.32943	0.084644	0.273254	0.740643	FALSE	FALSE	FALSE	NFKB1.RELA repressed		8.31181	8.4	-0.0881862	0.322469	0.604454	FALSE	FALSE	FALSE	NFKB2.RELB activated	FALSE
ENSG00000111801	BTN3A3	butyrophilin, subfamily 3, member A3	8.10194	8.09587	0.00606662	0.865776	0.978004	TRUE	FALSE	FALSE	NFKB1.RELA repressed		7.77167	7.89302	-0.121343	0.239407	0.532604	FALSE	FALSE	FALSE	NFKB2.RELB activated	FALSE
ENSG00000204290	BTNL2	butyrophilin-like 2 (MHC class II associated)	6.44709	6.42413	0.0229683	0.519507	0.874282	FALSE	FALSE	FALSE	NFKB1.RELA repressed		6.9579	6.87548	0.0824192	0.30924	0.593912	FALSE	FALSE	FALSE	NFKB2.RELB repressed	FALSE
ENSG00000113303	BTNL8	butyrophilin-like 8	NA	NA	NA	NA	NA	FALSE	NA	NA	NA		6.26553	6.30761	-0.0420761	0.510395	0.739985	FALSE	FALSE	FALSE	NFKB2.RELB activated	FALSE
ENSG00000165810	BTNL9	butyrophilin-like 9	8.02287	7.94761	0.0752589	0.110837	0.543401	FALSE	FALSE	FALSE	NFKB1.RELA repressed		8.34295	8.41582	-0.072867	0.0815993	0.321257	FALSE	FALSE	FALSE	NFKB2.RELB activated	FALSE
ENSG00000166167	BTRC	beta-transducin repeat containing E3 ubiquitin protein ligase	8.80518	8.83147	-0.0262826	0.441841	0.840221	TRUE	FALSE	FALSE	NFKB1.RELA activated		9.05283	8.96654	0.0862924	0.0565185	0.264709	FALSE	FALSE	FALSE	NFKB2.RELB repressed	FALSE
ENSG00000169679	BUB1	BUB1 mitotic checkpoint serine/threonine kinase	11.1403	11.0521	0.0881318	0.0130087	0.218803	FALSE	FALSE	FALSE	NFKB1.RELA repressed		10.9932	11.0555	-0.0622738	0.300193	0.58672	FALSE	FALSE	FALSE	NFKB2.RELB activated	FALSE
ENSG00000156970	BUB1B	BUB1 mitotic checkpoint serine/threonine kinase B	10.0432	10.0005	0.0426771	0.350638	0.794433	FALSE	FALSE	FALSE	NFKB1.RELA repressed		10.4707	10.3721	0.0986289	0.0125877	0.11075	FALSE	FALSE	FALSE	NFKB2.RELB repressed	FALSE
ENSG00000154473	BUB3	BUB3 mitotic checkpoint protein	10.4943	10.4259	0.0684123	0.0167756	0.248957	TRUE	FALSE	FALSE	NFKB1.RELA repressed		10.5698	10.5148	0.0550403	0.306577	0.591383	FALSE	FALSE	FALSE	NFKB2.RELB repressed	FALSE
ENSG00000137656	BUD13	BUD13 homolog (S. cerevisiae)	8.02166	8.02574	-0.004074	0.946529	0.988649	TRUE	FALSE	FALSE	NFKB1.RELA activated		8.32485	8.35184	-0.0269876	0.60707	0.800003	FALSE	FALSE	FALSE	NFKB2.RELB activated	FALSE
ENSG00000106245	BUD31	BUD31 homolog (S. cerevisiae)	9.1871	9.31258	-0.12548	0.0181906	0.257301	FALSE	FALSE	FALSE	NFKB1.RELA activated		9.42465	9.37682	0.0478304	0.23093	0.523563	FALSE	FALSE	FALSE	NFKB2.RELB repressed	FALSE
ENSG00000197768	BX255925.17-2	chromosome 9 open reading frame 173	7.35468	7.30858	0.0460943	0.443553	0.841364	FALSE	FALSE	FALSE	NFKB1.RELA repressed		7.81448	7.77181	0.0426707	0.58856	0.789031	FALSE	FALSE	FALSE	NFKB2.RELB repressed	FALSE
ENSG00000187616	BX324209.11	transmembrane protein 8C	6.39706	6.50648	-0.109412	0.0415177	0.375463	FALSE	FALSE	FALSE	NFKB1.RELA activated		7.1056	7.07313	0.0324646	0.479655	0.720568	FALSE	FALSE	FALSE	NFKB2.RELB repressed	FALSE
ENSG00000204837	BX664615.10-2	keratinocyte growth factor-like protein 2	6.31925	6.22549	0.0937614	0.102369	0.525801	FALSE	FALSE	FALSE	NFKB1.RELA repressed		6.99795	6.86455	0.133403	0.0427042	0.226972	FALSE	FALSE	FALSE	NFKB2.RELB repressed	FALSE
ENSG00000197498	BXDC1	ribosome production factor 2 homolog (S. cerevisiae)	9.13196	9.29378	-0.161815	0.0574397	0.426239	FALSE	FALSE	FALSE	NFKB1.RELA activated		10.3224	10.4154	-0.0930313	0.366983	0.638314	FALSE	FALSE	FALSE	NFKB2.RELB activated	FALSE
ENSG00000113460	BXDC2	BRX1, biogenesis of ribosomes, homolog (S. cerevisiae)	10.292	10.3294	-0.0373517	0.152527	0.61158	TRUE	FALSE	FALSE	NFKB1.RELA activated		10.7489	10.7108	0.0381193	0.564618	0.775604	FALSE	FALSE	FALSE	NFKB2.RELB repressed	FALSE
ENSG00000117133	BXDC5	ribosome production factor 1 homolog (S. cerevisiae)	9.15765	9.25559	-0.0979344	0.0644345	0.44662	FALSE	FALSE	FALSE	NFKB1.RELA activated		9.58081	9.68979	-0.108979	0.0792317	0.316527	FALSE	FALSE	FALSE	NFKB2.RELB activated	FALSE
ENSG00000112578	BYSL	bystin-like	9.70925	9.8227	-0.113445	0.106894	0.534124	FALSE	FALSE	FALSE	NFKB1.RELA activated		9.80211	9.69248	0.109628	0.0907916	0.33986	FALSE	FALSE	FALSE	NFKB2.RELB repressed	FALSE
ENSG00000005379	BZRAP1	benzodiazapine receptor (peripheral) associated protein 1	6.76103	6.77192	-0.010883	0.83302	0.96983	TRUE	FALSE	FALSE	NFKB1.RELA activated		7.49877	7.45123	0.047539	0.430398	0.685639	TRUE	FALSE	FALSE	NFKB2.RELB repressed	FALSE
ENSG00000112212	BZRPL1	translocator protein 2	NA	NA	NA	NA	NA	FALSE	NA	NA	NA		6.44801	6.42497	0.0230379	0.541403	0.760442	TRUE	FALSE	FALSE	NFKB2.RELB repressed	FALSE
ENSG00000136261	BZW2	basic leucine zipper and W2 domains 2	11.7107	11.6611	0.0496329	0.230324	0.7049	FALSE	FALSE	FALSE	NFKB1.RELA repressed		11.8637	11.9268	-0.0631809	0.265925	0.55722	FALSE	FALSE	FALSE	NFKB2.RELB activated	FALSE
ENSG00000165507	C10orf10	chromosome 10 open reading frame 10	10.676	10.8423	-0.166247	0.0158997	0.242671	TRUE	FALSE	FALSE	NFKB1.RELA activated		10.2589	10.683	-0.424118	7.4545e-05	0.00490758	TRUE	TRUE	TRUE	NFKB2.RELB activated	FALSE
ENSG00000166295	C10orf104	anaphase promoting complex subunit 16	8.79934	8.84341	-0.0440618	0.0822671	0.485596	TRUE	FALSE	FALSE	NFKB1.RELA activated		9.15376	9.27762	-0.123859	0.00600116	0.0700086	TRUE	FALSE	FALSE	NFKB2.RELB activated	FALSE
ENSG00000180525	C10orf108	proline rich 26	6.42715	6.44567	-0.0185219	0.715501	0.939933	TRUE	FALSE	FALSE	NFKB1.RELA activated		7.24651	7.17625	0.0702611	0.331188	0.610907	TRUE	FALSE	FALSE	NFKB2.RELB repressed	FALSE
ENSG00000148655	C10orf11	chromosome 10 open reading frame 11	NA	NA	NA	NA	NA	FALSE	NA	NA	NA		6.20948	6.18293	0.026551	0.715474	0.861698	TRUE	FALSE	FALSE	NFKB2.RELB repressed	FALSE
ENSG00000176236	C10orf111	chromosome 10 open reading frame 111	6.6376	6.6943	-0.0567053	0.238717	0.71134	FALSE	FALSE	FALSE	NFKB1.RELA activated		6.90533	6.86821	0.0371288	0.448766	0.698507	FALSE	FALSE	FALSE	NFKB2.RELB repressed	FALSE
ENSG00000204682	C10orf114	chromosome 10 open reading frame 114	6.32852	6.21347	0.115051	0.00905708	0.181777	TRUE	FALSE	FALSE	NFKB1.RELA repressed		6.91368	6.92794	-0.0142526	0.740685	0.874898	FALSE	FALSE	FALSE	NFKB2.RELB activated	FALSE
ENSG00000148671	C10orf116	adipogenesis regulatory factor	6.69834	6.71804	-0.0196959	0.642741	0.918136	FALSE	FALSE	FALSE	NFKB1.RELA activated		7.2207	7.1469	0.0737978	0.355046	0.628271	FALSE	FALSE	FALSE	NFKB2.RELB repressed	FALSE
ENSG00000165813	C10orf118	chromosome 10 open reading frame 118	7.68437	7.64432	0.0400492	0.615222	0.910672	FALSE	FALSE	FALSE	NFKB1.RELA repressed		7.68646	7.86196	-0.175494	0.227061	0.520608	FALSE	FALSE	FALSE	NFKB2.RELB activated	FALSE
ENSG00000197771	C10orf119	minichromosome maintenance complex binding protein	10.2139	10.2179	-0.00397968	0.903349	0.983778	FALSE	FALSE	FALSE	NFKB1.RELA activated		10.3791	10.3542	0.0249087	0.500876	0.734168	FALSE	FALSE	FALSE	NFKB2.RELB repressed	FALSE
ENSG00000155640	C10orf12	chromosome 10 open reading frame 12	6.95389	6.98205	-0.0281543	0.790735	0.957466	TRUE	FALSE	FALSE	NFKB1.RELA activated		7.44746	7.52141	-0.0739497	0.294236	0.581829	TRUE	FALSE	FALSE	NFKB2.RELB activated	FALSE
ENSG00000148803	C10orf125	fucose mutarotase	7.72294	7.74907	-0.0261228	0.484724	0.85872	FALSE	FALSE	FALSE	NFKB1.RELA activated		8.27144	8.25307	0.0183723	0.710805	0.859432	FALSE	FALSE	FALSE	NFKB2.RELB repressed	FALSE
[truncated: 13,896 more rows]
