# Supplementary material for: A roadmap of constitutive NF-κB activity in Hodgkin lymphoma: Dominant roles of p50 and p52 revealed by genome-wide analyses
Source: Genome Med. 2016 Mar 17;8:28. doi: 10.1186/s13073-016-0280-5 (PMC4794921; doi:10.1186/s13073-016-0280-5)
Supplement: Additional file 10: Table S8 — shows the functional enrichment analysis of p50/RelA and p52/RelB targets using ‘Gene Ontology (GO) for biological processes’ analyses. (XLSX 6646 kb) [file 13073_2016_280_MOESM10_ESM.xlsx]

## Sheet: Additional File 10
Additional File 10: Table S8 (related to Figure 4): Functional enrichment analysis of p50/RelA and p52/RelB targets using ‘Gene Ontology (GO) for biological processes’ analyses. For this comparison, genes belonging to these datasets were further subdivided into ‘common’ or ‘exclusively’ regulated by one of the NF-κB dimers, and into ‘activated’ or ‘repressed’. On each of the sets, functional enri…

## Sheet: GO_biological_processes
set	ID	Pvalue	OddsRatio	ExpCount	Count	Size	Term	q
exclusive.canonical	GO:0003725	0.00062658705774523	20.0931818181818	0.168138609856401	3	43	double-stranded RNA binding	0.00547637088469331
exclusive.canonical	GO:0003727	0.00062658705774523	20.0931818181818	0.168138609856401	3	43	single-stranded RNA binding	0.00547637088469331
exclusive.canonical	GO:0043566	0.000712599624214866	7.78062040294212	0.711656441717791	5	182	structure-specific DNA binding	0.00603500069344761
exclusive.canonical	GO:0005515	0.00116922553812455	2.43493150684932	30.135913166588	42	7707	protein binding	0.00925636884348601
exclusive.canonical	GO:0005126	0.00121443467304106	6.875	0.80159104698982	5	205	cytokine receptor binding	0.009545107052499
exclusive.canonical	GO:0019901	0.00224886078043969	4.8987556561086	1.35292927930965	6	346	protein kinase binding	0.0160580418472573
exclusive.canonical	GO:0005543	0.00275237026227633	4.09644275246633	1.90035731140026	7	486	phospholipid binding	0.0184476350401036
exclusive.canonical	GO:0005516	0.00359817856009214	6.896909648502	0.6295422369042	4	161	calmodulin binding	0.0224498564135229
exclusive.canonical	GO:0051059	0.00360636137352244	25.0918367346939	0.0899346052720286	2	23	NF-kappaB binding	0.0224498564135229
exclusive.canonical	GO:0015026	0.00360636137352244	25.0918367346939	0.0899346052720286	2	23	coreceptor activity	0.0224498564135229
exclusive.canonical	GO:0048244	0.00391020022921862	Inf	0.00391020022921863	1	1	phytanoyl-CoA dioxygenase activity	0.0231120369021939
exclusive.canonical	GO:0070551	0.00391020022921862	Inf	0.00391020022921863	1	1	endoribonuclease activity, cleaving siRNA-paired mRNA	0.0231120369021939
exclusive.canonical	GO:0001532	0.00391020022921862	Inf	0.00391020022921863	1	1	interleukin-21 receptor activity	0.0231120369021939
exclusive.canonical	GO:0005144	0.00391020022921862	Inf	0.00391020022921863	1	1	interleukin-13 receptor binding	0.0231120369021939
exclusive.canonical	GO:0004686	0.00391020022921862	Inf	0.00391020022921863	1	1	elongation factor-2 kinase activity	0.0231120369021939
exclusive.canonical	GO:0043565	0.004021772185648	3.45467889908257	2.58855255174274	8	662	sequence-specific DNA binding	0.023125190067476
exclusive.canonical	GO:0019900	0.00437548872311842	4.25591715976331	1.54843929077058	6	396	kinase binding	0.0245769739331973
exclusive.canonical	GO:0005544	0.00459798556367915	21.9508928571429	0.101665205959684	2	26	calcium-dependent phospholipid binding	0.0254989808544136
exclusive.canonical	GO:0008135	0.00608804773315296	8.70533596837945	0.37146902177577	3	95	translation factor activity, nucleic acid binding	0.0317479338829098
exclusive.canonical	GO:0008289	0.00646789314321656	3.1742736248237	2.80361356434976	8	717	lipid binding	0.0329425326758233
exclusive.canonical	GO:0005245	0.00734025965852048	16.9861751152074	0.129036607564215	2	33	voltage-gated calcium channel activity	0.0359606891342315
exclusive.canonical	GO:0000981	0.00758248713993502	5.53846153846154	0.778129845614508	4	199	sequence-specific DNA binding RNA polymerase II transcription factor activity	0.0364619447197509
exclusive.canonical	GO:0019899	0.00767767177328469	2.71208886780519	4.16045304388863	10	1064	enzyme binding	0.0364619447197509
exclusive.canonical	GO:0000340	0.00780537339444953	259.19298245614	0.00782040045843727	1	2	RNA 7-methylguanosine cap binding	0.0364619447197509
exclusive.canonical	GO:0045523	0.00780537339444953	259.19298245614	0.00782040045843727	1	2	interleukin-27 receptor binding	0.0364619447197509
exclusive.canonical	GO:0004830	0.00780537339444953	259.19298245614	0.00782040045843727	1	2	tryptophan-tRNA ligase activity	0.0364619447197509
exclusive.canonical	GO:0005125	0.00826047395846447	5.39814814814815	0.797680846760601	4	204	cytokine activity	0.0372147125757626
exclusive.canonical	GO:0001067	0.00858099136325685	4.2751523037795	1.26690487426684	5	324	regulatory region nucleic acid binding	0.0383424665208921
exclusive.canonical	GO:0000975	0.00858099136325685	4.2751523037795	1.26690487426684	5	324	regulatory region DNA binding	0.0383424665208921
exclusive.canonical	GO:0003690	0.00866457049025782	7.62077922077922	0.422301624755613	3	108	double-stranded DNA binding	0.0385582210208011
exclusive.canonical	GO:0005100	0.00869285591380026	15.484243697479	0.140767208251871	2	36	Rho GTPase activator activity	0.0386054678285642
exclusive.canonical	GO:0001730	0.0116855762360061	129.587719298246	0.0117306006876559	1	3	2'-5'-oligoadenylate synthetase activity	0.0461657099477194
exclusive.canonical	GO:0019834	0.0116855762360061	129.587719298246	0.0117306006876559	1	3	phospholipase A2 inhibitor activity	0.0461657099477194
exclusive.canonical	GO:0071532	0.0116855762360061	129.587719298246	0.0117306006876559	1	3	ankyrin repeat binding	0.0461657099477194
exclusive.canonical	GO:0008332	0.0116855762360061	129.587719298246	0.0117306006876559	1	3	low voltage-gated calcium channel activity	0.0461657099477194
exclusive.canonical	GO:0033613	0.0122440140144338	12.8344947735192	0.168138609856401	2	43	activating transcription factor binding	0.047267085903777
exclusive.canonical	GO:0016361	0.0155508652837681	86.3859649122807	0.0156408009168745	1	4	activin receptor activity, type I	0.0565644862024381
exclusive.canonical	GO:0070053	0.0155508652837681	86.3859649122807	0.0156408009168745	1	4	thrombospondin receptor activity	0.0565644862024381
exclusive.canonical	GO:0047499	0.01940129685795	64.7850877192982	0.0195510011460932	1	5	calcium-independent phospholipase A2 activity	0.0639486382693861
exclusive.canonical	GO:0005138	0.01940129685795	64.7850877192982	0.0195510011460932	1	5	interleukin-6 receptor binding	0.0639486382693861
exclusive.canonical	GO:0035197	0.01940129685795	64.7850877192982	0.0195510011460932	1	5	siRNA binding	0.0639486382693861
exclusive.canonical	GO:0008330	0.01940129685795	64.7850877192982	0.0195510011460932	1	5	protein tyrosine/threonine phosphatase activity	0.0639486382693861
exclusive.canonical	GO:0004386	0.0197845672632059	5.54204545454545	0.574799433695139	3	147	helicase activity	0.0639486382693861
exclusive.canonical	GO:0038023	0.0198683207088808	2.31471994535519	4.80954628193892	10	1230	signaling receptor activity	0.0640877933512286
exclusive.canonical	GO:0003743	0.0215925118661226	9.38711734693878	0.226791613294681	2	58	translation initiation factor activity	0.0681786682478003
exclusive.canonical	GO:0035497	0.0232369270698621	51.8245614035088	0.0234612013753118	1	6	cAMP response element binding	0.0707242106780782
exclusive.canonical	GO:0003705	0.0259452373922949	8.47523041474654	0.250252814669993	2	64	RNA polymerase II distal enhancer sequence-specific DNA binding transcription factor activity	0.0761966985244146
exclusive.canonical	GO:0008440	0.0270578118226746	43.1842105263158	0.0273714016045304	1	7	inositol-1,4,5-trisphosphate 3-kinase activity	0.0773401503425475
exclusive.canonical	GO:0017002	0.0270578118226746	43.1842105263158	0.0273714016045304	1	7	activin-activated receptor activity	0.0773401503425475
exclusive.canonical	GO:0000339	0.0308640068121716	37.0125313283208	0.0312816018337491	1	8	RNA cap binding	0.0841586652126483
exclusive.canonical	GO:0051766	0.0308640068121716	37.0125313283208	0.0312816018337491	1	8	inositol trisphosphate kinase activity	0.0841586652126483
exclusive.canonical	GO:0000977	0.0314316390320321	7.61180124223602	0.277624216274523	2	71	RNA polymerase II regulatory region sequence-specific DNA binding	0.0841586652126483
exclusive.canonical	GO:0001012	0.0330764074510958	7.39637826961771	0.28544461673296	2	73	RNA polymerase II regulatory region DNA binding	0.0874963078458165
exclusive.canonical	GO:0003700	0.0335484995521304	2.30506777893639	3.78116362165442	8	967	sequence-specific DNA binding transcription factor activity	0.0885307627070107
exclusive.canonical	GO:0001071	0.0339039484696586	2.29993756503642	3.78898402211286	8	969	nucleic acid binding transcription factor activity	0.0888445075039399
exclusive.canonical	GO:0060089	0.0344073225113408	2.02755242614419	6.0217083529967	11	1540	molecular transducer activity	0.0888445075039399
exclusive.canonical	GO:0004871	0.0344073225113408	2.02755242614419	6.0217083529967	11	1540	signal transducer activity	0.0888445075039399
exclusive.canonical	GO:0008139	0.0346555675275103	32.3837719298246	0.0351918020629677	1	9	nuclear localization sequence binding	0.0888445075039399
exclusive.canonical	GO:0000983	0.0346555675275103	32.3837719298246	0.0351918020629677	1	9	RNA polymerase II core promoter sequence-specific DNA binding transcription factor activity	0.0888445075039399
exclusive.canonical	GO:0044212	0.0348978403102159	3.43376068376068	1.23562327243309	4	316	transcription regulatory region DNA binding	0.0888445075039399
exclusive.canonical	GO:0005488	0.0368592953072071	2.19607510462617	46.2967707139486	52	11840	binding	0.0918923407139153
exclusive.canonical	GO:0004896	0.0390906543867267	6.7293956043956	0.312816018337491	2	80	cytokine receptor activity	0.0957631512342247
exclusive.canonical	GO:0042802	0.0398862116260602	2.35713768902395	3.20636418795928	7	820	identical protein binding	0.0973758350870854
exclusive.canonical	GO:0004861	0.0421950070637084	25.9035087719298	0.043012202521405	1	11	cyclin-dependent protein serine/threonine kinase inhibitor activity	0.101610876211239
exclusive.canonical	GO:0004859	0.0421950070637084	25.9035087719298	0.043012202521405	1	11	phospholipase inhibitor activity	0.101610876211239
exclusive.canonical	GO:0003723	0.0426100931002257	2.32085561497326	3.2532865907099	7	832	RNA binding	0.101610876211239
exclusive.canonical	GO:0030507	0.0459429958364993	23.5470494417863	0.0469224027506236	1	12	spectrin binding	0.106933151563679
exclusive.canonical	GO:0005262	0.0493030215381273	5.89325842696629	0.355828220858896	2	91	calcium channel activity	0.111866149595855
exclusive.canonical	GO:0043395	0.0496765702404852	21.5833333333333	0.0508326029798422	1	13	heparan sulfate proteoglycan binding	0.11236367078205
exclusive.canonical	GO:0042301	0.0496765702404852	21.5833333333333	0.0508326029798422	1	13	phosphate ion binding	0.11236367078205
exclusive.canonical	GO:0055102	0.0496765702404852	21.5833333333333	0.0508326029798422	1	13	lipase inhibitor activity	0.11236367078205
exclusive.canonical	GO:0003677	0.051734092545411	1.76473194505981	8.88006472055552	14	2271	DNA binding	0.114993888313045
exclusive.canonical	GO:0005096	0.0547825122664195	3.65932132383745	0.860244050428099	3	220	GTPase activator activity	0.118047129489277
exclusive.canonical	GO:0005524	0.0554896968623116	1.91158746556474	5.71671273511764	10	1462	ATP binding	0.118922699431027
exclusive.canonical	GO:0004872	0.0555857198363972	1.85663382129718	6.51048338164903	11	1665	receptor activity	0.11895670699562
exclusive.canonical	GO:0000980	0.0571006936088949	18.4974937343358	0.0586530034382795	1	15	RNA polymerase II distal enhancer sequence-specific DNA binding	0.120915086911728
exclusive.canonical	GO:0005099	0.0593262909312666	5.29437229437229	0.394930223151082	2	101	Ras GTPase activator activity	0.123337721869474
exclusive.canonical	GO:0032559	0.0611775075333942	1.8742952187641	5.81837794107733	10	1488	adenyl ribonucleotide binding	0.126887564471219
exclusive.canonical	GO:0003676	0.0622879064752234	1.62838386995936	12.5791141373963	18	3217	nucleic acid binding	0.127433591431052
exclusive.canonical	GO:0004725	0.0624601993122708	5.13760504201681	0.406660823838738	2	104	protein tyrosine phosphatase activity	0.12754722943674
exclusive.canonical	GO:0030554	0.0630029718645475	1.86308322117541	5.84965954291108	10	1496	adenyl nucleotide binding	0.128295893312243
exclusive.canonical	GO:0005024	0.0644678104855282	16.1831140350877	0.0664734038967168	1	17	transforming growth factor beta-activated receptor activity	0.13017017180429
exclusive.canonical	GO:0051019	0.0644678104855282	16.1831140350877	0.0664734038967168	1	17	mitogen-activated protein kinase binding	0.13017017180429
exclusive.canonical	GO:0043394	0.0644678104855282	16.1831140350877	0.0664734038967168	1	17	proteoglycan binding	0.13017017180429
exclusive.canonical	GO:0051721	0.0644678104855282	16.1831140350877	0.0664734038967168	1	17	protein phosphatase 2A binding	0.13017017180429
exclusive.canonical	GO:0070412	0.0644678104855282	16.1831140350877	0.0664734038967168	1	17	R-SMAD binding	0.13017017180429
exclusive.canonical	GO:0004675	0.0644678104855282	16.1831140350877	0.0664734038967168	1	17	transmembrane receptor protein serine/threonine kinase activity	0.13017017180429
exclusive.canonical	GO:0005001	0.0681301260222343	15.2301341589267	0.0703836041259354	1	18	transmembrane receptor protein tyrosine phosphatase activity	0.133630453643251
exclusive.canonical	GO:0019198	0.0681301260222343	15.2301341589267	0.0703836041259354	1	18	transmembrane receptor protein phosphatase activity	0.133630453643251
exclusive.canonical	GO:0032393	0.0681301260222343	15.2301341589267	0.0703836041259354	1	18	MHC class I receptor activity	0.133630453643251
exclusive.canonical	GO:0043168	0.0681301260222343	15.2301341589267	0.0703836041259354	1	18	anion binding	0.133630453643251
exclusive.canonical	GO:0070035	0.0699856700536789	4.80537352555701	0.434032225443268	2	111	purine NTP-dependent helicase activity	0.134611522066275
exclusive.canonical	GO:0008026	0.0699856700536789	4.80537352555701	0.434032225443268	2	111	ATP-dependent helicase activity	0.134611522066275
exclusive.canonical	GO:0030506	0.0717783509760452	14.3830409356725	0.0742938043551541	1	19	ankyrin binding	0.13721408301195
exclusive.canonical	GO:0070566	0.0717783509760452	14.3830409356725	0.0742938043551541	1	19	adenylyltransferase activity	0.13721408301195
exclusive.canonical	GO:0016538	0.0717783509760452	14.3830409356725	0.0742938043551541	1	19	cyclin-dependent protein serine/threonine kinase regulator activity	0.13721408301195
exclusive.canonical	GO:0005484	0.0754125386122941	13.6251154201293	0.0782040045843727	1	20	SNAP receptor activity	0.141075682249882
exclusive.canonical	GO:0005102	0.0772824051136392	1.91186678352323	4.49282006337221	8	1149	receptor binding	0.142861298792979
exclusive.canonical	GO:0005048	0.0790327419985418	12.9429824561404	0.0821142048135913	1	21	signal sequence binding	0.145359041470382
exclusive.canonical	GO:0031418	0.0790327419985418	12.9429824561404	0.0821142048135913	1	21	L-ascorbic acid binding	0.145359041470382
exclusive.canonical	GO:0001968	0.0790327419985418	12.9429824561404	0.0821142048135913	1	21	fibronectin binding	0.145359041470382
exclusive.canonical	GO:0030291	0.0790327419985418	12.9429824561404	0.0821142048135913	1	21	protein serine/threonine kinase inhibitor activity	0.145359041470382
exclusive.canonical	GO:0004683	0.0790327419985418	12.9429824561404	0.0821142048135913	1	21	calmodulin-dependent protein kinase activity	0.145359041470382
exclusive.canonical	GO:0043027	0.0826390140052986	12.3258145363409	0.0860244050428099	1	22	cysteine-type endopeptidase inhibitor activity involved in apoptotic process	0.150597369142266
exclusive.canonical	GO:0015485	0.0862314073067433	11.7647527910686	0.0899346052720286	1	23	cholesterol binding	0.154439036856749
exclusive.canonical	GO:0000979	0.0862314073067433	11.7647527910686	0.0899346052720286	1	23	RNA polymerase II core promoter sequence-specific DNA binding	0.154439036856749
exclusive.canonical	GO:0016891	0.0862314073067433	11.7647527910686	0.0899346052720286	1	23	endoribonuclease activity, producing 5'-phosphomonoesters	0.154439036856749
exclusive.canonical	GO:0035639	0.0877723082304294	1.69563307370821	7.0500910132812	11	1803	purine ribonucleoside triphosphate binding	0.155716270725083
exclusive.canonical	GO:0008093	0.0898099743814367	11.2524790236461	0.0938448055012472	1	24	cytoskeletal adaptor activity	0.15850952667483
exclusive.canonical	GO:0001158	0.0898099743814367	11.2524790236461	0.0938448055012472	1	24	enhancer sequence-specific DNA binding	0.15850952667483
exclusive.canonical	GO:0000976	0.0905805383175732	4.11923509561305	0.504415829569204	2	129	transcription regulatory region sequence-specific DNA binding	0.159076210677065
exclusive.canonical	GO:0022843	0.0905805383175732	4.11923509561305	0.504415829569204	2	129	voltage-gated cation channel activity	0.159076210677065
exclusive.canonical	GO:0030674	0.0929691113665381	4.05481727574751	0.512236230027641	2	131	protein binding, bridging	0.16134829891651
exclusive.canonical	GO:0001102	0.0933747675130372	10.7828947368421	0.0977550057304658	1	25	RNA polymerase II activating transcription factor binding	0.161923703980941
exclusive.canonical	GO:0032555	0.0966407428634454	1.66177911534155	7.17521742061619	11	1835	purine ribonucleotide binding	0.164839986851388
exclusive.canonical	GO:0032553	0.0969265504585232	1.66074030894783	7.17912762084541	11	1836	ribonucleotide binding	0.165198527887576
exclusive.canonical	GO:0004857	0.0995840632735743	2.8134584276933	1.11049686509809	3	284	enzyme inhibitor activity	0.167635730549122
exclusive.canonical	GO:0017076	0.0998135614675524	1.65041451678358	7.2182296231376	11	1846	purine nucleotide binding	0.167763562928155
exclusive.canonical	GO:0035326	0.100463240111341	9.95209176788124	0.105575406188903	1	27	enhancer binding	0.168725733776542
exclusive.canonical	GO:0005164	0.10398702317723	9.58284600389864	0.109485606418122	1	28	tumor necrosis factor receptor binding	0.171480487277167
exclusive.canonical	GO:0004623	0.10398702317723	9.58284600389864	0.109485606418122	1	28	phospholipase A2 activity	0.171480487277167
exclusive.canonical	GO:0060090	0.106424841219333	3.73341836734694	0.555248432549046	2	142	binding, bridging	0.173277405412997
exclusive.canonical	GO:0031490	0.107497239499805	9.23997493734336	0.11339580664734	1	29	chromatin DNA binding	0.174762997252287
exclusive.canonical	GO:0001190	0.107497239499805	9.23997493734336	0.11339580664734	1	29	RNA polymerase II transcription factor binding transcription factor activity involved in positive regulation of transcription	0.174762997252287
exclusive.canonical	GO:0044389	0.112707080710923	3.60344827586207	0.574799433695139	2	147	small conjugating protein ligase binding	0.179036912746796
exclusive.canonical	GO:0031625	0.112707080710923	3.60344827586207	0.574799433695139	2	147	ubiquitin protein ligase binding	0.179036912746796
exclusive.canonical	GO:0032934	0.114477177003349	8.62280701754386	0.121216207105778	1	31	sterol binding	0.180993221239015
exclusive.canonical	GO:0001046	0.124846609495245	7.83732057416268	0.132946807793434	1	34	core promoter sequence-specific DNA binding	0.192240903274919
exclusive.canonical	GO:0030234	0.128041045344962	1.83519626826263	3.4409762017124	6	880	enzyme regulator activity	0.196605540462924
exclusive.canonical	GO:0070491	0.128276496423367	7.6062951496388	0.136857008022652	1	35	repressing transcription factor binding	0.196828753290068
exclusive.canonical	GO:0016893	0.131693171866497	7.38847117794486	0.140767208251871	1	36	endonuclease activity, active with either ribo- or deoxyribonucleic acids and producing 5'-phosphomonoesters	0.199548946274824
exclusive.canonical	GO:0004721	0.137397928922968	3.18183797909408	0.649093238050293	2	166	phosphoprotein phosphatase activity	0.205782561870039
exclusive.canonical	GO:0032813	0.141864428352699	6.80378578024007	0.152497808939527	1	39	tumor necrosis factor receptor superfamily binding	0.210151712508914
exclusive.canonical	GO:0005244	0.14813001775107	3.03218438538206	0.680374839884042	2	174	voltage-gated ion channel activity	0.216208476143011
exclusive.canonical	GO:0022832	0.14813001775107	3.03218438538206	0.680374839884042	2	174	voltage-gated channel activity	0.216208476143011
exclusive.canonical	GO:0005080	0.148580120300251	6.46271929824561	0.160318209397964	1	41	protein kinase C binding	0.216431708570699
exclusive.canonical	GO:0000149	0.148580120300251	6.46271929824561	0.160318209397964	1	41	SNARE binding	0.216431708570699
exclusive.canonical	GO:0043028	0.148580120300251	6.46271929824561	0.160318209397964	1	41	cysteine-type endopeptidase regulator activity involved in apoptotic process	0.216431708570699
exclusive.canonical	GO:0016875	0.15191857034234	6.30466409927257	0.164228409627183	1	42	ligase activity, forming carbon-oxygen bonds	0.220120740184359
exclusive.canonical	GO:0016876	0.15191857034234	6.30466409927257	0.164228409627183	1	42	ligase activity, forming aminoacyl-tRNA and related compounds	0.220120740184359
exclusive.canonical	GO:0004812	0.15191857034234	6.30466409927257	0.164228409627183	1	42	aminoacyl-tRNA ligase activity	0.220120740184359
exclusive.canonical	GO:0004521	0.155244155016814	6.15413533834586	0.168138609856401	1	43	endoribonuclease activity	0.223899985948342
exclusive.canonical	GO:0016887	0.157765706966846	2.26128526645768	1.37248028045574	3	351	ATPase activity	0.226648192322056
exclusive.canonical	GO:0016706	0.158556923036356	6.01060791513668	0.17204881008562	1	44	oxidoreductase activity, acting on paired donors, with incorporation or reduction of molecular oxygen, 2-oxoglutarate as one donor, and incorporation of one atom each of oxygen into both donors	0.226880731391249
exclusive.canonical	GO:0004860	0.158556923036356	6.01060791513668	0.17204881008562	1	44	protein kinase inhibitor activity	0.226880731391249
exclusive.canonical	GO:0017137	0.161856922932488	5.87360446570973	0.175959010314839	1	45	Rab GTPase binding	0.229647647147718
exclusive.canonical	GO:0042803	0.163004040317534	1.95267489711934	2.12714892469494	4	544	protein homodimerization activity	0.231103899412817
exclusive.canonical	GO:0019210	0.165144203056231	5.74269005847953	0.179869210544057	1	46	kinase inhibitor activity	0.232649957239113
exclusive.canonical	GO:0001047	0.171680796492093	5.49757372153789	0.187689611002494	1	48	core promoter binding	0.238324358535719
exclusive.canonical	GO:0008009	0.171680796492093	5.49757372153789	0.187689611002494	1	48	chemokine activity	0.238324358535719
exclusive.canonical	GO:0004869	0.171680796492093	5.49757372153789	0.187689611002494	1	48	cysteine-type endopeptidase inhibitor activity	0.238324358535719
exclusive.canonical	GO:0008134	0.172985098012375	2.15949050949051	1.43504348412324	3	367	transcription factor binding	0.239982501052089
exclusive.canonical	GO:0004879	0.174930205609675	5.38267543859649	0.191599811231713	1	49	ligand-activated sequence-specific DNA binding RNA polymerase II transcription factor activity	0.241426642818922
exclusive.canonical	GO:0008047	0.176855732591821	2.13542490118577	1.45068428504011	3	371	enzyme activator activity	0.243650552152036
exclusive.canonical	GO:0036094	0.177750186581232	1.40893662158579	9.88107597923549	13	2527	small molecule binding	0.244055226870885
exclusive.canonical	GO:0043021	0.181391486822743	5.16666666666667	0.19942021169015	1	51	ribonucleoprotein complex binding	0.246787296829199
exclusive.canonical	GO:0003707	0.184603453658373	5.06501547987616	0.203330411919369	1	52	steroid hormone receptor activity	0.249984761710591
exclusive.canonical	GO:0030695	0.191585045921635	2.04965582720152	1.50933728847839	3	386	GTPase regulator activity	0.256660530557188
exclusive.canonical	GO:0001085	0.197327926292193	4.69537480063796	0.218971212836244	1	56	RNA polymerase II transcription factor binding	0.262669314071651
exclusive.canonical	GO:0042379	0.200478429119225	4.61121553884712	0.222881413065462	1	57	chemokine receptor binding	0.265967912094108
exclusive.canonical	GO:0060589	0.203592449078689	1.98573072497123	1.55625969122902	3	398	nucleoside-triphosphatase regulator activity	0.269279359102261
exclusive.canonical	GO:0046332	0.209857201274219	4.37585489146595	0.234612013753118	1	60	SMAD binding	0.275053401308312
exclusive.canonical	GO:0008092	0.212698188489218	1.7409250046066	2.37349153913571	4	607	cytoskeletal protein binding	0.277766034525416
exclusive.canonical	GO:0003697	0.21295936619171	4.30263157894737	0.238522213982337	1	61	single-stranded DNA binding	0.277766034525416
exclusive.canonical	GO:0001948	0.21295936619171	4.30263157894737	0.238522213982337	1	61	glycoprotein binding	0.277766034525416
exclusive.canonical	GO:0005319	0.222194221261151	4.0969089390142	0.250252814669993	1	64	lipid transporter activity	0.287066837483511
exclusive.canonical	GO:0004540	0.222194221261151	4.0969089390142	0.250252814669993	1	64	ribonuclease activity	0.287066837483511
exclusive.canonical	GO:0004674	0.233303502765702	1.84618353344768	1.66965549787636	3	427	protein serine/threonine kinase activity	0.298629430180906
exclusive.canonical	GO:0005509	0.236077565709341	1.66038621823091	2.48297714555383	4	635	calcium ion binding	0.300775207623854
exclusive.canonical	GO:0005496	0.24034560309355	3.73913043478261	0.273714016045304	1	70	steroid binding	0.304614351948612
exclusive.canonical	GO:0016791	0.257327326970543	2.08347676419966	0.981460257533877	2	251	phosphatase activity	0.320924777072281
exclusive.canonical	GO:0005178	0.25808052789884	3.43859649122807	0.297175217420616	1	76	integrin binding	0.321680521083266
exclusive.canonical	GO:0005083	0.264594829203576	2.04176040494938	1.00101125867997	2	256	small GTPase regulator activity	0.328777790766265
exclusive.canonical	GO:0005201	0.266794761833976	3.30566801619433	0.308905818108272	1	79	extracellular matrix structural constituent	0.329907501192551
exclusive.canonical	GO:0016702	0.266794761833976	3.30566801619433	0.308905818108272	1	79	oxidoreductase activity, acting on single donors with incorporation of molecular oxygen, incorporation of two atoms of oxygen	0.329907501192551
exclusive.canonical	GO:0019903	0.269677092307992	3.26360204308239	0.312816018337491	1	80	protein phosphatase binding	0.33271849050986
exclusive.canonical	GO:0016701	0.269677092307992	3.26360204308239	0.312816018337491	1	80	oxidoreductase activity, acting on single donors with incorporation of molecular oxygen	0.33271849050986
exclusive.canonical	GO:0051213	0.272548286549579	3.22258771929825	0.316726218566709	1	81	dioxygenase activity	0.335503102034271
exclusive.canonical	GO:0005261	0.273318707163856	1.99381868131868	1.02447246005528	2	262	cation channel activity	0.336262035559135
exclusive.canonical	GO:0005200	0.275408386832939	3.1825860948668	0.320636418795928	1	82	structural constituent of cytoskeleton	0.337881709842769
exclusive.canonical	GO:0001076	0.278257435274651	3.14356011981172	0.324546619025147	1	83	RNA polymerase II transcription factor binding transcription factor activity	0.340230831603308
exclusive.canonical	GO:0019199	0.286738688363465	3.03199174406605	0.336277219712803	1	86	transmembrane receptor protein kinase activity	0.34815282902725
exclusive.canonical	GO:0016772	0.287232738074511	1.43570200691755	3.58174340996427	5	916	transferase activity, transferring phosphorus-containing groups	0.348475032033763
exclusive.canonical	GO:0003682	0.289305613725453	1.91143911439114	1.06748466257669	2	273	chromatin binding	0.349437681586575
exclusive.canonical	GO:0004888	0.292669285587079	1.37483189887036	4.49673026360143	6	1150	transmembrane signaling receptor activity	0.352526124039564
exclusive.canonical	GO:0047485	0.297894827758183	2.89493396412379	0.351918020629677	1	90	protein N-terminus binding	0.356462321276906
exclusive.canonical	GO:0031072	0.297894827758183	2.89493396412379	0.351918020629677	1	90	heat shock protein binding	0.356462321276906
exclusive.canonical	GO:0042623	0.300913770085772	1.85560675883257	1.09876626441044	2	281	ATPase activity, coupled	0.358699720478675
exclusive.canonical	GO:0016773	0.303157581880613	1.47175141242938	2.78406256320367	4	712	phosphotransferase activity, alcohol group as acceptor	0.360391358220424
exclusive.canonical	GO:0008565	0.303408410327741	2.83092346250241	0.359738421088114	1	92	protein transporter activity	0.360493407594406
exclusive.canonical	GO:0000166	0.305226472912761	1.24689051893025	9.17332973774691	11	2346	nucleotide binding	0.361979306138908
exclusive.canonical	GO:0016788	0.305829239238878	1.46522894202219	2.79579316389132	4	715	hydrolase activity, acting on ester bonds	0.361991813508639
exclusive.canonical	GO:0004620	0.306149222497946	2.79996186117468	0.363648621317333	1	93	phospholipase activity	0.362174364460212
exclusive.canonical	GO:0070851	0.308879435869392	2.76966610073571	0.367558821546552	1	94	growth factor receptor binding	0.364417692966858
exclusive.canonical	GO:0022836	0.318272624873029	1.77761413843888	1.14568866716106	2	293	gated channel activity	0.374287236462631
exclusive.canonical	GO:0004519	0.319695104507469	2.65472960752396	0.383199622463426	1	98	endonuclease activity	0.374348233305906
exclusive.canonical	GO:0017111	0.324606412801628	1.4210686095932	2.87790736870491	4	736	nucleoside-triphosphatase activity	0.378452670861347
exclusive.canonical	GO:0052689	0.346011829021806	2.40498442367601	0.422301624755613	1	108	carboxylic ester hydrolase activity	0.397225700410929
exclusive.canonical	GO:0019904	0.347579077988083	1.46317411402157	2.08804692240275	3	534	protein domain specific binding	0.398039981867904
exclusive.canonical	GO:0016779	0.348587809593401	2.38255360623782	0.426211824984831	1	109	nucleotidyltransferase activity	0.398986047124978
exclusive.canonical	GO:0019887	0.35115381795007	2.36053436343151	0.43012202521405	1	110	protein kinase regulator activity	0.401342863543228
exclusive.canonical	GO:0016298	0.35115381795007	2.36053436343151	0.43012202521405	1	110	lipase activity	0.401342863543228
exclusive.canonical	GO:0016462	0.352489840779999	1.36032231445075	2.99912357581069	4	767	pyrophosphatase activity	0.402188147312949
exclusive.canonical	GO:0016818	0.355193924697809	1.35470457402572	3.01085417649835	4	770	hydrolase activity, acting on acid anhydrides, in phosphorus-containing anhydrides	0.404218086179537
exclusive.canonical	GO:0016817	0.35789846673212	1.34913066512546	3.022584777186	4	773	hydrolase activity, acting on acid anhydrides	0.407083888500615
exclusive.canonical	GO:0019902	0.363835599112341	2.25623268698061	0.449673026360143	1	115	phosphatase binding	0.413191675707102
exclusive.canonical	GO:0017124	0.373805355422896	2.17915551590842	0.465313827277017	1	119	SH3 domain binding	0.422100620981409
exclusive.canonical	GO:0017016	0.378732491028899	2.14254385964912	0.473134227735455	1	121	Ras GTPase binding	0.426782100514773
exclusive.canonical	GO:0016301	0.383139655804879	1.29913100051118	3.13207038360413	4	801	kinase activity	0.429974395446154
exclusive.canonical	GO:0046983	0.384040369642061	1.29741019214703	3.13598058383334	4	802	protein dimerization activity	0.43076396697531
exclusive.canonical	GO:0019207	0.390884252150276	2.05614035087719	0.492685228881548	1	126	kinase regulator activity	0.437542054789115
exclusive.canonical	GO:0042578	0.397651030361203	1.48497324001647	1.3646598799973	2	349	phosphoric ester hydrolase activity	0.443979305743091
exclusive.canonical	GO:0042277	0.405158317936331	1.961162448105	0.51614643025686	1	132	peptide binding	0.450748943325297
exclusive.canonical	GO:0005198	0.408658706076291	1.31604823747681	2.31092833546821	3	591	structural molecule activity	0.454411843652263
exclusive.canonical	GO:0008201	0.409842887451266	1.9314074660335	0.523966830715297	1	134	heparin binding	0.45503389689076
exclusive.canonical	GO:0031267	0.409842887451266	1.9314074660335	0.523966830715297	1	134	small GTPase binding	0.45503389689076
exclusive.canonical	GO:0019842	0.412171556920469	1.91686305315528	0.527877030944516	1	135	vitamin binding	0.456691101354577
exclusive.canonical	GO:0004672	0.420293584058495	1.29087873728942	2.35394053798962	3	602	protein kinase activity	0.463574700236149
exclusive.canonical	GO:0043167	0.424510665836478	1.09791557190401	14.9447852760736	16	3822	ion binding	0.467047233057757
exclusive.canonical	GO:0004866	0.432727300059289	1.79511716353822	0.563068833007483	1	144	endopeptidase inhibitor activity	0.47370197927332
exclusive.canonical	GO:0005216	0.44253242674359	1.35291353383459	1.49369648756152	2	382	ion channel activity	0.48202061437425
exclusive.canonical	GO:0061135	0.443840181484075	1.73387861545756	0.582619834153576	1	149	endopeptidase regulator activity	0.482963544094972
exclusive.canonical	GO:0030414	0.446036944591806	1.72212410220181	0.586530034382795	1	150	peptidase inhibitor activity	0.484871006931889
exclusive.canonical	GO:0051020	0.448225179776283	1.71052631578947	0.590440234612014	1	151	GTPase binding	0.487007467832511
exclusive.canonical	GO:0022838	0.453147982412968	1.32428203240059	1.52497808939527	2	390	substrate-specific channel activity	0.491135090065643
exclusive.canonical	GO:0004518	0.454739042452907	1.67664258685931	0.60217083529967	1	154	nuclease activity	0.492439357339526
exclusive.canonical	GO:0008083	0.456893489999588	1.66564137616769	0.606081035528888	1	155	growth factor activity	0.493595994656543
exclusive.canonical	GO:0009055	0.465427933796145	1.62302909171663	0.621721836445763	1	159	electron carrier activity	0.500965534652501
exclusive.canonical	GO:0016705	0.467540866864145	1.61271102284012	0.625632036674981	1	160	oxidoreductase activity, acting on paired donors, with incorporation or reduction of molecular oxygen	0.50249719335866
exclusive.canonical	GO:0015267	0.477907921317487	1.26079326079326	1.59927189375042	2	409	channel activity	0.512175681798865
exclusive.canonical	GO:0022803	0.477907921317487	1.26079326079326	1.59927189375042	2	409	passive transmembrane transporter activity	0.512175681798865
exclusive.canonical	GO:0005215	0.481286648616387	1.10934597712386	4.54756286658127	5	1163	transporter activity	0.514738779846699
exclusive.canonical	GO:0001664	0.492264709842465	1.49830717143737	0.672554439425605	1	172	G-protein coupled receptor binding	0.524938209373249
exclusive.canonical	GO:0000287	0.49627417669074	1.48078288206064	0.680374839884042	1	174	magnesium ion binding	0.528440095550325
exclusive.canonical	GO:0005539	0.50025252337127	1.46365914786967	0.68819524034248	1	176	glycosaminoglycan binding	0.532157625884238
exclusive.canonical	GO:0031406	0.502230100886755	1.45524322169059	0.692105440571698	1	177	carboxylic acid binding	0.5334821441116
exclusive.canonical	GO:0003714	0.51200320692204	1.41455849568673	0.711656441717791	1	182	transcription corepressor activity	0.542281632149616
exclusive.canonical	GO:0061134	0.513935076009373	1.40668980142664	0.71556664194701	1	183	peptidase regulator activity	0.543537338373901
exclusive.canonical	GO:0046872	0.516351753707374	1.02594800473925	14.7179936627789	15	3764	metal ion binding	0.545829018795652
exclusive.canonical	GO:0022892	0.51664042319022	1.07918666822776	3.72642081844536	4	953	substrate-specific transporter activity	0.545870079627965
exclusive.canonical	GO:0043169	0.538487875694937	1.00892616462862	14.9017730735522	15	3811	cation binding	0.567307622176199
exclusive.canonical	GO:0001871	0.540204939926991	1.30495882563552	0.770309445156071	1	197	pattern binding	0.568568301416414
exclusive.canonical	GO:0030247	0.540204939926991	1.30495882563552	0.770309445156071	1	197	polysaccharide binding	0.568568301416414
exclusive.canonical	GO:0003712	0.540975744490785	1.11642233312539	1.79869210544057	2	460	transcription cofactor activity	0.568831569640214
exclusive.canonical	GO:0016787	0.549256062707354	1.00605713569952	8.95435852491067	9	2290	hydrolase activity	0.576428672918141
exclusive.canonical	GO:0016874	0.555056275428567	1.08700607902736	1.8456145081912	2	472	ligase activity	0.582236179458195
exclusive.canonical	GO:0000989	0.556216220813448	1.08462238398544	1.84952470842041	2	473	transcription factor binding transcription factor activity	0.583154761470348
exclusive.canonical	GO:0000988	0.574491976390309	1.04781460838956	1.91208791208791	2	489	protein binding transcription factor activity	0.599457960082533
exclusive.canonical	GO:0004842	0.612469466162208	1.06701901196506	0.938448055012472	1	240	ubiquitin-protein ligase activity	0.635444341673516
exclusive.canonical	GO:0008324	0.614692547260709	0.971305888767721	2.056765320569	2	526	cation transmembrane transporter activity	0.637145738028771
exclusive.canonical	GO:0048037	0.634951764510001	1.00297002348391	0.997101058450752	1	255	cofactor binding	0.656657762515514
exclusive.canonical	GO:0019787	0.636404144648458	0.998968008255934	1.00101125867997	1	256	small conjugating protein ligase activity	0.657778172212337
exclusive.canonical	GO:0032403	0.640727297070416	0.987148102815178	1.01274185936763	1	259	protein complex binding	0.661933401465182
exclusive.canonical	GO:0003713	0.650619163267776	0.960609069844422	1.04011326097216	1	266	transcription coactivator activity	0.671517653160175
exclusive.canonical	GO:0016881	0.683810605997304	0.876285541439806	1.13786826670262	1	291	acid-amino acid ligase activity	0.701797169612076
exclusive.canonical	GO:0016879	0.721805895770022	0.787457774871963	1.26299467403762	1	323	ligase activity, forming carbon-nitrogen bonds	0.737328603205937
exclusive.canonical	GO:0003779	0.734865358277437	0.758535560458031	1.30991707678824	1	335	actin binding	0.749617557346499
exclusive.canonical	GO:0015075	0.7645881273303	0.722444581280788	2.72931975999461	2	698	ion transmembrane transporter activity	0.778483251731923
exclusive.canonical	GO:0005525	0.772371067911131	0.679258630447085	1.45850468549855	1	373	GTP binding	0.785675411259693
exclusive.canonical	GO:0032561	0.783963716136754	0.655730234677603	1.50933728847839	1	386	guanyl ribonucleotide binding	0.795985464571937
exclusive.canonical	GO:0019001	0.783963716136754	0.655730234677603	1.50933728847839	1	386	guanyl nucleotide binding	0.795985464571937
exclusive.canonical	GO:0030246	0.801476024412417	0.620905712557255	1.59145149329198	1	407	carbohydrate binding	0.812256546076591
exclusive.canonical	GO:0016740	0.823185531037081	0.712296907756813	6.77637699723589	5	1733	transferase activity	0.833098835255221
exclusive.canonical	GO:0022891	0.834103902697542	0.615740740740741	3.17508258612553	2	812	substrate-specific transmembrane transporter activity	0.84297734847092
exclusive.canonical	GO:0003824	0.857118480487939	0.765527578219338	20.3643227937706	17	5208	catalytic activity	0.864637063650114
exclusive.canonical	GO:0022857	0.877906528035623	0.546712393566698	3.55046180813052	2	908	transmembrane transporter activity	0.882754608264076
exclusive.canonical	GO:0008270	0.879780898187721	0.641987859940795	7.42156003505697	5	1898	zinc ion binding	0.884232411472019
exclusive.canonical	GO:0016491	0.937742654801166	0.357579912153756	2.70585855861929	1	692	oxidoreductase activity	0.939031943510792
exclusive.canonical	GO:0046914	0.940772709698597	0.548291970040972	8.50077529832131	5	2174	transition metal ion binding	0.941634617815591
exclusive.canonical	GO:0002682	2.43747401623317e-13	10.5125117864655	3.32179733675141	22	833	regulation of immune system process	5.32588072546948e-10
exclusive.canonical	GO:0002684	8.63424237535319e-12	11.7335585239777	2.06565548671936	17	518	positive regulation of immune system process	9.43290979507336e-09
exclusive.canonical	GO:0051607	1.98303288508064e-11	29.3035035880118	0.450615965249591	10	113	defense response to virus	1.30965354047042e-08
exclusive.canonical	GO:0006952	2.86053735789631e-11	8.08885986827163	4.21904151534572	22	1058	defense response	1.30965354047042e-08
exclusive.canonical	GO:0031347	3.27439705233935e-11	12.788889585554	1.61105176956491	15	404	regulation of defense response	1.30965354047042e-08
exclusive.canonical	GO:0051707	3.59630262829405e-11	10.6493706293706	2.26105533005768	17	567	response to other organism	1.30965354047042e-08
exclusive.canonical	GO:0023052	5.10493072143991e-11	6.39986559139785	17.9688100833155	42	4506	signaling	1.43612999565317e-08
exclusive.canonical	GO:0046631	5.25814186051505e-11	34.1464811783961	0.346934415723136	9	87	alpha-beta T cell activation	1.43612999565317e-08
exclusive.canonical	GO:0046634	7.20320336556475e-11	45.5424836601307	0.235277362386954	8	59	regulation of alpha-beta T cell activation	1.74877770597322e-08
exclusive.canonical	GO:0009607	8.0614652144113e-11	10.0759946949602	2.38068788720359	17	597	response to biotic stimulus	1.76143014934887e-08
exclusive.canonical	GO:0050776	9.93343615089259e-11	10.7450199203187	2.06565548671936	16	518	regulation of immune response	1.9731416354273e-08
exclusive.canonical	GO:0007154	1.31486221452873e-10	6.15179934569248	18.451328063804	42	4627	cell communication	2.39414494895439e-08
exclusive.canonical	GO:0002252	1.43985754537788e-10	12.6536675951718	1.48743146051414	14	373	immune effector process	2.42006825896204e-08
exclusive.canonical	GO:0002376	1.66349811327014e-10	6.44900422450211	6.71138645588549	26	1683	immune system process	2.59624526963947e-08
exclusive.canonical	GO:0002221	7.15829460282091e-10	24.8399284151919	0.462579220964181	9	116	pattern recognition receptor signaling pathway	1.04272491381091e-07
exclusive.canonical	GO:0002758	9.70011292304415e-10	23.9378953421507	0.478530228583636	9	120	innate immune response-activating signal transduction	1.32467167105322e-07
exclusive.canonical	GO:0002218	1.12458892328789e-09	23.5108265863303	0.486505732393363	9	122	activation of innate immune response	1.44542752787296e-07
exclusive.canonical	GO:0051704	1.61550718491749e-09	6.9449806949807	4.211066011536	20	1056	multi-organism process	1.96104622169151e-07
exclusive.canonical	GO:0009615	2.28333522933527e-09	14.6209661835749	0.961048209072136	11	241	response to virus	2.62583551373556e-07
exclusive.canonical	GO:0006955	4.74166637898262e-09	6.78578883761811	3.99971516057822	19	1003	immune response	5.18027051903851e-07
exclusive.canonical	GO:0045088	7.00339872086169e-09	15.3756967670011	0.817489140497045	10	205	regulation of innate immune response	6.72571947745441e-07
exclusive.canonical	GO:0045089	7.02577604188805e-09	18.803983703033	0.598162785729545	9	150	positive regulation of innate immune response	6.72571947745441e-07
exclusive.canonical	GO:0007165	7.0797047131099e-09	4.86890838206628	16.082603432315	37	4033	signal transduction	6.72571947745441e-07
exclusive.canonical	GO:0046632	8.74249440586116e-09	32.6135831381733	0.271167129530727	7	68	alpha-beta T cell differentiation	7.9593126153361e-07
exclusive.canonical	GO:0031349	9.66567468887356e-09	14.8353422298752	0.84540340383109	10	212	positive regulation of defense response	8.29464882307682e-07
exclusive.canonical	GO:0034097	9.87006267276875e-09	8.93571901921803	2.0616677348145	14	517	response to cytokine stimulus	8.29464882307682e-07
exclusive.canonical	GO:0001817	1.09096367341418e-08	10.9138896294322	1.40767642241686	12	353	regulation of cytokine production	8.82872454225918e-07
exclusive.canonical	GO:0046635	1.91770985020868e-08	44.0494736842105	0.175461083814	6	44	positive regulation of alpha-beta T cell activation	1.45604247901442e-06
exclusive.canonical	GO:0050789	1.93250489205576e-08	7.78177464078649	31.8421989603361	51	7985	regulation of biological process	1.45604247901442e-06
exclusive.canonical	GO:0002757	2.37980442445365e-08	13.4178202378631	0.929146193833226	10	233	immune response-activating signal transduction	1.73329088914374e-06
exclusive.canonical	GO:0065007	3.47159948013455e-08	8.63367043426532	33.7244178594317	52	8457	biological regulation	2.44691769809484e-06
exclusive.canonical	GO:0001816	4.00707757447826e-08	9.63541912632822	1.58313750623086	12	397	cytokine production	2.71543180705139e-06
exclusive.canonical	GO:0002764	4.13548578620555e-08	12.6123647037241	0.984974720501317	10	247	immune response-regulating signaling pathway	2.71543180705139e-06
exclusive.canonical	GO:0045580	4.22538587824931e-08	25.474358974359	0.338958911913409	7	85	regulation of T cell differentiation	2.71543180705139e-06
exclusive.canonical	GO:0051239	5.05526853125932e-08	5.05097555746141	6.85494552446059	23	1719	regulation of multicellular organismal process	3.09175566981087e-06
exclusive.canonical	GO:0080134	5.09396815163347e-08	7.20396161062202	2.75553656626077	15	691	regulation of response to stress	3.09175566981087e-06
exclusive.canonical	GO:0071345	7.23686562551181e-08	9.09984364529819	1.67086804813786	12	419	cellular response to cytokine stimulus	4.273662538309e-06
exclusive.canonical	GO:0019221	9.29832099056109e-08	9.99221556886228	1.37577440717795	11	345	cytokine-mediated signaling pathway	5.30109428266349e-06
exclusive.canonical	GO:0050794	9.46190741528037e-08	5.97323439777395	30.2909634693442	49	7596	regulation of cellular process	5.30109428266349e-06
exclusive.canonical	GO:0002697	1.05698796825478e-07	13.473621363439	0.817489140497045	9	205	regulation of immune effector process	5.77379677659175e-06
exclusive.canonical	GO:0002253	1.17277266600753e-07	11.2136319058516	1.10061952574236	10	276	activation of immune response	6.25002018347913e-06
exclusive.canonical	GO:0045321	1.5362335700183e-07	7.67621763931549	2.16534928434095	13	543	leukocyte activation	7.91921747620301e-06
exclusive.canonical	GO:0032481	1.55847300447016e-07	50.6899055918664	0.127608060955636	5	32	positive regulation of type I interferon production	7.91921747620301e-06
exclusive.canonical	GO:0002224	1.71575112187856e-07	20.4565537555228	0.414726198105818	7	104	toll-like receptor signaling pathway	8.52026409387422e-06
exclusive.canonical	GO:0046649	1.94721850506076e-07	8.26113483831605	1.83037812433241	12	459	lymphocyte activation	9.45482763012833e-06
exclusive.canonical	GO:0045619	2.08680060500642e-07	19.8385714285714	0.426689453820409	7	107	regulation of lymphocyte differentiation	9.91230287378048e-06
exclusive.canonical	GO:0042127	2.16575248034224e-07	5.44187030075188	4.53806166773481	18	1138	regulation of cell proliferation	1.00684450415911e-05
exclusive.canonical	GO:0002753	2.4896334123612e-07	45.6111111111111	0.139571316670227	5	35	cytoplasmic pattern recognition receptor signaling pathway	1.13330187625192e-05
exclusive.canonical	GO:0030217	2.57277480516366e-07	14.7767094017094	0.653991312397636	8	164	T cell differentiation	1.14724754066992e-05
exclusive.canonical	GO:0007166	4.83431076720694e-07	4.20903914284485	9.0681478316599	25	2274	cell surface receptor signaling pathway	2.11259380526943e-05
exclusive.canonical	GO:0045087	5.0839014980463e-07	7.51224489795918	2.00185145624154	12	502	innate immune response	2.16022279355569e-05
exclusive.canonical	GO:0050896	5.14103365056731e-07	4.36680242272348	25.6332692444634	44	6428	response to stimulus	2.16022279355569e-05
exclusive.canonical	GO:0046637	5.6436829326181e-07	37.9929193899782	0.163497828099409	5	41	regulation of alpha-beta T cell differentiation	2.28360133477232e-05
exclusive.canonical	GO:0043331	5.6436829326181e-07	37.9929193899782	0.163497828099409	5	41	response to dsRNA	2.28360133477232e-05
exclusive.canonical	GO:0042110	6.64090455107354e-07	9.1963925158164	1.32792138431959	10	333	T cell activation	2.63825026256285e-05
exclusive.canonical	GO:0007275	7.69044516884024e-07	3.80772113943029	15.3967101046785	33	3861	multicellular organismal development	3.00064690962784e-05
exclusive.canonical	GO:0001775	8.69158640321746e-07	6.06218564243256	2.96289966531368	14	743	cell activation	3.27618869718655e-05
exclusive.canonical	GO:0050778	8.69651919619312e-07	8.91369630500065	1.36779890336823	10	343	positive regulation of immune response	3.27618869718655e-05
exclusive.canonical	GO:0002285	9.10142824429465e-07	21.6779220779221	0.330983408103682	6	83	lymphocyte activation involved in immune response	3.31892567128767e-05
exclusive.canonical	GO:0071310	9.11375470376477e-07	5.10170241505391	4.45830662963754	17	1118	cellular response to organic substance	3.31892567128767e-05
exclusive.canonical	GO:0048583	1.02276240087067e-06	4.08867619926199	8.74115217546108	24	2192	regulation of response to stimulus	3.66350138672526e-05
exclusive.canonical	GO:0046640	1.04772999801165e-06	67.1682692307692	0.0797550380972727	4	20	regulation of alpha-beta T cell proliferation	3.6924032994443e-05
exclusive.canonical	GO:0002286	1.13439815581623e-06	32.5513538748833	0.187424339528591	5	47	T cell activation involved in immune response	3.93438090548963e-05
exclusive.canonical	GO:0045622	1.57251613660476e-06	59.6965811965812	0.0877305419069999	4	22	regulation of T-helper cell differentiation	5.36866837262719e-05
exclusive.canonical	GO:0010033	1.70703887608714e-06	4.22865362485616	7.01445560065513	21	1759	response to organic substance	5.70003519627714e-05
exclusive.canonical	GO:0050670	1.72174976180454e-06	14.2322713257965	0.58221177811009	7	146	regulation of lymphocyte proliferation	5.70003519627714e-05
exclusive.canonical	GO:0051716	1.77774187740185e-06	3.66752378782454	19.4921313109734	37	4888	cellular response to stimulus	5.79123189110805e-05
exclusive.canonical	GO:0032944	1.80230557709541e-06	14.1295918367347	0.586199530014954	7	147	regulation of mononuclear cell proliferation	5.79123189110805e-05
exclusive.canonical	GO:0046633	1.89793819475132e-06	56.5506072874494	0.0917182938118636	4	23	alpha-beta T cell proliferation	5.86797486432191e-05
exclusive.canonical	GO:0042035	1.89840881471864e-06	18.9531818181818	0.374848679057181	6	94	regulation of cytokine biosynthetic process	5.86797486432191e-05
exclusive.canonical	GO:0032501	1.93065119251103e-06	3.71258836743233	21.4580930000712	39	5381	multicellular organismal process	5.86797486432191e-05
exclusive.canonical	GO:0051251	1.93361185460493e-06	11.1496763754045	0.853378907640817	8	214	positive regulation of lymphocyte activation	5.86797486432191e-05
exclusive.canonical	GO:0051249	2.06571886675888e-06	9.27268626419066	1.16442355622018	9	292	regulation of lymphocyte activation	6.05607865436631e-05
exclusive.canonical	GO:0032496	2.07286247712543e-06	11.0408653846154	0.861354411450545	8	216	response to lipopolysaccharide	6.05607865436631e-05
exclusive.canonical	GO:0039528	2.07874553353535e-06	197.872641509434	0.0279142633340454	3	7	cytoplasmic pattern recognition receptor signaling pathway in response to virus	6.05607865436631e-05
exclusive.canonical	GO:0070663	2.25402903035734e-06	13.6374384236453	0.606138289539272	7	152	regulation of leukocyte proliferation	6.414160158624e-05
exclusive.canonical	GO:0050671	2.28296756568945e-06	18.3243956043956	0.386811934771772	6	97	positive regulation of lymphocyte proliferation	6.414160158624e-05
exclusive.canonical	GO:0045582	2.28972307722046e-06	27.8871548619448	0.215338602862636	5	54	positive regulation of T cell differentiation	6.414160158624e-05
exclusive.canonical	GO:0032946	2.4244344765983e-06	18.1239130434783	0.390799686676636	6	98	positive regulation of mononuclear cell proliferation	6.70555611565478e-05
exclusive.canonical	GO:0070665	2.72885080065345e-06	17.7357446808511	0.398775190486363	6	100	positive regulation of leukocyte proliferation	7.45317374928472e-05
exclusive.canonical	GO:0050863	2.81025394695407e-06	10.5760368663594	0.897244178594317	8	225	regulation of T cell activation	7.58074675814154e-05
exclusive.canonical	GO:0002237	3.00138231183378e-06	10.4779299847793	0.905219682404045	8	227	response to molecule of bacterial origin	7.9012293389841e-05
exclusive.canonical	GO:0030098	3.00138231183378e-06	10.4779299847793	0.905219682404045	8	227	lymphocyte differentiation	7.9012293389841e-05
exclusive.canonical	GO:0044419	3.47030415341514e-06	7.57915273132664	1.59510076194545	10	400	interspecies interaction between organisms	8.99717918248268e-05
exclusive.canonical	GO:0032502	3.50004682156077e-06	3.49095568923155	17.2510147404401	34	4326	developmental process	8.99717918248268e-05
exclusive.canonical	GO:0042089	3.62823889151698e-06	16.8339393939394	0.418713950010681	6	105	cytokine biosynthetic process	9.14807637350869e-05
exclusive.canonical	GO:0002696	3.64248349883412e-06	10.1940740740741	0.929146193833226	8	233	positive regulation of leukocyte activation	9.14807637350869e-05
exclusive.canonical	GO:0042107	4.04957280235525e-06	16.4982178217822	0.426689453820409	6	107	cytokine metabolic process	0.000100549051967571
exclusive.canonical	GO:0042108	4.21697745759939e-06	24.3890056022409	0.243252866196682	5	61	positive regulation of cytokine biosynthetic process	0.000103529165672524
exclusive.canonical	GO:0043370	4.32396630411129e-06	44.7532051282051	0.111657053336182	4	28	regulation of CD4-positive, alpha-beta T cell differentiation	0.000104976293049813
exclusive.canonical	GO:0048731	4.41821428656648e-06	3.49776831000203	13.2193975646229	29	3315	system development	0.000106085694682942
exclusive.canonical	GO:0032479	4.57302257124784e-06	23.9594083247334	0.247240618101545	5	62	regulation of type I interferon production	0.000108609286067136
exclusive.canonical	GO:0050867	4.67543875909825e-06	9.83834048640916	0.961048209072136	8	241	positive regulation of cell activation	0.000109847674071287
exclusive.canonical	GO:0030097	4.74397149456535e-06	6.55286061409322	2.04970447909991	11	514	hemopoiesis	0.000110272103357716
exclusive.canonical	GO:0045628	4.96079646675906e-06	131.896226415094	0.0358897671437727	3	9	regulation of T-helper 2 cell differentiation	0.000114098318735458
exclusive.canonical	GO:0048869	5.06627994812942e-06	3.57202489930428	10.994232001709	26	2757	cellular developmental process	0.000115310642569404
exclusive.canonical	GO:0045621	5.35567784001674e-06	23.143901628448	0.255216121911273	5	64	positive regulation of lymphocyte differentiation	0.000120640784334398
exclusive.canonical	GO:0002694	5.61358499080005e-06	8.15231656392921	1.315958128605	9	330	regulation of leukocyte activation	0.000125160032703042
exclusive.canonical	GO:0046638	5.7532700253407e-06	41.3047337278106	0.119632557145909	4	30	positive regulation of alpha-beta T cell differentiation	0.000125708950053694
exclusive.canonical	GO:2000514	5.7532700253407e-06	41.3047337278106	0.119632557145909	4	30	regulation of CD4-positive, alpha-beta T cell activation	0.000125708950053694
exclusive.canonical	GO:0002521	5.89521410375636e-06	8.10065213095316	1.32393363241473	9	332	leukocyte differentiation	0.000127535077393145
exclusive.canonical	GO:0030154	6.07419511921488e-06	3.57747326454622	10.3601794488357	25	2598	cell differentiation	0.000130118787602789
exclusive.canonical	GO:0042221	6.19170545403028e-06	3.52538647342995	11.1098768069501	26	2786	response to chemical stimulus	0.000131348314728701
exclusive.canonical	GO:0032606	6.7224864490855e-06	22.0192915876028	0.267179377625863	5	67	type I interferon production	0.000141236854723575
exclusive.canonical	GO:0009605	7.28016778053545e-06	4.31246505311926	5.18806522822759	17	1301	response to external stimulus	0.00015149682476638
exclusive.canonical	GO:0042093	7.50466901017296e-06	38.3489010989011	0.127608060955636	4	32	T-helper cell differentiation	0.000153249549413345
exclusive.canonical	GO:0002294	7.50466901017296e-06	38.3489010989011	0.127608060955636	4	32	CD4-positive, alpha-beta T cell differentiation involved in immune response	0.000153249549413345
exclusive.canonical	GO:0046651	7.97804862906574e-06	11.1460855528652	0.733746350494909	7	184	lymphocyte proliferation	0.000161407743097302
exclusive.canonical	GO:0048660	8.34850341129053e-06	20.9984917043741	0.279142633340454	5	70	regulation of smooth muscle cell proliferation	0.000167353027097888
exclusive.canonical	GO:0032943	8.56338763323097e-06	11.0199521149242	0.741721854304636	7	186	mononuclear cell proliferation	0.000168750186815368
exclusive.canonical	GO:0048534	8.57266395263424e-06	6.13436981757877	2.18130029196041	11	547	hematopoietic or lymphoid organ development	0.000168750186815368
exclusive.canonical	GO:0009617	8.82066134152188e-06	7.6860450563204	1.39172541479741	9	349	response to bacterium	0.000172081652064512
exclusive.canonical	GO:0002287	9.62127002864782e-06	35.7871794871795	0.135583564765364	4	34	alpha-beta T cell activation involved in immune response	0.000183659968895921
exclusive.canonical	GO:0002293	9.62127002864782e-06	35.7871794871795	0.135583564765364	4	34	alpha-beta T cell differentiation involved in immune response	0.000183659968895921
exclusive.canonical	GO:0050865	9.66631415241691e-06	7.59444581890153	1.40767642241686	9	353	regulation of cell activation	0.000183659968895921
exclusive.canonical	GO:0048659	1.02671894527895e-05	20.0677623990773	0.291105889055045	5	73	smooth muscle cell proliferation	0.000193394904778837
exclusive.canonical	GO:0048519	1.05131982361051e-05	3.36678047115056	12.1905575731681	27	3057	negative regulation of biological process	0.000196336223469142
exclusive.canonical	GO:0002637	1.08305999237977e-05	34.6302729528536	0.139571316670227	4	35	regulation of immunoglobulin production	0.000198864376752084
exclusive.canonical	GO:0002292	1.08305999237977e-05	34.6302729528536	0.139571316670227	4	35	T cell differentiation involved in immune response	0.000198864376752084
exclusive.canonical	GO:0070661	1.12741849560575e-05	10.5423987776929	0.773623869543545	7	194	leukocyte proliferation	0.000204125685951233
exclusive.canonical	GO:0002263	1.13974067213045e-05	13.6377049180328	0.510432243822545	6	128	cell activation involved in immune response	0.000204125685951233
exclusive.canonical	GO:0002366	1.13974067213045e-05	13.6377049180328	0.510432243822545	6	128	leukocyte activation involved in immune response	0.000204125685951233
exclusive.canonical	GO:0008283	1.15748730603106e-05	4.00295163584637	5.97365235348572	18	1498	cell proliferation	0.00020561867997381
exclusive.canonical	GO:0070887	1.20114661643042e-05	3.99088523194779	5.98960336110518	18	1502	cellular response to chemical stimulus	0.000211653657814554
exclusive.canonical	GO:0045624	1.28826228704376e-05	87.9119496855346	0.0478530228583636	3	12	positive regulation of T-helper cell differentiation	0.000223401039459573
exclusive.canonical	GO:0045064	1.28826228704376e-05	87.9119496855346	0.0478530228583636	3	12	T-helper 2 cell differentiation	0.000223401039459573
exclusive.canonical	GO:0002520	1.30566049175054e-05	5.85010893246187	2.280994089582	11	572	immune system development	0.000224635289328735
exclusive.canonical	GO:0051246	1.34030888479945e-05	4.09711181012296	5.43131809442427	17	1362	regulation of protein metabolic process	0.000228794915100531
exclusive.canonical	GO:0048856	1.73826957444692e-05	3.18805488297014	14.942106387524	30	3747	anatomical structure development	0.000294427831020661
exclusive.canonical	GO:0006606	1.77218595893084e-05	9.79815209665956	0.829452396211636	7	208	protein import into nucleus	0.000297863563097222
exclusive.canonical	GO:0051170	1.94394932081992e-05	9.65196078431373	0.841415651926227	7	211	nuclear import	0.000324238875266528
exclusive.canonical	GO:0060333	2.42096467346071e-05	16.6248206599713	0.346934415723136	5	87	interferon-gamma-mediated signaling pathway	0.00040074301602361
exclusive.canonical	GO:0043367	2.49296664015802e-05	27.5108481262327	0.171473331909136	4	43	CD4-positive, alpha-beta T cell differentiation	0.000409558805168818
exclusive.canonical	GO:0046641	2.64182461445491e-05	65.9198113207547	0.0598162785729545	3	15	positive regulation of alpha-beta T cell proliferation	0.000430775133028656
exclusive.canonical	GO:0071222	2.70318877878665e-05	16.2266573295985	0.354909919532863	5	89	cellular response to lipopolysaccharide	0.000437516109751765
exclusive.canonical	GO:0048661	2.73415861050243e-05	26.8211538461538	0.175461083814	4	44	positive regulation of smooth muscle cell proliferation	0.000439274747349103
exclusive.canonical	GO:0035710	2.99203729880126e-05	26.1651031894934	0.179448835718863	4	45	CD4-positive, alpha-beta T cell activation	0.000477197189626332
exclusive.canonical	GO:0032494	3.24228560137822e-05	60.844702467344	0.0638040304778181	3	16	response to peptidoglycan	0.000513361886884885
exclusive.canonical	GO:0042326	3.52112868806808e-05	15.3095395461555	0.374848679057181	5	94	negative regulation of phosphorylation	0.000549547584530625
exclusive.canonical	GO:0071219	3.52112868806808e-05	15.3095395461555	0.374848679057181	5	94	cellular response to molecule of bacterial origin	0.000549547584530625
exclusive.canonical	GO:0008285	3.88503151625164e-05	5.6525935873762	2.105533005768	10	528	negative regulation of cell proliferation	0.00059987170561457
exclusive.canonical	GO:0032728	3.92593381706561e-05	56.4946091644205	0.0677917823826818	3	17	positive regulation of interferon-beta production	0.00059987170561457
exclusive.canonical	GO:0043372	3.92593381706561e-05	56.4946091644205	0.0677917823826818	3	17	positive regulation of CD4-positive, alpha-beta T cell differentiation	0.00059987170561457
exclusive.canonical	GO:0065009	4.02266627609597e-05	3.50805060379528	7.19789218827886	19	1805	regulation of molecular function	0.000610383737032618
exclusive.canonical	GO:0034504	4.09408650833629e-05	8.54472049689441	0.945097201452681	7	237	protein localization to nucleus	0.000613105508268372
exclusive.canonical	GO:0002699	4.09672330467654e-05	14.8071184995737	0.386811934771772	5	97	positive regulation of immune effector process	0.000613105508268372
exclusive.canonical	GO:0034343	4.67377908170982e-05	518	0.0119632557145909	2	3	type III interferon production	0.000677304224431593
exclusive.canonical	GO:0034344	4.67377908170982e-05	518	0.0119632557145909	2	3	regulation of type III interferon production	0.000677304224431593
exclusive.canonical	GO:0009597	4.67377908170982e-05	518	0.0119632557145909	2	3	detection of virus	0.000677304224431593
exclusive.canonical	GO:0009602	4.67377908170982e-05	518	0.0119632557145909	2	3	detection of symbiont	0.000677304224431593
exclusive.canonical	GO:0051224	4.74267946627156e-05	14.3364293085655	0.398775190486363	5	100	negative regulation of protein transport	0.000677304224431593
exclusive.canonical	GO:0045936	4.74267946627156e-05	14.3364293085655	0.398775190486363	5	100	negative regulation of phosphate metabolic process	0.000677304224431593
exclusive.canonical	GO:0010563	4.74267946627156e-05	14.3364293085655	0.398775190486363	5	100	negative regulation of phosphorus metabolic process	0.000677304224431593
exclusive.canonical	GO:0006915	5.20786603018272e-05	3.6422948289169	6.02948088015381	17	1512	apoptotic process	0.000735183634525684
exclusive.canonical	GO:0071346	5.21526148061698e-05	14.038811400849	0.406750694296091	5	102	cellular response to interferon-gamma	0.000735183634525684
exclusive.canonical	GO:2000026	5.4805059090939e-05	4.09854245880862	4.25094353058463	14	1066	regulation of multicellular organismal development	0.000763268438970581
exclusive.canonical	GO:0050870	5.48435445850715e-05	10.1771779141104	0.673930071921954	6	169	positive regulation of T cell activation	0.000763268438970581
exclusive.canonical	GO:2000516	5.56288366286241e-05	49.4257075471698	0.075767286192409	3	19	positive regulation of CD4-positive, alpha-beta T cell activation	0.000769297519199644
exclusive.canonical	GO:0033002	5.72346842706139e-05	13.7532184591008	0.414726198105818	5	104	muscle cell proliferation	0.000786526950511266
exclusive.canonical	GO:0012501	5.85601872430709e-05	3.6044587177788	6.0853094068219	17	1526	programmed cell death	0.000799712557038187
exclusive.canonical	GO:0042981	5.96052762210841e-05	3.88078129743953	4.86505732393363	15	1220	regulation of apoptotic process	0.000808112896845418
exclusive.canonical	GO:0042129	5.99150065395687e-05	13.6147058823529	0.418713950010681	5	105	regulation of T cell proliferation	0.000808112896845418
exclusive.canonical	GO:0071216	6.26912843069108e-05	13.478936128907	0.422701701915545	5	106	cellular response to biotic stimulus	0.000840370896997547
exclusive.canonical	GO:0043067	6.5469679608314e-05	3.8458295694068	4.90493484298227	15	1230	regulation of programmed cell death	0.000872263719171744
exclusive.canonical	GO:0050871	6.64922551026361e-05	21.0196078431373	0.2193263547675	4	55	positive regulation of B cell activation	0.00087811608412002
exclusive.canonical	GO:0009968	6.67127093656399e-05	5.28107555625442	2.24510432243823	10	563	negative regulation of signal transduction	0.00087811608412002
exclusive.canonical	GO:0010646	7.38704726709216e-05	3.65420289855072	5.56690165918963	16	1396	regulation of cell communication	0.000966508878957866
exclusive.canonical	GO:0051223	7.53420261025875e-05	7.72384701912261	1.04080324716941	7	261	regulation of protein transport	0.000979894803774724
exclusive.canonical	GO:0043330	7.59225254575176e-05	43.9276729559748	0.0837427900021363	3	21	response to exogenous dsRNA	0.000981601882394532
exclusive.canonical	GO:0045595	7.94637154395729e-05	4.15825237955058	3.83222958057395	13	961	regulation of cell differentiation	0.00102134246020863
exclusive.canonical	GO:0002250	8.27559400246742e-05	9.41659090909091	0.725770846685181	6	182	adaptive immune response	0.00105743701142639
exclusive.canonical	GO:0048585	8.53860159586136e-05	4.70352146647371	2.79940183721427	11	702	negative regulation of response to stimulus	0.00107934775278205
exclusive.canonical	GO:0010941	8.54586550257638e-05	3.74764724335346	5.02057964822331	15	1259	regulation of cell death	0.00107934775278205
exclusive.canonical	GO:0050727	8.79066407706531e-05	9.30943820224719	0.733746350494909	6	184	regulation of inflammatory response	0.00110388511542458
exclusive.canonical	GO:0023051	8.93852424969912e-05	3.28073556916663	7.62458164209927	19	1912	regulation of signaling	0.00111603859917672
exclusive.canonical	GO:0009608	9.32359819469467e-05	258.981481481481	0.0159510076194545	2	4	response to symbiont	0.00115096395793265
exclusive.canonical	GO:0039529	9.32359819469467e-05	258.981481481481	0.0159510076194545	2	4	RIG-I signaling pathway	0.00115096395793265
exclusive.canonical	GO:0006954	9.42258439631839e-05	5.5933091310142	1.88221889909563	9	472	inflammatory response	0.00115664870258178
exclusive.canonical	GO:0001819	9.89747056243557e-05	9.1021978021978	0.749697358114363	6	188	positive regulation of cytokine production	0.00120392129558113
exclusive.canonical	GO:0006950	9.91788710318553e-05	2.97126640652714	11.3371786655273	24	2843	response to stress	0.00120392129558113
exclusive.canonical	GO:0000302	0.00010025981240909	12.1454831932773	0.466566972869045	5	117	response to reactive oxygen species	0.00120687166372593
exclusive.canonical	GO:0002828	0.000100526609976256	39.5292452830189	0.0917182938118636	3	23	regulation of type 2 immune response	0.00120687166372593
exclusive.canonical	GO:0051051	0.000102135382029065	7.34082397003745	1.09264402193264	7	274	negative regulation of transport	0.0012194852990902
exclusive.canonical	GO:0017038	0.000106872684516522	7.28518321826872	1.10061952574236	7	276	protein import	0.0012691131286337
exclusive.canonical	GO:0034341	0.000108629506135422	11.9306845545236	0.474542476678772	5	119	response to interferon-gamma	0.00128300254543728
exclusive.canonical	GO:0034121	0.000114563156326086	37.644204851752	0.0957060457167272	3	24	regulation of toll-like receptor signaling pathway	0.0013314920030452
exclusive.canonical	GO:0031952	0.000114563156326086	37.644204851752	0.0957060457167272	3	24	regulation of protein autophosphorylation	0.0013314920030452
exclusive.canonical	GO:0032648	0.000114563156326086	37.644204851752	0.0957060457167272	3	24	regulation of interferon-beta production	0.0013314920030452
exclusive.canonical	GO:0070201	0.00011950444768236	7.14963503649635	1.12055828526668	7	281	regulation of establishment of protein localization	0.00138157258299448
exclusive.canonical	GO:0023057	0.000122868118888665	4.88437408812372	2.41657765434736	10	606	negative regulation of signaling	0.00141298336721965
exclusive.canonical	GO:0001818	0.000126971630629955	11.5229312063809	0.490493484298227	5	123	negative regulation of cytokine production	0.00145252886348927
exclusive.canonical	GO:0002700	0.000128150807842228	17.5611601513241	0.259203873816136	4	65	regulation of production of molecular mediator of immune response	0.00145838289132952
exclusive.canonical	GO:0010648	0.000129696422133879	4.85036231884058	2.43252866196682	10	610	negative regulation of cell communication	0.00146832477908044
exclusive.canonical	GO:0042102	0.000144225157440311	17.001221001221	0.267179377625863	4	67	positive regulation of T cell proliferation	0.00161606137952349
exclusive.canonical	GO:0002377	0.000144225157440311	17.001221001221	0.267179377625863	4	67	immunoglobulin production	0.00161606137952349
exclusive.canonical	GO:0008284	0.000146246727478933	4.77546940815307	2.46841842911059	10	619	positive regulation of cell proliferation	0.00162307093140853
exclusive.canonical	GO:0032608	0.000146336372305483	34.3658736669401	0.103681549526454	3	26	interferon-beta production	0.00162307093140853
exclusive.canonical	GO:0070555	0.000152787099299936	16.734375	0.271167129530727	4	68	response to interleukin-1	0.00168605965641596
exclusive.canonical	GO:0048584	0.000161672420080864	3.85153287339517	4.11137221391441	13	1031	positive regulation of response to stimulus	0.00177514692400345
exclusive.canonical	GO:0009966	0.000165143924351209	3.27945749152331	6.6116926582639	17	1658	regulation of signal transduction	0.00180419737353696
exclusive.canonical	GO:0009612	0.0001707066714113	10.7850918145036	0.522395499537136	5	131	response to mechanical stimulus	0.00184650533184995
exclusive.canonical	GO:0042098	0.0001707066714113	10.7850918145036	0.522395499537136	5	131	T cell proliferation	0.00184650533184995
exclusive.canonical	GO:0042092	0.0001833445374407	31.6120754716981	0.111657053336182	3	28	type 2 immune response	0.00197343750890606
exclusive.canonical	GO:0008219	0.00018988549445333	3.23693234476367	6.68745994445631	17	1677	cell death	0.00203382257539473
exclusive.canonical	GO:0016265	0.000192670970855709	3.23251257366781	6.69543544826604	17	1679	death	0.00205359059180353
exclusive.canonical	GO:0060337	0.000212076916446774	15.2934065934066	0.295093640959909	4	74	type I interferon-mediated signaling pathway	0.00223858967360484
exclusive.canonical	GO:0071357	0.000212076916446774	15.2934065934066	0.295093640959909	4	74	cellular response to type I interferon	0.00223858967360484
exclusive.canonical	GO:0034340	0.00022336426311496	15.0769230769231	0.299081392864772	4	75	response to type I interferon	0.00234639862935667
exclusive.canonical	GO:0050793	0.00022576588685572	3.40233126189877	5.47518336537777	15	1373	regulation of developmental process	0.00235086711112484
exclusive.canonical	GO:0070423	0.000225941461481106	29.2662473794549	0.119632557145909	3	30	nucleotide-binding oligomerization domain containing signaling pathway	0.00235086711112484
exclusive.canonical	GO:0045630	0.00023189703838716	129.472222222222	0.0239265114291818	2	6	positive regulation of T-helper 2 cell differentiation	0.00239007089092426
exclusive.canonical	GO:0070431	0.00023189703838716	129.472222222222	0.0239265114291818	2	6	nucleotide-binding oligomerization domain containing 2 signaling pathway	0.00239007089092426
exclusive.canonical	GO:0002755	0.000235078144563812	14.866452991453	0.303069144769636	4	76	MyD88-dependent toll-like receptor signaling pathway	0.00240021376575668
exclusive.canonical	GO:0071356	0.000235078144563812	14.866452991453	0.303069144769636	4	76	cellular response to tumor necrosis factor	0.00240021376575668
exclusive.canonical	GO:0030522	0.000239020164825706	7.68669767441861	0.881293170974863	6	221	intracellular receptor signaling pathway	0.00242911190764729
exclusive.canonical	GO:0032268	0.000248404215933691	3.50713893465129	4.89695933917254	14	1228	regulation of cellular protein metabolic process	0.0025127926472922
exclusive.canonical	GO:0051248	0.000255840728943637	6.28203950390446	1.26810510574664	7	318	negative regulation of protein metabolic process	0.00257609213245091
exclusive.canonical	GO:0050864	0.00028638880393635	14.07995951417	0.319020152389091	4	80	regulation of B cell activation	0.00285734948219601
exclusive.canonical	GO:0034142	0.00028638880393635	14.07995951417	0.319020152389091	4	80	toll-like receptor 4 signaling pathway	0.00285734948219601
exclusive.canonical	GO:0051049	0.000298441188098787	3.79404923434774	3.78836430962045	12	950	regulation of transport	0.00296406361816295
exclusive.canonical	GO:0032880	0.000303126223245461	6.10133928571429	1.30399487289041	7	327	regulation of protein localization	0.00299697193570739
exclusive.canonical	GO:0014070	0.000324941083917487	7.24157894736842	0.93313394573809	6	234	response to organic cyclic compound	0.0031981813890077
exclusive.canonical	GO:0042542	0.000345288565416968	13.3721153846154	0.334971160008545	4	84	response to hydrogen peroxide	0.00338320858939944
exclusive.canonical	GO:0051241	0.000350848142449899	5.94904181184669	1.33589688812932	7	335	negative regulation of multicellular organismal process	0.00342233567523674
exclusive.canonical	GO:0030890	0.000359126166306415	24.6845518867925	0.139571316670227	3	35	positive regulation of B cell proliferation	0.00348751410390896
exclusive.canonical	GO:0006913	0.000363675337300537	5.91212121212121	1.34387239193904	7	337	nucleocytoplasmic transport	0.00350175452395718
exclusive.canonical	GO:0034762	0.000363797838415689	7.08360515021459	0.953072705262408	6	239	regulation of transmembrane transport	0.00350175452395718
exclusive.canonical	GO:0051169	0.000383620522952356	5.85757185757186	1.35583564765364	7	340	nuclear transport	0.00367636334496008
exclusive.canonical	GO:0048518	0.000400346265290695	2.63357239126799	13.1755322936694	25	3304	positive regulation of biological process	0.00381989777144179
exclusive.canonical	GO:0032879	0.000403213962258475	3.32914375490966	5.1322367015595	14	1287	regulation of localization	0.00383053264145551
exclusive.canonical	GO:0042113	0.000418920299137481	8.80634071810542	0.634052552873318	5	159	B cell activation	0.00396251451781557
exclusive.canonical	GO:0031953	0.00043066028026859	86.3024691358025	0.0319020152389091	2	8	negative regulation of protein autophosphorylation	0.00402133637772167
exclusive.canonical	GO:0032727	0.00043066028026859	86.3024691358025	0.0319020152389091	2	8	positive regulation of interferon-alpha production	0.00402133637772167
exclusive.canonical	GO:0045084	0.00043066028026859	86.3024691358025	0.0319020152389091	2	8	positive regulation of interleukin-12 biosynthetic process	0.00402133637772167
exclusive.canonical	GO:0002819	0.000449233059475037	12.4338103756708	0.358897671437727	4	90	regulation of adaptive immune response	0.00417691163809768
exclusive.canonical	GO:0060341	0.00049053390320756	4.42637564196625	2.34878587196468	9	589	regulation of cellular localization	0.00454159567164627
exclusive.canonical	GO:0002460	0.000496267494159042	8.47242647058824	0.657979064302499	5	165	adaptive immune response based on somatic recombination of immune receptors built from immunoglobulin superfamily domains	0.0045666104279089
exclusive.canonical	GO:0009725	0.000497415689630352	4.05919403167615	2.87516912340668	10	721	response to hormone stimulus	0.0045666104279089
exclusive.canonical	GO:0002683	0.000538754613296572	8.31468783832551	0.66994232001709	5	168	negative regulation of immune system process	0.00492543443536824
exclusive.canonical	GO:0042325	0.000545929555104223	3.74045584045584	3.4653564053265	11	869	regulation of phosphorylation	0.00497023365792803
exclusive.canonical	GO:0032495	0.000552288704211969	73.968253968254	0.0358897671437727	2	9	response to muramyl dipeptide	0.00498657363100476
exclusive.canonical	GO:0045059	0.000552288704211969	73.968253968254	0.0358897671437727	2	9	positive thymic T cell selection	0.00498657363100476
exclusive.canonical	GO:0045597	0.000558231295329755	4.81445868945869	1.89816990671509	8	476	positive regulation of cell differentiation	0.00501948716170993
exclusive.canonical	GO:0051091	0.000568563496326649	8.21271538918598	0.677917823826818	5	170	positive regulation of sequence-specific DNA binding transcription factor activity	0.00509143950603987
exclusive.canonical	GO:0000060	0.000575097130463235	20.7780536246276	0.163497828099409	3	41	protein import into nucleus, translocation	0.00512892746964151
exclusive.canonical	GO:0034612	0.000596713582157135	11.4921422663358	0.386811934771772	4	97	response to tumor necrosis factor	0.00527862014985158
exclusive.canonical	GO:0043279	0.000596713582157135	11.4921422663358	0.386811934771772	4	97	response to alkaloid	0.00527862014985158
exclusive.canonical	GO:0048523	0.000612053975592479	2.62851546699027	11.1058890550452	22	2785	negative regulation of cellular process	0.00539249168011922
exclusive.canonical	GO:0009628	0.000631730526855968	4.26501929408433	2.43252866196682	9	610	response to abiotic stimulus	0.00549932749474219
exclusive.canonical	GO:0035556	0.000649239666083163	2.87403602550182	7.41323079114149	17	1859	intracellular signal transduction	0.00562932012060203
exclusive.canonical	GO:0048522	0.000669681016366102	2.57544223707366	11.9712312184006	23	3002	positive regulation of cellular process	0.00578360877770724
exclusive.canonical	GO:0042090	0.000688594179313118	64.7175925925926	0.0398775190486363	2	10	interleukin-12 biosynthetic process	0.00590030698744769
exclusive.canonical	GO:0045075	0.000688594179313118	64.7175925925926	0.0398775190486363	2	10	regulation of interleukin-12 biosynthetic process	0.00590030698744769
exclusive.canonical	GO:0002440	0.000694917050037417	11.01506740682	0.402762942391227	4	101	production of molecular mediator of immune response	0.00593122560285842
exclusive.canonical	GO:0071347	0.000708481917707922	19.2535664979291	0.175461083814	3	44	cellular response to interleukin-1	0.00602347467000704
exclusive.canonical	GO:0015031	0.000729984728780112	3.24815964696464	4.80125329345581	13	1204	protein transport	0.00615836537600211
exclusive.canonical	GO:0010035	0.000744043418393153	5.21409421677518	1.51534572384818	7	380	response to inorganic substance	0.00625282641995785
exclusive.canonical	GO:0019222	0.00075945059750615	2.43066243386243	18.9657480595314	31	4756	regulation of metabolic process	0.0063578527032603
exclusive.canonical	GO:0043434	0.000840962875535941	5.10161229846269	1.54724773908709	7	388	response to peptide hormone stimulus	0.00701337359941234
exclusive.canonical	GO:0035872	0.000860109405953679	17.9369639794168	0.187424339528591	3	47	nucleotide-binding domain, leucine rich repeat containing receptor signaling pathway	0.00714577586315129
exclusive.canonical	GO:0007267	0.000878691158408973	3.32938449652331	4.27088229010895	12	1071	cell-cell signaling	0.00727250068607427
exclusive.canonical	GO:0051090	0.000901842892197652	5.91755395683453	1.13252154098127	6	284	regulation of sequence-specific DNA binding transcription factor activity	0.00743594988472404
exclusive.canonical	GO:0019915	0.000914868089678296	17.537106918239	0.191412091433454	3	48	lipid storage	0.00748684185747969
exclusive.canonical	GO:0030888	0.000914868089678296	17.537106918239	0.191412091433454	3	48	regulation of B cell proliferation	0.00748684185747969
exclusive.canonical	GO:0045184	0.000947833128857572	3.1496155671571	4.93683685822118	13	1238	establishment of protein localization	0.00772766935281267
exclusive.canonical	GO:0032647	0.0010047777729541	51.7666666666667	0.0478530228583636	2	12	regulation of interferon-alpha production	0.00807201775861448
exclusive.canonical	GO:0032607	0.0010047777729541	51.7666666666667	0.0478530228583636	2	12	interferon-alpha production	0.00807201775861448
exclusive.canonical	GO:0043368	0.0010047777729541	51.7666666666667	0.0478530228583636	2	12	positive T cell selection	0.00807201775861448
exclusive.canonical	GO:0032870	0.00100484614661013	4.94147582697201	1.59510076194545	7	400	cellular response to hormone stimulus	0.00807201775861448
exclusive.canonical	GO:0009611	0.00105872842706927	3.2528146529995	4.36260058392081	12	1094	response to wounding	0.00847370554266065
exclusive.canonical	GO:0051174	0.00115248770711058	3.39283687943262	3.79235206152532	11	951	regulation of phosphorus metabolic process	0.00915703869104221
exclusive.canonical	GO:0019220	0.00115248770711058	3.39283687943262	3.79235206152532	11	951	regulation of phosphate metabolic process	0.00915703869104221
exclusive.canonical	GO:0045086	0.00118442826780278	47.0572390572391	0.0518407747632272	2	13	positive regulation of interleukin-2 biosynthetic process	0.00934287279837208
exclusive.canonical	GO:0050730	0.00124230009774235	9.36099865047233	0.470554724773909	4	118	regulation of peptidyl-tyrosine phosphorylation	0.00972912442138723
exclusive.canonical	GO:0048511	0.00126193895150567	6.82758962170727	0.809513636687318	5	203	rhythmic process	0.00984763074657104
exclusive.canonical	GO:0001932	0.00127951455034247	3.55981636510937	3.25001780246386	10	815	regulation of protein phosphorylation	0.00994925015123947
exclusive.canonical	GO:0006886	0.00134886360232101	3.80606541759289	2.70768354340241	9	679	intracellular protein transport	0.0104513013158561
exclusive.canonical	GO:0042306	0.00136321258408152	9.1190006574622	0.4825179804885	4	121	regulation of protein import into nucleus	0.0105251572304527
exclusive.canonical	GO:0010888	0.00137830055996282	43.1327160493827	0.0558285266680909	2	14	negative regulation of lipid storage	0.0106041786039393
exclusive.canonical	GO:0048513	0.00150282168670232	2.53250578823098	9.47888627786086	19	2377	organ development	0.0114881204735946
exclusive.canonical	GO:0031325	0.00150431281046657	2.77931851230006	6.54788862778609	15	1642	positive regulation of cellular metabolic process	0.0114881204735946
exclusive.canonical	GO:0042100	0.00150896593863691	14.604821802935	0.227301858577227	3	57	B cell proliferation	0.0114881204735946
exclusive.canonical	GO:0051247	0.00152572029935545	4.08728710462287	2.21719005910418	8	556	positive regulation of protein metabolic process	0.0115595676148296
exclusive.canonical	GO:0007568	0.0015289313687349	6.52647532442929	0.84540340383109	5	212	aging	0.0115595676148296
exclusive.canonical	GO:0007249	0.00159351650603204	6.46308284079182	0.853378907640817	5	214	I-kappaB kinase/NF-kappaB cascade	0.0120063226402759
exclusive.canonical	GO:0016310	0.00162858748086521	2.95046511627907	5.23591825108595	13	1313	phosphorylation	0.0122283974078711
exclusive.canonical	GO:0001952	0.00166711087017732	14.0811994609164	0.235277362386954	3	59	regulation of cell-matrix adhesion	0.01247478510732
exclusive.canonical	GO:0006468	0.00171689285128793	3.05883287018658	4.61382895392722	12	1157	protein phosphorylation	0.0128034501026079
exclusive.canonical	GO:0007184	0.00180826239702249	36.9656084656085	0.0638040304778181	2	16	SMAD protein import into nucleus	0.013393401144048
exclusive.canonical	GO:0050732	0.00180826239702249	36.9656084656085	0.0638040304778181	2	16	negative regulation of peptidyl-tyrosine phosphorylation	0.013393401144048
exclusive.canonical	GO:0010876	0.00183547937084713	6.25045388525781	0.881293170974863	5	221	lipid localization	0.0135490622476385
exclusive.canonical	GO:0009987	0.00184687947508104	Inf	50.0582496617532	56	12553	cellular process	0.0135873119631383
exclusive.canonical	GO:0035666	0.00192316853221172	13.3623281100096	0.247240618101545	3	62	TRIF-dependent toll-like receptor signaling pathway	0.0141010847076598
exclusive.canonical	GO:0006793	0.00197871597240345	2.77903871829105	6.02948088015381	14	1512	phosphorus metabolic process	0.0144116479990051
exclusive.canonical	GO:0006796	0.00197871597240345	2.77903871829105	6.02948088015381	14	1512	phosphate-containing compound metabolic process	0.0144116479990051
exclusive.canonical	GO:0031323	0.0019983780010795	2.25809457255998	17.2310759809158	28	4321	regulation of cellular metabolic process	0.0145064981141485
exclusive.canonical	GO:0032332	0.00204412947153607	34.4987654320988	0.0677917823826818	2	17	positive regulation of chondrocyte differentiation	0.014740669621473
exclusive.canonical	GO:0045191	0.00204412947153607	34.4987654320988	0.0677917823826818	2	17	regulation of isotype switching	0.014740669621473
exclusive.canonical	GO:0008104	0.00213267975551694	2.75430463576159	6.07733390301218	14	1524	protein localization	0.015328635742778
exclusive.canonical	GO:0034613	0.00222929941982389	3.28566419555199	3.50124617247027	10	878	cellular protein localization	0.0159705548600498
exclusive.canonical	GO:0001953	0.00229377339624181	32.3402777777778	0.0717795342875454	2	18	negative regulation of cell-matrix adhesion	0.0162992404303164
exclusive.canonical	GO:0002756	0.0023008989855246	12.5103324348607	0.263191625721	3	66	MyD88-independent toll-like receptor signaling pathway	0.0162992404303164
exclusive.canonical	GO:0070727	0.00230501844071751	3.26959513362585	3.51719718008972	10	882	cellular macromolecule localization	0.0162992404303164
exclusive.canonical	GO:0001525	0.00232553737775041	4.87535714285714	1.36381115146336	6	342	angiogenesis	0.0163912876464021
exclusive.canonical	GO:0003001	0.00235974097897926	4.86053412462908	1.36779890336823	6	343	generation of a signal involved in cell-cell signaling	0.0165257501252233
exclusive.canonical	GO:0023061	0.00235974097897926	4.86053412462908	1.36779890336823	6	343	signal release	0.0165257501252233
exclusive.canonical	GO:0034130	0.00240199307121605	12.3139740566038	0.267179377625863	3	67	toll-like receptor 1 signaling pathway	0.0167586388773624
exclusive.canonical	GO:0051240	0.00240833528946992	4.2103952692188	1.85829238766645	7	466	positive regulation of multicellular organismal process	0.0167586388773624
exclusive.canonical	GO:0006979	0.00248866974622475	5.81262677484787	0.945097201452681	5	237	response to oxidative stress	0.0172626774460352
exclusive.canonical	GO:0034138	0.00250580257761218	12.1236574746009	0.271167129530727	3	68	toll-like receptor 3 signaling pathway	0.0173265146584893
exclusive.canonical	GO:0045061	0.00255708452090218	30.4357298474946	0.075767286192409	2	19	thymic T cell selection	0.0175699046483373
exclusive.canonical	GO:0045076	0.00255708452090218	30.4357298474946	0.075767286192409	2	19	regulation of interleukin-2 biosynthetic process	0.0175699046483373
exclusive.canonical	GO:0000902	0.00260777618932807	3.21062693005245	3.57701345866268	10	897	cell morphogenesis	0.0178374673675334
exclusive.canonical	GO:0043200	0.00261235220027949	11.9391080617496	0.275154881435591	3	69	response to amino acid stimulus	0.0178374673675334
exclusive.canonical	GO:0046822	0.00264166160338591	7.55373704309874	0.578224026205227	4	145	regulation of nucleocytoplasmic transport	0.0179355056930194
exclusive.canonical	GO:0043065	0.00264312715476075	3.72509738452977	2.42056540625223	8	607	positive regulation of apoptotic process	0.0179355056930194
exclusive.canonical	GO:0034134	0.00272166622857452	11.7600675865953	0.279142633340454	3	70	toll-like receptor 2 signaling pathway	0.0183544466340597
exclusive.canonical	GO:0006892	0.00272166622857452	11.7600675865953	0.279142633340454	3	70	post-Golgi vesicle-mediated transport	0.0183544466340597
exclusive.canonical	GO:0009893	0.00274591841137639	2.59377336399159	6.95463932208218	15	1744	positive regulation of metabolic process	0.0184476350401036
exclusive.canonical	GO:0006469	0.00277569574972619	7.4470145239376	0.586199530014954	4	147	negative regulation of protein kinase activity	0.0184654769594528
exclusive.canonical	GO:0031324	0.00277761261750141	2.87206775088061	4.88499608345795	12	1225	negative regulation of cellular metabolic process	0.0184654769594528
exclusive.canonical	GO:0043068	0.00278038531792218	3.69288079470199	2.44050416577654	8	612	positive regulation of programmed cell death	0.0184654769594528
exclusive.canonical	GO:0051591	0.00283376854898519	11.5862930077691	0.283130385245318	3	71	response to cAMP	0.0187629826652505
exclusive.canonical	GO:0009719	0.00284962327927598	3.16863561537717	3.62087872961618	10	908	response to endogenous stimulus	0.0188109572967312
exclusive.canonical	GO:0033157	0.00291432938490124	7.34323607427056	0.594175033824681	4	149	regulation of intracellular protein transport	0.0191801497168952
exclusive.canonical	GO:0033365	0.00308033891071521	4.01994047619048	1.94203517766859	7	487	protein localization to organelle	0.0202118333931313
exclusive.canonical	GO:0043066	0.00310209475651073	3.62384823848238	2.48436943673004	8	623	negative regulation of apoptotic process	0.0202936438412453
exclusive.canonical	GO:0010942	0.00313272903558084	3.61769480519481	2.48835718863491	8	624	positive regulation of cell death	0.0204328744559526
exclusive.canonical	GO:0006605	0.00315116610287658	4.0026674570243	1.95001068147832	7	489	protein targeting	0.020491958139242
exclusive.canonical	GO:0080090	0.00316370244645557	2.17544913135036	16.8243252866197	27	4219	regulation of primary metabolic process	0.0205124327759805
exclusive.canonical	GO:0001933	0.00318703815433141	11.0943396226415	0.295093640959909	3	74	negative regulation of protein phosphorylation	0.0206025987195684
exclusive.canonical	GO:0007243	0.00323774906965612	3.31881431081119	3.07854447055472	9	772	intracellular protein kinase cascade	0.0208686776318543
exclusive.canonical	GO:0032101	0.0032566135064439	4.54233333333333	1.45951719718009	6	366	regulation of response to external stimulus	0.0209285309164115
exclusive.canonical	GO:0043069	0.0032894765488043	3.58722490606549	2.50829594815923	8	629	negative regulation of programmed cell death	0.0210777309652123
exclusive.canonical	GO:0031328	0.00332636033552641	2.80359237536657	4.99266538488927	12	1252	positive regulation of cellular biosynthetic process	0.0212517465880854
exclusive.canonical	GO:0042493	0.00334517876115572	4.51657458563536	1.46749270098982	6	368	response to drug	0.0212894374767065
exclusive.canonical	GO:0033036	0.00335174667825493	2.53340703378705	7.09819839065727	15	1780	macromolecule localization	0.0212894374767065
exclusive.canonical	GO:0042094	0.0034279339983151	25.8648148148148	0.0877305419069999	2	22	interleukin-2 biosynthetic process	0.0216416553736384
exclusive.canonical	GO:0033673	0.00343688272719227	7.00151821862348	0.622089297158727	4	156	negative regulation of kinase activity	0.0216416553736384
exclusive.canonical	GO:0008063	0.00343691277558467	10.7888343241148	0.303069144769636	3	76	Toll signaling pathway	0.0216416553736384
exclusive.canonical	GO:0030155	0.00346732616611409	5.36520584329349	1.02086448764509	5	256	regulation of cell adhesion	0.0217704243475842
exclusive.canonical	GO:0009595	0.00374482994006165	24.63139329806	0.0917182938118636	2	23	detection of biotic stimulus	0.0231120369021939
exclusive.canonical	GO:0006816	0.00376531694201979	5.25850183823529	1.04080324716941	5	261	calcium ion transport	0.0231120369021939
exclusive.canonical	GO:0022008	0.00380501309194878	2.87797057331304	4.41045360677918	11	1106	neurogenesis	0.0231120369021939
exclusive.canonical	GO:0009891	0.0038119625708436	2.75236104102083	5.07640817489141	12	1273	positive regulation of biosynthetic process	0.0231120369021939
exclusive.canonical	GO:0060548	0.00390522589606512	3.48148148148148	2.58007548244677	8	647	negative regulation of cell death	0.0231120369021939
exclusive.canonical	GO:0051094	0.00394189376111174	3.47578125	2.58406323435163	8	648	positive regulation of developmental process	0.0231120369021939
exclusive.canonical	GO:0035026	0.00398775190486367	Inf	0.00398775190486363	1	1	leading edge cell differentiation	0.0231120369021939
exclusive.canonical	GO:0007387	0.00398775190486367	Inf	0.00398775190486363	1	1	anterior compartment pattern formation	0.0231120369021939
exclusive.canonical	GO:0007388	0.00398775190486367	Inf	0.00398775190486363	1	1	posterior compartment specification	0.0231120369021939
exclusive.canonical	GO:0060588	0.00398775190486367	Inf	0.00398775190486363	1	1	negative regulation of lipoprotein lipid oxidation	0.0231120369021939
exclusive.canonical	GO:0060546	0.00398775190486367	Inf	0.00398775190486363	1	1	negative regulation of necroptosis	0.0231120369021939
exclusive.canonical	GO:2000405	0.00398775190486367	Inf	0.00398775190486363	1	1	negative regulation of T cell migration	0.0231120369021939
exclusive.canonical	GO:0042512	0.00398775190486367	Inf	0.00398775190486363	1	1	negative regulation of tyrosine phosphorylation of Stat1 protein	0.0231120369021939
exclusive.canonical	GO:0010477	0.00398775190486367	Inf	0.00398775190486363	1	1	response to sulfur dioxide	0.0231120369021939
exclusive.canonical	GO:0043016	0.00398775190486367	Inf	0.00398775190486363	1	1	regulation of lymphotoxin A biosynthetic process	0.0231120369021939
exclusive.canonical	GO:0043017	0.00398775190486367	Inf	0.00398775190486363	1	1	positive regulation of lymphotoxin A biosynthetic process	0.0231120369021939
exclusive.canonical	GO:0032681	0.00398775190486367	Inf	0.00398775190486363	1	1	regulation of lymphotoxin A production	0.0231120369021939
exclusive.canonical	GO:1900016	0.00398775190486367	Inf	0.00398775190486363	1	1	negative regulation of cytokine production involved in inflammatory response	0.0231120369021939
exclusive.canonical	GO:0006117	0.00398775190486367	Inf	0.00398775190486363	1	1	acetaldehyde metabolic process	0.0231120369021939
exclusive.canonical	GO:0002457	0.00398775190486367	Inf	0.00398775190486363	1	1	T cell antigen processing and presentation	0.0231120369021939
exclusive.canonical	GO:0033590	0.00398775190486367	Inf	0.00398775190486363	1	1	response to cobalamin	0.0231120369021939
exclusive.canonical	GO:0032989	0.00400435611023942	3.01047724545371	3.79633981343018	10	952	cellular component morphogenesis	0.023125190067476
exclusive.canonical	GO:0018108	0.00401999700893139	6.68988872762458	0.650003560492772	4	163	peptidyl-tyrosine phosphorylation	0.023125190067476
exclusive.canonical	GO:0045581	0.00407485419312852	23.510101010101	0.0957060457167272	2	24	negative regulation of T cell differentiation	0.0233689144671544
exclusive.canonical	GO:0051348	0.00410842985850777	6.64759615384615	0.653991312397636	4	164	negative regulation of transferase activity	0.0234651963792211
exclusive.canonical	GO:0007162	0.00411312137905798	10.0936139332366	0.323007904293954	3	81	negative regulation of cell adhesion	0.0234651963792211
exclusive.canonical	GO:0018212	0.00419817302283941	6.60582895365504	0.657979064302499	4	165	peptidyl-tyrosine modification	0.0238880418096461
exclusive.canonical	GO:0050790	0.00421346753148904	2.61598215288812	5.83009328491063	13	1462	regulation of catalytic activity	0.0239127962501391
exclusive.canonical	GO:0060402	0.00425735948172932	9.9651301647958	0.326995656198818	3	82	calcium ion transport into cytosol	0.024037029631986
exclusive.canonical	GO:0002822	0.00425735948172932	9.9651301647958	0.326995656198818	3	82	regulation of adaptive immune response based on somatic recombination of immune receptors built from immunoglobulin superfamily domains	0.024037029631986
exclusive.canonical	GO:0051924	0.00428923560851019	6.56457739791073	0.661966816207363	4	166	regulation of calcium ion transport	0.0241545871252443
exclusive.canonical	GO:0060401	0.00440464227810865	9.83985849056604	0.330983408103682	3	83	cytosolic calcium ion transport	0.0246141774364895
exclusive.canonical	GO:0002685	0.00440464227810865	9.83985849056604	0.330983408103682	3	83	regulation of leukocyte migration	0.0246141774364895
exclusive.canonical	GO:0071359	0.00441790083063566	22.4863123993559	0.0996937976215908	2	25	cellular response to dsRNA	0.0246252890687217
exclusive.canonical	GO:2000116	0.00457043035432288	6.44382284382284	0.673930071921954	4	169	regulation of cysteine-type endopeptidase activity	0.025410662402533
exclusive.canonical	GO:0051235	0.00466686088102158	6.40454124189064	0.677917823826818	4	170	maintenance of location	0.0258154203165371
exclusive.canonical	GO:0032269	0.00469740789070155	4.98075526506899	1.0966317738375	5	275	negative regulation of cellular protein metabolic process	0.0259187783868255
exclusive.canonical	GO:0051893	0.00477386453549652	21.5478395061728	0.103681549526454	2	26	regulation of focal adhesion assembly	0.0260772350251498
exclusive.canonical	GO:0045923	0.00477386453549652	21.5478395061728	0.103681549526454	2	26	positive regulation of fatty acid metabolic process	0.0260772350251498
exclusive.canonical	GO:0090109	0.00477386453549652	21.5478395061728	0.103681549526454	2	26	regulation of cell-substrate junction assembly	0.0260772350251498
exclusive.canonical	GO:0045058	0.00477386453549652	21.5478395061728	0.103681549526454	2	26	T cell selection	0.0260772350251498
exclusive.canonical	GO:0007623	0.00502459391908164	9.36859838274933	0.346934415723136	3	87	circadian rhythm	0.0273783982872653
exclusive.canonical	GO:0007399	0.00503993789070203	2.4769941731967	6.67150893683686	14	1673	nervous system development	0.0273936922666267
exclusive.canonical	GO:0065008	0.00508261677867451	2.26522486455908	9.71815139215267	18	2437	regulation of biological quality	0.0275486007623936
exclusive.canonical	GO:0007167	0.00509365432860733	3.08279144774489	3.29787082532222	9	827	enzyme linked receptor protein signaling pathway	0.0275486007623936
exclusive.canonical	GO:0044093	0.00511529486226461	2.75735050239001	4.58591469059318	11	1150	positive regulation of molecular function	0.0275973315408597
exclusive.canonical	GO:0051220	0.0051426405973793	20.6844444444444	0.107669301431318	2	27	cytoplasmic sequestering of protein	0.0276765263676694
exclusive.canonical	GO:0043122	0.00527440376711409	6.17844364937388	0.701844335255999	4	176	regulation of I-kappaB kinase/NF-kappaB cascade	0.0283159022878238
exclusive.canonical	GO:0034440	0.00535331356242776	9.1494076349276	0.354909919532863	3	89	lipid oxidation	0.0286690934654526
exclusive.canonical	GO:0030072	0.00548816006834457	6.10654288240495	0.709819839065727	4	178	peptide hormone secretion	0.0293193881401782
exclusive.canonical	GO:0001889	0.0055224197866675	9.04359141184125	0.358897671437727	3	90	liver development	0.0293679146658291
exclusive.canonical	GO:0031103	0.00552412490968226	19.8874643874644	0.111657053336182	2	28	axon regeneration	0.0293679146658291
exclusive.canonical	GO:0009892	0.00562560300727557	2.60841801702829	5.32763654489781	12	1336	negative regulation of metabolic process	0.0298348120652843
exclusive.canonical	GO:0010627	0.00580740552544054	3.55740740740741	2.18130029196041	7	547	regulation of intracellular protein kinase cascade	0.0307244093779361
exclusive.canonical	GO:0061008	0.0058702075372776	8.83909264362943	0.366873175247454	3	92	hepaticobiliary system development	0.0309816508911873
exclusive.canonical	GO:0051702	0.00591821396652277	19.1495198902606	0.115644805241045	2	29	interaction with symbiont	0.0310848498001256
exclusive.canonical	GO:0043124	0.00591821396652277	19.1495198902606	0.115644805241045	2	29	negative regulation of I-kappaB kinase/NF-kappaB cascade	0.0310848498001256
exclusive.canonical	GO:0002790	0.00593294816854462	5.9675885911841	0.725770846685181	4	182	peptide secretion	0.0310875101876978
exclusive.canonical	GO:0045596	0.0060605524980199	3.97375609756098	1.65890479242327	6	416	negative regulation of cell differentiation	0.031680160785104
exclusive.canonical	GO:0051649	0.00618841098048894	2.41244601491951	6.82703126112654	14	1712	establishment of localization in cell	0.0321820049690963
exclusive.canonical	GO:0048514	0.0062007432915284	3.95388349514563	1.666880296233	6	418	blood vessel morphogenesis	0.0321820049690963
exclusive.canonical	GO:0001101	0.00623086842999519	8.64358283226208	0.374848679057181	3	94	response to acid	0.0322117773418478
exclusive.canonical	GO:0031399	0.00623596421766664	2.81114671747791	4.04358043153172	10	1014	regulation of protein modification process	0.0322117773418478
exclusive.canonical	GO:0010883	0.00632480485974003	18.4642857142857	0.119632557145909	2	30	regulation of lipid storage	0.0325032868186568
exclusive.canonical	GO:0010812	0.00632480485974003	18.4642857142857	0.119632557145909	2	30	negative regulation of cell-substrate adhesion	0.0325032868186568
exclusive.canonical	GO:0071495	0.00633702525617749	3.49674733281291	2.21719005910418	7	556	cellular response to endogenous stimulus	0.0325032868186568
exclusive.canonical	GO:0051270	0.00641546716330066	3.92443373493976	1.67884355194759	6	421	regulation of cellular component movement	0.0327549104468178
exclusive.canonical	GO:0051092	0.00641606483809521	8.54901558654635	0.378836430962045	3	95	positive regulation of NF-kappaB transcription factor activity	0.0327549104468178
exclusive.canonical	GO:0070838	0.00656953765101359	4.58207856521448	1.18835006764936	5	298	divalent metal ion transport	0.0333824180638714
exclusive.canonical	GO:0051054	0.0066045251165197	8.45648204503956	0.382824182866909	3	96	positive regulation of DNA metabolic process	0.0334823373076463
exclusive.canonical	GO:0051173	0.00668167874211604	2.65059742214696	4.75340027059745	11	1192	positive regulation of nitrogen compound metabolic process	0.0337950649340823
exclusive.canonical	GO:0002204	0.00674379527591169	17.8263090676884	0.123620309050773	2	31	somatic recombination of immunoglobulin genes involved in immune response	0.0337963134813464
exclusive.canonical	GO:0002208	0.00674379527591169	17.8263090676884	0.123620309050773	2	31	somatic diversification of immunoglobulins involved in immune response	0.0337963134813464
exclusive.canonical	GO:0033261	0.00674379527591169	17.8263090676884	0.123620309050773	2	31	regulation of S phase	0.0337963134813464
exclusive.canonical	GO:0045190	0.00674379527591169	17.8263090676884	0.123620309050773	2	31	isotype switching	0.0337963134813464
exclusive.canonical	GO:0072511	0.00684739968960361	4.5346449390567	1.20031332336395	5	301	divalent inorganic cation transport	0.0342369984480181
exclusive.canonical	GO:0051046	0.00693760026715546	3.85734597156398	1.70675781528163	6	428	regulation of secretion	0.0346088049856956
exclusive.canonical	GO:0032386	0.00702038177127936	5.67667626491156	0.761660613828954	4	191	regulation of intracellular transport	0.0348625776596486
exclusive.canonical	GO:0051052	0.00702038177127936	5.67667626491156	0.761660613828954	4	191	regulation of DNA metabolic process	0.0348625776596486
exclusive.canonical	GO:0032480	0.00717508349338397	17.2308641975309	0.127608060955636	2	32	negative regulation of type I interferon production	0.0353631899382317
exclusive.canonical	GO:0043392	0.00717508349338397	17.2308641975309	0.127608060955636	2	32	negative regulation of DNA binding	0.0353631899382317
exclusive.canonical	GO:0050852	0.00718963274726687	8.19044811320755	0.3947874385815	3	99	T cell receptor signaling pathway	0.0353631899382317
exclusive.canonical	GO:0032319	0.00718963274726687	8.19044811320755	0.3947874385815	3	99	regulation of Rho GTPase activity	0.0353631899382317
exclusive.canonical	GO:0051641	0.00720211419794651	2.30631089600713	7.69636117638681	15	1930	cellular localization	0.0353631899382317
exclusive.canonical	GO:0010810	0.00739129048997319	8.10542695973546	0.398775190486363	3	100	regulation of cell-substrate adhesion	0.0361296861758197
exclusive.canonical	GO:0007259	0.00759628151364469	8.02214093184444	0.402762942391227	3	101	JAK-STAT cascade	0.0364619447197509
exclusive.canonical	GO:0045620	0.00761856837931539	16.673835125448	0.1315958128605	2	33	negative regulation of lymphocyte differentiation	0.0364619447197509
exclusive.canonical	GO:0042088	0.00761856837931539	16.673835125448	0.1315958128605	2	33	T-helper 1 type immune response	0.0364619447197509
exclusive.canonical	GO:0001910	0.00761856837931539	16.673835125448	0.1315958128605	2	33	regulation of leukocyte mediated cytotoxicity	0.0364619447197509
exclusive.canonical	GO:0045429	0.00761856837931539	16.673835125448	0.1315958128605	2	33	positive regulation of nitric oxide biosynthetic process	0.0364619447197509
exclusive.canonical	GO:0002443	0.007814306669222	5.49780789159028	0.785587125258136	4	197	leukocyte mediated immunity	0.0364619447197509
exclusive.canonical	GO:0051365	0.0079598844994605	254.290909090909	0.00797550380972727	1	2	cellular response to potassium ion starvation	0.0364619447197509
exclusive.canonical	GO:0072308	0.0079598844994605	254.290909090909	0.00797550380972727	1	2	negative regulation of metanephric nephron tubule epithelial cell differentiation	0.0364619447197509
exclusive.canonical	GO:0035279	0.0079598844994605	254.290909090909	0.00797550380972727	1	2	mRNA cleavage involved in gene silencing by miRNA	0.0364619447197509
exclusive.canonical	GO:0060587	0.0079598844994605	254.290909090909	0.00797550380972727	1	2	regulation of lipoprotein lipid oxidation	0.0364619447197509
exclusive.canonical	GO:0035740	0.0079598844994605	254.290909090909	0.00797550380972727	1	2	CD8-positive, alpha-beta T cell proliferation	0.0364619447197509
exclusive.canonical	GO:0034439	0.0079598844994605	254.290909090909	0.00797550380972727	1	2	lipoprotein lipid oxidation	0.0364619447197509
exclusive.canonical	GO:0034144	0.0079598844994605	254.290909090909	0.00797550380972727	1	2	negative regulation of toll-like receptor 4 signaling pathway	0.0364619447197509
exclusive.canonical	GO:0014040	0.0079598844994605	254.290909090909	0.00797550380972727	1	2	positive regulation of Schwann cell differentiation	0.0364619447197509
exclusive.canonical	GO:2000098	0.0079598844994605	254.290909090909	0.00797550380972727	1	2	negative regulation of smooth muscle cell-matrix adhesion	0.0364619447197509
exclusive.canonical	GO:2000471	0.0079598844994605	254.290909090909	0.00797550380972727	1	2	regulation of hematopoietic stem cell migration	0.0364619447197509
exclusive.canonical	GO:2000473	0.0079598844994605	254.290909090909	0.00797550380972727	1	2	positive regulation of hematopoietic stem cell migration	0.0364619447197509
exclusive.canonical	GO:0010045	0.0079598844994605	254.290909090909	0.00797550380972727	1	2	response to nickel cation	0.0364619447197509
exclusive.canonical	GO:2000564	0.0079598844994605	254.290909090909	0.00797550380972727	1	2	regulation of CD8-positive, alpha-beta T cell proliferation	0.0364619447197509
exclusive.canonical	GO:0032764	0.0079598844994605	254.290909090909	0.00797550380972727	1	2	negative regulation of mast cell cytokine production	0.0364619447197509
exclusive.canonical	GO:0006436	0.0079598844994605	254.290909090909	0.00797550380972727	1	2	tryptophanyl-tRNA aminoacylation	0.0364619447197509
exclusive.canonical	GO:0071709	0.0079598844994605	254.290909090909	0.00797550380972727	1	2	membrane assembly	0.0364619447197509
exclusive.canonical	GO:0071638	0.0079598844994605	254.290909090909	0.00797550380972727	1	2	negative regulation of monocyte chemotactic protein-1 production	0.0364619447197509
exclusive.canonical	GO:0070417	0.0079598844994605	254.290909090909	0.00797550380972727	1	2	cellular response to cold	0.0364619447197509
exclusive.canonical	GO:0002384	0.0079598844994605	254.290909090909	0.00797550380972727	1	2	hepatic immune response	0.0364619447197509
exclusive.canonical	GO:0002889	0.00807414938673407	16.1516203703704	0.135583564765364	2	34	regulation of immunoglobulin mediated immune response	0.0366016937967094
exclusive.canonical	GO:0009409	0.00807414938673407	16.1516203703704	0.135583564765364	2	34	response to cold	0.0366016937967094
exclusive.canonical	GO:0031102	0.00807414938673407	16.1516203703704	0.135583564765364	2	34	neuron projection regeneration	0.0366016937967094
exclusive.canonical	GO:0016079	0.00807414938673407	16.1516203703704	0.135583564765364	2	34	synaptic vesicle exocytosis	0.0366016937967094
exclusive.canonical	GO:0032330	0.00807414938673407	16.1516203703704	0.135583564765364	2	34	regulation of chondrocyte differentiation	0.0366016937967094
exclusive.canonical	GO:0015833	0.0080915646317683	5.44063116370809	0.793562629067863	4	199	peptide transport	0.0366046971437137
exclusive.canonical	GO:0009314	0.00825408165924773	4.32542694497154	1.25614185003204	5	315	response to radiation	0.0372147125757626
exclusive.canonical	GO:0006959	0.00844983270061847	7.70532741398446	0.418713950010681	3	105	humoral immune response	0.0379894741787065
exclusive.canonical	GO:0002712	0.00854172655160847	15.6610549943883	0.139571316670227	2	35	regulation of B cell mediated immunity	0.0383237628650195
exclusive.canonical	GO:0051336	0.00863677020577929	3.01798724954463	2.95093640959909	8	740	regulation of hydrolase activity	0.0385129446931179
exclusive.canonical	GO:0010959	0.00881288040373201	5.30269230769231	0.813501388592181	4	204	regulation of metal ion transport	0.0390591149739441
exclusive.canonical	GO:0016447	0.00902120048993155	15.1993464052288	0.143559068575091	2	36	somatic recombination of immunoglobulin gene segments	0.0398208546878797
exclusive.canonical	GO:0022406	0.00902120048993155	15.1993464052288	0.143559068575091	2	36	membrane docking	0.0398208546878797
exclusive.canonical	GO:0052548	0.00911282948839344	5.24942878903275	0.821476892401908	4	206	regulation of endopeptidase activity	0.0401442186131848
exclusive.canonical	GO:0048468	0.00921070493532812	2.43077121319503	5.67457096062095	12	1423	cell development	0.0404937430255371
exclusive.canonical	GO:0045185	0.00935769730298358	7.4124243503026	0.434664957630136	3	109	maintenance of protein location	0.0410573666807613
exclusive.canonical	GO:0050709	0.00951247239481826	14.7640211640212	0.147546820479954	2	37	negative regulation of protein secretion	0.0414038888101153
exclusive.canonical	GO:0031341	0.00951247239481826	14.7640211640212	0.147546820479954	2	37	regulation of cell killing	0.0414038888101153
exclusive.canonical	GO:0031663	0.00951247239481826	14.7640211640212	0.147546820479954	2	37	lipopolysaccharide-mediated signaling pathway	0.0414038888101153
exclusive.canonical	GO:0002312	0.00951247239481826	14.7640211640212	0.147546820479954	2	37	B cell activation involved in immune response	0.0414038888101153
exclusive.canonical	GO:0010212	0.00983222008313045	7.27410901467505	0.442640461439863	3	111	response to ionizing radiation	0.0427105385320875
exclusive.canonical	GO:0032655	0.0100154440336164	14.3528806584362	0.151534572384818	2	38	regulation of interleukin-12 production	0.0433341489375284
exclusive.canonical	GO:0002381	0.0100154440336164	14.3528806584362	0.151534572384818	2	38	immunoglobulin production involved in immunoglobulin mediated immune response	0.0433341489375284
exclusive.canonical	GO:0014075	0.010074665326056	7.2068547689112	0.446628213344727	3	112	response to amine stimulus	0.0435042366352417
exclusive.canonical	GO:0009653	0.0103178977865843	2.20173044680773	8.00740582496618	15	2008	anatomical structure morphogenesis	0.04439068159451
exclusive.canonical	GO:0010741	0.0103205795194559	7.14082332761578	0.450615965249591	3	113	negative regulation of intracellular protein kinase cascade	0.04439068159451
exclusive.canonical	GO:0048666	0.0103677662576513	2.91688712522046	3.04664245531582	8	764	neuron development	0.0445060300058313
exclusive.canonical	GO:0060416	0.0105300177450306	13.963963963964	0.155522324289682	2	39	response to growth hormone stimulus	0.044850075580686
exclusive.canonical	GO:0007159	0.0105300177450306	13.963963963964	0.155522324289682	2	39	leukocyte cell-cell adhesion	0.044850075580686
exclusive.canonical	GO:0042116	0.0105300177450306	13.963963963964	0.155522324289682	2	39	macrophage activation	0.044850075580686
exclusive.canonical	GO:0000038	0.0105300177450306	13.963963963964	0.155522324289682	2	39	very long-chain fatty acid metabolic process	0.044850075580686
exclusive.canonical	GO:0050708	0.0108228522361612	7.01229784366577	0.458591469059318	3	115	regulation of protein secretion	0.0459183148272083
exclusive.canonical	GO:0009266	0.0108228522361612	7.01229784366577	0.458591469059318	3	115	response to temperature stimulus	0.0459183148272083
exclusive.canonical	GO:0046879	0.01105335893318	4.95075485262401	0.869329915260272	4	218	hormone secretion	0.0461657099477194
exclusive.canonical	GO:0009755	0.0110560964362596	13.5955165692008	0.159510076194545	2	40	hormone-mediated signaling pathway	0.0461657099477194
exclusive.canonical	GO:0016445	0.0110560964362596	13.5955165692008	0.159510076194545	2	40	somatic diversification of immunoglobulins	0.0461657099477194
exclusive.canonical	GO:0000018	0.0110560964362596	13.5955165692008	0.159510076194545	2	40	regulation of DNA recombination	0.0461657099477194
exclusive.canonical	GO:0032615	0.0110560964362596	13.5955165692008	0.159510076194545	2	40	interleukin-12 production	0.0461657099477194
exclusive.canonical	GO:0007178	0.0112261885545625	4.92737030411449	0.873317667165136	4	219	transmembrane receptor protein serine/threonine kinase signaling pathway	0.0461657099477194
exclusive.canonical	GO:0052547	0.0112261885545625	4.92737030411449	0.873317667165136	4	219	regulation of peptidase activity	0.0461657099477194
exclusive.canonical	GO:0010557	0.0113680587894434	2.55187297061852	4.41842911058891	10	1108	positive regulation of macromolecule biosynthetic process	0.0461657099477194
exclusive.canonical	GO:0019538	0.0113795484274905	1.95713189614633	14.738731040376	23	3696	protein metabolic process	0.0461657099477194
exclusive.canonical	GO:0032663	0.0115935835801466	13.2459639126306	0.163497828099409	2	41	regulation of interleukin-2 production	0.0461657099477194
exclusive.canonical	GO:0001568	0.0118315406851603	3.42101265822785	1.91412091433454	6	480	blood vessel development	0.0461657099477194
exclusive.canonical	GO:0045829	0.011916457853782	127.136363636364	0.0119632557145909	1	3	negative regulation of isotype switching	0.0461657099477194
exclusive.canonical	GO:0045590	0.011916457853782	127.136363636364	0.0119632557145909	1	3	negative regulation of regulatory T cell differentiation	0.0461657099477194
exclusive.canonical	GO:0045629	0.011916457853782	127.136363636364	0.0119632557145909	1	3	negative regulation of T-helper 2 cell differentiation	0.0461657099477194
exclusive.canonical	GO:0007182	0.011916457853782	127.136363636364	0.0119632557145909	1	3	common-partner SMAD protein phosphorylation	0.0461657099477194
exclusive.canonical	GO:0002693	0.011916457853782	127.136363636364	0.0119632557145909	1	3	positive regulation of cellular extravasation	0.0461657099477194
exclusive.canonical	GO:0072183	0.011916457853782	127.136363636364	0.0119632557145909	1	3	negative regulation of nephron tubule epithelial cell differentiation	0.0461657099477194
exclusive.canonical	GO:0060700	0.011916457853782	127.136363636364	0.0119632557145909	1	3	regulation of ribonuclease activity	0.0461657099477194
exclusive.canonical	GO:0072135	0.011916457853782	127.136363636364	0.0119632557145909	1	3	kidney mesenchymal cell proliferation	0.0461657099477194
exclusive.canonical	GO:0072136	0.011916457853782	127.136363636364	0.0119632557145909	1	3	metanephric mesenchymal cell proliferation involved in metanephros development	0.0461657099477194
exclusive.canonical	GO:0051856	0.011916457853782	127.136363636364	0.0119632557145909	1	3	adhesion to symbiont	0.0461657099477194
exclusive.canonical	GO:0051825	0.011916457853782	127.136363636364	0.0119632557145909	1	3	adhesion to other organism involved in symbiotic interaction	0.0461657099477194
exclusive.canonical	GO:0035582	0.011916457853782	127.136363636364	0.0119632557145909	1	3	sequestering of BMP in extracellular matrix	0.0461657099477194
exclusive.canonical	GO:0035583	0.011916457853782	127.136363636364	0.0119632557145909	1	3	sequestering of TGFbeta in extracellular matrix	0.0461657099477194
exclusive.canonical	GO:0003340	0.011916457853782	127.136363636364	0.0119632557145909	1	3	negative regulation of mesenchymal to epithelial transition involved in metanephros morphogenesis	0.0461657099477194
exclusive.canonical	GO:0014038	0.011916457853782	127.136363636364	0.0119632557145909	1	3	regulation of Schwann cell differentiation	0.0461657099477194
exclusive.canonical	GO:2000097	0.011916457853782	127.136363636364	0.0119632557145909	1	3	regulation of smooth muscle cell-matrix adhesion	0.0461657099477194
exclusive.canonical	GO:0042109	0.011916457853782	127.136363636364	0.0119632557145909	1	3	lymphotoxin A biosynthetic process	0.0461657099477194
exclusive.canonical	GO:2000364	0.011916457853782	127.136363636364	0.0119632557145909	1	3	regulation of STAT protein import into nucleus	0.0461657099477194
exclusive.canonical	GO:2000366	0.011916457853782	127.136363636364	0.0119632557145909	1	3	positive regulation of STAT protein import into nucleus	0.0461657099477194
exclusive.canonical	GO:2000427	0.011916457853782	127.136363636364	0.0119632557145909	1	3	positive regulation of apoptotic cell clearance	0.0461657099477194
exclusive.canonical	GO:2000402	0.011916457853782	127.136363636364	0.0119632557145909	1	3	negative regulation of lymphocyte migration	0.0461657099477194
exclusive.canonical	GO:2000697	0.011916457853782	127.136363636364	0.0119632557145909	1	3	negative regulation of epithelial cell differentiation involved in kidney development	0.0461657099477194
exclusive.canonical	GO:0001781	0.011916457853782	127.136363636364	0.0119632557145909	1	3	neutrophil apoptotic process	0.0461657099477194
exclusive.canonical	GO:0032641	0.011916457853782	127.136363636364	0.0119632557145909	1	3	lymphotoxin A production	0.0461657099477194
exclusive.canonical	GO:0045079	0.011916457853782	127.136363636364	0.0119632557145909	1	3	negative regulation of chemokine biosynthetic process	0.0461657099477194
exclusive.canonical	GO:0071635	0.011916457853782	127.136363636364	0.0119632557145909	1	3	negative regulation of transforming growth factor beta production	0.0461657099477194
exclusive.canonical	GO:0048294	0.011916457853782	127.136363636364	0.0119632557145909	1	3	negative regulation of isotype switching to IgE isotypes	0.0461657099477194
exclusive.canonical	GO:0006933	0.011916457853782	127.136363636364	0.0119632557145909	1	3	negative regulation of cell adhesion involved in substrate-bound cell migration	0.0461657099477194
exclusive.canonical	GO:0002378	0.011916457853782	127.136363636364	0.0119632557145909	1	3	immunoglobulin biosynthetic process	0.0461657099477194
exclusive.canonical	GO:0045425	0.011916457853782	127.136363636364	0.0119632557145909	1	3	positive regulation of granulocyte macrophage colony-stimulating factor biosynthetic process	0.0461657099477194
exclusive.canonical	GO:0045404	0.011916457853782	127.136363636364	0.0119632557145909	1	3	positive regulation of interleukin-4 biosynthetic process	0.0461657099477194
exclusive.canonical	GO:0039531	0.011916457853782	127.136363636364	0.0119632557145909	1	3	regulation of viral-induced cytoplasmic pattern recognition receptor signaling pathway	0.0461657099477194
exclusive.canonical	GO:0039535	0.011916457853782	127.136363636364	0.0119632557145909	1	3	regulation of RIG-I signaling pathway	0.0461657099477194
exclusive.canonical	GO:0002291	0.011916457853782	127.136363636364	0.0119632557145909	1	3	T cell activation via T cell receptor contact with antigen bound to MHC molecule on antigen presenting cell	0.0461657099477194
exclusive.canonical	GO:0048041	0.0121423832123427	12.9138888888889	0.167485580004273	2	42	focal adhesion assembly	0.0469577120689712
exclusive.canonical	GO:0051272	0.0122999537253335	4.79150713539854	0.897244178594317	4	225	positive regulation of cellular component movement	0.0473992925746977
exclusive.canonical	GO:0009914	0.0124851039016316	4.76957726957727	0.901231930499181	4	226	hormone transport	0.0480280845511708
exclusive.canonical	GO:0033138	0.0127023999284832	12.5980126467931	0.171473331909136	2	43	positive regulation of peptidyl-serine phosphorylation	0.0487781086884635
exclusive.canonical	GO:0071496	0.0132436102392151	4.68379850238257	0.917182938118636	4	230	cellular response to external stimulus	0.0504394477492334
exclusive.canonical	GO:0051048	0.0132570920715204	6.48651177296117	0.494481236203091	3	124	negative regulation of secretion	0.0504394477492334
exclusive.canonical	GO:0002562	0.0132735388813772	12.2971781305115	0.175461083814	2	44	somatic diversification of immune receptors via germline recombination within a single locus	0.0504394477492334
exclusive.canonical	GO:0016444	0.0132735388813772	12.2971781305115	0.175461083814	2	44	somatic cell DNA recombination	0.0504394477492334
exclusive.canonical	GO:0070301	0.0132735388813772	12.2971781305115	0.175461083814	2	44	cellular response to hydrogen peroxide	0.0504394477492334
exclusive.canonical	GO:0045428	0.0132735388813772	12.2971781305115	0.175461083814	2	44	regulation of nitric oxide biosynthetic process	0.0504394477492334
exclusive.canonical	GO:0001944	0.0136102628364672	3.31239263803681	1.9739371929075	6	495	vasculature development	0.0516292088501404
exclusive.canonical	GO:0050851	0.013837064554953	6.38011965025311	0.502456740012818	3	126	antigen receptor-mediated signaling pathway	0.0523784033311224
exclusive.canonical	GO:0002456	0.01385570577821	12.0103359173127	0.179448835718863	2	45	T cell mediated immunity	0.0523784033311224
exclusive.canonical	GO:0051056	0.0139670111586738	3.77561759166944	1.43160293384604	5	359	regulation of small GTPase mediated signal transduction	0.0526940083419881
exclusive.canonical	GO:0007409	0.0139874255553103	3.29146341463415	1.98590044862209	6	498	axonogenesis	0.0526940083419881
exclusive.canonical	GO:0045893	0.0140327504854926	2.58977928017499	3.87609485152745	9	972	positive regulation of transcription, DNA-dependent	0.0527737690375238
exclusive.canonical	GO:0043269	0.0142324674596189	4.58075258075258	0.937121697642954	4	235	regulation of ion transport	0.0534328890021773
exclusive.canonical	GO:2000021	0.0144313444791549	6.2771320754717	0.510432243822545	3	128	regulation of ion homeostasis	0.0539669111588041
exclusive.canonical	GO:0045740	0.0144488068777576	11.736531986532	0.183436587623727	2	46	positive regulation of DNA replication	0.0539669111588041
exclusive.canonical	GO:0032642	0.0144488068777576	11.736531986532	0.183436587623727	2	46	regulation of chemokine production	0.0539669111588041
exclusive.canonical	GO:0044092	0.0149337746713139	2.93594541052168	2.61596524959054	7	656	negative regulation of molecular function	0.0556306498060187
exclusive.canonical	GO:0000904	0.0150484634222173	2.93120879120879	2.61995300149541	7	657	cell morphogenesis involved in differentiation	0.0556306498060187
exclusive.canonical	GO:0002200	0.0150527489876156	11.4748971193416	0.187424339528591	2	47	somatic diversification of immune receptors	0.0556306498060187
exclusive.canonical	GO:0042308	0.0150527489876156	11.4748971193416	0.187424339528591	2	47	negative regulation of protein import into nucleus	0.0556306498060187
exclusive.canonical	GO:0042509	0.0150527489876156	11.4748971193416	0.187424339528591	2	47	regulation of tyrosine phosphorylation of STAT protein	0.0556306498060187
exclusive.canonical	GO:0032623	0.0150527489876156	11.4748971193416	0.187424339528591	2	47	interleukin-2 production	0.0556306498060187
exclusive.canonical	GO:0031667	0.0150724689634613	3.70050513280104	1.45951719718009	5	366	response to nutrient levels	0.0556306498060187
exclusive.canonical	GO:0046888	0.0156674394614389	11.2246376811594	0.191412091433454	2	48	negative regulation of hormone secretion	0.0565644862024381
exclusive.canonical	GO:0032602	0.0156674394614389	11.2246376811594	0.191412091433454	2	48	chemokine production	0.0565644862024381
exclusive.canonical	GO:0001676	0.0156674394614389	11.2246376811594	0.191412091433454	2	48	long-chain fatty acid metabolic process	0.0565644862024381
exclusive.canonical	GO:0061035	0.0156674394614389	11.2246376811594	0.191412091433454	2	48	regulation of cartilage development	0.0565644862024381
exclusive.canonical	GO:0035701	0.0158575318110603	84.7515151515152	0.0159510076194545	1	4	hematopoietic stem cell migration	0.0565644862024381
exclusive.canonical	GO:0034443	0.0158575318110603	84.7515151515152	0.0159510076194545	1	4	negative regulation of lipoprotein oxidation	0.0565644862024381
exclusive.canonical	GO:0034124	0.0158575318110603	84.7515151515152	0.0159510076194545	1	4	regulation of MyD88-dependent toll-like receptor signaling pathway	0.0565644862024381
exclusive.canonical	GO:0031340	0.0158575318110603	84.7515151515152	0.0159510076194545	1	4	positive regulation of vesicle fusion	0.0565644862024381
exclusive.canonical	GO:0046813	0.0158575318110603	84.7515151515152	0.0159510076194545	1	4	virion attachment, binding of host cell surface receptor	0.0565644862024381
exclusive.canonical	GO:0042097	0.0158575318110603	84.7515151515152	0.0159510076194545	1	4	interleukin-4 biosynthetic process	0.0565644862024381
exclusive.canonical	GO:2001185	0.0158575318110603	84.7515151515152	0.0159510076194545	1	4	regulation of CD8-positive, alpha-beta T cell activation	0.0565644862024381
exclusive.canonical	GO:0032763	0.0158575318110603	84.7515151515152	0.0159510076194545	1	4	regulation of mast cell cytokine production	0.0565644862024381
exclusive.canonical	GO:0090185	0.0158575318110603	84.7515151515152	0.0159510076194545	1	4	negative regulation of kidney development	0.0565644862024381
exclusive.canonical	GO:0032966	0.0158575318110603	84.7515151515152	0.0159510076194545	1	4	negative regulation of collagen biosynthetic process	0.0565644862024381
exclusive.canonical	GO:0001915	0.0158575318110603	84.7515151515152	0.0159510076194545	1	4	negative regulation of T cell mediated cytotoxicity	0.0565644862024381
exclusive.canonical	GO:0070427	0.0158575318110603	84.7515151515152	0.0159510076194545	1	4	nucleotide-binding oligomerization domain containing 1 signaling pathway	0.0565644862024381
exclusive.canonical	GO:0045423	0.0158575318110603	84.7515151515152	0.0159510076194545	1	4	regulation of granulocyte macrophage colony-stimulating factor biosynthetic process	0.0565644862024381
exclusive.canonical	GO:0045402	0.0158575318110603	84.7515151515152	0.0159510076194545	1	4	regulation of interleukin-4 biosynthetic process	0.0565644862024381
exclusive.canonical	GO:0045944	0.0158691213007298	2.89845618612742	2.64786726482945	7	664	positive regulation of transcription from RNA polymerase II promoter	0.0565644862024381
exclusive.canonical	GO:0044242	0.0159799283172786	6.03352685050798	0.530371003346863	3	133	cellular lipid catabolic process	0.0568666830183284
exclusive.canonical	GO:0031175	0.0161093831194679	2.88922610015174	2.65584276863918	7	666	neuron projection development	0.0571929876077647
exclusive.canonical	GO:0051093	0.0161239727077268	3.1840157480315	2.04970447909991	6	514	negative regulation of developmental process	0.0571929876077647
exclusive.canonical	GO:0045935	0.0162162453828057	2.40386056971514	4.66566972869045	10	1170	positive regulation of nucleobase-containing compound metabolic process	0.0574270602292229
exclusive.canonical	GO:0002673	0.0162927861961959	10.9850275807723	0.195399843338318	2	49	regulation of acute inflammatory response	0.0575116927927109
exclusive.canonical	GO:0006446	0.0162927861961959	10.9850275807723	0.195399843338318	2	49	regulation of translational initiation	0.0575116927927109
exclusive.canonical	GO:0030334	0.0169264080966271	3.5881825848619	1.50338246813359	5	377	regulation of cell migration	0.0595639361035634
exclusive.canonical	GO:0050777	0.0169286976294338	10.7554012345679	0.199387595243182	2	50	negative regulation of immune response	0.0595639361035634
exclusive.canonical	GO:0051128	0.0170326906373978	2.38367984527839	4.70155949583422	10	1179	regulation of cellular component organization	0.0597374462964915
exclusive.canonical	GO:0042592	0.0170326906373978	2.38367984527839	4.70155949583422	10	1179	homeostatic process	0.0597374462964915
exclusive.canonical	GO:0045637	0.0172837887348377	5.85173190650521	0.546322010966318	3	137	regulation of myeloid cell differentiation	0.0605209589513145
exclusive.canonical	GO:0044267	0.0173135295497882	1.91207085141668	12.6371857865129	20	3169	cellular protein metabolic process	0.0605280993060595
exclusive.canonical	GO:0031018	0.0175750827365576	10.5351473922902	0.203375347148045	2	51	endocrine pancreas development	0.0611065230236059
exclusive.canonical	GO:0071260	0.0175750827365576	10.5351473922902	0.203375347148045	2	51	cellular response to mechanical stimulus	0.0611065230236059
exclusive.canonical	GO:0001909	0.0175750827365576	10.5351473922902	0.203375347148045	2	51	leukocyte mediated cytotoxicity	0.0611065230236059
exclusive.canonical	GO:0060255	0.0175997469751216	1.85174851190476	16.1743217261269	24	4056	regulation of macromolecule metabolic process	0.0611065230236059
exclusive.canonical	GO:0002429	0.0176188144187056	5.80796645702306	0.550309762871181	3	138	immune response-activating cell surface receptor signaling pathway	0.0611065230236059
exclusive.canonical	GO:0032868	0.0177085087721054	4.27904079725942	1.00092572812077	4	251	response to insulin stimulus	0.061315129666074
exclusive.canonical	GO:0032940	0.0177350855601642	2.83056972789116	2.70768354340241	7	679	secretion by cell	0.061315129666074
exclusive.canonical	GO:0007260	0.0182318510281209	10.3237037037037	0.207363099052909	2	52	tyrosine phosphorylation of STAT protein	0.0628337452625301
exclusive.canonical	GO:0046823	0.0182318510281209	10.3237037037037	0.207363099052909	2	52	negative regulation of nucleocytoplasmic transport	0.0628337452625301
exclusive.canonical	GO:0030099	0.0188944562307229	4.19261294261294	1.02086448764509	4	256	myeloid cell differentiation	0.0639486382693861
exclusive.canonical	GO:0035335	0.0188989125471294	10.1205519244735	0.211350850957773	2	53	peptidyl-tyrosine dephosphorylation	0.0639486382693861
exclusive.canonical	GO:0006809	0.0188989125471294	10.1205519244735	0.211350850957773	2	53	nitric oxide biosynthetic process	0.0639486382693861
exclusive.canonical	GO:0033135	0.0188989125471294	10.1205519244735	0.211350850957773	2	53	regulation of peptidyl-serine phosphorylation	0.0639486382693861
exclusive.canonical	GO:0030036	0.018927142475435	3.48231198484616	1.54724773908709	5	388	actin cytoskeleton organization	0.0639486382693861
exclusive.canonical	GO:0051254	0.0191414559934131	2.44729064039409	4.08345795058036	9	1024	positive regulation of RNA metabolic process	0.0639486382693861
exclusive.canonical	GO:0019725	0.0191993666275458	2.78268144739594	2.75154881435591	7	690	cellular homeostasis	0.0639486382693861
exclusive.canonical	GO:0010038	0.0193823733147832	4.15899454875833	1.02883999145482	4	258	response to metal ion	0.0639486382693861
exclusive.canonical	GO:0010604	0.0194913026321791	2.16942148760331	6.27672149825536	12	1574	positive regulation of macromolecule metabolic process	0.0639486382693861
exclusive.canonical	GO:0002698	0.0195761778663573	9.92521367521367	0.215338602862636	2	54	negative regulation of immune effector process	0.0639486382693861
exclusive.canonical	GO:2000242	0.0195761778663573	9.92521367521367	0.215338602862636	2	54	negative regulation of reproductive process	0.0639486382693861
exclusive.canonical	GO:0060371	0.0197831659886076	63.5590909090909	0.0199387595243182	1	5	regulation of atrial cardiac muscle cell membrane depolarization	0.0639486382693861
exclusive.canonical	GO:0007386	0.0197831659886076	63.5590909090909	0.0199387595243182	1	5	compartment pattern specification	0.0639486382693861
exclusive.canonical	GO:0072307	0.0197831659886076	63.5590909090909	0.0199387595243182	1	5	regulation of metanephric nephron tubule epithelial cell differentiation	0.0639486382693861
exclusive.canonical	GO:0045657	0.0197831659886076	63.5590909090909	0.0199387595243182	1	5	positive regulation of monocyte differentiation	0.0639486382693861
exclusive.canonical	GO:0045627	0.0197831659886076	63.5590909090909	0.0199387595243182	1	5	positive regulation of T-helper 1 cell differentiation	0.0639486382693861
exclusive.canonical	GO:0072162	0.0197831659886076	63.5590909090909	0.0199387595243182	1	5	metanephric mesenchymal cell differentiation	0.0639486382693861
exclusive.canonical	GO:0072257	0.0197831659886076	63.5590909090909	0.0199387595243182	1	5	metanephric nephron tubule epithelial cell differentiation	0.0639486382693861
exclusive.canonical	GO:0044252	0.0197831659886076	63.5590909090909	0.0199387595243182	1	5	negative regulation of multicellular organismal metabolic process	0.0639486382693861
exclusive.canonical	GO:0060544	0.0197831659886076	63.5590909090909	0.0199387595243182	1	5	regulation of necroptosis	0.0639486382693861
exclusive.canonical	GO:0034442	0.0197831659886076	63.5590909090909	0.0199387595243182	1	5	regulation of lipoprotein oxidation	0.0639486382693861
exclusive.canonical	GO:0050855	0.0197831659886076	63.5590909090909	0.0199387595243182	1	5	regulation of B cell receptor signaling pathway	0.0639486382693861
exclusive.canonical	GO:0031394	0.0197831659886076	63.5590909090909	0.0199387595243182	1	5	positive regulation of prostaglandin biosynthetic process	0.0639486382693861
exclusive.canonical	GO:2001280	0.0197831659886076	63.5590909090909	0.0199387595243182	1	5	positive regulation of unsaturated fatty acid biosynthetic process	0.0639486382693861
exclusive.canonical	GO:0042253	0.0197831659886076	63.5590909090909	0.0199387595243182	1	5	granulocyte macrophage colony-stimulating factor biosynthetic process	0.0639486382693861
exclusive.canonical	GO:2000425	0.0197831659886076	63.5590909090909	0.0199387595243182	1	5	regulation of apoptotic cell clearance	0.0639486382693861
exclusive.canonical	GO:0032762	0.0197831659886076	63.5590909090909	0.0199387595243182	1	5	mast cell cytokine production	0.0639486382693861
exclusive.canonical	GO:0001780	0.0197831659886076	63.5590909090909	0.0199387595243182	1	5	neutrophil homeostasis	0.0639486382693861
exclusive.canonical	GO:0010713	0.0197831659886076	63.5590909090909	0.0199387595243182	1	5	negative regulation of collagen metabolic process	0.0639486382693861
exclusive.canonical	GO:0010871	0.0197831659886076	63.5590909090909	0.0199387595243182	1	5	negative regulation of receptor biosynthetic process	0.0639486382693861
exclusive.canonical	GO:0022614	0.0197831659886076	63.5590909090909	0.0199387595243182	1	5	membrane to membrane docking	0.0639486382693861
exclusive.canonical	GO:0071692	0.0197831659886076	63.5590909090909	0.0199387595243182	1	5	protein localization to extracellular region	0.0639486382693861
exclusive.canonical	GO:0071694	0.0197831659886076	63.5590909090909	0.0199387595243182	1	5	maintenance of protein location in extracellular region	0.0639486382693861
exclusive.canonical	GO:0071637	0.0197831659886076	63.5590909090909	0.0199387595243182	1	5	regulation of monocyte chemotactic protein-1 production	0.0639486382693861
exclusive.canonical	GO:0071605	0.0197831659886076	63.5590909090909	0.0199387595243182	1	5	monocyte chemotactic protein-1 production	0.0639486382693861
exclusive.canonical	GO:0070424	0.0197831659886076	63.5590909090909	0.0199387595243182	1	5	regulation of nucleotide-binding oligomerization domain containing signaling pathway	0.0639486382693861
exclusive.canonical	GO:0048539	0.0197831659886076	63.5590909090909	0.0199387595243182	1	5	bone marrow development	0.0639486382693861
exclusive.canonical	GO:0009991	0.0198862809574979	3.43617343844754	1.56718649861141	5	393	response to extracellular stimulus	0.0640877933512286
exclusive.canonical	GO:0010605	0.0200827807219555	2.31648550724638	4.825179804885	10	1210	negative regulation of macromolecule metabolic process	0.0646257376693265
exclusive.canonical	GO:2000145	0.0206763394954787	3.40011004401761	1.58313750623086	5	397	regulation of cell motility	0.0664379438200308
exclusive.canonical	GO:0045765	0.0207977655805887	5.44143081761006	0.586199530014954	3	147	regulation of angiogenesis	0.0665693432445001
exclusive.canonical	GO:0048699	0.0208415279663731	2.4088618054121	4.14327422915331	9	1039	generation of neurons	0.0665693432445001
exclusive.canonical	GO:0051282	0.0209609648293895	9.5562414266118	0.223314106672363	2	56	regulation of sequestering of calcium ion	0.0665693432445001
exclusive.canonical	GO:0051283	0.0209609648293895	9.5562414266118	0.223314106672363	2	56	negative regulation of sequestering of calcium ion	0.0665693432445001
exclusive.canonical	GO:0051209	0.0209609648293895	9.5562414266118	0.223314106672363	2	56	release of sequestered calcium ion into cytosol	0.0665693432445001
exclusive.canonical	GO:0050688	0.0209609648293895	9.5562414266118	0.223314106672363	2	56	regulation of defense response to virus	0.0665693432445001
exclusive.canonical	GO:0048489	0.0209609648293895	9.5562414266118	0.223314106672363	2	56	synaptic vesicle transport	0.0665693432445001
exclusive.canonical	GO:0048678	0.0209609648293895	9.5562414266118	0.223314106672363	2	56	response to axon injury	0.0665693432445001
exclusive.canonical	GO:0048667	0.021060779561962	2.98822222222222	2.17731254005554	6	546	cell morphogenesis involved in neuron differentiation	0.0667892646486022
exclusive.canonical	GO:0007160	0.0211692138455351	5.40351333767079	0.590187281919818	3	148	cell-matrix adhesion	0.0670358438441945
exclusive.canonical	GO:0051222	0.0215443142111645	5.36611527526493	0.594175033824681	3	149	positive regulation of protein transport	0.0681249298862439
exclusive.canonical	GO:0034763	0.0216683102435987	9.38181818181818	0.227301858577227	2	57	negative regulation of transmembrane transport	0.0682413423517206
exclusive.canonical	GO:0046578	0.0216748245272742	4.01403919274642	1.06472975859859	4	267	regulation of Ras protein signal transduction	0.0682413423517206
exclusive.canonical	GO:0002768	0.0219230676592545	5.32922603003466	0.598162785729545	3	150	immune response-regulating cell surface receptor signaling pathway	0.0688245730394699
exclusive.canonical	GO:0030258	0.0219230676592545	5.32922603003466	0.598162785729545	3	150	lipid modification	0.0688245730394699
exclusive.canonical	GO:0042307	0.0223855069935546	9.21362433862434	0.231289610482091	2	58	positive regulation of protein import into nucleus	0.0699747250084646
exclusive.canonical	GO:0043154	0.0223855069935546	9.21362433862434	0.231289610482091	2	58	negative regulation of cysteine-type endopeptidase activity involved in apoptotic process	0.0699747250084646
exclusive.canonical	GO:0007044	0.0223855069935546	9.21362433862434	0.231289610482091	2	58	cell-substrate junction assembly	0.0699747250084646
exclusive.canonical	GO:0048812	0.0224402356188163	2.94284671532847	2.20921455529445	6	554	neuron projection morphogenesis	0.0700455926101624
exclusive.canonical	GO:0030030	0.022588365408508	2.50668960244648	3.50922167628	8	880	cell projection organization	0.0704073871862909
exclusive.canonical	GO:0010565	0.0226915367544652	5.25693301253641	0.606138289539272	3	152	regulation of cellular ketone metabolic process	0.0706282162514336
exclusive.canonical	GO:0010243	0.0230812533955183	5.22150943396226	0.610126041444136	3	153	response to organonitrogen compound	0.0707242106780782
exclusive.canonical	GO:0010628	0.0231505400335685	2.36176297588382	4.21904151534572	9	1058	positive regulation of gene expression	0.0707242106780782
exclusive.canonical	GO:0012502	0.0231698323559722	3.29620462046205	1.63099052908923	5	409	induction of programmed cell death	0.0707242106780782
exclusive.canonical	GO:0009306	0.0234746251107569	5.1865550418593	0.614113793349	3	154	protein secretion	0.0707242106780782
exclusive.canonical	GO:0031669	0.0234746251107569	5.1865550418593	0.614113793349	3	154	cellular response to nutrient levels	0.0707242106780782
exclusive.canonical	GO:0002449	0.0234746251107569	5.1865550418593	0.614113793349	3	154	lymphocyte mediated immunity	0.0707242106780782
exclusive.canonical	GO:0045721	0.0236934197786514	50.8436363636364	0.0239265114291818	1	6	negative regulation of gluconeogenesis	0.0707242106780782
exclusive.canonical	GO:0002829	0.0236934197786514	50.8436363636364	0.0239265114291818	1	6	negative regulation of type 2 immune response	0.0707242106780782
exclusive.canonical	GO:0002691	0.0236934197786514	50.8436363636364	0.0239265114291818	1	6	regulation of cellular extravasation	0.0707242106780782
exclusive.canonical	GO:0072161	0.0236934197786514	50.8436363636364	0.0239265114291818	1	6	mesenchymal cell differentiation involved in kidney development	0.0707242106780782
exclusive.canonical	GO:0035278	0.0236934197786514	50.8436363636364	0.0239265114291818	1	6	negative regulation of translation involved in gene silencing by miRNA	0.0707242106780782
exclusive.canonical	GO:0045974	0.0236934197786514	50.8436363636364	0.0239265114291818	1	6	regulation of translation, ncRNA-mediated	0.0707242106780782
exclusive.canonical	GO:0060547	0.0236934197786514	50.8436363636364	0.0239265114291818	1	6	negative regulation of necrotic cell death	0.0707242106780782
exclusive.canonical	GO:0035581	0.0236934197786514	50.8436363636364	0.0239265114291818	1	6	sequestering of extracellular ligand from receptor	0.0707242106780782
exclusive.canonical	GO:0050748	0.0236934197786514	50.8436363636364	0.0239265114291818	1	6	negative regulation of lipoprotein metabolic process	0.0707242106780782
exclusive.canonical	GO:0040033	0.0236934197786514	50.8436363636364	0.0239265114291818	1	6	negative regulation of translation, ncRNA-mediated	0.0707242106780782
exclusive.canonical	GO:0031392	0.0236934197786514	50.8436363636364	0.0239265114291818	1	6	regulation of prostaglandin biosynthetic process	0.0707242106780782
exclusive.canonical	GO:2001012	0.0236934197786514	50.8436363636364	0.0239265114291818	1	6	mesenchymal cell differentiation involved in renal system development	0.0707242106780782
exclusive.canonical	GO:0014012	0.0236934197786514	50.8436363636364	0.0239265114291818	1	6	peripheral nervous system axon regeneration	0.0707242106780782
exclusive.canonical	GO:2001279	0.0236934197786514	50.8436363636364	0.0239265114291818	1	6	regulation of unsaturated fatty acid biosynthetic process	0.0707242106780782
exclusive.canonical	GO:0042160	0.0236934197786514	50.8436363636364	0.0239265114291818	1	6	lipoprotein modification	0.0707242106780782
exclusive.canonical	GO:0042161	0.0236934197786514	50.8436363636364	0.0239265114291818	1	6	lipoprotein oxidation	0.0707242106780782
exclusive.canonical	GO:0042760	0.0236934197786514	50.8436363636364	0.0239265114291818	1	6	very long-chain fatty acid catabolic process	0.0707242106780782
exclusive.canonical	GO:0032682	0.0236934197786514	50.8436363636364	0.0239265114291818	1	6	negative regulation of chemokine production	0.0707242106780782
exclusive.canonical	GO:0001561	0.0236934197786514	50.8436363636364	0.0239265114291818	1	6	fatty acid alpha-oxidation	0.0707242106780782
exclusive.canonical	GO:0070091	0.0236934197786514	50.8436363636364	0.0239265114291818	1	6	glucagon secretion	0.0707242106780782
exclusive.canonical	GO:0061302	0.0236934197786514	50.8436363636364	0.0239265114291818	1	6	smooth muscle cell-matrix adhesion	0.0707242106780782
exclusive.canonical	GO:0048293	0.0236934197786514	50.8436363636364	0.0239265114291818	1	6	regulation of isotype switching to IgE isotypes	0.0707242106780782
exclusive.canonical	GO:0070266	0.0236934197786514	50.8436363636364	0.0239265114291818	1	6	necroptosis	0.0707242106780782
exclusive.canonical	GO:0071375	0.0238471984691303	3.89327277888163	1.0966317738375	4	275	cellular response to peptide hormone stimulus	0.0708983679125944
exclusive.canonical	GO:0090317	0.0238491077417652	8.89463601532567	0.239265114291818	2	60	negative regulation of intracellular protein transport	0.0708983679125944
exclusive.canonical	GO:0071383	0.0238491077417652	8.89463601532567	0.239265114291818	2	60	cellular response to steroid hormone stimulus	0.0708983679125944
exclusive.canonical	GO:0051726	0.023943490897412	2.65174825174825	2.87915687531154	7	722	regulation of cell cycle	0.0710822386016918
exclusive.canonical	GO:0042063	0.0242723336728731	5.11801701812801	0.622089297158727	3	156	gliogenesis	0.071863210129035
exclusive.canonical	GO:0032318	0.0242723336728731	5.11801701812801	0.622089297158727	3	156	regulation of Ras GTPase activity	0.071863210129035
exclusive.canonical	GO:2000117	0.0245953396427538	8.74325172630257	0.243252866196682	2	61	negative regulation of cysteine-type endopeptidase activity	0.072720997455233
exclusive.canonical	GO:0010558	0.0254420676776424	2.44674887892377	3.58897671437727	8	900	negative regulation of macromolecule biosynthetic process	0.0751228619941199
exclusive.canonical	GO:0072358	0.0255800096563273	2.61320197044335	2.91903439436018	7	732	cardiovascular system development	0.0753265783006403
exclusive.canonical	GO:0072359	0.0255800096563273	2.61320197044335	2.91903439436018	7	732	circulatory system development	0.0753265783006403
exclusive.canonical	GO:0060429	0.0257662750808426	2.84544169611307	2.280994089582	6	572	epithelium development	0.075772962384443
exclusive.canonical	GO:0002687	0.0261162400747449	8.45537340619308	0.251228370006409	2	63	positive regulation of leukocyte migration	0.0765959524339833
exclusive.canonical	GO:0030073	0.0263305480058878	4.95426319560545	0.642028056683045	3	161	insulin secretion	0.0771209750574597
exclusive.canonical	GO:0006631	0.0264448258611263	3.76565934065934	1.13252154098127	4	284	fatty acid metabolic process	0.0773401503425475
exclusive.canonical	GO:0006810	0.0265196397175867	1.81207258446747	13.1675567898597	20	3302	transport	0.0773401503425475
exclusive.canonical	GO:0032956	0.0267531457922652	4.92274830900676	0.646015808587909	3	162	regulation of actin cytoskeleton organization	0.0773401503425475
exclusive.canonical	GO:0051101	0.0268907395531966	8.3183990442055	0.255216121911273	2	64	regulation of DNA binding	0.0773401503425475
exclusive.canonical	GO:0019217	0.0268907395531966	8.3183990442055	0.255216121911273	2	64	regulation of fatty acid metabolic process	0.0773401503425475
exclusive.canonical	GO:0032387	0.0268907395531966	8.3183990442055	0.255216121911273	2	64	negative regulation of intracellular transport	0.0773401503425475
exclusive.canonical	GO:0033077	0.0268907395531966	8.3183990442055	0.255216121911273	2	64	T cell differentiation in thymus	0.0773401503425475
exclusive.canonical	GO:0040012	0.0270264196394709	3.15914489311164	1.69878231147191	5	426	regulation of locomotion	0.0773401503425475
exclusive.canonical	GO:0019062	0.0275883523491719	42.3666666666667	0.0279142633340454	1	7	viral attachment to host cell	0.0773401503425475
exclusive.canonical	GO:0045586	0.0275883523491719	42.3666666666667	0.0279142633340454	1	7	regulation of gamma-delta T cell differentiation	0.0773401503425475
exclusive.canonical	GO:0045588	0.0275883523491719	42.3666666666667	0.0279142633340454	1	7	positive regulation of gamma-delta T cell differentiation	0.0773401503425475
exclusive.canonical	GO:0002674	0.0275883523491719	42.3666666666667	0.0279142633340454	1	7	negative regulation of acute inflammatory response	0.0773401503425475
exclusive.canonical	GO:0002639	0.0275883523491719	42.3666666666667	0.0279142633340454	1	7	positive regulation of immunoglobulin production	0.0773401503425475
exclusive.canonical	GO:0051895	0.0275883523491719	42.3666666666667	0.0279142633340454	1	7	negative regulation of focal adhesion assembly	0.0773401503425475
exclusive.canonical	GO:0002925	0.0275883523491719	42.3666666666667	0.0279142633340454	1	7	positive regulation of humoral immune response mediated by circulating immunoglobulin	0.0773401503425475
exclusive.canonical	GO:0031054	0.0275883523491719	42.3666666666667	0.0279142633340454	1	7	pre-miRNA processing	0.0773401503425475
exclusive.canonical	GO:0034143	0.0275883523491719	42.3666666666667	0.0279142633340454	1	7	regulation of toll-like receptor 4 signaling pathway	0.0773401503425475
exclusive.canonical	GO:0031338	0.0275883523491719	42.3666666666667	0.0279142633340454	1	7	regulation of vesicle fusion	0.0773401503425475
exclusive.canonical	GO:0042758	0.0275883523491719	42.3666666666667	0.0279142633340454	1	7	long-chain fatty acid catabolic process	0.0773401503425475
exclusive.canonical	GO:0016081	0.0275883523491719	42.3666666666667	0.0279142633340454	1	7	synaptic vesicle docking involved in exocytosis	0.0773401503425475
exclusive.canonical	GO:0042532	0.0275883523491719	42.3666666666667	0.0279142633340454	1	7	negative regulation of tyrosine phosphorylation of STAT protein	0.0773401503425475
exclusive.canonical	GO:2000648	0.0275883523491719	42.3666666666667	0.0279142633340454	1	7	positive regulation of stem cell proliferation	0.0773401503425475
exclusive.canonical	GO:0043380	0.0275883523491719	42.3666666666667	0.0279142633340454	1	7	regulation of memory T cell differentiation	0.0773401503425475
exclusive.canonical	GO:0043379	0.0275883523491719	42.3666666666667	0.0279142633340454	1	7	memory T cell differentiation	0.0773401503425475
exclusive.canonical	GO:0010642	0.0275883523491719	42.3666666666667	0.0279142633340454	1	7	negative regulation of platelet-derived growth factor receptor signaling pathway	0.0773401503425475
exclusive.canonical	GO:0001911	0.0275883523491719	42.3666666666667	0.0279142633340454	1	7	negative regulation of leukocyte mediated cytotoxicity	0.0773401503425475
exclusive.canonical	GO:0048304	0.0275883523491719	42.3666666666667	0.0279142633340454	1	7	positive regulation of isotype switching to IgG isotypes	0.0773401503425475
exclusive.canonical	GO:0048289	0.0275883523491719	42.3666666666667	0.0279142633340454	1	7	isotype switching to IgE isotypes	0.0773401503425475
exclusive.canonical	GO:0038092	0.0275883523491719	42.3666666666667	0.0279142633340454	1	7	nodal signaling pathway	0.0773401503425475
exclusive.canonical	GO:0051024	0.0275883523491719	42.3666666666667	0.0279142633340454	1	7	positive regulation of immunoglobulin secretion	0.0773401503425475
exclusive.canonical	GO:0043281	0.0276092860426381	4.86089300363295	0.653991312397636	3	164	regulation of cysteine-type endopeptidase activity involved in apoptotic process	0.0773401503425475
exclusive.canonical	GO:0046209	0.0276744933416981	8.18577307466196	0.259203873816136	2	65	nitric oxide metabolic process	0.0773401503425475
exclusive.canonical	GO:0042990	0.0276744933416981	8.18577307466196	0.259203873816136	2	65	regulation of transcription factor import into nucleus	0.0773401503425475
exclusive.canonical	GO:0030029	0.0277472639179119	3.1360987791343	1.7107455671865	5	429	actin filament-based process	0.0773401503425475
exclusive.canonical	GO:0042330	0.0277504246538019	2.79395833333333	2.32087160863063	6	582	taxis	0.0773401503425475
exclusive.canonical	GO:0006935	0.0277504246538019	2.79395833333333	2.32087160863063	6	582	chemotaxis	0.0773401503425475
exclusive.canonical	GO:0034764	0.0284674181653285	8.05729166666667	0.263191625721	2	66	positive regulation of transmembrane transport	0.0790359703827736
exclusive.canonical	GO:0034614	0.0284674181653285	8.05729166666667	0.263191625721	2	66	cellular response to reactive oxygen species	0.0790359703827736
exclusive.canonical	GO:0042991	0.0284674181653285	8.05729166666667	0.263191625721	2	66	transcription factor import into nucleus	0.0790359703827736
exclusive.canonical	GO:0035023	0.0289208318475395	4.7709387942936	0.665954568112227	3	167	regulation of Rho protein signal transduction	0.080192915719383
exclusive.canonical	GO:0045638	0.0292694312451474	7.93276353276353	0.267179377625863	2	67	negative regulation of myeloid cell differentiation	0.0809540598362621
exclusive.canonical	GO:0009062	0.0292694312451474	7.93276353276353	0.267179377625863	2	67	fatty acid catabolic process	0.0809540598362621
exclusive.canonical	GO:0046907	0.0293523720714722	2.25673888521529	4.39849035106459	9	1103	intracellular transport	0.081080825507164
exclusive.canonical	GO:0006412	0.0299835017547835	3.06887651134357	1.74663533433027	5	438	translation	0.0827196355229824
exclusive.canonical	GO:0051100	0.0300804502956787	7.81200897867565	0.271167129530727	2	68	negative regulation of binding	0.0827780653602745
exclusive.canonical	GO:0006690	0.0300804502956787	7.81200897867565	0.271167129530727	2	68	icosanoid metabolic process	0.0827780653602745
exclusive.canonical	GO:0030855	0.0304882986251898	3.59516933578367	1.1843623157445	4	297	epithelial cell differentiation	0.0837948836428171
exclusive.canonical	GO:0050868	0.0309003935224071	7.69485903814262	0.275154881435591	2	69	negative regulation of T cell activation	0.0841586652126483
exclusive.canonical	GO:0046425	0.0309003935224071	7.69485903814262	0.275154881435591	2	69	regulation of JAK-STAT cascade	0.0841586652126483
exclusive.canonical	GO:0007204	0.0311794889243961	4.62811209110193	0.685893327636545	3	172	elevation of cytosolic calcium ion concentration	0.0841586652126483
exclusive.canonical	GO:0051234	0.0313012386485613	1.77304964539007	13.3868831446272	20	3357	establishment of localization	0.0841586652126483
exclusive.canonical	GO:0044091	0.0314680226447294	36.3116883116883	0.0319020152389091	1	8	membrane biogenesis	0.0841586652126483
exclusive.canonical	GO:0035024	0.0314680226447294	36.3116883116883	0.0319020152389091	1	8	negative regulation of Rho protein signal transduction	0.0841586652126483
exclusive.canonical	GO:0045623	0.0314680226447294	36.3116883116883	0.0319020152389091	1	8	negative regulation of T-helper cell differentiation	0.0841586652126483
exclusive.canonical	GO:0060664	0.0314680226447294	36.3116883116883	0.0319020152389091	1	8	epithelial cell proliferation involved in salivary gland morphogenesis	0.0841586652126483
exclusive.canonical	GO:0003339	0.0314680226447294	36.3116883116883	0.0319020152389091	1	8	regulation of mesenchymal to epithelial transition involved in metanephros morphogenesis	0.0841586652126483
exclusive.canonical	GO:0031342	0.0314680226447294	36.3116883116883	0.0319020152389091	1	8	negative regulation of cell killing	0.0841586652126483
exclusive.canonical	GO:0042492	0.0314680226447294	36.3116883116883	0.0319020152389091	1	8	gamma-delta T cell differentiation	0.0841586652126483
exclusive.canonical	GO:0032000	0.0314680226447294	36.3116883116883	0.0319020152389091	1	8	positive regulation of fatty acid beta-oxidation	0.0841586652126483
exclusive.canonical	GO:0042748	0.0314680226447294	36.3116883116883	0.0319020152389091	1	8	circadian sleep/wake cycle, non-REM sleep	0.0841586652126483
exclusive.canonical	GO:1900015	0.0314680226447294	36.3116883116883	0.0319020152389091	1	8	regulation of cytokine production involved in inflammatory response	0.0841586652126483
exclusive.canonical	GO:0043371	0.0314680226447294	36.3116883116883	0.0319020152389091	1	8	negative regulation of CD4-positive, alpha-beta T cell differentiation	0.0841586652126483
exclusive.canonical	GO:0043374	0.0314680226447294	36.3116883116883	0.0319020152389091	1	8	CD8-positive, alpha-beta T cell differentiation	0.0841586652126483
exclusive.canonical	GO:0000185	0.0314680226447294	36.3116883116883	0.0319020152389091	1	8	activation of MAPKKK activity	0.0841586652126483
exclusive.canonical	GO:0070102	0.0314680226447294	36.3116883116883	0.0319020152389091	1	8	interleukin-6-mediated signaling pathway	0.0841586652126483
exclusive.canonical	GO:0045188	0.0314680226447294	36.3116883116883	0.0319020152389091	1	8	regulation of circadian sleep/wake cycle, non-REM sleep	0.0841586652126483
exclusive.canonical	GO:0009408	0.0317291796192845	7.58115468409586	0.279142633340454	2	70	response to heat	0.0845466554489471
exclusive.canonical	GO:0046824	0.0317291796192845	7.58115468409586	0.279142633340454	2	70	positive regulation of nucleocytoplasmic transport	0.0845466554489471
exclusive.canonical	GO:0001906	0.0317291796192845	7.58115468409586	0.279142633340454	2	70	cell killing	0.0845466554489471
exclusive.canonical	GO:0048193	0.0321083505980071	4.57332009268454	0.693868831446272	3	174	Golgi vesicle transport	0.0854527966585208
exclusive.canonical	GO:0033559	0.0325667277662497	7.47074610842727	0.283130385245318	2	71	unsaturated fatty acid metabolic process	0.0862828997198527
exclusive.canonical	GO:0032321	0.0325667277662497	7.47074610842727	0.283130385245318	2	71	positive regulation of Rho GTPase activity	0.0862828997198527
exclusive.canonical	GO:0001936	0.0325667277662497	7.47074610842727	0.283130385245318	2	71	regulation of endothelial cell proliferation	0.0862828997198527
exclusive.canonical	GO:0032970	0.0325782115647041	4.54640193067135	0.697856583351136	3	175	regulation of actin filament-based process	0.0862828997198527
exclusive.canonical	GO:0031295	0.0334129576267582	7.36349206349206	0.287118137150182	2	72	T cell costimulation	0.088279700622088
exclusive.canonical	GO:0006357	0.0339283682444716	2.19351660635456	4.51413515630563	9	1132	regulation of transcription from RNA polymerase II promoter	0.0888445075039399
exclusive.canonical	GO:0048872	0.0340094725331705	4.46749326145553	0.709819839065727	3	178	homeostasis of number of cells	0.0888445075039399
exclusive.canonical	GO:0031294	0.0342677893453244	7.25925925925926	0.291105889055045	2	73	lymphocyte costimulation	0.0888445075039399
exclusive.canonical	GO:0055082	0.0343084857607757	2.64970297029703	2.44050416577654	6	612	cellular chemical homeostasis	0.0888445075039399
exclusive.canonical	GO:0046903	0.0343143032313014	2.44541080680977	3.10645873388877	7	779	secretion	0.0888445075039399
exclusive.canonical	GO:0046777	0.0344937728902225	4.44178816466552	0.71380759097059	3	179	protein autophosphorylation	0.0888445075039399
exclusive.canonical	GO:0046883	0.0344937728902225	4.44178816466552	0.71380759097059	3	179	regulation of hormone secretion	0.0888445075039399
exclusive.canonical	GO:0048646	0.0345194668863939	2.44206246534836	3.11044648579363	7	780	anatomical structure formation involved in morphogenesis	0.0888445075039399
exclusive.canonical	GO:0006417	0.0349816732399446	4.41637352094659	0.717795342875454	3	180	regulation of translation	0.0888445075039399
exclusive.canonical	GO:0072329	0.0351311435450742	7.15792181069959	0.295093640959909	2	74	monocarboxylic acid catabolic process	0.0888445075039399
exclusive.canonical	GO:0051899	0.0351311435450742	7.15792181069959	0.295093640959909	2	74	membrane depolarization	0.0888445075039399
exclusive.canonical	GO:0002062	0.0351311435450742	7.15792181069959	0.295093640959909	2	74	chondrocyte differentiation	0.0888445075039399
exclusive.canonical	GO:0045589	0.0353324893872941	31.7704545454545	0.0358897671437727	1	9	regulation of regulatory T cell differentiation	0.0888445075039399
exclusive.canonical	GO:0045655	0.0353324893872941	31.7704545454545	0.0358897671437727	1	9	regulation of monocyte differentiation	0.0888445075039399
exclusive.canonical	GO:0002534	0.0353324893872941	31.7704545454545	0.0358897671437727	1	9	cytokine production involved in inflammatory response	0.0888445075039399
exclusive.canonical	GO:0045625	0.0353324893872941	31.7704545454545	0.0358897671437727	1	9	regulation of T-helper 1 cell differentiation	0.0888445075039399
exclusive.canonical	GO:0060206	0.0353324893872941	31.7704545454545	0.0358897671437727	1	9	estrous cycle phase	0.0888445075039399
exclusive.canonical	GO:0007262	0.0353324893872941	31.7704545454545	0.0358897671437727	1	9	STAT protein import into nucleus	0.0888445075039399
exclusive.canonical	GO:0002903	0.0353324893872941	31.7704545454545	0.0358897671437727	1	9	negative regulation of B cell apoptotic process	0.0888445075039399
exclusive.canonical	GO:0050746	0.0353324893872941	31.7704545454545	0.0358897671437727	1	9	regulation of lipoprotein metabolic process	0.0888445075039399
exclusive.canonical	GO:0050857	0.0353324893872941	31.7704545454545	0.0358897671437727	1	9	positive regulation of antigen receptor-mediated signaling pathway	0.0888445075039399
exclusive.canonical	GO:0034122	0.0353324893872941	31.7704545454545	0.0358897671437727	1	9	negative regulation of toll-like receptor signaling pathway	0.0888445075039399
exclusive.canonical	GO:0046475	0.0353324893872941	31.7704545454545	0.0358897671437727	1	9	glycerophospholipid catabolic process	0.0888445075039399
exclusive.canonical	GO:0046643	0.0353324893872941	31.7704545454545	0.0358897671437727	1	9	regulation of gamma-delta T cell activation	0.0888445075039399
exclusive.canonical	GO:0046645	0.0353324893872941	31.7704545454545	0.0358897671437727	1	9	positive regulation of gamma-delta T cell activation	0.0888445075039399
exclusive.canonical	GO:0042832	0.0353324893872941	31.7704545454545	0.0358897671437727	1	9	defense response to protozoan	0.0888445075039399
exclusive.canonical	GO:2000515	0.0353324893872941	31.7704545454545	0.0358897671437727	1	9	negative regulation of CD4-positive, alpha-beta T cell activation	0.0888445075039399
exclusive.canonical	GO:0086010	0.0353324893872941	31.7704545454545	0.0358897671437727	1	9	membrane depolarization involved in regulation of action potential	0.0888445075039399
exclusive.canonical	GO:0086012	0.0353324893872941	31.7704545454545	0.0358897671437727	1	9	membrane depolarization involved in regulation of cardiac muscle cell action potential	0.0888445075039399
exclusive.canonical	GO:0032645	0.0353324893872941	31.7704545454545	0.0358897671437727	1	9	regulation of granulocyte macrophage colony-stimulating factor production	0.0888445075039399
exclusive.canonical	GO:0032604	0.0353324893872941	31.7704545454545	0.0358897671437727	1	9	granulocyte macrophage colony-stimulating factor production	0.0888445075039399
exclusive.canonical	GO:0010640	0.0353324893872941	31.7704545454545	0.0358897671437727	1	9	regulation of platelet-derived growth factor receptor signaling pathway	0.0888445075039399
exclusive.canonical	GO:0000281	0.0353324893872941	31.7704545454545	0.0358897671437727	1	9	mitotic cytokinesis	0.0888445075039399
exclusive.canonical	GO:0070365	0.0353324893872941	31.7704545454545	0.0358897671437727	1	9	hepatocyte differentiation	0.0888445075039399
exclusive.canonical	GO:0030182	0.0353344974924136	2.28461268839818	3.82425407676422	8	959	neuron differentiation	0.0888445075039399
exclusive.canonical	GO:0051050	0.0359231861294493	2.91575091575092	1.83436587623727	5	460	positive regulation of transport	0.0901104545198195
exclusive.canonical	GO:0031668	0.0359682568588097	4.36639612100769	0.725770846685181	3	182	cellular response to extracellular stimulus	0.0901104545198195
exclusive.canonical	GO:0002831	0.03600294132531	7.05936073059361	0.299081392864772	2	75	regulation of response to biotic stimulus	0.0901104545198195
exclusive.canonical	GO:0030183	0.03600294132531	7.05936073059361	0.299081392864772	2	75	B cell differentiation	0.0901104545198195
exclusive.canonical	GO:0044087	0.0363025723567647	3.39379652605459	1.25215409812718	4	314	regulation of cellular component biogenesis	0.0907564308919116
exclusive.canonical	GO:0050714	0.0368831042590864	6.96346346346346	0.303069144769636	2	76	positive regulation of protein secretion	0.0918923407139153
exclusive.canonical	GO:0030833	0.0368831042590864	6.96346346346346	0.303069144769636	2	76	regulation of actin filament polymerization	0.0918923407139153
exclusive.canonical	GO:0051480	0.0369691878725065	4.31752319399562	0.733746350494909	3	184	cytosolic calcium ion homeostasis	0.0920019083159756
exclusive.canonical	GO:0002706	0.0377715543907968	6.87012345679012	0.3070568966745	2	77	regulation of lymphocyte mediated immunity	0.0938917478315028
exclusive.canonical	GO:0045859	0.0379382494349319	2.58280193236715	2.5003204443495	6	627	regulation of protein kinase activity	0.0941989488810525
exclusive.canonical	GO:0048545	0.0384984403802415	3.32789678675755	1.27608060955636	4	320	response to steroid hormone stimulus	0.0954813759714277
exclusive.canonical	GO:0001959	0.038668214233772	6.77923976608187	0.311044648579363	2	78	regulation of cytokine-mediated signaling pathway	0.0957631512342247
exclusive.canonical	GO:0002251	0.0391818110770695	28.2383838383838	0.0398775190486363	1	10	organ or tissue specific immune response	0.0957631512342247
exclusive.canonical	GO:0002634	0.0391818110770695	28.2383838383838	0.0398775190486363	1	10	regulation of germinal center formation	0.0957631512342247
exclusive.canonical	GO:0007253	0.0391818110770695	28.2383838383838	0.0398775190486363	1	10	cytoplasmic sequestering of NF-kappaB	0.0957631512342247
exclusive.canonical	GO:0072182	0.0391818110770695	28.2383838383838	0.0398775190486363	1	10	regulation of nephron tubule epithelial cell differentiation	0.0957631512342247
exclusive.canonical	GO:0002923	0.0391818110770695	28.2383838383838	0.0398775190486363	1	10	regulation of humoral immune response mediated by circulating immunoglobulin	0.0957631512342247
exclusive.canonical	GO:0036037	0.0391818110770695	28.2383838383838	0.0398775190486363	1	10	CD8-positive, alpha-beta T cell activation	0.0957631512342247
exclusive.canonical	GO:2000378	0.0391818110770695	28.2383838383838	0.0398775190486363	1	10	negative regulation of reactive oxygen species metabolic process	0.0957631512342247
exclusive.canonical	GO:0043032	0.0391818110770695	28.2383838383838	0.0398775190486363	1	10	positive regulation of macrophage activation	0.0957631512342247
exclusive.canonical	GO:0048302	0.0391818110770695	28.2383838383838	0.0398775190486363	1	10	regulation of isotype switching to IgG isotypes	0.0957631512342247
exclusive.canonical	GO:0033160	0.0391818110770695	28.2383838383838	0.0398775190486363	1	10	positive regulation of protein import into nucleus, translocation	0.0957631512342247
exclusive.canonical	GO:0043923	0.0391818110770695	28.2383838383838	0.0398775190486363	1	10	positive regulation by host of viral transcription	0.0957631512342247
exclusive.canonical	GO:0031327	0.0404358779991684	2.21937905151825	3.92793562629068	8	985	negative regulation of cellular biosynthetic process	0.098607581951097
exclusive.canonical	GO:0009894	0.0406732613243503	2.81337163315432	1.89816990671509	5	476	regulation of catabolic process	0.0990758929695712
exclusive.canonical	GO:0006869	0.0416498649948735	4.1103277060576	0.769636117638681	3	193	lipid transport	0.101341820728061
exclusive.canonical	GO:0031400	0.0421876591286222	4.08851131087622	0.773623869543545	3	194	negative regulation of protein modification process	0.101610876211239
exclusive.canonical	GO:0031016	0.0423354172641702	6.43842592592593	0.326995656198818	2	82	pancreas development	0.101610876211239
exclusive.canonical	GO:0090316	0.0423354172641702	6.43842592592593	0.326995656198818	2	82	positive regulation of intracellular protein transport	0.101610876211239
exclusive.canonical	GO:0000079	0.0423354172641702	6.43842592592593	0.326995656198818	2	82	regulation of cyclin-dependent protein serine/threonine kinase activity	0.101610876211239
exclusive.canonical	GO:0001656	0.0423354172641702	6.43842592592593	0.326995656198818	2	82	metanephros development	0.101610876211239
exclusive.canonical	GO:0001935	0.0423354172641702	6.43842592592593	0.326995656198818	2	82	endothelial cell proliferation	0.101610876211239
exclusive.canonical	GO:0048858	0.0423426141718449	2.51078369905956	2.56811222673218	6	644	cell projection morphogenesis	0.101610876211239
exclusive.canonical	GO:0002230	0.0430160459933164	25.4127272727273	0.0438652709535	1	11	positive regulation of defense response to virus by host	0.101610876211239
exclusive.canonical	GO:0002710	0.0430160459933164	25.4127272727273	0.0438652709535	1	11	negative regulation of T cell mediated immunity	0.101610876211239
exclusive.canonical	GO:0002719	0.0430160459933164	25.4127272727273	0.0438652709535	1	11	negative regulation of cytokine production involved in immune response	0.101610876211239
exclusive.canonical	GO:0002701	0.0430160459933164	25.4127272727273	0.0438652709535	1	11	negative regulation of production of molecular mediator of immune response	0.101610876211239
exclusive.canonical	GO:0051894	0.0430160459933164	25.4127272727273	0.0438652709535	1	11	positive regulation of focal adhesion assembly	0.101610876211239
exclusive.canonical	GO:0072203	0.0430160459933164	25.4127272727273	0.0438652709535	1	11	cell proliferation involved in metanephros development	0.101610876211239
exclusive.canonical	GO:0045910	0.0430160459933164	25.4127272727273	0.0438652709535	1	11	negative regulation of DNA recombination	0.101610876211239
exclusive.canonical	GO:0002922	0.0430160459933164	25.4127272727273	0.0438652709535	1	11	positive regulation of humoral immune response	0.101610876211239
exclusive.canonical	GO:0046321	0.0430160459933164	25.4127272727273	0.0438652709535	1	11	positive regulation of fatty acid oxidation	0.101610876211239
exclusive.canonical	GO:0046426	0.0430160459933164	25.4127272727273	0.0438652709535	1	11	negative regulation of JAK-STAT cascade	0.101610876211239
exclusive.canonical	GO:0046639	0.0430160459933164	25.4127272727273	0.0438652709535	1	11	negative regulation of alpha-beta T cell differentiation	0.101610876211239
exclusive.canonical	GO:0086001	0.0430160459933164	25.4127272727273	0.0438652709535	1	11	regulation of cardiac muscle cell action potential	0.101610876211239
exclusive.canonical	GO:0001774	0.0430160459933164	25.4127272727273	0.0438652709535	1	11	microglial cell activation	0.101610876211239
exclusive.canonical	GO:0010875	0.0430160459933164	25.4127272727273	0.0438652709535	1	11	positive regulation of cholesterol efflux	0.101610876211239
exclusive.canonical	GO:0001916	0.0430160459933164	25.4127272727273	0.0438652709535	1	11	positive regulation of T cell mediated cytotoxicity	0.101610876211239
exclusive.canonical	GO:0045078	0.0430160459933164	25.4127272727273	0.0438652709535	1	11	positive regulation of interferon-gamma biosynthetic process	0.101610876211239
exclusive.canonical	GO:0048291	0.0430160459933164	25.4127272727273	0.0438652709535	1	11	isotype switching to IgG isotypes	0.101610876211239
exclusive.canonical	GO:0008064	0.043271979609505	6.35848193872885	0.330983408103682	2	83	regulation of actin polymerization or depolymerization	0.10188930140926
exclusive.canonical	GO:0006944	0.043271979609505	6.35848193872885	0.330983408103682	2	83	cellular membrane fusion	0.10188930140926
exclusive.canonical	GO:0019216	0.0432738085619191	4.04555675041549	0.781599373353272	3	196	regulation of lipid metabolic process	0.10188930140926
exclusive.canonical	GO:0009890	0.0433800097037696	2.18567103935419	3.98376415295877	8	999	negative regulation of biosynthetic process	0.102029409260212
exclusive.canonical	GO:0050678	0.0438221513746927	4.02441159307528	0.785587125258136	3	197	regulation of epithelial cell proliferation	0.10295849543409
exclusive.canonical	GO:0060759	0.0442162964606659	6.28048780487805	0.334971160008545	2	84	regulation of response to cytokine stimulus	0.103661596316046
exclusive.canonical	GO:0030832	0.0442162964606659	6.28048780487805	0.334971160008545	2	84	regulation of actin filament length	0.103661596316046
exclusive.canonical	GO:0040011	0.0455532076458924	2.06682573284059	4.76536352631204	9	1195	locomotion	0.106657306664629
exclusive.canonical	GO:0032990	0.0456405408381822	2.46221538461538	2.61596524959054	6	656	cell part morphogenesis	0.106657306664629
exclusive.canonical	GO:0043549	0.0456405408381822	2.46221538461538	2.61596524959054	6	656	regulation of kinase activity	0.106657306664629
exclusive.canonical	GO:0007015	0.0460504921317854	3.94196683819325	0.80153813287759	3	201	actin filament organization	0.106933151563679
exclusive.canonical	GO:0019395	0.0461278970488628	6.13007054673721	0.342946663818272	2	86	fatty acid oxidation	0.106933151563679
exclusive.canonical	GO:0061025	0.0461278970488628	6.13007054673721	0.342946663818272	2	86	membrane fusion	0.106933151563679
exclusive.canonical	GO:0044237	0.0464665847118135	1.69224313631459	33.4213487146621	40	8381	cellular metabolic process	0.106933151563679
exclusive.canonical	GO:0045830	0.0468352521951673	23.100826446281	0.0478530228583636	1	12	positive regulation of isotype switching	0.106933151563679
exclusive.canonical	GO:0031293	0.0468352521951673	23.100826446281	0.0478530228583636	1	12	membrane protein intracellular domain proteolysis	0.106933151563679
exclusive.canonical	GO:0042510	0.0468352521951673	23.100826446281	0.0478530228583636	1	12	regulation of tyrosine phosphorylation of Stat1 protein	0.106933151563679
exclusive.canonical	GO:0032373	0.0468352521951673	23.100826446281	0.0478530228583636	1	12	positive regulation of sterol transport	0.106933151563679
exclusive.canonical	GO:0032376	0.0468352521951673	23.100826446281	0.0478530228583636	1	12	positive regulation of cholesterol transport	0.106933151563679
exclusive.canonical	GO:2000696	0.0468352521951673	23.100826446281	0.0478530228583636	1	12	regulation of epithelial cell differentiation involved in kidney development	0.106933151563679
exclusive.canonical	GO:0086036	0.0468352521951673	23.100826446281	0.0478530228583636	1	12	regulation of cardiac muscle cell membrane potential	0.106933151563679
exclusive.canonical	GO:0010155	0.0468352521951673	23.100826446281	0.0478530228583636	1	12	regulation of proton transport	0.106933151563679
exclusive.canonical	GO:0006379	0.0468352521951673	23.100826446281	0.0478530228583636	1	12	mRNA cleavage	0.106933151563679
exclusive.canonical	GO:0010745	0.0468352521951673	23.100826446281	0.0478530228583636	1	12	negative regulation of macrophage derived foam cell differentiation	0.106933151563679
exclusive.canonical	GO:0001562	0.0468352521951673	23.100826446281	0.0478530228583636	1	12	response to protozoan	0.106933151563679
exclusive.canonical	GO:1900116	0.0468352521951673	23.100826446281	0.0478530228583636	1	12	extracellular negative regulation of signal transduction	0.106933151563679
exclusive.canonical	GO:0010939	0.0468352521951673	23.100826446281	0.0478530228583636	1	12	regulation of necrotic cell death	0.106933151563679
exclusive.canonical	GO:0045060	0.0468352521951673	23.100826446281	0.0478530228583636	1	12	negative thymic T cell selection	0.106933151563679
exclusive.canonical	GO:0002087	0.0468352521951673	23.100826446281	0.0478530228583636	1	12	regulation of respiratory gaseous exchange by neurological system process	0.106933151563679
exclusive.canonical	GO:0043922	0.0468352521951673	23.100826446281	0.0478530228583636	1	12	negative regulation by host of viral transcription	0.106933151563679
exclusive.canonical	GO:0072091	0.0468352521951673	23.100826446281	0.0478530228583636	1	12	regulation of stem cell proliferation	0.106933151563679
exclusive.canonical	GO:0043087	0.0471855499377187	3.90198113207547	0.809513636687318	3	203	regulation of GTPase activity	0.107620487070893
exclusive.canonical	GO:0055085	0.0478696853029008	2.26164689702596	3.34173609627572	7	838	transmembrane transport	0.109067009788152
exclusive.canonical	GO:0030041	0.048069630252941	5.98664944013781	0.350922167628	2	88	actin filament polymerization	0.109294632781141
exclusive.canonical	GO:0032388	0.048069630252941	5.98664944013781	0.350922167628	2	88	positive regulation of intracellular transport	0.109294632781141
exclusive.canonical	GO:0033124	0.0489140881795473	3.84347987731202	0.821476892401908	3	206	regulation of GTP catabolic process	0.111099046436914
exclusive.canonical	GO:0007411	0.0497431030398151	3.0507602862254	1.38773766289254	4	348	axon guidance	0.112397807799375
exclusive.canonical	GO:0043086	0.0498755803999345	2.65000589414122	2.00982696005127	5	504	negative regulation of catalytic activity	0.112580726419274
exclusive.canonical	GO:0050731	0.0500409144255408	5.84974747474747	0.358897671437727	2	90	positive regulation of peptidyl-tyrosine phosphorylation	0.112790295857847
exclusive.canonical	GO:0051338	0.0502844180354234	2.40018018018018	2.67976928006836	6	672	regulation of transferase activity	0.112790295857847
exclusive.canonical	GO:0044065	0.0506394875224477	21.1742424242424	0.0518407747632272	1	13	regulation of respiratory system process	0.112790295857847
exclusive.canonical	GO:0045723	0.0506394875224477	21.1742424242424	0.0518407747632272	1	13	positive regulation of fatty acid biosynthetic process	0.112790295857847
exclusive.canonical	GO:0072160	0.0506394875224477	21.1742424242424	0.0518407747632272	1	13	nephron tubule epithelial cell differentiation	0.112790295857847
exclusive.canonical	GO:0072111	0.0506394875224477	21.1742424242424	0.0518407747632272	1	13	cell proliferation involved in kidney development	0.112790295857847
exclusive.canonical	GO:0002902	0.0506394875224477	21.1742424242424	0.0518407747632272	1	13	regulation of B cell apoptotic process	0.112790295857847
exclusive.canonical	GO:0046629	0.0506394875224477	21.1742424242424	0.0518407747632272	1	13	gamma-delta T cell activation	0.112790295857847
exclusive.canonical	GO:2000404	0.0506394875224477	21.1742424242424	0.0518407747632272	1	13	regulation of T cell migration	0.112790295857847
exclusive.canonical	GO:0010224	0.0506394875224477	21.1742424242424	0.0518407747632272	1	13	response to UV-B	0.112790295857847
exclusive.canonical	GO:0043383	0.0506394875224477	21.1742424242424	0.0518407747632272	1	13	negative T cell selection	0.112790295857847
exclusive.canonical	GO:0045066	0.0506394875224477	21.1742424242424	0.0518407747632272	1	13	regulatory T cell differentiation	0.112790295857847
exclusive.canonical	GO:0051023	0.0506394875224477	21.1742424242424	0.0518407747632272	1	13	regulation of immunoglobulin secretion	0.112790295857847
exclusive.canonical	GO:0010951	0.0510374582914819	5.78360382854765	0.362885423342591	2	91	negative regulation of endopeptidase activity	0.113560943347136
exclusive.canonical	GO:0016064	0.0520411749749087	5.71893004115226	0.366873175247454	2	92	immunoglobulin mediated immune response	0.115558909878227
exclusive.canonical	GO:0009967	0.0520991745223923	2.37767857142857	2.70369579149754	6	678	positive regulation of signal transduction	0.115570250082667
exclusive.canonical	GO:0010740	0.0523663060796021	2.99714285714286	1.41166417432173	4	354	positive regulation of intracellular protein kinase cascade	0.116045008908652
exclusive.canonical	GO:0031589	0.0524638565043624	3.73151575336282	0.84540340383109	3	212	cell-substrate adhesion	0.116143390539039
exclusive.canonical	GO:0045834	0.0530519937424487	5.65567765567766	0.370860927152318	2	93	positive regulation of lipid metabolic process	0.117123526382505
exclusive.canonical	GO:0034599	0.0530519937424487	5.65567765567766	0.370860927152318	2	93	cellular response to oxidative stress	0.117123526382505
exclusive.canonical	GO:0030335	0.0530674101229656	3.71347708894879	0.849391155735954	3	213	positive regulation of cell migration	0.117123526382505
exclusive.canonical	GO:0051250	0.0540698442927194	5.59380032206119	0.374848679057181	2	94	negative regulation of lymphocyte activation	0.117400739356682
exclusive.canonical	GO:0001657	0.0540698442927194	5.59380032206119	0.374848679057181	2	94	ureteric bud development	0.117400739356682
exclusive.canonical	GO:0043900	0.0540698442927194	5.59380032206119	0.374848679057181	2	94	regulation of multi-organism process	0.117400739356682
exclusive.canonical	GO:0007264	0.054169880729791	2.58547254518246	2.05767998290963	5	516	small GTPase mediated signal transduction	0.117400739356682
exclusive.canonical	GO:0002714	0.0544288095964847	19.5440559440559	0.0558285266680909	1	14	positive regulation of B cell mediated immunity	0.117400739356682
exclusive.canonical	GO:0002891	0.0544288095964847	19.5440559440559	0.0558285266680909	1	14	positive regulation of immunoglobulin mediated immune response	0.117400739356682
exclusive.canonical	GO:0035196	0.0544288095964847	19.5440559440559	0.0558285266680909	1	14	production of miRNAs involved in gene silencing by miRNA	0.117400739356682
exclusive.canonical	GO:0019369	0.0544288095964847	19.5440559440559	0.0558285266680909	1	14	arachidonic acid metabolic process	0.117400739356682
exclusive.canonical	GO:0045911	0.0544288095964847	19.5440559440559	0.0558285266680909	1	14	positive regulation of DNA recombination	0.117400739356682
exclusive.canonical	GO:0072661	0.0544288095964847	19.5440559440559	0.0558285266680909	1	14	protein targeting to plasma membrane	0.117400739356682
exclusive.canonical	GO:0034113	0.0544288095964847	19.5440559440559	0.0558285266680909	1	14	heterotypic cell-cell adhesion	0.117400739356682
exclusive.canonical	GO:0003337	0.0544288095964847	19.5440559440559	0.0558285266680909	1	14	mesenchymal to epithelial transition involved in metanephros morphogenesis	0.117400739356682
exclusive.canonical	GO:0046718	0.0544288095964847	19.5440559440559	0.0558285266680909	1	14	viral entry into host cell	0.117400739356682
exclusive.canonical	GO:0031998	0.0544288095964847	19.5440559440559	0.0558285266680909	1	14	regulation of fatty acid beta-oxidation	0.117400739356682
exclusive.canonical	GO:0042508	0.0544288095964847	19.5440559440559	0.0558285266680909	1	14	tyrosine phosphorylation of Stat1 protein	0.117400739356682
exclusive.canonical	GO:0032897	0.0544288095964847	19.5440559440559	0.0558285266680909	1	14	negative regulation of viral transcription	0.117400739356682
exclusive.canonical	GO:0071354	0.0544288095964847	19.5440559440559	0.0558285266680909	1	14	cellular response to interleukin-6	0.117400739356682
exclusive.canonical	GO:0033028	0.0544288095964847	19.5440559440559	0.0558285266680909	1	14	myeloid cell apoptotic process	0.117400739356682
exclusive.canonical	GO:0001914	0.0544288095964847	19.5440559440559	0.0558285266680909	1	14	regulation of T cell mediated cytotoxicity	0.117400739356682
exclusive.canonical	GO:0045063	0.0544288095964847	19.5440559440559	0.0558285266680909	1	14	T-helper 1 cell differentiation	0.117400739356682
exclusive.canonical	GO:0045073	0.0544288095964847	19.5440559440559	0.0558285266680909	1	14	regulation of chemokine biosynthetic process	0.117400739356682
exclusive.canonical	GO:0002480	0.0544288095964847	19.5440559440559	0.0558285266680909	1	14	antigen processing and presentation of exogenous peptide antigen via MHC class I, TAP-independent	0.117400739356682
exclusive.canonical	GO:0072075	0.0544288095964847	19.5440559440559	0.0558285266680909	1	14	metanephric mesenchyme development	0.117400739356682
exclusive.canonical	GO:0060348	0.0550946567541092	5.53325368379132	0.378836430962045	2	95	bone development	0.118253266215843
exclusive.canonical	GO:0051592	0.0550946567541092	5.53325368379132	0.378836430962045	2	95	response to calcium ion	0.118253266215843
exclusive.canonical	GO:0019724	0.0550946567541092	5.53325368379132	0.378836430962045	2	95	B cell mediated immunity	0.118253266215843
exclusive.canonical	GO:0032412	0.0550946567541092	5.53325368379132	0.378836430962045	2	95	regulation of ion transmembrane transporter activity	0.118253266215843
exclusive.canonical	GO:2000147	0.0555154020227221	3.64300828777993	0.865342163355408	3	217	positive regulation of cell motility	0.118922699431027
exclusive.canonical	GO:0002703	0.0561263616825686	5.47399527186761	0.382824182866909	2	96	regulation of leukocyte mediated immunity	0.119528362842507
exclusive.canonical	GO:0010466	0.0561263616825686	5.47399527186761	0.382824182866909	2	96	negative regulation of peptidase activity	0.119528362842507
exclusive.canonical	GO:0032507	0.0561263616825686	5.47399527186761	0.382824182866909	2	96	maintenance of protein location in cell	0.119528362842507
exclusive.canonical	GO:0006275	0.0561263616825686	5.47399527186761	0.382824182866909	2	96	regulation of DNA replication	0.119528362842507
exclusive.canonical	GO:0022602	0.0561263616825686	5.47399527186761	0.382824182866909	2	96	ovulation cycle process	0.119528362842507
exclusive.canonical	GO:0006464	0.0568527783980141	1.71599952370557	9.86171046072776	15	2473	cellular protein modification process	0.120915086911728
exclusive.canonical	GO:2000113	0.0570681286812657	2.16713459950454	3.47731966104109	7	872	negative regulation of cellular macromolecule biosynthetic process	0.120915086911728
exclusive.canonical	GO:0050792	0.0571648900594119	5.41598440545809	0.386811934771772	2	97	regulation of viral process	0.120915086911728
exclusive.canonical	GO:0009581	0.0571648900594119	5.41598440545809	0.386811934771772	2	97	detection of external stimulus	0.120915086911728
exclusive.canonical	GO:0032320	0.0571648900594119	5.41598440545809	0.386811934771772	2	97	positive regulation of Ras GTPase activity	0.120915086911728
exclusive.canonical	GO:0032271	0.0571648900594119	5.41598440545809	0.386811934771772	2	97	regulation of protein polymerization	0.120915086911728
exclusive.canonical	GO:0051281	0.0582032758209199	18.1467532467532	0.0598162785729545	1	15	positive regulation of release of sequestered calcium ion into cytosol	0.121479683511698
exclusive.canonical	GO:0070918	0.0582032758209199	18.1467532467532	0.0598162785729545	1	15	production of small RNA involved in gene silencing by RNA	0.121479683511698
exclusive.canonical	GO:0002686	0.0582032758209199	18.1467532467532	0.0598162785729545	1	15	negative regulation of leukocyte migration	0.121479683511698
exclusive.canonical	GO:0072202	0.0582032758209199	18.1467532467532	0.0598162785729545	1	15	cell differentiation involved in metanephros development	0.121479683511698
exclusive.canonical	GO:0045947	0.0582032758209199	18.1467532467532	0.0598162785729545	1	15	negative regulation of translational initiation	0.121479683511698
exclusive.canonical	GO:0007567	0.0582032758209199	18.1467532467532	0.0598162785729545	1	15	parturition	0.121479683511698
exclusive.canonical	GO:0031050	0.0582032758209199	18.1467532467532	0.0598162785729545	1	15	dsRNA fragmentation	0.121479683511698
exclusive.canonical	GO:0031000	0.0582032758209199	18.1467532467532	0.0598162785729545	1	15	response to caffeine	0.121479683511698
exclusive.canonical	GO:0042033	0.0582032758209199	18.1467532467532	0.0598162785729545	1	15	chemokine biosynthetic process	0.121479683511698
exclusive.canonical	GO:0042347	0.0582032758209199	18.1467532467532	0.0598162785729545	1	15	negative regulation of NF-kappaB import into nucleus	0.121479683511698
exclusive.canonical	GO:0045072	0.0582032758209199	18.1467532467532	0.0598162785729545	1	15	regulation of interferon-gamma biosynthetic process	0.121479683511698
exclusive.canonical	GO:0002021	0.0582032758209199	18.1467532467532	0.0598162785729545	1	15	response to dietary excess	0.121479683511698
exclusive.canonical	GO:0072074	0.0582032758209199	18.1467532467532	0.0598162785729545	1	15	kidney mesenchyme development	0.121479683511698
exclusive.canonical	GO:0030216	0.0582101732891294	5.35918209876543	0.390799686676636	2	98	keratinocyte differentiation	0.121479683511698
exclusive.canonical	GO:0044260	0.0585528215751538	1.57925972200531	25.6611835077975	32	6435	cellular macromolecule metabolic process	0.122078163303159
exclusive.canonical	GO:0010629	0.0587997008266149	2.15122191241594	3.50124617247027	7	878	negative regulation of gene expression	0.122476021264207
exclusive.canonical	GO:0022898	0.059262143197209	5.30355097365407	0.3947874385815	2	99	regulation of transmembrane transporter activity	0.123321697986573
exclusive.canonical	GO:0040017	0.0605717487458555	3.50968893421724	0.897244178594317	3	225	positive regulation of locomotion	0.12580729183431
exclusive.canonical	GO:0007269	0.0613858724423997	5.19566030677142	0.402762942391227	2	101	neurotransmitter secretion	0.126887564471219
exclusive.canonical	GO:0002704	0.0619629433825128	16.9357575757576	0.0638040304778181	1	16	negative regulation of leukocyte mediated immunity	0.126887564471219
exclusive.canonical	GO:0002707	0.0619629433825128	16.9357575757576	0.0638040304778181	1	16	negative regulation of lymphocyte mediated immunity	0.126887564471219
exclusive.canonical	GO:0002823	0.0619629433825128	16.9357575757576	0.0638040304778181	1	16	negative regulation of adaptive immune response based on somatic recombination of immune receptors built from immunoglobulin superfamily domains	0.126887564471219
exclusive.canonical	GO:0045653	0.0619629433825128	16.9357575757576	0.0638040304778181	1	16	negative regulation of megakaryocyte differentiation	0.126887564471219
exclusive.canonical	GO:0072283	0.0619629433825128	16.9357575757576	0.0638040304778181	1	16	metanephric renal vesicle morphogenesis	0.126887564471219
exclusive.canonical	GO:0050755	0.0619629433825128	16.9357575757576	0.0638040304778181	1	16	chemokine metabolic process	0.126887564471219
exclusive.canonical	GO:0042095	0.0619629433825128	16.9357575757576	0.0638040304778181	1	16	interferon-gamma biosynthetic process	0.126887564471219
exclusive.canonical	GO:0001783	0.0619629433825128	16.9357575757576	0.0638040304778181	1	16	B cell apoptotic process	0.126887564471219
exclusive.canonical	GO:0010869	0.0619629433825128	16.9357575757576	0.0638040304778181	1	16	regulation of receptor biosynthetic process	0.126887564471219
exclusive.canonical	GO:0061082	0.0619629433825128	16.9357575757576	0.0638040304778181	1	16	myeloid leukocyte cytokine production	0.126887564471219
exclusive.canonical	GO:0070265	0.0619629433825128	16.9357575757576	0.0638040304778181	1	16	necrotic cell death	0.126887564471219
exclusive.canonical	GO:0002467	0.0619629433825128	16.9357575757576	0.0638040304778181	1	16	germinal center formation	0.126887564471219
exclusive.canonical	GO:0072089	0.0619629433825128	16.9357575757576	0.0638040304778181	1	16	stem cell proliferation	0.126887564471219
exclusive.canonical	GO:0008360	0.0624574975160169	5.14333333333333	0.406750694296091	2	102	regulation of cell shape	0.12754722943674
exclusive.canonical	GO:0050673	0.0625222730766735	3.46213836477987	0.909207434308908	3	228	epithelial cell proliferation	0.127554777472018
exclusive.canonical	GO:0001501	0.0626252156651548	2.81534325889165	1.49939471622873	4	376	skeletal system development	0.127645612153324
exclusive.canonical	GO:0010817	0.0631152833066404	2.80758919364817	1.50338246813359	4	377	regulation of hormone levels	0.128404929259785
exclusive.canonical	GO:0030811	0.0645020794443517	3.41583912611718	0.921170690023499	3	231	regulation of nucleotide catabolic process	0.13017017180429
exclusive.canonical	GO:0033121	0.0645020794443517	3.41583912611718	0.921170690023499	3	231	regulation of purine nucleotide catabolic process	0.13017017180429
exclusive.canonical	GO:0002526	0.0646199360026821	5.04175744371823	0.414726198105818	2	104	acute inflammatory response	0.13017017180429
exclusive.canonical	GO:0019058	0.0651684775738068	3.40067562000494	0.925158441928363	3	232	viral infectious cycle	0.13017017180429
exclusive.canonical	GO:0002262	0.0657078692519487	15.8761363636364	0.0677917823826818	1	17	myeloid cell homeostasis	0.13017017180429
exclusive.canonical	GO:0060395	0.0657078692519487	15.8761363636364	0.0677917823826818	1	17	SMAD protein signal transduction	0.13017017180429
exclusive.canonical	GO:0045746	0.0657078692519487	15.8761363636364	0.0677917823826818	1	17	negative regulation of Notch signaling pathway	0.13017017180429
exclusive.canonical	GO:0050482	0.0657078692519487	15.8761363636364	0.0677917823826818	1	17	arachidonic acid secretion	0.13017017180429
exclusive.canonical	GO:0050829	0.0657078692519487	15.8761363636364	0.0677917823826818	1	17	defense response to Gram-negative bacterium	0.13017017180429
exclusive.canonical	GO:0003254	0.0657078692519487	15.8761363636364	0.0677917823826818	1	17	regulation of membrane depolarization	0.13017017180429
exclusive.canonical	GO:0046716	0.0657078692519487	15.8761363636364	0.0677917823826818	1	17	muscle cell cellular homeostasis	0.13017017180429
exclusive.canonical	GO:0030857	0.0657078692519487	15.8761363636364	0.0677917823826818	1	17	negative regulation of epithelial cell differentiation	0.13017017180429
exclusive.canonical	GO:0042749	0.0657078692519487	15.8761363636364	0.0677917823826818	1	17	regulation of circadian sleep/wake cycle	0.13017017180429
exclusive.canonical	GO:0043001	0.0657078692519487	15.8761363636364	0.0677917823826818	1	17	Golgi to plasma membrane protein transport	0.13017017180429
exclusive.canonical	GO:0071312	0.0657078692519487	15.8761363636364	0.0677917823826818	1	17	cellular response to alkaloid	0.13017017180429
exclusive.canonical	GO:0006111	0.0657078692519487	15.8761363636364	0.0677917823826818	1	17	regulation of gluconeogenesis	0.13017017180429
exclusive.canonical	GO:0043401	0.0657078692519487	15.8761363636364	0.0677917823826818	1	17	steroid hormone mediated signaling pathway	0.13017017180429
exclusive.canonical	GO:0001913	0.0657078692519487	15.8761363636364	0.0677917823826818	1	17	T cell mediated cytotoxicity	0.13017017180429
exclusive.canonical	GO:0048305	0.0657078692519487	15.8761363636364	0.0677917823826818	1	17	immunoglobulin secretion	0.13017017180429
exclusive.canonical	GO:0033158	0.0657078692519487	15.8761363636364	0.0677917823826818	1	17	regulation of protein import into nucleus, translocation	0.13017017180429
exclusive.canonical	GO:0070229	0.0657078692519487	15.8761363636364	0.0677917823826818	1	17	negative regulation of lymphocyte apoptotic process	0.13017017180429
exclusive.canonical	GO:0045187	0.0657078692519487	15.8761363636364	0.0677917823826818	1	17	regulation of circadian sleep/wake cycle, sleep	0.13017017180429
exclusive.canonical	GO:0042698	0.0657106176201979	4.99244875943905	0.418713950010681	2	105	ovulation cycle	0.13017017180429
exclusive.canonical	GO:0023056	0.0666434772251133	2.22418994413408	2.87915687531154	6	722	positive regulation of signaling	0.131898548674703
exclusive.canonical	GO:0002695	0.0668075203016104	4.94408831908832	0.422701701915545	2	106	negative regulation of leukocyte activation	0.131984115604899
exclusive.canonical	GO:0051651	0.0668075203016104	4.94408831908832	0.422701701915545	2	106	maintenance of location in cell	0.131984115604899
exclusive.canonical	GO:0010647	0.0673565723564809	2.21766016713092	2.88713237912127	6	724	positive regulation of cell communication	0.132948609393777
exclusive.canonical	GO:0044403	0.0679105791631959	4.89664902998236	0.426689453820409	2	107	symbiosis, encompassing mutualism through parasitism	0.133630453643251
exclusive.canonical	GO:0008154	0.0679105791631959	4.89664902998236	0.426689453820409	2	107	actin polymerization or depolymerization	0.133630453643251
exclusive.canonical	GO:0045471	0.0679105791631959	4.89664902998236	0.426689453820409	2	107	response to ethanol	0.133630453643251
exclusive.canonical	GO:0016042	0.0685484996318709	3.32680212868892	0.945097201452681	3	237	lipid catabolic process	0.133911977717063
exclusive.canonical	GO:0045736	0.0694381101846373	14.9411764705882	0.0717795342875454	1	18	negative regulation of cyclin-dependent protein serine/threonine kinase activity	0.133911977717063
exclusive.canonical	GO:0044409	0.0694381101846373	14.9411764705882	0.0717795342875454	1	18	entry into host	0.133911977717063
exclusive.canonical	GO:0051828	0.0694381101846373	14.9411764705882	0.0717795342875454	1	18	entry into other organism involved in symbiotic interaction	0.133911977717063
exclusive.canonical	GO:0051806	0.0694381101846373	14.9411764705882	0.0717795342875454	1	18	entry into cell of other organism involved in symbiotic interaction	0.133911977717063
exclusive.canonical	GO:0072215	0.0694381101846373	14.9411764705882	0.0717795342875454	1	18	regulation of metanephros development	0.133911977717063
exclusive.canonical	GO:0072243	0.0694381101846373	14.9411764705882	0.0717795342875454	1	18	metanephric nephron epithelium development	0.133911977717063
exclusive.canonical	GO:0072234	0.0694381101846373	14.9411764705882	0.0717795342875454	1	18	metanephric nephron tubule development	0.133911977717063
exclusive.canonical	GO:0072678	0.0694381101846373	14.9411764705882	0.0717795342875454	1	18	T cell migration	0.133911977717063
exclusive.canonical	GO:0050996	0.0694381101846373	14.9411764705882	0.0717795342875454	1	18	positive regulation of lipid catabolic process	0.133911977717063
exclusive.canonical	GO:0052192	0.0694381101846373	14.9411764705882	0.0717795342875454	1	18	movement in environment of other organism involved in symbiotic interaction	0.133911977717063
exclusive.canonical	GO:0052126	0.0694381101846373	14.9411764705882	0.0717795342875454	1	18	movement in host environment	0.133911977717063
exclusive.canonical	GO:0046636	0.0694381101846373	14.9411764705882	0.0717795342875454	1	18	negative regulation of alpha-beta T cell activation	0.133911977717063
exclusive.canonical	GO:0030260	0.0694381101846373	14.9411764705882	0.0717795342875454	1	18	entry into host cell	0.133911977717063
exclusive.canonical	GO:0010771	0.0694381101846373	14.9411764705882	0.0717795342875454	1	18	negative regulation of cell morphogenesis involved in differentiation	0.133911977717063
exclusive.canonical	GO:0010874	0.0694381101846373	14.9411764705882	0.0717795342875454	1	18	regulation of cholesterol efflux	0.133911977717063
exclusive.canonical	GO:0071634	0.0694381101846373	14.9411764705882	0.0717795342875454	1	18	regulation of transforming growth factor beta production	0.133911977717063
exclusive.canonical	GO:0071604	0.0694381101846373	14.9411764705882	0.0717795342875454	1	18	transforming growth factor beta production	0.133911977717063
exclusive.canonical	GO:0048635	0.0694381101846373	14.9411764705882	0.0717795342875454	1	18	negative regulation of muscle organ development	0.133911977717063
exclusive.canonical	GO:0001934	0.0699227374880051	3.29812919731372	0.953072705262408	3	239	positive regulation of protein phosphorylation	0.134611522066275
exclusive.canonical	GO:0032844	0.070614579382433	3.28397420587533	0.957060457167272	3	240	regulation of homeostatic process	0.135701720273189
exclusive.canonical	GO:0032787	0.0707112420881491	2.69607454401269	1.56319874670654	4	392	monocarboxylic acid metabolic process	0.13576807026591
exclusive.canonical	GO:0034765	0.0712560500070227	4.75960219478738	0.438652709535	2	110	regulation of ion transmembrane transport	0.136694002866852
exclusive.canonical	GO:0030001	0.0717241101077945	2.37272566684331	2.23314106672363	5	560	metal ion transport	0.13721408301195
exclusive.canonical	GO:0032409	0.0723830927579198	4.71559633027523	0.442640461439863	2	111	regulation of transporter activity	0.137793865643537
exclusive.canonical	GO:0051325	0.0728138016808612	2.66777864992151	1.579149754326	4	396	interphase	0.137793865643537
exclusive.canonical	GO:0002820	0.0731537227215115	14.110101010101	0.075767286192409	1	19	negative regulation of adaptive immune response	0.137793865643537
exclusive.canonical	GO:0002825	0.0731537227215115	14.110101010101	0.075767286192409	1	19	regulation of T-helper 1 type immune response	0.137793865643537
exclusive.canonical	GO:0045577	0.0731537227215115	14.110101010101	0.075767286192409	1	19	regulation of B cell differentiation	0.137793865643537
exclusive.canonical	GO:0060231	0.0731537227215115	14.110101010101	0.075767286192409	1	19	mesenchymal to epithelial transition	0.137793865643537
exclusive.canonical	GO:0072170	0.0731537227215115	14.110101010101	0.075767286192409	1	19	metanephric tubule development	0.137793865643537
exclusive.canonical	GO:0050802	0.0731537227215115	14.110101010101	0.075767286192409	1	19	circadian sleep/wake cycle, sleep	0.137793865643537
exclusive.canonical	GO:0046457	0.0731537227215115	14.110101010101	0.075767286192409	1	19	prostanoid biosynthetic process	0.137793865643537
exclusive.canonical	GO:0052472	0.0731537227215115	14.110101010101	0.075767286192409	1	19	modulation by host of symbiont transcription	0.137793865643537
exclusive.canonical	GO:0043030	0.0731537227215115	14.110101010101	0.075767286192409	1	19	regulation of macrophage activation	0.137793865643537
exclusive.canonical	GO:0022410	0.0731537227215115	14.110101010101	0.075767286192409	1	19	circadian sleep/wake cycle process	0.137793865643537
exclusive.canonical	GO:0001516	0.0731537227215115	14.110101010101	0.075767286192409	1	19	prostaglandin biosynthetic process	0.137793865643537
exclusive.canonical	GO:0043576	0.0731537227215115	14.110101010101	0.075767286192409	1	19	regulation of respiratory gaseous exchange	0.137793865643537
exclusive.canonical	GO:0006929	0.0731537227215115	14.110101010101	0.075767286192409	1	19	substrate-dependent cell migration	0.137793865643537
exclusive.canonical	GO:0043921	0.0731537227215115	14.110101010101	0.075767286192409	1	19	modulation by host of viral transcription	0.137793865643537
exclusive.canonical	GO:0072077	0.0731537227215115	14.110101010101	0.075767286192409	1	19	renal vesicle morphogenesis	0.137793865643537
exclusive.canonical	GO:0006928	0.0733787630734225	1.93917494730503	4.44634337392295	8	1115	cellular component movement	0.138000344987842
exclusive.canonical	GO:0022603	0.0734604471285528	2.35504577501842	2.24909207434309	5	564	regulation of anatomical structure morphogenesis	0.138000344987842
exclusive.canonical	GO:0002274	0.0735159732566809	4.67239057239057	0.446628213344727	2	112	myeloid leukocyte activation	0.138000344987842
exclusive.canonical	GO:0009749	0.0735159732566809	4.67239057239057	0.446628213344727	2	112	response to glucose stimulus	0.138000344987842
exclusive.canonical	GO:0043412	0.0738385421252827	1.64167679338622	10.2245958840704	15	2564	macromolecule modification	0.138486879436689
exclusive.canonical	GO:0050900	0.0741206059433592	3.21495399968813	0.97699921669159	3	245	leukocyte migration	0.13889667580295
exclusive.canonical	GO:0018105	0.0746546289996941	4.62996329662996	0.450615965249591	2	113	peptidyl-serine phosphorylation	0.139777518735503
exclusive.canonical	GO:0052312	0.0768547631898225	13.3665071770335	0.0797550380972727	1	20	modulation of transcription in other organism involved in symbiotic interaction	0.142465039747582
exclusive.canonical	GO:0046580	0.0768547631898225	13.3665071770335	0.0797550380972727	1	20	negative regulation of Ras protein signal transduction	0.142465039747582
exclusive.canonical	GO:0014074	0.0768547631898225	13.3665071770335	0.0797550380972727	1	20	response to purine-containing compound	0.142465039747582
exclusive.canonical	GO:0032673	0.0768547631898225	13.3665071770335	0.0797550380972727	1	20	regulation of interleukin-4 production	0.142465039747582
exclusive.canonical	GO:0006893	0.0768547631898225	13.3665071770335	0.0797550380972727	1	20	Golgi to plasma membrane transport	0.142465039747582
exclusive.canonical	GO:0043277	0.0768547631898225	13.3665071770335	0.0797550380972727	1	20	apoptotic cell clearance	0.142465039747582
exclusive.canonical	GO:0070741	0.0768547631898225	13.3665071770335	0.0797550380972727	1	20	response to interleukin-6	0.142465039747582
exclusive.canonical	GO:0002446	0.0768547631898225	13.3665071770335	0.0797550380972727	1	20	neutrophil mediated immunity	0.142465039747582
exclusive.canonical	GO:0072087	0.0768547631898225	13.3665071770335	0.0797550380972727	1	20	renal vesicle development	0.142465039747582
exclusive.canonical	GO:0050866	0.0769490181496268	4.54736152081285	0.458591469059318	2	115	negative regulation of cell activation	0.142465039747582
exclusive.canonical	GO:0050679	0.0769490181496268	4.54736152081285	0.458591469059318	2	115	positive regulation of epithelial cell proliferation	0.142465039747582
exclusive.canonical	GO:0009913	0.0769490181496268	4.54736152081285	0.458591469059318	2	115	epidermal cell differentiation	0.142465039747582
exclusive.canonical	GO:0006873	0.077002842994002	2.32043434657814	2.280994089582	5	572	cellular ion homeostasis	0.142465039747582
exclusive.canonical	GO:0051493	0.0777036968728747	3.1487281338324	0.996937976215908	3	250	regulation of cytoskeleton organization	0.143518662440601
exclusive.canonical	GO:0006874	0.0791582113507149	3.12298249602182	1.00491348002564	3	252	cellular calcium ion homeostasis	0.145467360640296
exclusive.canonical	GO:0031329	0.080424270241723	2.57313376278894	1.63497828099409	4	410	regulation of cellular catabolic process	0.147019810888132
exclusive.canonical	GO:0009746	0.0804323759059072	4.42879948914432	0.470554724773909	2	118	response to hexose stimulus	0.147019810888132
exclusive.canonical	GO:0060351	0.0805412877039331	12.6972727272727	0.0837427900021363	1	21	cartilage development involved in endochondral bone morphogenesis	0.147019810888132
exclusive.canonical	GO:0050691	0.0805412877039331	12.6972727272727	0.0837427900021363	1	21	regulation of defense response to virus by host	0.147019810888132
exclusive.canonical	GO:0042745	0.0805412877039331	12.6972727272727	0.0837427900021363	1	21	circadian sleep/wake cycle	0.147019810888132
exclusive.canonical	GO:2000401	0.0805412877039331	12.6972727272727	0.0837427900021363	1	21	regulation of lymphocyte migration	0.147019810888132
exclusive.canonical	GO:0032800	0.0805412877039331	12.6972727272727	0.0837427900021363	1	21	receptor biosynthetic process	0.147019810888132
exclusive.canonical	GO:0051058	0.0805412877039331	12.6972727272727	0.0837427900021363	1	21	negative regulation of small GTPase mediated signal transduction	0.147019810888132
exclusive.canonical	GO:0006366	0.0809995468891514	1.8253492694181	5.33162429680268	9	1337	transcription from RNA polymerase II promoter	0.147732896454754
exclusive.canonical	GO:0007179	0.0827817570292644	4.35310734463277	0.478530228583636	2	120	transforming growth factor beta receptor signaling pathway	0.150606277359653
exclusive.canonical	GO:0034284	0.0827817570292644	4.35310734463277	0.478530228583636	2	120	response to monosaccharide stimulus	0.150606277359653
exclusive.canonical	GO:0000165	0.0832360085516293	2.54089462848587	1.65491704051841	4	415	MAPK cascade	0.151306721036032
exclusive.canonical	GO:0072207	0.0842133521661055	12.0917748917749	0.0877305419069999	1	22	metanephric epithelium development	0.15144541109707
exclusive.canonical	GO:0003016	0.0842133521661055	12.0917748917749	0.0877305419069999	1	22	respiratory system process	0.15144541109707
exclusive.canonical	GO:0034698	0.0842133521661055	12.0917748917749	0.0877305419069999	1	22	response to gonadotropin stimulus	0.15144541109707
exclusive.canonical	GO:0046627	0.0842133521661055	12.0917748917749	0.0877305419069999	1	22	negative regulation of insulin receptor signaling pathway	0.15144541109707
exclusive.canonical	GO:0021516	0.0842133521661055	12.0917748917749	0.0877305419069999	1	22	dorsal spinal cord development	0.15144541109707
exclusive.canonical	GO:0042517	0.0842133521661055	12.0917748917749	0.0877305419069999	1	22	positive regulation of tyrosine phosphorylation of Stat3 protein	0.15144541109707
exclusive.canonical	GO:0010165	0.0842133521661055	12.0917748917749	0.0877305419069999	1	22	response to X-ray	0.15144541109707
exclusive.canonical	GO:1900077	0.0842133521661055	12.0917748917749	0.0877305419069999	1	22	negative regulation of cellular response to insulin stimulus	0.15144541109707
exclusive.canonical	GO:0010573	0.0842133521661055	12.0917748917749	0.0877305419069999	1	22	vascular endothelial growth factor production	0.15144541109707
exclusive.canonical	GO:0010574	0.0842133521661055	12.0917748917749	0.0877305419069999	1	22	regulation of vascular endothelial growth factor production	0.15144541109707
exclusive.canonical	GO:0045071	0.0842133521661055	12.0917748917749	0.0877305419069999	1	22	negative regulation of viral genome replication	0.15144541109707
exclusive.canonical	GO:0048821	0.0842133521661055	12.0917748917749	0.0877305419069999	1	22	erythrocyte development	0.15144541109707
exclusive.canonical	GO:0048525	0.0842133521661055	12.0917748917749	0.0877305419069999	1	22	negative regulation of viral process	0.15144541109707
exclusive.canonical	GO:0090066	0.0843431499525323	3.03604068396226	1.03282774335968	3	259	regulation of anatomical structure size	0.151554097570956
exclusive.canonical	GO:0031326	0.0854007040781781	1.55367841267796	13.1037527593819	18	3286	regulation of cellular biosynthetic process	0.15332829779032
exclusive.canonical	GO:0018193	0.0867406157554022	2.23406029078298	2.36473687958413	5	593	peptidyl-amino acid modification	0.155223788227317
exclusive.canonical	GO:0042327	0.0873706505645998	2.98846153846154	1.04877875097914	3	263	positive regulation of phosphorylation	0.155716270725083
exclusive.canonical	GO:0055074	0.0873706505645998	2.98846153846154	1.04877875097914	3	263	calcium ion homeostasis	0.155716270725083
exclusive.canonical	GO:0060397	0.0878710122672894	11.5413223140496	0.0917182938118636	1	23	JAK-STAT cascade involved in growth hormone signaling pathway	0.155716270725083
exclusive.canonical	GO:0002711	0.0878710122672894	11.5413223140496	0.0917182938118636	1	23	positive regulation of T cell mediated immunity	0.155716270725083
exclusive.canonical	GO:0045907	0.0878710122672894	11.5413223140496	0.0917182938118636	1	23	positive regulation of vasoconstriction	0.155716270725083
exclusive.canonical	GO:0042994	0.0878710122672894	11.5413223140496	0.0917182938118636	1	23	cytoplasmic sequestering of transcription factor	0.155716270725083
exclusive.canonical	GO:0032965	0.0878710122672894	11.5413223140496	0.0917182938118636	1	23	regulation of collagen biosynthetic process	0.155716270725083
exclusive.canonical	GO:0010677	0.0878710122672894	11.5413223140496	0.0917182938118636	1	23	negative regulation of cellular carbohydrate metabolic process	0.155716270725083
exclusive.canonical	GO:0001954	0.0878710122672894	11.5413223140496	0.0917182938118636	1	23	positive regulation of cell-matrix adhesion	0.155716270725083
exclusive.canonical	GO:0001937	0.0878710122672894	11.5413223140496	0.0917182938118636	1	23	negative regulation of endothelial cell proliferation	0.155716270725083
exclusive.canonical	GO:0038061	0.0878710122672894	11.5413223140496	0.0917182938118636	1	23	NIK/NF-kappaB cascade	0.155716270725083
exclusive.canonical	GO:0007049	0.0883260668259119	1.78954740022661	5.4273303425194	9	1361	cell cycle	0.156395831454309
exclusive.canonical	GO:0018209	0.0887467413323593	4.17464619090635	0.498468988107954	2	125	peptidyl-serine modification	0.157013465434174
exclusive.canonical	GO:0072503	0.0896715867138264	2.95372695315302	1.06074200669373	3	266	cellular divalent inorganic cation homeostasis	0.15850952667483
exclusive.canonical	GO:0045892	0.0900044132203954	2.0429381443299	3.11842198960336	6	782	negative regulation of transcription, DNA-dependent	0.158724489819664
exclusive.canonical	GO:0009059	0.0910489174717425	1.50859296482412	15.9549953713594	21	4001	macromolecule biosynthetic process	0.159076210677065
exclusive.canonical	GO:0009889	0.091270463941574	1.53645567194686	13.2154098127181	18	3314	regulation of biosynthetic process	0.159076210677065
exclusive.canonical	GO:0060334	0.0915143234879044	11.0387351778656	0.0957060457167272	1	24	regulation of interferon-gamma-mediated signaling pathway	0.159076210677065
exclusive.canonical	GO:0002702	0.0915143234879044	11.0387351778656	0.0957060457167272	1	24	positive regulation of production of molecular mediator of immune response	0.159076210677065
exclusive.canonical	GO:0002532	0.0915143234879044	11.0387351778656	0.0957060457167272	1	24	production of molecular mediator involved in inflammatory response	0.159076210677065
exclusive.canonical	GO:0045687	0.0915143234879044	11.0387351778656	0.0957060457167272	1	24	positive regulation of glial cell differentiation	0.159076210677065
exclusive.canonical	GO:0045912	0.0915143234879044	11.0387351778656	0.0957060457167272	1	24	negative regulation of carbohydrate metabolic process	0.159076210677065
exclusive.canonical	GO:0051693	0.0915143234879044	11.0387351778656	0.0957060457167272	1	24	actin filament capping	0.159076210677065
exclusive.canonical	GO:0050710	0.0915143234879044	11.0387351778656	0.0957060457167272	1	24	negative regulation of cytokine secretion	0.159076210677065
exclusive.canonical	GO:0050869	0.0915143234879044	11.0387351778656	0.0957060457167272	1	24	negative regulation of B cell activation	0.159076210677065
exclusive.canonical	GO:0050854	0.0915143234879044	11.0387351778656	0.0957060457167272	1	24	regulation of antigen receptor-mediated signaling pathway	0.159076210677065
exclusive.canonical	GO:0046688	0.0915143234879044	11.0387351778656	0.0957060457167272	1	24	response to copper ion	0.159076210677065
exclusive.canonical	GO:0032370	0.0915143234879044	11.0387351778656	0.0957060457167272	1	24	positive regulation of lipid transport	0.159076210677065
exclusive.canonical	GO:0032633	0.0915143234879044	11.0387351778656	0.0957060457167272	1	24	interleukin-4 production	0.159076210677065
exclusive.canonical	GO:0010712	0.0915143234879044	11.0387351778656	0.0957060457167272	1	24	regulation of collagen metabolic process	0.159076210677065
exclusive.canonical	GO:0045123	0.0915143234879044	11.0387351778656	0.0957060457167272	1	24	cellular extravasation	0.159076210677065
exclusive.canonical	GO:0010556	0.0927332837656067	1.5449009513337	12.3420921455529	17	3095	regulation of macromolecule biosynthetic process	0.161066951532473
exclusive.canonical	GO:0031099	0.0936090377135888	4.04199475065617	0.514419995727409	2	129	regeneration	0.162201227124656
exclusive.canonical	GO:0045937	0.0943500411120519	2.88658202988006	1.08466851812291	3	272	positive regulation of phosphate metabolic process	0.162921787069353
exclusive.canonical	GO:0008544	0.0943500411120519	2.88658202988006	1.08466851812291	3	272	epidermis development	0.162921787069353
exclusive.canonical	GO:0010562	0.0943500411120519	2.88658202988006	1.08466851812291	3	272	positive regulation of phosphorus metabolic process	0.162921787069353
exclusive.canonical	GO:0060330	0.0951433410986243	10.5780303030303	0.0996937976215908	1	25	regulation of response to interferon-gamma	0.162921787069353
exclusive.canonical	GO:0060445	0.0951433410986243	10.5780303030303	0.0996937976215908	1	25	branching involved in salivary gland morphogenesis	0.162921787069353
exclusive.canonical	GO:0045652	0.0951433410986243	10.5780303030303	0.0996937976215908	1	25	regulation of megakaryocyte differentiation	0.162921787069353
exclusive.canonical	GO:0002675	0.0951433410986243	10.5780303030303	0.0996937976215908	1	25	positive regulation of acute inflammatory response	0.162921787069353
exclusive.canonical	GO:0035195	0.0951433410986243	10.5780303030303	0.0996937976215908	1	25	gene silencing by miRNA	0.162921787069353
exclusive.canonical	GO:0051851	0.0951433410986243	10.5780303030303	0.0996937976215908	1	25	modification by host of symbiont morphology or physiology	0.162921787069353
exclusive.canonical	GO:0072273	0.0951433410986243	10.5780303030303	0.0996937976215908	1	25	metanephric nephron morphogenesis	0.162921787069353
exclusive.canonical	GO:0030224	0.0951433410986243	10.5780303030303	0.0996937976215908	1	25	monocyte differentiation	0.162921787069353
exclusive.canonical	GO:0001759	0.0951433410986243	10.5780303030303	0.0996937976215908	1	25	organ induction	0.162921787069353
exclusive.canonical	GO:0001912	0.0951433410986243	10.5780303030303	0.0996937976215908	1	25	positive regulation of leukocyte mediated cytotoxicity	0.162921787069353
exclusive.canonical	GO:0017158	0.0951433410986243	10.5780303030303	0.0996937976215908	1	25	regulation of calcium ion-dependent exocytosis	0.162921787069353
exclusive.canonical	GO:0048512	0.0951433410986243	10.5780303030303	0.0996937976215908	1	25	circadian behavior	0.162921787069353
exclusive.canonical	GO:0007169	0.0955864713240365	2.16479000841261	2.43651641387168	5	611	transmembrane receptor protein tyrosine kinase signaling pathway	0.163552419610822
exclusive.canonical	GO:0006334	0.0960690357172367	3.9787539477462	0.522395499537136	2	131	nucleosome assembly	0.163992846126689
exclusive.canonical	GO:0006470	0.0960690357172367	3.9787539477462	0.522395499537136	2	131	protein dephosphorylation	0.163992846126689
exclusive.canonical	GO:0071214	0.0960690357172367	3.9787539477462	0.522395499537136	2	131	cellular response to abiotic stimulus	0.163992846126689
exclusive.canonical	GO:0045786	0.0980156654869824	2.39079040225829	1.75461083814	4	440	negative regulation of cell cycle	0.166501923265518
exclusive.canonical	GO:0010001	0.0985476717816131	3.91744416171897	0.530371003346863	2	133	glial cell differentiation	0.166501923265518
exclusive.canonical	GO:0002548	0.0987581201611494	10.1541818181818	0.103681549526454	1	26	monocyte chemotaxis	0.166501923265518
exclusive.canonical	GO:0014072	0.0987581201611494	10.1541818181818	0.103681549526454	1	26	response to isoquinoline alkaloid	0.166501923265518
exclusive.canonical	GO:0014037	0.0987581201611494	10.1541818181818	0.103681549526454	1	26	Schwann cell differentiation	0.166501923265518
exclusive.canonical	GO:0030835	0.0987581201611494	10.1541818181818	0.103681549526454	1	26	negative regulation of actin filament depolymerization	0.166501923265518
exclusive.canonical	GO:0032309	0.0987581201611494	10.1541818181818	0.103681549526454	1	26	icosanoid secretion	0.166501923265518
exclusive.canonical	GO:0010743	0.0987581201611494	10.1541818181818	0.103681549526454	1	26	regulation of macrophage derived foam cell differentiation	0.166501923265518
exclusive.canonical	GO:0071385	0.0987581201611494	10.1541818181818	0.103681549526454	1	26	cellular response to glucocorticoid stimulus	0.166501923265518
exclusive.canonical	GO:0043278	0.0987581201611494	10.1541818181818	0.103681549526454	1	26	response to morphine	0.166501923265518
exclusive.canonical	GO:0001960	0.0987581201611494	10.1541818181818	0.103681549526454	1	26	negative regulation of cytokine-mediated signaling pathway	0.166501923265518
exclusive.canonical	GO:0000289	0.0987581201611494	10.1541818181818	0.103681549526454	1	26	nuclear-transcribed mRNA poly(A) tail shortening	0.166501923265518
exclusive.canonical	GO:0006693	0.0987581201611494	10.1541818181818	0.103681549526454	1	26	prostaglandin metabolic process	0.166501923265518
exclusive.canonical	GO:0048662	0.0987581201611494	10.1541818181818	0.103681549526454	1	26	negative regulation of smooth muscle cell proliferation	0.166501923265518
exclusive.canonical	GO:0072507	0.0991284790696779	2.82236706689537	1.10859502955209	3	278	divalent inorganic cation homeostasis	0.166997476304739
exclusive.canonical	GO:0035270	0.0997938415890787	3.8874859708193	0.534358755251727	2	134	endocrine system development	0.167763562928155
exclusive.canonical	GO:0051384	0.101044506614994	3.85797827903091	0.53834650715659	2	135	response to glucocorticoid stimulus	0.169311539074971
exclusive.canonical	GO:0007219	0.101044506614994	3.85797827903091	0.53834650715659	2	135	Notch signaling pathway	0.169311539074971
exclusive.canonical	GO:0050796	0.101044506614994	3.85797827903091	0.53834650715659	2	135	regulation of insulin secretion	0.169311539074971
exclusive.canonical	GO:0016032	0.101737309420214	2.35729202923773	1.77853734956918	4	446	viral process	0.16956314892406
exclusive.canonical	GO:0051496	0.102358715528987	9.76293706293706	0.107669301431318	1	27	positive regulation of stress fiber assembly	0.16956314892406
exclusive.canonical	GO:0007157	0.102358715528987	9.76293706293706	0.107669301431318	1	27	heterophilic cell-cell adhesion	0.16956314892406
exclusive.canonical	GO:0035850	0.102358715528987	9.76293706293706	0.107669301431318	1	27	epithelial cell differentiation involved in kidney development	0.16956314892406
exclusive.canonical	GO:0007622	0.102358715528987	9.76293706293706	0.107669301431318	1	27	rhythmic behavior	0.16956314892406
exclusive.canonical	GO:0009395	0.102358715528987	9.76293706293706	0.107669301431318	1	27	phospholipid catabolic process	0.16956314892406
exclusive.canonical	GO:0050690	0.102358715528987	9.76293706293706	0.107669301431318	1	27	regulation of defense response to virus by virus	0.16956314892406
exclusive.canonical	GO:0046579	0.102358715528987	9.76293706293706	0.107669301431318	1	27	positive regulation of Ras protein signal transduction	0.16956314892406
exclusive.canonical	GO:0046676	0.102358715528987	9.76293706293706	0.107669301431318	1	27	negative regulation of insulin secretion	0.16956314892406
exclusive.canonical	GO:0042036	0.102358715528987	9.76293706293706	0.107669301431318	1	27	negative regulation of cytokine biosynthetic process	0.16956314892406
exclusive.canonical	GO:0042516	0.102358715528987	9.76293706293706	0.107669301431318	1	27	regulation of tyrosine phosphorylation of Stat3 protein	0.16956314892406
exclusive.canonical	GO:2000107	0.102358715528987	9.76293706293706	0.107669301431318	1	27	negative regulation of leukocyte apoptotic process	0.16956314892406
exclusive.canonical	GO:0032722	0.102358715528987	9.76293706293706	0.107669301431318	1	27	positive regulation of chemokine production	0.16956314892406
exclusive.canonical	GO:0071384	0.102358715528987	9.76293706293706	0.107669301431318	1	27	cellular response to corticosteroid stimulus	0.16956314892406
exclusive.canonical	GO:0071715	0.102358715528987	9.76293706293706	0.107669301431318	1	27	icosanoid transport	0.16956314892406
exclusive.canonical	GO:0051253	0.102740597075763	1.96501863354037	3.23406679484441	6	811	negative regulation of RNA metabolic process	0.170066821674653
exclusive.canonical	GO:0006836	0.103559106510164	3.8002743484225	0.546322010966318	2	137	neurotransmitter transport	0.171138244096506
exclusive.canonical	GO:0043547	0.103559106510164	3.8002743484225	0.546322010966318	2	137	positive regulation of GTPase activity	0.171138244096506
exclusive.canonical	GO:0044057	0.103622836127999	2.34088159031979	1.79050060528377	4	449	regulation of system process	0.171138244096506
exclusive.canonical	GO:0048878	0.105491019499558	1.94959309494451	3.25799330627359	6	817	chemical homeostasis	0.172862736450321
exclusive.canonical	GO:0022604	0.105650773839503	2.74098273218215	1.140497044791	3	286	regulation of cell morphogenesis	0.172862736450321
exclusive.canonical	GO:0002244	0.10594518184822	9.4006734006734	0.111657053336182	1	28	hematopoietic progenitor cell differentiation	0.172862736450321
exclusive.canonical	GO:0060338	0.10594518184822	9.4006734006734	0.111657053336182	1	28	regulation of type I interferon-mediated signaling pathway	0.172862736450321
exclusive.canonical	GO:0051926	0.10594518184822	9.4006734006734	0.111657053336182	1	28	negative regulation of calcium ion transport	0.172862736450321
exclusive.canonical	GO:0046717	0.10594518184822	9.4006734006734	0.111657053336182	1	28	acid secretion	0.172862736450321
exclusive.canonical	GO:0046626	0.10594518184822	9.4006734006734	0.111657053336182	1	28	regulation of insulin receptor signaling pathway	0.172862736450321
exclusive.canonical	GO:0042304	0.10594518184822	9.4006734006734	0.111657053336182	1	28	regulation of fatty acid biosynthetic process	0.172862736450321
exclusive.canonical	GO:0032570	0.10594518184822	9.4006734006734	0.111657053336182	1	28	response to progesterone stimulus	0.172862736450321
exclusive.canonical	GO:0071277	0.10594518184822	9.4006734006734	0.111657053336182	1	28	cellular response to calcium ion	0.172862736450321
exclusive.canonical	GO:0016925	0.10594518184822	9.4006734006734	0.111657053336182	1	28	protein sumoylation	0.172862736450321
exclusive.canonical	GO:0006904	0.10594518184822	9.4006734006734	0.111657053336182	1	28	vesicle docking involved in exocytosis	0.172862736450321
exclusive.canonical	GO:0006906	0.10594518184822	9.4006734006734	0.111657053336182	1	28	vesicle fusion	0.172862736450321
exclusive.canonical	GO:0070228	0.10594518184822	9.4006734006734	0.111657053336182	1	28	regulation of lymphocyte apoptotic process	0.172862736450321
exclusive.canonical	GO:2000027	0.106091043285987	3.74425520410922	0.554297514776045	2	139	regulation of organ morphogenesis	0.172862736450321
exclusive.canonical	GO:0001505	0.106091043285987	3.74425520410922	0.554297514776045	2	139	regulation of neurotransmitter levels	0.172862736450321
exclusive.canonical	GO:0009888	0.10798835099108	1.76310706401766	4.84910631631418	8	1216	tissue development	0.175430889900007
exclusive.canonical	GO:0050801	0.108081056625992	2.0785869903517	2.53222245958841	5	635	ion homeostasis	0.175451046603114
exclusive.canonical	GO:0060396	0.109517573558281	9.06428571428571	0.115644805241045	1	29	growth hormone receptor signaling pathway	0.175952866341797
exclusive.canonical	GO:0035329	0.109517573558281	9.06428571428571	0.115644805241045	1	29	hippo signaling cascade	0.175952866341797
exclusive.canonical	GO:0044246	0.109517573558281	9.06428571428571	0.115644805241045	1	29	regulation of multicellular organismal metabolic process	0.175952866341797
exclusive.canonical	GO:0050766	0.109517573558281	9.06428571428571	0.115644805241045	1	29	positive regulation of phagocytosis	0.175952866341797
exclusive.canonical	GO:0018149	0.109517573558281	9.06428571428571	0.115644805241045	1	29	peptide cross-linking	0.175952866341797
exclusive.canonical	GO:0031343	0.109517573558281	9.06428571428571	0.115644805241045	1	29	positive regulation of cell killing	0.175952866341797
exclusive.canonical	GO:0090077	0.109517573558281	9.06428571428571	0.115644805241045	1	29	foam cell differentiation	0.175952866341797
exclusive.canonical	GO:0010092	0.109517573558281	9.06428571428571	0.115644805241045	1	29	specification of organ identity	0.175952866341797
exclusive.canonical	GO:0090278	0.109517573558281	9.06428571428571	0.115644805241045	1	29	negative regulation of peptide hormone secretion	0.175952866341797
exclusive.canonical	GO:0010742	0.109517573558281	9.06428571428571	0.115644805241045	1	29	macrophage derived foam cell differentiation	0.175952866341797
exclusive.canonical	GO:0071378	0.109517573558281	9.06428571428571	0.115644805241045	1	29	cellular response to growth hormone stimulus	0.175952866341797
exclusive.canonical	GO:0032964	0.109517573558281	9.06428571428571	0.115644805241045	1	29	collagen biosynthetic process	0.175952866341797
exclusive.canonical	GO:0032924	0.109517573558281	9.06428571428571	0.115644805241045	1	29	activin receptor signaling pathway	0.175952866341797
exclusive.canonical	GO:0001975	0.109517573558281	9.06428571428571	0.115644805241045	1	29	response to amphetamine	0.175952866341797
exclusive.canonical	GO:0009743	0.109920531897504	3.66322751322751	0.566260770490636	2	142	response to carbohydrate stimulus	0.176082376976574
exclusive.canonical	GO:0031497	0.109920531897504	3.66322751322751	0.566260770490636	2	142	chromatin assembly	0.176082376976574
exclusive.canonical	GO:0030308	0.109920531897504	3.66322751322751	0.566260770490636	2	142	negative regulation of cell growth	0.176082376976574
exclusive.canonical	GO:0043123	0.109920531897504	3.66322751322751	0.566260770490636	2	142	positive regulation of I-kappaB kinase/NF-kappaB cascade	0.176082376976574
exclusive.canonical	GO:0033043	0.110025055796546	2.28774302620456	1.83037812433241	4	459	regulation of organelle organization	0.176120693710954
exclusive.canonical	GO:0051179	0.111402312920075	1.45943558282209	16.3338318023214	21	4096	localization	0.178194768470251
exclusive.canonical	GO:0031960	0.112493973326638	3.61111111111111	0.574236274300363	2	144	response to corticosteroid stimulus	0.179036912746796
exclusive.canonical	GO:0002792	0.113075944892713	8.75109717868339	0.119632557145909	1	30	negative regulation of peptide secretion	0.179036912746796
exclusive.canonical	GO:0060761	0.113075944892713	8.75109717868339	0.119632557145909	1	30	negative regulation of response to cytokine stimulus	0.179036912746796
exclusive.canonical	GO:0035194	0.113075944892713	8.75109717868339	0.119632557145909	1	30	posttranscriptional gene silencing by RNA	0.179036912746796
exclusive.canonical	GO:0003338	0.113075944892713	8.75109717868339	0.119632557145909	1	30	metanephros morphogenesis	0.179036912746796
exclusive.canonical	GO:0030431	0.113075944892713	8.75109717868339	0.119632557145909	1	30	sleep	0.179036912746796
exclusive.canonical	GO:0030834	0.113075944892713	8.75109717868339	0.119632557145909	1	30	regulation of actin filament depolymerization	0.179036912746796
exclusive.canonical	GO:0042503	0.113075944892713	8.75109717868339	0.119632557145909	1	30	tyrosine phosphorylation of Stat3 protein	0.179036912746796
exclusive.canonical	GO:0016441	0.113075944892713	8.75109717868339	0.119632557145909	1	30	posttranscriptional gene silencing	0.179036912746796
exclusive.canonical	GO:0010524	0.113075944892713	8.75109717868339	0.119632557145909	1	30	positive regulation of calcium ion transport into cytosol	0.179036912746796
exclusive.canonical	GO:0048278	0.113075944892713	8.75109717868339	0.119632557145909	1	30	vesicle docking	0.179036912746796
exclusive.canonical	GO:0051057	0.113075944892713	8.75109717868339	0.119632557145909	1	30	positive regulation of small GTPase mediated signal transduction	0.179036912746796
exclusive.canonical	GO:0042742	0.113786674765662	3.58559958559959	0.578224026205227	2	145	defense response to bacterium	0.18003177723604
exclusive.canonical	GO:0043170	0.114868691766415	1.43498778281387	28.0179448835719	33	7026	macromolecule metabolic process	0.181480904923801
exclusive.canonical	GO:0051258	0.11508329568967	3.56044238683128	0.58221177811009	2	146	protein polymerization	0.181557401503198
exclusive.canonical	GO:0090276	0.11508329568967	3.56044238683128	0.58221177811009	2	146	regulation of peptide hormone secretion	0.181557401503198
exclusive.canonical	GO:0006812	0.115174605012781	2.03458055072729	2.58406323435163	5	648	cation transport	0.181570354944391
exclusive.canonical	GO:0010720	0.11638378576014	3.53563218390805	0.586199530014954	2	147	positive regulation of cell development	0.182271433825228
exclusive.canonical	GO:0042180	0.116394171718517	1.89251798561151	3.34971160008545	6	840	cellular ketone metabolic process	0.182271433825228
exclusive.canonical	GO:0051602	0.11662034987994	8.45878787878788	0.123620309050773	1	31	response to electrical stimulus	0.182271433825228
exclusive.canonical	GO:0050853	0.11662034987994	8.45878787878788	0.123620309050773	1	31	B cell receptor signaling pathway	0.182271433825228
exclusive.canonical	GO:0046503	0.11662034987994	8.45878787878788	0.123620309050773	1	31	glycerolipid catabolic process	0.182271433825228
exclusive.canonical	GO:0009954	0.11662034987994	8.45878787878788	0.123620309050773	1	31	proximal/distal pattern formation	0.182271433825228
exclusive.canonical	GO:0032371	0.11662034987994	8.45878787878788	0.123620309050773	1	31	regulation of sterol transport	0.182271433825228
exclusive.canonical	GO:0032374	0.11662034987994	8.45878787878788	0.123620309050773	1	31	regulation of cholesterol transport	0.182271433825228
exclusive.canonical	GO:0042993	0.11662034987994	8.45878787878788	0.123620309050773	1	31	positive regulation of transcription factor import into nucleus	0.182271433825228
exclusive.canonical	GO:0032233	0.11662034987994	8.45878787878788	0.123620309050773	1	31	positive regulation of actin filament bundle assembly	0.182271433825228
exclusive.canonical	GO:0032755	0.11662034987994	8.45878787878788	0.123620309050773	1	31	positive regulation of interleukin-6 production	0.182271433825228
exclusive.canonical	GO:1900076	0.11662034987994	8.45878787878788	0.123620309050773	1	31	regulation of cellular response to insulin stimulus	0.182271433825228
exclusive.canonical	GO:0002791	0.11768809496445	3.51116184677829	0.590187281919818	2	148	regulation of peptide secretion	0.183677491069516
exclusive.canonical	GO:0090087	0.11768809496445	3.51116184677829	0.590187281919818	2	148	regulation of peptide transport	0.183677491069516
exclusive.canonical	GO:0060284	0.11928391269248	2.21715597835001	1.8862066510005	4	473	regulation of cell development	0.186035224291983
exclusive.canonical	GO:0045599	0.120150842344022	8.18533724340176	0.127608060955636	1	32	negative regulation of fat cell differentiation	0.186434694730535
exclusive.canonical	GO:0051208	0.120150842344022	8.18533724340176	0.127608060955636	1	32	sequestering of calcium ion	0.186434694730535
exclusive.canonical	GO:0002920	0.120150842344022	8.18533724340176	0.127608060955636	1	32	regulation of humoral immune response	0.186434694730535
exclusive.canonical	GO:0030042	0.120150842344022	8.18533724340176	0.127608060955636	1	32	actin filament depolymerization	0.186434694730535
exclusive.canonical	GO:0014015	0.120150842344022	8.18533724340176	0.127608060955636	1	32	positive regulation of gliogenesis	0.186434694730535
exclusive.canonical	GO:0045069	0.120150842344022	8.18533724340176	0.127608060955636	1	32	regulation of viral genome replication	0.186434694730535
exclusive.canonical	GO:0072088	0.120150842344022	8.18533724340176	0.127608060955636	1	32	nephron epithelium morphogenesis	0.186434694730535
exclusive.canonical	GO:0034728	0.120307972343275	3.46321321321321	0.598162785729545	2	150	nucleosome organization	0.186434694730535
exclusive.canonical	GO:2000241	0.120307972343275	3.46321321321321	0.598162785729545	2	150	regulation of reproductive process	0.186434694730535
exclusive.canonical	GO:0051320	0.121623442106592	3.43972160079543	0.602150537634409	2	151	S phase	0.188206247169196
exclusive.canonical	GO:0006413	0.121623442106592	3.43972160079543	0.602150537634409	2	151	translational initiation	0.188206247169196
exclusive.canonical	GO:0002709	0.123667475905419	7.92897727272727	0.1315958128605	1	33	regulation of T cell mediated immunity	0.190559545030565
exclusive.canonical	GO:0051279	0.123667475905419	7.92897727272727	0.1315958128605	1	33	regulation of release of sequestered calcium ion into cytosol	0.190559545030565
exclusive.canonical	GO:0072676	0.123667475905419	7.92897727272727	0.1315958128605	1	33	lymphocyte migration	0.190559545030565
exclusive.canonical	GO:0030514	0.123667475905419	7.92897727272727	0.1315958128605	1	33	negative regulation of BMP signaling pathway	0.190559545030565
exclusive.canonical	GO:0048008	0.123667475905419	7.92897727272727	0.1315958128605	1	33	platelet-derived growth factor receptor signaling pathway	0.190559545030565
exclusive.canonical	GO:0006692	0.123667475905419	7.92897727272727	0.1315958128605	1	33	prostanoid metabolic process	0.190559545030565
exclusive.canonical	GO:0032270	0.126102054700344	2.16926288742573	1.92608417004913	4	483	positive regulation of cellular protein metabolic process	0.194037316563557
exclusive.canonical	GO:0030837	0.127170303981743	7.68815426997245	0.135583564765364	1	34	negative regulation of actin filament polymerization	0.19540584683552
exclusive.canonical	GO:0042992	0.127170303981743	7.68815426997245	0.135583564765364	1	34	negative regulation of transcription factor import into nucleus	0.19540584683552
exclusive.canonical	GO:0008152	0.128774148836786	1.46373915907344	36.4879299295022	41	9150	metabolic process	0.197453694883072
exclusive.canonical	GO:0006259	0.128879545796949	1.83394644935972	3.44940539770704	6	865	DNA metabolic process	0.19747672339855
exclusive.canonical	GO:0051129	0.129751029260535	2.48910999211309	1.25215409812718	3	314	negative regulation of cellular component organization	0.198395236162543
exclusive.canonical	GO:0007435	0.130659379788512	7.46149732620321	0.139571316670227	1	35	salivary gland morphogenesis	0.198395236162543
exclusive.canonical	GO:0034080	0.130659379788512	7.46149732620321	0.139571316670227	1	35	CENP-A containing nucleosome assembly at centromere	0.198395236162543
exclusive.canonical	GO:0046320	0.130659379788512	7.46149732620321	0.139571316670227	1	35	regulation of fatty acid oxidation	0.198395236162543
exclusive.canonical	GO:0003382	0.130659379788512	7.46149732620321	0.139571316670227	1	35	epithelial cell morphogenesis	0.198395236162543
exclusive.canonical	GO:0034724	0.130659379788512	7.46149732620321	0.139571316670227	1	35	DNA replication-independent nucleosome organization	0.198395236162543
exclusive.canonical	GO:0042345	0.130659379788512	7.46149732620321	0.139571316670227	1	35	regulation of NF-kappaB import into nucleus	0.198395236162543
exclusive.canonical	GO:0042348	0.130659379788512	7.46149732620321	0.139571316670227	1	35	NF-kappaB import into nucleus	0.198395236162543
exclusive.canonical	GO:0010332	0.130659379788512	7.46149732620321	0.139571316670227	1	35	response to gamma radiation	0.198395236162543
exclusive.canonical	GO:0006336	0.130659379788512	7.46149732620321	0.139571316670227	1	35	DNA replication-independent nucleosome assembly	0.198395236162543
exclusive.canonical	GO:0048146	0.130659379788512	7.46149732620321	0.139571316670227	1	35	positive regulation of fibroblast proliferation	0.198395236162543
exclusive.canonical	GO:0035094	0.130659379788512	7.46149732620321	0.139571316670227	1	35	response to nicotine	0.198395236162543
exclusive.canonical	GO:0072028	0.130659379788512	7.46149732620321	0.139571316670227	1	35	nephron morphogenesis	0.198395236162543
exclusive.canonical	GO:0008286	0.130930466188802	3.28371320037987	0.630064800968454	2	158	insulin receptor signaling pathway	0.198530928953874
exclusive.canonical	GO:0032535	0.130930466188802	3.28371320037987	0.630064800968454	2	158	regulation of cellular component size	0.198530928953874
exclusive.canonical	GO:0030219	0.1341347563399	7.24779220779221	0.143559068575091	1	36	megakaryocyte differentiation	0.202686336516377
exclusive.canonical	GO:0042177	0.1341347563399	7.24779220779221	0.143559068575091	1	36	negative regulation of protein catabolic process	0.202686336516377
exclusive.canonical	GO:0090002	0.1341347563399	7.24779220779221	0.143559068575091	1	36	establishment of protein localization to plasma membrane	0.202686336516377
exclusive.canonical	GO:0033344	0.1341347563399	7.24779220779221	0.143559068575091	1	36	cholesterol efflux	0.202686336516377
exclusive.canonical	GO:0006355	0.134283363503137	1.46892408328888	11.1816563412376	15	2804	regulation of transcription, DNA-dependent	0.202770662926298
exclusive.canonical	GO:0051216	0.134969482644617	3.22105753552294	0.642028056683045	2	161	cartilage development	0.203665966559729
exclusive.canonical	GO:0008015	0.13515484119364	2.44092613534909	1.27608060955636	3	320	blood circulation	0.203770926086801
exclusive.canonical	GO:2000112	0.135225557357373	1.45381047051027	12.0988392793563	16	3034	regulation of cellular macromolecule biosynthetic process	0.203770926086801
exclusive.canonical	GO:0003013	0.136063172337966	2.43307226771093	1.28006836146123	3	321	circulatory system process	0.204891820508928
exclusive.canonical	GO:0065004	0.136322186855271	3.20069444444444	0.646015808587909	2	162	protein-DNA complex assembly	0.204999296819524
exclusive.canonical	GO:0061138	0.136322186855271	3.20069444444444	0.646015808587909	2	162	morphogenesis of a branching epithelium	0.204999296819524
exclusive.canonical	GO:0006351	0.137282267281276	1.44952066115702	12.1267535426903	16	3041	transcription, DNA-dependent	0.205782561870039
exclusive.canonical	GO:0002763	0.137596486449486	7.0459595959596	0.147546820479954	1	37	positive regulation of myeloid leukocyte differentiation	0.205782561870039
exclusive.canonical	GO:0031055	0.137596486449486	7.0459595959596	0.147546820479954	1	37	chromatin remodeling at centromere	0.205782561870039
exclusive.canonical	GO:0003156	0.137596486449486	7.0459595959596	0.147546820479954	1	37	regulation of organ formation	0.205782561870039
exclusive.canonical	GO:0006081	0.137596486449486	7.0459595959596	0.147546820479954	1	37	cellular aldehyde metabolic process	0.205782561870039
exclusive.canonical	GO:0090150	0.137596486449486	7.0459595959596	0.147546820479954	1	37	establishment of protein localization to membrane	0.205782561870039
exclusive.canonical	GO:0002053	0.137596486449486	7.0459595959596	0.147546820479954	1	37	positive regulation of mesenchymal cell proliferation	0.205782561870039
exclusive.canonical	GO:0006333	0.139036870954087	3.16072245084591	0.653991312397636	2	164	chromatin assembly or disassembly	0.207794502759699
exclusive.canonical	GO:2001141	0.139451943284729	1.4578081810754	11.2494481236203	15	2821	regulation of RNA biosynthetic process	0.208272382827843
exclusive.canonical	GO:0033273	0.140398761086375	3.14110429447853	0.657979064302499	2	165	response to vitamin	0.209220978049712
exclusive.canonical	GO:0051492	0.141044622730996	6.85503685503685	0.151534572384818	1	38	regulation of stress fiber assembly	0.209220978049712
exclusive.canonical	GO:0002718	0.141044622730996	6.85503685503685	0.151534572384818	1	38	regulation of cytokine production involved in immune response	0.209220978049712
exclusive.canonical	GO:0050830	0.141044622730996	6.85503685503685	0.151534572384818	1	38	defense response to Gram-positive bacterium	0.209220978049712
exclusive.canonical	GO:0008593	0.141044622730996	6.85503685503685	0.151534572384818	1	38	regulation of Notch signaling pathway	0.209220978049712
exclusive.canonical	GO:0071326	0.141044622730996	6.85503685503685	0.151534572384818	1	38	cellular response to monosaccharide stimulus	0.209220978049712
exclusive.canonical	GO:0071331	0.141044622730996	6.85503685503685	0.151534572384818	1	38	cellular response to hexose stimulus	0.209220978049712
exclusive.canonical	GO:0071333	0.141044622730996	6.85503685503685	0.151534572384818	1	38	cellular response to glucose stimulus	0.209220978049712
exclusive.canonical	GO:0070227	0.141044622730996	6.85503685503685	0.151534572384818	1	38	lymphocyte apoptotic process	0.209220978049712
exclusive.canonical	GO:0033209	0.141044622730996	6.85503685503685	0.151534572384818	1	38	tumor necrosis factor-mediated signaling pathway	0.209220978049712
exclusive.canonical	GO:0034329	0.141763623931298	3.12172538392051	0.661966816207363	2	166	cell junction assembly	0.210144856370344
exclusive.canonical	GO:0006875	0.143406662664748	2.37197592313925	1.31197037670014	3	329	cellular metal ion homeostasis	0.212292383416311
exclusive.canonical	GO:0010608	0.144334010841795	2.3645490739138	1.315958128605	3	330	posttranscriptional regulation of gene expression	0.212440841489851
exclusive.canonical	GO:0007431	0.144479217599047	6.67416267942584	0.155522324289682	1	39	salivary gland development	0.212440841489851
exclusive.canonical	GO:0045930	0.144479217599047	6.67416267942584	0.155522324289682	1	39	negative regulation of mitotic cell cycle	0.212440841489851
exclusive.canonical	GO:0050764	0.144479217599047	6.67416267942584	0.155522324289682	1	39	regulation of phagocytosis	0.212440841489851
exclusive.canonical	GO:0031128	0.144479217599047	6.67416267942584	0.155522324289682	1	39	developmental induction	0.212440841489851
exclusive.canonical	GO:0046677	0.144479217599047	6.67416267942584	0.155522324289682	1	39	response to antibiotic	0.212440841489851
exclusive.canonical	GO:0042531	0.144479217599047	6.67416267942584	0.155522324289682	1	39	positive regulation of tyrosine phosphorylation of STAT protein	0.212440841489851
exclusive.canonical	GO:0043486	0.144479217599047	6.67416267942584	0.155522324289682	1	39	histone exchange	0.212440841489851
exclusive.canonical	GO:0002027	0.144479217599047	6.67416267942584	0.155522324289682	1	39	regulation of heart rate	0.212440841489851
exclusive.canonical	GO:0072080	0.144479217599047	6.67416267942584	0.155522324289682	1	39	nephron tubule development	0.212440841489851
exclusive.canonical	GO:0043410	0.145875608821663	3.06498114881348	0.673930071921954	2	169	positive regulation of MAPK cascade	0.214349835423897
exclusive.canonical	GO:0072210	0.147900323269888	6.5025641025641	0.159510076194545	1	40	metanephric nephron development	0.216162010932913
exclusive.canonical	GO:0050994	0.147900323269888	6.5025641025641	0.159510076194545	1	40	regulation of lipid catabolic process	0.216162010932913
exclusive.canonical	GO:0030512	0.147900323269888	6.5025641025641	0.159510076194545	1	40	negative regulation of transforming growth factor beta receptor signaling pathway	0.216162010932913
exclusive.canonical	GO:0042752	0.147900323269888	6.5025641025641	0.159510076194545	1	40	regulation of circadian rhythm	0.216162010932913
exclusive.canonical	GO:0061005	0.147900323269888	6.5025641025641	0.159510076194545	1	40	cell differentiation involved in kidney development	0.216162010932913
exclusive.canonical	GO:0043525	0.147900323269888	6.5025641025641	0.159510076194545	1	40	positive regulation of neuron apoptotic process	0.216162010932913
exclusive.canonical	GO:0061326	0.147900323269888	6.5025641025641	0.159510076194545	1	40	renal tubule development	0.216162010932913
exclusive.canonical	GO:0045168	0.147900323269888	6.5025641025641	0.159510076194545	1	40	cell-cell signaling involved in cell fate commitment	0.216162010932913
exclusive.canonical	GO:0044238	0.149626389357403	1.39787416650162	33.7084668518123	38	8453	primary metabolic process	0.217810566786093
exclusive.canonical	GO:0019882	0.150012776640036	3.01023965141612	0.685893327636545	2	172	antigen processing and presentation	0.218227641117496
exclusive.canonical	GO:0006184	0.150882085447997	2.31380634956502	1.34387239193904	3	337	GTP catabolic process	0.219346212045158
exclusive.canonical	GO:0051238	0.151307991762132	6.33954545454545	0.163497828099409	1	41	sequestering of metal ion	0.219802621356607
exclusive.canonical	GO:0051098	0.151397228897801	2.9924193199047	0.689881079541409	2	173	regulation of binding	0.219802621356607
exclusive.canonical	GO:0019219	0.153962098084252	1.40662218812717	13.2632628355764	17	3326	regulation of nucleobase-containing compound metabolic process	0.222933853090848
exclusive.canonical	GO:0015909	0.154702274897492	6.18447893569845	0.167485580004273	1	42	long-chain fatty acid transport	0.223265832662497
exclusive.canonical	GO:0032272	0.154702274897492	6.18447893569845	0.167485580004273	1	42	negative regulation of protein polymerization	0.223265832662497
exclusive.canonical	GO:0010464	0.154702274897492	6.18447893569845	0.167485580004273	1	42	regulation of mesenchymal cell proliferation	0.223265832662497
exclusive.canonical	GO:0043044	0.154702274897492	6.18447893569845	0.167485580004273	1	42	ATP-dependent chromatin remodeling	0.223265832662497
exclusive.canonical	GO:0001836	0.154702274897492	6.18447893569845	0.167485580004273	1	42	release of cytochrome c from mitochondria	0.223265832662497
exclusive.canonical	GO:0043254	0.155566184935366	2.94018731375053	0.701844335255999	2	176	regulation of protein complex assembly	0.2242164340922
exclusive.canonical	GO:0071824	0.15696089817742	2.9231746031746	0.705832087160863	2	177	protein-DNA complex subunit organization	0.226077496715664
exclusive.canonical	GO:0090304	0.157172988190845	1.37324241711733	17.0436516413872	21	4274	nucleic acid metabolic process	0.226233846638338
exclusive.canonical	GO:0033554	0.157500503483205	1.64759344598054	4.47824538916186	7	1123	cellular response to stress	0.226556023772747
exclusive.canonical	GO:0060350	0.158083224301517	6.03679653679654	0.171473331909136	1	43	endochondral bone morphogenesis	0.226648192322056
exclusive.canonical	GO:0002824	0.158083224301517	6.03679653679654	0.171473331909136	1	43	positive regulation of adaptive immune response based on somatic recombination of immune receptors built from immunoglobulin superfamily domains	0.226648192322056
exclusive.canonical	GO:0003151	0.158083224301517	6.03679653679654	0.171473331909136	1	43	outflow tract morphogenesis	0.226648192322056
exclusive.canonical	GO:2000106	0.158083224301517	6.03679653679654	0.171473331909136	1	43	regulation of leukocyte apoptotic process	0.226648192322056
exclusive.canonical	GO:0071900	0.158482839031246	2.25835815954982	1.37577440717795	3	345	regulation of protein serine/threonine kinase activity	0.226880731391249
exclusive.canonical	GO:0002009	0.159441416982519	2.25160899939491	1.37976215908282	3	346	morphogenesis of an epithelium	0.227997052425919
exclusive.canonical	GO:0045934	0.159692762608094	1.71235807860262	3.67670725628427	6	922	negative regulation of nucleobase-containing compound metabolic process	0.228150659566604
exclusive.canonical	GO:0006323	0.159757670085539	2.88972588407617	0.71380759097059	2	179	DNA packaging	0.228150659566604
exclusive.canonical	GO:0046039	0.160401837316933	2.24489907854322	1.38374991098768	3	347	GTP metabolic process	0.228920976183867
exclusive.canonical	GO:0033627	0.16145089140431	5.89598308668076	0.175461083814	1	44	cell adhesion mediated by integrin	0.22922040137649
exclusive.canonical	GO:0046889	0.16145089140431	5.89598308668076	0.175461083814	1	44	positive regulation of lipid biosynthetic process	0.22922040137649
exclusive.canonical	GO:0030101	0.16145089140431	5.89598308668076	0.175461083814	1	44	natural killer cell activation	0.22922040137649
exclusive.canonical	GO:0042246	0.16145089140431	5.89598308668076	0.175461083814	1	44	tissue regeneration	0.22922040137649
exclusive.canonical	GO:0032231	0.16145089140431	5.89598308668076	0.175461083814	1	44	regulation of actin filament bundle assembly	0.22922040137649
exclusive.canonical	GO:0090183	0.16145089140431	5.89598308668076	0.175461083814	1	44	regulation of kidney development	0.22922040137649
exclusive.canonical	GO:0071322	0.16145089140431	5.89598308668076	0.175461083814	1	44	cellular response to carbohydrate stimulus	0.22922040137649
exclusive.canonical	GO:0002455	0.16145089140431	5.89598308668076	0.175461083814	1	44	humoral immune response mediated by circulating immunoglobulin	0.22922040137649
exclusive.canonical	GO:0032774	0.163094834276688	1.4001287001287	12.457736950794	16	3124	RNA biosynthetic process	0.231103899412817
exclusive.canonical	GO:0051252	0.163302692161481	1.41095020325203	11.5445417645802	15	2895	regulation of RNA metabolic process	0.231248465568915
exclusive.canonical	GO:0033619	0.164805327441267	5.76157024793388	0.179448835718863	1	45	membrane protein proteolysis	0.232322348683335
exclusive.canonical	GO:0002705	0.164805327441267	5.76157024793388	0.179448835718863	1	45	positive regulation of leukocyte mediated immunity	0.232322348683335
exclusive.canonical	GO:0002708	0.164805327441267	5.76157024793388	0.179448835718863	1	45	positive regulation of lymphocyte mediated immunity	0.232322348683335
exclusive.canonical	GO:0002821	0.164805327441267	5.76157024793388	0.179448835718863	1	45	positive regulation of adaptive immune response	0.232322348683335
exclusive.canonical	GO:0001678	0.164805327441267	5.76157024793388	0.179448835718863	1	45	cellular glucose homeostasis	0.232322348683335
exclusive.canonical	GO:0043242	0.164805327441267	5.76157024793388	0.179448835718863	1	45	negative regulation of protein complex disassembly	0.232322348683335
exclusive.canonical	GO:0002367	0.164805327441267	5.76157024793388	0.179448835718863	1	45	cytokine production involved in immune response	0.232322348683335
exclusive.canonical	GO:0051172	0.165416779904388	1.69257019438445	3.71658477533291	6	932	negative regulation of nitrogen compound metabolic process	0.232883804182401
exclusive.canonical	GO:0019079	0.16814658345379	5.63313131313131	0.183436587623727	1	46	viral genome replication	0.235744333239937
exclusive.canonical	GO:0071300	0.16814658345379	5.63313131313131	0.183436587623727	1	46	cellular response to retinoic acid	0.235744333239937
exclusive.canonical	GO:0043149	0.16814658345379	5.63313131313131	0.183436587623727	1	46	stress fiber assembly	0.235744333239937
exclusive.canonical	GO:0006953	0.16814658345379	5.63313131313131	0.183436587623727	1	46	acute-phase response	0.235744333239937
exclusive.canonical	GO:0055065	0.16814998466533	2.19259219554031	1.41565192622659	3	355	metal ion homeostasis	0.235744333239937
exclusive.canonical	GO:0046395	0.168203851497053	2.79376644403967	0.737734102399772	2	185	carboxylic acid catabolic process	0.235744333239937
exclusive.canonical	GO:0016054	0.168203851497053	2.79376644403967	0.737734102399772	2	185	organic acid catabolic process	0.235744333239937
exclusive.canonical	GO:0055114	0.17106146433499	1.91552706552707	2.16933703624582	4	544	oxidation-reduction process	0.238324358535719
exclusive.canonical	GO:0045727	0.171474710290011	5.5102766798419	0.187424339528591	1	47	positive regulation of translation	0.238324358535719
exclusive.canonical	GO:0051817	0.171474710290011	5.5102766798419	0.187424339528591	1	47	modification of morphology or physiology of other organism involved in symbiotic interaction	0.238324358535719
exclusive.canonical	GO:0019229	0.171474710290011	5.5102766798419	0.187424339528591	1	47	regulation of vasoconstriction	0.238324358535719
exclusive.canonical	GO:0035821	0.171474710290011	5.5102766798419	0.187424339528591	1	47	modification of morphology or physiology of other organism	0.238324358535719
exclusive.canonical	GO:0060993	0.171474710290011	5.5102766798419	0.187424339528591	1	47	kidney morphogenesis	0.238324358535719
exclusive.canonical	GO:0031047	0.171474710290011	5.5102766798419	0.187424339528591	1	47	gene silencing by RNA	0.238324358535719
exclusive.canonical	GO:0042733	0.171474710290011	5.5102766798419	0.187424339528591	1	47	embryonic digit morphogenesis	0.238324358535719
exclusive.canonical	GO:0000080	0.171474710290011	5.5102766798419	0.187424339528591	1	47	G1 phase of mitotic cell cycle	0.238324358535719
exclusive.canonical	GO:0006418	0.171474710290011	5.5102766798419	0.187424339528591	1	47	tRNA aminoacylation for protein translation	0.238324358535719
exclusive.canonical	GO:0071299	0.171474710290011	5.5102766798419	0.187424339528591	1	47	cellular response to vitamin A	0.238324358535719
exclusive.canonical	GO:0043271	0.171474710290011	5.5102766798419	0.187424339528591	1	47	negative regulation of ion transport	0.238324358535719
exclusive.canonical	GO:0001763	0.173878044376847	2.73321449792038	0.753685110019227	2	189	morphogenesis of a branching structure	0.241068227768662
exclusive.canonical	GO:0072009	0.174789758605512	5.3926499032882	0.191412091433454	1	48	nephron epithelium development	0.241413162170066
exclusive.canonical	GO:0045685	0.174789758605512	5.3926499032882	0.191412091433454	1	48	regulation of glial cell differentiation	0.241413162170066
exclusive.canonical	GO:0035272	0.174789758605512	5.3926499032882	0.191412091433454	1	48	exocrine system development	0.241413162170066
exclusive.canonical	GO:0048284	0.174789758605512	5.3926499032882	0.191412091433454	1	48	organelle fusion	0.241413162170066
exclusive.canonical	GO:0017148	0.174789758605512	5.3926499032882	0.191412091433454	1	48	negative regulation of translation	0.241413162170066
exclusive.canonical	GO:0002444	0.174789758605512	5.3926499032882	0.191412091433454	1	48	myeloid leukocyte mediated immunity	0.241413162170066
exclusive.canonical	GO:0016049	0.17502050445088	2.14873600672728	1.44356618956064	3	362	cell growth	0.241426642818922
exclusive.canonical	GO:0009952	0.175301665302924	2.71847911741529	0.75767286192409	2	190	anterior/posterior pattern specification	0.241661917152611
exclusive.canonical	GO:0034622	0.177346077003147	1.88644020213363	2.20123905148473	4	552	cellular macromolecular complex assembly	0.244055226870885
exclusive.canonical	GO:0045669	0.17809177886404	5.27992424242424	0.195399843338318	1	49	positive regulation of osteoblast differentiation	0.244055226870885
exclusive.canonical	GO:0046456	0.17809177886404	5.27992424242424	0.195399843338318	1	49	icosanoid biosynthetic process	0.244055226870885
exclusive.canonical	GO:0046427	0.17809177886404	5.27992424242424	0.195399843338318	1	49	positive regulation of JAK-STAT cascade	0.244055226870885
exclusive.canonical	GO:0043038	0.17809177886404	5.27992424242424	0.195399843338318	1	49	amino acid activation	0.244055226870885
exclusive.canonical	GO:0043039	0.17809177886404	5.27992424242424	0.195399843338318	1	49	tRNA aminoacylation	0.244055226870885
exclusive.canonical	GO:0001776	0.17809177886404	5.27992424242424	0.195399843338318	1	49	leukocyte homeostasis	0.244055226870885
exclusive.canonical	GO:0034330	0.178154730827946	2.68947368421053	0.765648365733818	2	192	cell junction organization	0.244055226870885
exclusive.canonical	GO:0006310	0.179584101150805	2.67519875896839	0.769636117638681	2	193	DNA recombination	0.245700756119418
exclusive.canonical	GO:0010638	0.179584101150805	2.67519875896839	0.769636117638681	2	193	positive regulation of organelle organization	0.245700756119418
exclusive.canonical	GO:0051171	0.179693276100151	1.36312806894099	13.5822829879655	17	3406	regulation of nitrogen compound metabolic process	0.245700756119418
exclusive.canonical	GO:0030003	0.180973557283141	2.11248384595503	1.46749270098982	3	368	cellular cation homeostasis	0.246787296829199
exclusive.canonical	GO:0051318	0.181380821338215	5.17179962894249	0.199387595243182	1	50	G1 phase	0.246787296829199
exclusive.canonical	GO:0045833	0.181380821338215	5.17179962894249	0.199387595243182	1	50	negative regulation of lipid metabolic process	0.246787296829199
exclusive.canonical	GO:0046847	0.181380821338215	5.17179962894249	0.199387595243182	1	50	filopodium assembly	0.246787296829199
exclusive.canonical	GO:0010463	0.181380821338215	5.17179962894249	0.199387595243182	1	50	mesenchymal cell proliferation	0.246787296829199
exclusive.canonical	GO:0000819	0.181380821338215	5.17179962894249	0.199387595243182	1	50	sister chromatid segregation	0.246787296829199
exclusive.canonical	GO:0017156	0.181380821338215	5.17179962894249	0.199387595243182	1	50	calcium ion-dependent exocytosis	0.246787296829199
exclusive.canonical	GO:0051606	0.182448333139067	2.64709268854347	0.777611621448408	2	195	detection of stimulus	0.247916422828893
exclusive.canonical	GO:0001822	0.182448333139067	2.64709268854347	0.777611621448408	2	195	kidney development	0.247916422828893
exclusive.canonical	GO:0051346	0.183883122052233	2.63325696830851	0.781599373353272	2	196	negative regulation of hydrolase activity	0.249710765496662
exclusive.canonical	GO:0002690	0.184656936110249	5.068	0.203375347148045	1	51	positive regulation of leukocyte chemotaxis	0.249984761710591
exclusive.canonical	GO:0071456	0.184656936110249	5.068	0.203375347148045	1	51	cellular response to hypoxia	0.249984761710591
exclusive.canonical	GO:0010522	0.184656936110249	5.068	0.203375347148045	1	51	regulation of calcium ion transport into cytosol	0.249984761710591
exclusive.canonical	GO:0001938	0.184656936110249	5.068	0.203375347148045	1	51	positive regulation of endothelial cell proliferation	0.249984761710591
exclusive.canonical	GO:0060249	0.185319644828413	2.61956315289649	0.785587125258136	2	197	anatomical structure homeostasis	0.250726578297264
exclusive.canonical	GO:0043085	0.186144602175045	1.62655567117586	3.85615609200313	6	967	positive regulation of catalytic activity	0.25167888617258
exclusive.canonical	GO:0044255	0.186253894252202	1.71341984614189	3.03866695150609	5	762	cellular lipid metabolic process	0.25167888617258
exclusive.canonical	GO:0051971	0.187920173072643	4.96827094474153	0.207363099052909	1	52	positive regulation of transmission of nerve impulse	0.253460233434398
exclusive.canonical	GO:0010811	0.187920173072643	4.96827094474153	0.207363099052909	1	52	positive regulation of cell-substrate adhesion	0.253460233434398
exclusive.canonical	GO:0006636	0.187920173072643	4.96827094474153	0.207363099052909	1	52	unsaturated fatty acid biosynthetic process	0.253460233434398
exclusive.canonical	GO:0045926	0.188197749215871	2.59259259259259	0.793562629067863	2	199	negative regulation of growth	0.253678027166365
exclusive.canonical	GO:0007010	0.191080192918984	1.69682270814085	3.06658121484013	5	769	cytoskeleton organization	0.25626240583721
exclusive.canonical	GO:0008637	0.191170581928903	4.87237762237762	0.211350850957773	1	53	apoptotic mitochondrial changes	0.25626240583721
exclusive.canonical	GO:0032088	0.191170581928903	4.87237762237762	0.211350850957773	1	53	negative regulation of NF-kappaB transcription factor activity	0.25626240583721
exclusive.canonical	GO:2000377	0.191170581928903	4.87237762237762	0.211350850957773	1	53	regulation of reactive oxygen species metabolic process	0.25626240583721
exclusive.canonical	GO:0032368	0.191170581928903	4.87237762237762	0.211350850957773	1	53	regulation of lipid transport	0.25626240583721
exclusive.canonical	GO:0090305	0.191170581928903	4.87237762237762	0.211350850957773	1	53	nucleic acid phosphodiester bond hydrolysis	0.25626240583721
exclusive.canonical	GO:0000186	0.191170581928903	4.87237762237762	0.211350850957773	1	53	activation of MAPKK activity	0.25626240583721
exclusive.canonical	GO:0000288	0.191170581928903	4.87237762237762	0.211350850957773	1	53	nuclear-transcribed mRNA catabolic process, deadenylation-dependent decay	0.25626240583721
exclusive.canonical	GO:0045454	0.191170581928903	4.87237762237762	0.211350850957773	1	53	cell redox homeostasis	0.25626240583721
exclusive.canonical	GO:0006140	0.192031535784984	2.04902649538338	1.51135797194332	3	379	regulation of nucleotide metabolic process	0.257101045153303
exclusive.canonical	GO:0032869	0.192527024034702	2.55314814814815	0.805525884782454	2	202	cellular response to insulin stimulus	0.257606581454883
exclusive.canonical	GO:0051329	0.194061070080486	2.03788559448937	1.51933347575304	3	381	interphase of mitotic cell cycle	0.259500268130883
exclusive.canonical	GO:0016525	0.194408212194234	4.78010291595197	0.215338602862636	1	54	negative regulation of angiogenesis	0.259646664819317
exclusive.canonical	GO:0048645	0.194408212194234	4.78010291595197	0.215338602862636	1	54	organ formation	0.259646664819317
exclusive.canonical	GO:0040007	0.195952850759913	1.6805269448895	3.09449547817418	5	776	growth	0.261549773311185
exclusive.canonical	GO:0072001	0.196870007758529	2.51486954935231	0.817489140497045	2	205	renal system development	0.262613532937965
exclusive.canonical	GO:0034645	0.197029641789724	1.32391639529015	15.6638894823044	19	3928	cellular macromolecule biosynthetic process	0.262666117944203
exclusive.canonical	GO:0031646	0.197633113196245	4.69124579124579	0.2193263547675	1	55	positive regulation of neurological system process	0.262669314071651
exclusive.canonical	GO:0043255	0.197633113196245	4.69124579124579	0.2193263547675	1	55	regulation of carbohydrate biosynthetic process	0.262669314071651
exclusive.canonical	GO:0071887	0.197633113196245	4.69124579124579	0.2193263547675	1	55	leukocyte apoptotic process	0.262669314071651
exclusive.canonical	GO:0006635	0.197633113196245	4.69124579124579	0.2193263547675	1	55	fatty acid beta-oxidation	0.262669314071651
exclusive.canonical	GO:0007585	0.200845334075642	4.60561983471074	0.223314106672363	1	56	respiratory gaseous exchange	0.265967912094108
exclusive.canonical	GO:0071453	0.200845334075642	4.60561983471074	0.223314106672363	1	56	cellular response to oxygen levels	0.265967912094108
exclusive.canonical	GO:0032963	0.200845334075642	4.60561983471074	0.223314106672363	1	56	collagen metabolic process	0.265967912094108
exclusive.canonical	GO:0001658	0.200845334075642	4.60561983471074	0.223314106672363	1	56	branching involved in ureteric bud morphogenesis	0.265967912094108
exclusive.canonical	GO:0006968	0.200845334075642	4.60561983471074	0.223314106672363	1	56	cellular defense response	0.265967912094108
exclusive.canonical	GO:0009887	0.201576766481515	1.66226182385663	3.12639749341309	5	784	organ morphogenesis	0.266774824204792
exclusive.canonical	GO:0051261	0.204044923786928	4.52305194805195	0.227301858577227	1	57	protein depolymerization	0.26938861539241
exclusive.canonical	GO:0051897	0.204044923786928	4.52305194805195	0.227301858577227	1	57	positive regulation of protein kinase B signaling cascade	0.26938861539241
exclusive.canonical	GO:0046849	0.204044923786928	4.52305194805195	0.227301858577227	1	57	bone remodeling	0.26938861539241
exclusive.canonical	GO:0002688	0.207231931099093	4.44338118022329	0.231289610482091	1	58	regulation of leukocyte chemotaxis	0.272443904603801
exclusive.canonical	GO:0050434	0.207231931099093	4.44338118022329	0.231289610482091	1	58	positive regulation of viral transcription	0.272443904603801
exclusive.canonical	GO:0042310	0.207231931099093	4.44338118022329	0.231289610482091	1	58	vasoconstriction	0.272443904603801
exclusive.canonical	GO:0006094	0.207231931099093	4.44338118022329	0.231289610482091	1	58	gluconeogenesis	0.272443904603801
exclusive.canonical	GO:0001541	0.207231931099093	4.44338118022329	0.231289610482091	1	58	ovarian follicle development	0.272443904603801
exclusive.canonical	GO:0048145	0.207231931099093	4.44338118022329	0.231289610482091	1	58	regulation of fibroblast proliferation	0.272443904603801
exclusive.canonical	GO:0051053	0.207231931099093	4.44338118022329	0.231289610482091	1	58	negative regulation of DNA metabolic process	0.272443904603801
exclusive.canonical	GO:0060627	0.208511389177256	2.41811479726172	0.849391155735954	2	213	regulation of vesicle-mediated transport	0.273796505620375
exclusive.canonical	GO:0071103	0.208511389177256	2.41811479726172	0.849391155735954	2	213	DNA conformation change	0.273796505620375
exclusive.canonical	GO:0010468	0.209754562613139	1.32625732798519	12.9881079541409	16	3257	regulation of gene expression	0.275053401308312
exclusive.canonical	GO:0030168	0.209972115964423	2.40653389238295	0.853378907640817	2	214	platelet activation	0.275053401308312
exclusive.canonical	GO:0006006	0.209972115964423	2.40653389238295	0.853378907640817	2	214	glucose metabolic process	0.275053401308312
exclusive.canonical	GO:0051047	0.211433969943984	2.39506172839506	0.857366659545681	2	215	positive regulation of secretion	0.276802411220854
exclusive.canonical	GO:0016070	0.212311656203732	1.30878042564037	14.8942533646657	18	3735	RNA metabolic process	0.277766034525416
exclusive.canonical	GO:0045639	0.213568392678581	4.29214175654854	0.239265114291818	1	60	positive regulation of myeloid cell differentiation	0.277766034525416
exclusive.canonical	GO:0072659	0.213568392678581	4.29214175654854	0.239265114291818	1	60	protein localization to plasma membrane	0.277766034525416
exclusive.canonical	GO:0031333	0.213568392678581	4.29214175654854	0.239265114291818	1	60	negative regulation of protein complex assembly	0.277766034525416
exclusive.canonical	GO:0015908	0.213568392678581	4.29214175654854	0.239265114291818	1	60	fatty acid transport	0.277766034525416
exclusive.canonical	GO:0030510	0.213568392678581	4.29214175654854	0.239265114291818	1	60	regulation of BMP signaling pathway	0.277766034525416
exclusive.canonical	GO:0071295	0.213568392678581	4.29214175654854	0.239265114291818	1	60	cellular response to vitamin	0.277766034525416
exclusive.canonical	GO:0048144	0.213568392678581	4.29214175654854	0.239265114291818	1	60	fibroblast proliferation	0.277766034525416
exclusive.canonical	GO:0016477	0.215158643497337	1.6203498943437	3.2021647796055	5	803	cell migration	0.279667838216348
exclusive.canonical	GO:0060675	0.216717943562512	4.22030303030303	0.243252866196682	1	61	ureteric bud morphogenesis	0.280692772189738
exclusive.canonical	GO:0014013	0.216717943562512	4.22030303030303	0.243252866196682	1	61	regulation of gliogenesis	0.280692772189738
exclusive.canonical	GO:0030301	0.216717943562512	4.22030303030303	0.243252866196682	1	61	cholesterol transport	0.280692772189738
exclusive.canonical	GO:0015918	0.216717943562512	4.22030303030303	0.243252866196682	1	61	sterol transport	0.280692772189738
exclusive.canonical	GO:0043244	0.216717943562512	4.22030303030303	0.243252866196682	1	61	regulation of protein complex disassembly	0.280692772189738
exclusive.canonical	GO:0048709	0.216717943562512	4.22030303030303	0.243252866196682	1	61	oligodendrocyte differentiation	0.280692772189738
exclusive.canonical	GO:0044259	0.219855105281901	4.15081967213115	0.247240618101545	1	62	multicellular organismal macromolecule metabolic process	0.284587325261228
exclusive.canonical	GO:0031401	0.220918205460877	1.90309172426677	1.6230150252795	3	407	positive regulation of protein modification process	0.285794126069873
exclusive.canonical	GO:0019752	0.222427531285851	1.59908270238789	3.24204229865413	5	813	carboxylic acid metabolic process	0.287066837483511
exclusive.canonical	GO:0043436	0.222427531285851	1.59908270238789	3.24204229865413	5	813	oxoacid metabolic process	0.287066837483511
exclusive.canonical	GO:0045598	0.222979925688467	4.08357771260997	0.251228370006409	1	63	regulation of fat cell differentiation	0.287270717941805
exclusive.canonical	GO:0032675	0.222979925688467	4.08357771260997	0.251228370006409	1	63	regulation of interleukin-6 production	0.287270717941805
exclusive.canonical	GO:0032649	0.222979925688467	4.08357771260997	0.251228370006409	1	63	regulation of interferon-gamma production	0.287270717941805
exclusive.canonical	GO:0051701	0.226092452452519	4.01847041847042	0.255216121911273	1	64	interaction with host	0.29078593134191
exclusive.canonical	GO:0072073	0.226092452452519	4.01847041847042	0.255216121911273	1	64	kidney epithelium development	0.29078593134191
exclusive.canonical	GO:0048011	0.226107687574327	2.28599900348779	0.897244178594317	2	225	neurotrophin TRK receptor signaling pathway	0.29078593134191
exclusive.canonical	GO:0009203	0.228282733522886	1.86971491530092	1.65092928861354	3	414	ribonucleoside triphosphate catabolic process	0.293237961638746
exclusive.canonical	GO:0009207	0.228282733522886	1.86971491530092	1.65092928861354	3	414	purine ribonucleoside triphosphate catabolic process	0.293237961638746
exclusive.canonical	GO:0050728	0.229192733063626	3.95539772727273	0.259203873816136	1	65	negative regulation of inflammatory response	0.294061140190266
exclusive.canonical	GO:0032635	0.229192733063626	3.95539772727273	0.259203873816136	1	65	interleukin-6 production	0.294061140190266
exclusive.canonical	GO:0009146	0.229338898995978	1.86503938450266	1.65491704051841	3	415	purine nucleoside triphosphate catabolic process	0.294075994311157
exclusive.canonical	GO:0022402	0.229854464591705	1.50955339805825	4.13131097343872	6	1036	cell cycle process	0.294564225884385
exclusive.canonical	GO:0015992	0.232280814831292	3.89426573426573	0.263191625721	1	66	proton transport	0.297499167881813
exclusive.canonical	GO:0022414	0.233486489025886	1.45310360565952	5.02057964822331	7	1259	reproductive process	0.298629430180906
exclusive.canonical	GO:0009143	0.233573316329139	1.84656204644412	1.67086804813786	3	419	nucleoside triphosphate catabolic process	0.298629430180906
exclusive.canonical	GO:0009154	0.234634301222359	1.8419980996335	1.67485580004273	3	420	purine ribonucleotide catabolic process	0.299810496006347
exclusive.canonical	GO:0019319	0.235356744885628	3.83498622589532	0.267179377625863	1	67	hexose biosynthetic process	0.300283651264168
exclusive.canonical	GO:0030856	0.235356744885628	3.83498622589532	0.267179377625863	1	67	regulation of epithelial cell differentiation	0.300283651264168
exclusive.canonical	GO:0042060	0.235416885407561	1.66405277570326	2.48038168482518	4	622	wound healing	0.300283651264168
exclusive.canonical	GO:0006082	0.235705990946658	1.5620994160376	3.31382183294168	5	831	organic acid metabolic process	0.300477007128616
exclusive.canonical	GO:0042391	0.236428289803256	2.21529790660225	0.925158441928363	2	232	regulation of membrane potential	0.300971673778011
exclusive.canonical	GO:0000003	0.236507260355535	1.44675531310376	5.04051840774763	7	1264	reproduction	0.300971673778011
exclusive.canonical	GO:0009261	0.236759046417309	1.83293556085919	1.68283130385245	3	422	ribonucleotide catabolic process	0.301116715030163
exclusive.canonical	GO:0060349	0.238420570178015	3.7774762550882	0.271167129530727	1	68	bone morphogenesis	0.302349939546699
exclusive.canonical	GO:0007422	0.238420570178015	3.7774762550882	0.271167129530727	1	68	peripheral nervous system development	0.302349939546699
exclusive.canonical	GO:0051928	0.238420570178015	3.7774762550882	0.271167129530727	1	68	positive regulation of calcium ion transport	0.302349939546699
exclusive.canonical	GO:0006818	0.238420570178015	3.7774762550882	0.271167129530727	1	68	hydrogen transport	0.302349939546699
exclusive.canonical	GO:0071706	0.238420570178015	3.7774762550882	0.271167129530727	1	68	tumor necrosis factor superfamily cytokine production	0.302349939546699
exclusive.canonical	GO:0045666	0.241472337481774	3.7216577540107	0.275154881435591	1	69	positive regulation of neuron differentiation	0.3055107454532
exclusive.canonical	GO:0090101	0.241472337481774	3.7216577540107	0.275154881435591	1	69	negative regulation of transmembrane receptor protein serine/threonine kinase signaling pathway	0.3055107454532
exclusive.canonical	GO:0017015	0.241472337481774	3.7216577540107	0.275154881435591	1	69	regulation of transforming growth factor beta receptor signaling pathway	0.3055107454532
exclusive.canonical	GO:0016043	0.241946717067709	1.26653940185539	16.1663462223172	19	4054	cellular component organization	0.305933782866287
exclusive.canonical	GO:0055080	0.24315465549432	1.80625971143174	1.70675781528163	3	428	cation homeostasis	0.307283355844471
exclusive.canonical	GO:0045807	0.244512093392824	3.66745718050066	0.279142633340454	1	70	positive regulation of endocytosis	0.307752836442005
exclusive.canonical	GO:0007569	0.244512093392824	3.66745718050066	0.279142633340454	1	70	cell aging	0.307752836442005
exclusive.canonical	GO:0050707	0.244512093392824	3.66745718050066	0.279142633340454	1	70	regulation of cytokine secretion	0.307752836442005
exclusive.canonical	GO:0046782	0.244512093392824	3.66745718050066	0.279142633340454	1	70	regulation of viral transcription	0.307752836442005
exclusive.canonical	GO:0008344	0.244512093392824	3.66745718050066	0.279142633340454	1	70	adult locomotory behavior	0.307752836442005
exclusive.canonical	GO:0032846	0.244512093392824	3.66745718050066	0.279142633340454	1	70	positive regulation of homeostatic process	0.307752836442005
exclusive.canonical	GO:0032609	0.244512093392824	3.66745718050066	0.279142633340454	1	70	interferon-gamma production	0.307752836442005
exclusive.canonical	GO:0035295	0.245293344299328	1.79753435553003	1.71473331909136	3	430	tube development	0.308558409495701
exclusive.canonical	GO:0031670	0.247539884330347	3.61480519480519	0.283130385245318	1	71	cellular response to nutrient	0.311205205559153
exclusive.canonical	GO:0045860	0.248507457899636	1.7845985081176	1.72669657480595	3	433	positive regulation of protein kinase activity	0.312241975566823
exclusive.canonical	GO:0050729	0.25055575653744	3.56363636363636	0.287118137150182	1	72	positive regulation of inflammatory response	0.314273437447937
exclusive.canonical	GO:0032069	0.25055575653744	3.56363636363636	0.287118137150182	1	72	regulation of nuclease activity	0.314273437447937
exclusive.canonical	GO:0000723	0.25055575653744	3.56363636363636	0.287118137150182	1	72	telomere maintenance	0.314273437447937
exclusive.canonical	GO:0007584	0.25122022881526	2.12145061728395	0.965035960976999	2	242	response to nutrient	0.314926104395492
exclusive.canonical	GO:0022607	0.252907527926565	1.38125276671093	6.03745638396354	8	1514	cellular component assembly	0.316859488830015
exclusive.canonical	GO:0044236	0.253559756081775	3.51388888888889	0.291105889055045	1	73	multicellular organismal metabolic process	0.317312753172209
exclusive.canonical	GO:0032200	0.253559756081775	3.51388888888889	0.291105889055045	1	73	telomere organization	0.317312753172209
exclusive.canonical	GO:0006139	0.253827195172689	1.2411048858365	20.1501103752759	23	5053	nucleobase-containing compound metabolic process	0.31746561044781
exclusive.canonical	GO:0016311	0.255665371730058	2.09480262155159	0.97699921669159	2	245	dephosphorylation	0.319581714662573
exclusive.canonical	GO:0040014	0.25655192885625	3.46550435865504	0.295093640959909	1	74	regulation of multicellular organism growth	0.320323408314804
exclusive.canonical	GO:0010906	0.25655192885625	3.46550435865504	0.295093640959909	1	74	regulation of glucose metabolic process	0.320323408314804
exclusive.canonical	GO:0006811	0.256811979341103	1.50766864122698	3.42547888627786	5	859	ion transport	0.320464977076134
exclusive.canonical	GO:0051494	0.259532320579641	3.41842751842752	0.299081392864772	1	75	negative regulation of cytoskeleton organization	0.323305655910214
exclusive.canonical	GO:0050921	0.262500976797248	3.37260606060606	0.303069144769636	1	76	positive regulation of chemotaxis	0.326631340718672
exclusive.canonical	GO:0090090	0.262500976797248	3.37260606060606	0.303069144769636	1	76	negative regulation of canonical Wnt receptor signaling pathway	0.326631340718672
exclusive.canonical	GO:0001655	0.263078613869718	2.0518219832736	0.996937976215908	2	250	urogenital system development	0.327163785603492
exclusive.canonical	GO:0048729	0.264677406845703	1.72253550985796	1.78651285337891	3	448	tissue morphogenesis	0.328777790766265
exclusive.canonical	GO:0051674	0.265237869531545	1.4872492349541	3.46934415723136	5	870	localization of cell	0.328812701358375
exclusive.canonical	GO:0048870	0.265237869531545	1.4872492349541	3.46934415723136	5	870	cell motility	0.328812701358375
exclusive.canonical	GO:0002761	0.265457942881544	3.32799043062201	0.3070568966745	1	77	regulation of myeloid leukocyte differentiation	0.328812701358375
exclusive.canonical	GO:0031124	0.265457942881544	3.32799043062201	0.3070568966745	1	77	mRNA 3'-end processing	0.328812701358375
exclusive.canonical	GO:0051017	0.265457942881544	3.32799043062201	0.3070568966745	1	77	actin filament bundle assembly	0.328812701358375
exclusive.canonical	GO:0007265	0.266044967950141	2.03511111111111	1.00491348002564	2	252	Ras protein signal transduction	0.329353118963773
exclusive.canonical	GO:0051896	0.268403264032814	3.28453364817001	0.311044648579363	1	78	regulation of protein kinase B signaling cascade	0.331521272985697
exclusive.canonical	GO:0048524	0.268403264032814	3.28453364817001	0.311044648579363	1	78	positive regulation of viral process	0.331521272985697
exclusive.canonical	GO:0033674	0.27118622063881	1.69886625109819	1.81043936480809	3	454	positive regulation of kinase activity	0.334388783325642
exclusive.canonical	GO:0009895	0.2713369852798	3.24219114219114	0.315032400484227	1	79	negative regulation of catabolic process	0.334388783325642
exclusive.canonical	GO:0019318	0.271978428121547	2.00247885680957	1.02086448764509	2	256	hexose metabolic process	0.334990341288377
exclusive.canonical	GO:0022404	0.274259151480339	3.20092059838895	0.319020152389091	1	80	molting cycle process	0.336660812350866
exclusive.canonical	GO:0022405	0.274259151480339	3.20092059838895	0.319020152389091	1	80	hair cycle process	0.336660812350866
exclusive.canonical	GO:0071248	0.274259151480339	3.20092059838895	0.319020152389091	1	80	cellular response to metal ion	0.336660812350866
exclusive.canonical	GO:0001942	0.274259151480339	3.20092059838895	0.319020152389091	1	80	hair follicle development	0.336660812350866
exclusive.canonical	GO:0006260	0.276428442218729	1.97867127828217	1.03282774335968	2	259	DNA replication	0.338942843012302
exclusive.canonical	GO:0009267	0.277169807321999	3.16068181818182	0.323007904293954	1	81	cellular response to starvation	0.339090721723722
exclusive.canonical	GO:0050663	0.277169807321999	3.16068181818182	0.323007904293954	1	81	cytokine secretion	0.339090721723722
exclusive.canonical	GO:0002064	0.277169807321999	3.16068181818182	0.323007904293954	1	81	epithelial cell development	0.339090721723722
exclusive.canonical	GO:0017157	0.277169807321999	3.16068181818182	0.323007904293954	1	81	regulation of exocytosis	0.339090721723722
exclusive.canonical	GO:0046364	0.280068997322714	3.12143658810325	0.326995656198818	1	82	monosaccharide biosynthetic process	0.341681049218386
exclusive.canonical	GO:0050680	0.280068997322714	3.12143658810325	0.326995656198818	1	82	negative regulation of epithelial cell proliferation	0.341681049218386
exclusive.canonical	GO:0031348	0.280068997322714	3.12143658810325	0.326995656198818	1	82	negative regulation of defense response	0.341681049218386
exclusive.canonical	GO:0021510	0.280068997322714	3.12143658810325	0.326995656198818	1	82	spinal cord development	0.341681049218386
exclusive.canonical	GO:0051347	0.280985931353932	1.66452009844135	1.84632913195186	3	463	positive regulation of transferase activity	0.342608404022512
exclusive.canonical	GO:0032147	0.282360511732635	1.94777919682134	1.04877875097914	2	263	activation of protein kinase activity	0.3440924250618
exclusive.canonical	GO:0070374	0.282956765831411	3.08314855875831	0.330983408103682	1	83	positive regulation of ERK1 and ERK2 cascade	0.34443483751623
exclusive.canonical	GO:0071901	0.282956765831411	3.08314855875831	0.330983408103682	1	83	negative regulation of protein serine/threonine kinase activity	0.34443483751623
exclusive.canonical	GO:0071840	0.283155283700299	1.2209741738841	16.5890479242327	19	4160	cellular component organization or biogenesis	0.344484573989506
exclusive.canonical	GO:0009205	0.284261097356963	1.65336810790986	1.85829238766645	3	466	purine ribonucleoside triphosphate metabolic process	0.345637450041716
exclusive.canonical	GO:0016044	0.286680794523303	1.51467910787437	2.71167129530727	4	680	cellular membrane organization	0.34815282902725
exclusive.canonical	GO:0006887	0.286807822539611	1.92522446689113	1.06074200669373	2	266	exocytosis	0.34815282902725
exclusive.canonical	GO:0006195	0.287540095639801	1.64235970523929	1.87025564338104	3	469	purine nucleotide catabolic process	0.34865433350331
exclusive.canonical	GO:0061024	0.288483468563171	1.50998411617881	2.719646799117	4	682	membrane organization	0.348896902442485
exclusive.canonical	GO:0007155	0.288547341754826	1.43411107459744	3.58897671437727	5	900	cell adhesion	0.348896902442485
exclusive.canonical	GO:0022610	0.288547341754826	1.43411107459744	3.58897671437727	5	900	biological adhesion	0.348896902442485
exclusive.canonical	GO:0009144	0.288633898982186	1.6387216678114	1.87424339528591	3	470	purine nucleoside triphosphate metabolic process	0.348896902442485
exclusive.canonical	GO:0007612	0.288698214927237	3.00930735930736	0.338958911913409	1	85	learning	0.348896902442485
exclusive.canonical	GO:0002479	0.288698214927237	3.00930735930736	0.338958911913409	1	85	antigen processing and presentation of exogenous peptide antigen via MHC class I, TAP-dependent	0.348896902442485
exclusive.canonical	GO:0009199	0.289728087349937	1.63509917755201	1.87823114719077	3	471	ribonucleoside triphosphate metabolic process	0.349754624784317
exclusive.canonical	GO:0048589	0.291252989518604	1.90317658482453	1.07270526240832	2	269	developmental growth	0.351374011952405
exclusive.canonical	GO:0042303	0.291551983372865	2.97368983957219	0.342946663818272	1	86	molting cycle	0.351374011952405
exclusive.canonical	GO:0042633	0.291551983372865	2.97368983957219	0.342946663818272	1	86	hair cycle	0.351374011952405
exclusive.canonical	GO:0072523	0.293012861644938	1.62432399951929	1.89019440290536	3	474	purine-containing compound catabolic process	0.352551268003409
exclusive.canonical	GO:0000122	0.293012861644938	1.62432399951929	1.89019440290536	3	474	negative regulation of transcription from RNA polymerase II promoter	0.352551268003409
exclusive.canonical	GO:0072006	0.294394506044723	2.93890063424947	0.346934415723136	1	87	nephron development	0.35382398003725
exclusive.canonical	GO:0072657	0.294394506044723	2.93890063424947	0.346934415723136	1	87	protein localization to membrane	0.35382398003725
exclusive.canonical	GO:0009058	0.295939981506579	1.2003410059676	19.6237271238339	22	4921	biosynthetic process	0.355485904118678
exclusive.canonical	GO:0009411	0.297225826456123	2.90491118077325	0.350922167628	1	88	response to UV	0.356051771275564
exclusive.canonical	GO:0009953	0.297225826456123	2.90491118077325	0.350922167628	1	88	dorsal/ventral pattern formation	0.356051771275564
exclusive.canonical	GO:0015718	0.297225826456123	2.90491118077325	0.350922167628	1	88	monocarboxylic acid transport	0.356051771275564
exclusive.canonical	GO:0030218	0.297225826456123	2.90491118077325	0.350922167628	1	88	erythrocyte differentiation	0.356051771275564
exclusive.canonical	GO:0048864	0.297225826456123	2.90491118077325	0.350922167628	1	88	stem cell development	0.356051771275564
exclusive.canonical	GO:0010467	0.298597570806897	1.20520233083047	16.7405824966175	19	4198	gene expression	0.357107658573109
exclusive.canonical	GO:0031123	0.300045987955117	2.87169421487603	0.354909919532863	1	89	RNA 3'-end processing	0.357860526027254
exclusive.canonical	GO:0042590	0.300045987955117	2.87169421487603	0.354909919532863	1	89	antigen processing and presentation of exogenous peptide antigen via MHC class I	0.357860526027254
exclusive.canonical	GO:0006909	0.300045987955117	2.87169421487603	0.354909919532863	1	89	phagocytosis	0.357860526027254
exclusive.canonical	GO:0048520	0.300045987955117	2.87169421487603	0.354909919532863	1	89	positive regulation of behavior	0.357860526027254
exclusive.canonical	GO:0007009	0.300045987955117	2.87169421487603	0.354909919532863	1	89	plasma membrane organization	0.357860526027254
exclusive.canonical	GO:0034660	0.301613524564354	1.85360908353609	1.10061952574236	2	276	ncRNA metabolic process	0.359337814162003
exclusive.canonical	GO:0051345	0.301786701787511	1.5962500492378	1.92209641814427	3	482	positive regulation of hydrolase activity	0.35934819804126
exclusive.canonical	GO:0016192	0.302731643800771	1.40390438760389	3.66075624866482	5	918	vesicle-mediated transport	0.360227680288171
exclusive.canonical	GO:0043270	0.302855033725112	2.83922369765066	0.358897671437727	1	90	positive regulation of ion transport	0.360227680288171
exclusive.canonical	GO:0009141	0.303983015934057	1.58937747616993	1.930071921954	3	484	nucleoside triphosphate metabolic process	0.360979831421693
exclusive.canonical	GO:0007218	0.305653006785485	2.80747474747475	0.362885423342591	1	91	neuropeptide signaling pathway	0.361979306138908
exclusive.canonical	GO:0009791	0.305653006785485	2.80747474747475	0.362885423342591	1	91	post-embryonic development	0.361979306138908
exclusive.canonical	GO:2000243	0.305653006785485	2.80747474747475	0.362885423342591	1	91	positive regulation of reproductive process	0.361979306138908
exclusive.canonical	GO:0071241	0.305653006785485	2.80747474747475	0.362885423342591	1	91	cellular response to inorganic substance	0.361979306138908
exclusive.canonical	GO:0009166	0.308378523497195	1.57580237307917	1.94602292957345	3	488	nucleotide catabolic process	0.364095781055076
exclusive.canonical	GO:0051495	0.308439949992195	2.77642357642358	0.366873175247454	1	92	positive regulation of cytoskeleton organization	0.364095781055076
exclusive.canonical	GO:0010675	0.308439949992195	2.77642357642358	0.366873175247454	1	92	regulation of cellular carbohydrate metabolic process	0.364095781055076
exclusive.canonical	GO:0043524	0.308439949992195	2.77642357642358	0.366873175247454	1	92	negative regulation of neuron apoptotic process	0.364095781055076
exclusive.canonical	GO:0016458	0.311215906038388	2.74604743083004	0.370860927152318	1	93	gene silencing	0.366976122338844
exclusive.canonical	GO:0009150	0.312777358184915	1.56244935756453	1.96197393719291	3	492	purine ribonucleotide metabolic process	0.3686184075696
exclusive.canonical	GO:0045667	0.313980917455008	2.71632453567937	0.374848679057181	1	94	regulation of osteoblast differentiation	0.369837360991478
exclusive.canonical	GO:0002478	0.316735026611401	2.68723404255319	0.378836430962045	1	95	antigen processing and presentation of exogenous peptide antigen	0.37267960858692
exclusive.canonical	GO:0048634	0.316735026611401	2.68723404255319	0.378836430962045	1	95	regulation of muscle organ development	0.37267960858692
exclusive.canonical	GO:0019226	0.318458050070975	1.43633019582387	2.8512426119775	4	715	transmission of nerve impulse	0.374294923559932
exclusive.canonical	GO:0007596	0.319380523100238	1.54282447112636	1.98590044862209	3	498	blood coagulation	0.374294923559932
exclusive.canonical	GO:0034101	0.319478275715915	2.65875598086124	0.382824182866909	1	96	erythrocyte homeostasis	0.374294923559932
exclusive.canonical	GO:0031331	0.319478275715915	2.65875598086124	0.382824182866909	1	96	positive regulation of cellular catabolic process	0.374294923559932
exclusive.canonical	GO:0046890	0.319478275715915	2.65875598086124	0.382824182866909	1	96	regulation of lipid biosynthetic process	0.374294923559932
exclusive.canonical	GO:0008585	0.319478275715915	2.65875598086124	0.382824182866909	1	96	female gonad development	0.374294923559932
exclusive.canonical	GO:0032526	0.319478275715915	2.65875598086124	0.382824182866909	1	96	response to retinoic acid	0.374294923559932
exclusive.canonical	GO:0019884	0.322210706816503	2.63087121212121	0.386811934771772	1	97	antigen processing and presentation of exogenous antigen	0.37668827950458
exclusive.canonical	GO:0006109	0.322210706816503	2.63087121212121	0.386811934771772	1	97	regulation of carbohydrate metabolic process	0.37668827950458
exclusive.canonical	GO:0010948	0.322210706816503	2.63087121212121	0.386811934771772	1	97	negative regulation of cell cycle process	0.37668827950458
exclusive.canonical	GO:0050817	0.322683770644211	1.53318936121846	1.99786370433668	3	501	coagulation	0.37703959297198
exclusive.canonical	GO:0001558	0.323733049533577	1.75547866205306	1.16043580431532	2	291	regulation of cell growth	0.377922173579193
exclusive.canonical	GO:0007599	0.32378503841659	1.53000340303248	2.00185145624154	3	502	hemostasis	0.377922173579193
exclusive.canonical	GO:0035637	0.324860956051544	1.42157703021213	2.87915687531154	4	722	multicellular organismal signaling	0.378452670861347
exclusive.canonical	GO:0043491	0.324932361801322	2.60356138706654	0.390799686676636	1	98	protein kinase B signaling cascade	0.378452670861347
exclusive.canonical	GO:0000910	0.324932361801322	2.60356138706654	0.390799686676636	1	98	cytokinesis	0.378452670861347
exclusive.canonical	GO:0044085	0.326528513525655	1.26437487210968	6.52794986826177	8	1637	cellular component biogenesis	0.380109111376428
exclusive.canonical	GO:0042157	0.330343510180851	2.55059687786961	0.398775190486363	1	100	lipoprotein metabolic process	0.38419946287535
exclusive.canonical	GO:0009259	0.330393954573356	1.51115262469643	2.02577796767073	3	508	ribonucleotide metabolic process	0.38419946287535
exclusive.canonical	GO:0003008	0.332724462509783	1.25564368517389	6.5678273873104	8	1647	system process	0.385831014915029
exclusive.canonical	GO:0033500	0.333033086558236	2.52490909090909	0.402762942391227	1	101	carbohydrate homeostasis	0.385831014915029
exclusive.canonical	GO:0050880	0.333033086558236	2.52490909090909	0.402762942391227	1	101	regulation of blood vessel size	0.385831014915029
exclusive.canonical	GO:0050920	0.333033086558236	2.52490909090909	0.402762942391227	1	101	regulation of chemotaxis	0.385831014915029
exclusive.canonical	GO:0016050	0.333033086558236	2.52490909090909	0.402762942391227	1	101	vesicle organization	0.385831014915029
exclusive.canonical	GO:0042593	0.333033086558236	2.52490909090909	0.402762942391227	1	101	glucose homeostasis	0.385831014915029
exclusive.canonical	GO:0043112	0.333033086558236	2.52490909090909	0.402762942391227	1	101	receptor metabolic process	0.385831014915029
exclusive.canonical	GO:0034655	0.333698850676524	1.50189422076957	2.03774122338532	3	511	nucleobase-containing compound catabolic process	0.386397450306415
exclusive.canonical	GO:0003002	0.334003549281243	1.71308808808809	1.18835006764936	2	298	regionalization	0.386545421175591
exclusive.canonical	GO:0035150	0.335712052786377	2.4997299729973	0.406750694296091	1	102	regulation of tube size	0.387906311654275
exclusive.canonical	GO:0030509	0.335712052786377	2.4997299729973	0.406750694296091	1	102	BMP signaling pathway	0.387906311654275
exclusive.canonical	GO:0006414	0.335712052786377	2.4997299729973	0.406750694296091	1	102	translational elongation	0.387906311654275
exclusive.canonical	GO:2001056	0.338380449963334	2.47504456327986	0.410738446200954	1	103	positive regulation of cysteine-type endopeptidase activity	0.389972825314551
exclusive.canonical	GO:0032355	0.338380449963334	2.47504456327986	0.410738446200954	1	103	response to estradiol stimulus	0.389972825314551
exclusive.canonical	GO:0043280	0.338380449963334	2.47504456327986	0.410738446200954	1	103	positive regulation of cysteine-type endopeptidase activity involved in apoptotic process	0.389972825314551
exclusive.canonical	GO:0005996	0.338392895558988	1.69552830422396	1.20031332336395	2	301	monosaccharide metabolic process	0.389972825314551
exclusive.canonical	GO:0043623	0.338392895558988	1.69552830422396	1.20031332336395	2	301	cellular protein complex assembly	0.389972825314551
exclusive.canonical	GO:0071702	0.339206833854852	1.48670418183824	2.05767998290963	3	516	organic substance transport	0.390704761187587
exclusive.canonical	GO:0030534	0.341038319030913	2.45083848190644	0.414726198105818	1	104	adult behavior	0.392607337767411
exclusive.canonical	GO:0007610	0.342511134420459	1.47773146116718	2.06964323862423	3	519	behavior	0.394095223122013
exclusive.canonical	GO:0040008	0.343612434737586	1.47476369475567	2.07363099052909	3	520	regulation of growth	0.394822952783341
exclusive.canonical	GO:0030178	0.343685700775247	2.4270979020979	0.418713950010681	1	105	negative regulation of Wnt receptor signaling pathway	0.394822952783341
exclusive.canonical	GO:0042594	0.343685700775247	2.4270979020979	0.418713950010681	1	105	response to starvation	0.394822952783341
exclusive.canonical	GO:0008016	0.346322635827377	2.40380952380952	0.422701701915545	1	106	regulation of heart contraction	0.397225700410929
exclusive.canonical	GO:0006338	0.346322635827377	2.40380952380952	0.422701701915545	1	106	chromatin remodeling	0.397225700410929
exclusive.canonical	GO:0050877	0.346665977644478	1.28220551378446	4.79726554155095	6	1203	neurological system process	0.39741089252528
exclusive.canonical	GO:0043408	0.34714710586143	1.66144505160899	1.22423983479314	2	307	regulation of MAPK cascade	0.397753763139604
exclusive.canonical	GO:0044282	0.351511124404974	1.64490139490139	1.23620309050773	2	310	small molecule catabolic process	0.401342863543228
exclusive.canonical	GO:0046545	0.351565327607203	2.35853865760408	0.430677205725272	1	108	development of primary female sexual characteristics	0.401342863543228
exclusive.canonical	GO:0070372	0.351565327607203	2.35853865760408	0.430677205725272	1	108	regulation of ERK1 and ERK2 cascade	0.401342863543228
exclusive.canonical	GO:0043433	0.354171164826722	2.33653198653199	0.434664957630136	1	109	negative regulation of sequence-specific DNA binding transcription factor activity	0.40326419757498
exclusive.canonical	GO:0010950	0.354171164826722	2.33653198653199	0.434664957630136	1	109	positive regulation of endopeptidase activity	0.40326419757498
exclusive.canonical	GO:0033189	0.354171164826722	2.33653198653199	0.434664957630136	1	109	response to vitamin A	0.40326419757498
exclusive.canonical	GO:0002474	0.354171164826722	2.33653198653199	0.434664957630136	1	109	antigen processing and presentation of peptide antigen via MHC class I	0.40326419757498
exclusive.canonical	GO:0044249	0.360495786548398	1.1436526075213	19.2767927081108	21	4834	cellular biosynthetic process	0.40982481457245
exclusive.canonical	GO:0046700	0.361216566189824	1.42879393960848	2.13743502100691	3	536	heterocycle catabolic process	0.410430679732067
exclusive.canonical	GO:0035113	0.364492054515208	2.25243506493507	0.450615965249591	1	113	embryonic appendage morphogenesis	0.413507341181584
exclusive.canonical	GO:0030326	0.364492054515208	2.25243506493507	0.450615965249591	1	113	embryonic limb morphogenesis	0.413507341181584
exclusive.canonical	GO:0044270	0.366708267103311	1.41498912814758	2.15737378053123	3	541	cellular nitrogen compound catabolic process	0.41575810773082
exclusive.canonical	GO:0046660	0.367046860326202	2.23234111021722	0.454603717154454	1	114	female sex differentiation	0.41575810773082
exclusive.canonical	GO:0030595	0.367046860326202	2.23234111021722	0.454603717154454	1	114	leukocyte chemotaxis	0.41575810773082
exclusive.canonical	GO:0065003	0.36855698025217	1.28012612080008	3.98775190486363	5	1000	macromolecular complex assembly	0.417252332565281
exclusive.canonical	GO:0046165	0.369591578240032	2.21259968102073	0.458591469059318	1	115	alcohol biosynthetic process	0.417774236137853
exclusive.canonical	GO:0010721	0.369591578240032	2.21259968102073	0.458591469059318	1	115	negative regulation of cell development	0.417774236137853
exclusive.canonical	GO:0022612	0.369591578240032	2.21259968102073	0.458591469059318	1	115	gland morphogenesis	0.417774236137853
exclusive.canonical	GO:0072593	0.372126247368303	2.19320158102767	0.462579220964181	1	116	reactive oxygen species metabolic process	0.4204218461736
exclusive.canonical	GO:0050769	0.37465090667378	2.17413793103448	0.466566972869045	1	117	positive regulation of neurogenesis	0.422836896220149
exclusive.canonical	GO:0034220	0.376054107420846	1.55692307692308	1.30399487289041	2	327	ion transmembrane transport	0.424201458293521
[truncated: 48,717 more rows]

## Sheet: GO_associated_genes
gene	set	id	term	Name
ENSG00000014138	all	GO:0000060	protein import into nucleus, translocation	POLA2
ENSG00000069399	all	GO:0000060	protein import into nucleus, translocation	BCL3
ENSG00000100906	all	GO:0000060	protein import into nucleus, translocation	NFKBIA
ENSG00000113916	all	GO:0000060	protein import into nucleus, translocation	BCL6
ENSG00000124762	all	GO:0000060	protein import into nucleus, translocation	CDKN1A
ENSG00000136244	all	GO:0000060	protein import into nucleus, translocation	IL6
ENSG00000184584	all	GO:0000060	protein import into nucleus, translocation	TMEM173
ENSG00000204490	all	GO:0000060	protein import into nucleus, translocation	TNF
ENSG00000008441	all	GO:0000122	negative regulation of transcription from RNA polymerase II promoter	NFIX
ENSG00000011590	all	GO:0000122	negative regulation of transcription from RNA polymerase II promoter	ZBTB32
ENSG00000018408	all	GO:0000122	negative regulation of transcription from RNA polymerase II promoter	WWTR1
ENSG00000036672	all	GO:0000122	negative regulation of transcription from RNA polymerase II promoter	USP2
ENSG00000057657	all	GO:0000122	negative regulation of transcription from RNA polymerase II promoter	PRDM1
ENSG00000080839	all	GO:0000122	negative regulation of transcription from RNA polymerase II promoter	RBL1
ENSG00000095951	all	GO:0000122	negative regulation of transcription from RNA polymerase II promoter	HIVEP1
ENSG00000100697	all	GO:0000122	negative regulation of transcription from RNA polymerase II promoter	DICER1
ENSG00000105974	all	GO:0000122	negative regulation of transcription from RNA polymerase II promoter	CAV1
ENSG00000107485	all	GO:0000122	negative regulation of transcription from RNA polymerase II promoter	GATA3
ENSG00000109118	all	GO:0000122	negative regulation of transcription from RNA polymerase II promoter	PHF12
ENSG00000109320	all	GO:0000122	negative regulation of transcription from RNA polymerase II promoter	NFKB1
ENSG00000111676	all	GO:0000122	negative regulation of transcription from RNA polymerase II promoter	ATN1
ENSG00000113916	all	GO:0000122	negative regulation of transcription from RNA polymerase II promoter	BCL6
ENSG00000114861	all	GO:0000122	negative regulation of transcription from RNA polymerase II promoter	FOXP1
ENSG00000115415	all	GO:0000122	negative regulation of transcription from RNA polymerase II promoter	STAT1
ENSG00000117036	all	GO:0000122	negative regulation of transcription from RNA polymerase II promoter	ETV3
ENSG00000120738	all	GO:0000122	negative regulation of transcription from RNA polymerase II promoter	EGR1
ENSG00000121671	all	GO:0000122	negative regulation of transcription from RNA polymerase II promoter	CRY2
ENSG00000125968	all	GO:0000122	negative regulation of transcription from RNA polymerase II promoter	ID1
ENSG00000126368	all	GO:0000122	negative regulation of transcription from RNA polymerase II promoter	NR1D1
ENSG00000131759	all	GO:0000122	negative regulation of transcription from RNA polymerase II promoter	RARA
ENSG00000134107	all	GO:0000122	negative regulation of transcription from RNA polymerase II promoter	BHLHE40
ENSG00000137094	all	GO:0000122	negative regulation of transcription from RNA polymerase II promoter	DNAJB5
ENSG00000138795	all	GO:0000122	negative regulation of transcription from RNA polymerase II promoter	LEF1
ENSG00000157193	all	GO:0000122	negative regulation of transcription from RNA polymerase II promoter	LRP8
ENSG00000164683	all	GO:0000122	negative regulation of transcription from RNA polymerase II promoter	HEY1
ENSG00000168310	all	GO:0000122	negative regulation of transcription from RNA polymerase II promoter	IRF2
ENSG00000171033	all	GO:0000122	negative regulation of transcription from RNA polymerase II promoter	PKIA
ENSG00000171456	all	GO:0000122	negative regulation of transcription from RNA polymerase II promoter	ASXL1
ENSG00000175745	all	GO:0000122	negative regulation of transcription from RNA polymerase II promoter	NR2F1
ENSG00000178764	all	GO:0000122	negative regulation of transcription from RNA polymerase II promoter	ZHX2
ENSG00000186951	all	GO:0000122	negative regulation of transcription from RNA polymerase II promoter	PPARA
ENSG00000187764	all	GO:0000122	negative regulation of transcription from RNA polymerase II promoter	SEMA4D
ENSG00000196092	all	GO:0000122	negative regulation of transcription from RNA polymerase II promoter	PAX5
ENSG00000204490	all	GO:0000122	negative regulation of transcription from RNA polymerase II promoter	TNF
ENSG00000058063	all	GO:0000287	magnesium ion binding	ATP11B
ENSG00000067225	all	GO:0000287	magnesium ion binding	PKM2
ENSG00000086015	all	GO:0000287	magnesium ion binding	MAST2
ENSG00000088992	all	GO:0000287	magnesium ion binding	TESC
ENSG00000091436	all	GO:0000287	magnesium ion binding	ZAK
ENSG00000101974	all	GO:0000287	magnesium ion binding	ATP11C
ENSG00000111674	all	GO:0000287	magnesium ion binding	ENO2
ENSG00000116954	all	GO:0000287	magnesium ion binding	RRAGC
ENSG00000117676	all	GO:0000287	magnesium ion binding	RPS6KA1
ENSG00000119408	all	GO:0000287	magnesium ion binding	NEK6
ENSG00000131023	all	GO:0000287	magnesium ion binding	LATS1
ENSG00000142875	all	GO:0000287	magnesium ion binding	PRKACB
ENSG00000144843	all	GO:0000287	magnesium ion binding	ADPRH
ENSG00000160209	all	GO:0000287	magnesium ion binding	PDXK
ENSG00000163545	all	GO:0000287	magnesium ion binding	NUAK2
ENSG00000182054	all	GO:0000287	magnesium ion binding	IDH2
ENSG00000197442	all	GO:0000287	magnesium ion binding	MAP3K5
ENSG00000198752	all	GO:0000287	magnesium ion binding	CDC42BPB
ENSG00000120899	all	GO:0000302	response to reactive oxygen species	PTK2B
ENSG00000121691	all	GO:0000302	response to reactive oxygen species	CAT
ENSG00000134954	all	GO:0000302	response to reactive oxygen species	ETS1
ENSG00000135046	all	GO:0000302	response to reactive oxygen species	ANXA1
ENSG00000136244	all	GO:0000302	response to reactive oxygen species	IL6
ENSG00000143878	all	GO:0000302	response to reactive oxygen species	RHOB
ENSG00000170345	all	GO:0000302	response to reactive oxygen species	FOS
ENSG00000173039	all	GO:0000302	response to reactive oxygen species	RELA
ENSG00000177606	all	GO:0000302	response to reactive oxygen species	JUN
ENSG00000178568	all	GO:0000302	response to reactive oxygen species	ERBB4
ENSG00000189058	all	GO:0000302	response to reactive oxygen species	APOD
ENSG00000196839	all	GO:0000302	response to reactive oxygen species	ADA
ENSG00000197442	all	GO:0000302	response to reactive oxygen species	MAP3K5
ENSG00000006075	all	GO:0000902	cell morphogenesis	CCL3
ENSG00000006283	all	GO:0000902	cell morphogenesis	CACNA1G
ENSG00000007237	all	GO:0000902	cell morphogenesis	GAS7
ENSG00000018408	all	GO:0000902	cell morphogenesis	WWTR1
ENSG00000061492	all	GO:0000902	cell morphogenesis	WNT8A
ENSG00000067141	all	GO:0000902	cell morphogenesis	NEO1
ENSG00000068793	all	GO:0000902	cell morphogenesis	CYFIP1
ENSG00000070182	all	GO:0000902	cell morphogenesis	SPTB
ENSG00000081237	all	GO:0000902	cell morphogenesis	PTPRC
ENSG00000090339	all	GO:0000902	cell morphogenesis	ICAM1
ENSG00000092964	all	GO:0000902	cell morphogenesis	DPYSL2
ENSG00000092969	all	GO:0000902	cell morphogenesis	TGFB2
ENSG00000100345	all	GO:0000902	cell morphogenesis	MYH9
ENSG00000100697	all	GO:0000902	cell morphogenesis	DICER1
ENSG00000101336	all	GO:0000902	cell morphogenesis	HCK
ENSG00000102572	all	GO:0000902	cell morphogenesis	STK24
ENSG00000104880	all	GO:0000902	cell morphogenesis	ARHGEF18
ENSG00000106799	all	GO:0000902	cell morphogenesis	TGFBR1
ENSG00000107485	all	GO:0000902	cell morphogenesis	GATA3
ENSG00000110400	all	GO:0000902	cell morphogenesis	PVRL1
ENSG00000112715	all	GO:0000902	cell morphogenesis	VEGF
ENSG00000113916	all	GO:0000902	cell morphogenesis	BCL6
ENSG00000114251	all	GO:0000902	cell morphogenesis	WNT5A
ENSG00000114861	all	GO:0000902	cell morphogenesis	FOXP1
ENSG00000115306	all	GO:0000902	cell morphogenesis	SPTBN1
ENSG00000115414	all	GO:0000902	cell morphogenesis	FN1
ENSG00000115415	all	GO:0000902	cell morphogenesis	STAT1
ENSG00000117676	all	GO:0000902	cell morphogenesis	RPS6KA1
ENSG00000119508	all	GO:0000902	cell morphogenesis	NR4A3
ENSG00000120899	all	GO:0000902	cell morphogenesis	PTK2B
ENSG00000121966	all	GO:0000902	cell morphogenesis	CXCR4
ENSG00000125124	all	GO:0000902	cell morphogenesis	BBS2
ENSG00000125968	all	GO:0000902	cell morphogenesis	ID1
ENSG00000135525	all	GO:0000902	cell morphogenesis	MAP7
ENSG00000136244	all	GO:0000902	cell morphogenesis	IL6
ENSG00000137076	all	GO:0000902	cell morphogenesis	TLN1
ENSG00000137312	all	GO:0000902	cell morphogenesis	FLOT1
ENSG00000138036	all	GO:0000902	cell morphogenesis	DYNC2LI1
ENSG00000138623	all	GO:0000902	cell morphogenesis	SEMA7A
ENSG00000138771	all	GO:0000902	cell morphogenesis	SHROOM3
ENSG00000138795	all	GO:0000902	cell morphogenesis	LEF1
ENSG00000140443	all	GO:0000902	cell morphogenesis	IGF1R
ENSG00000142949	all	GO:0000902	cell morphogenesis	PTPRF
ENSG00000143878	all	GO:0000902	cell morphogenesis	RHOB
ENSG00000144791	all	GO:0000902	cell morphogenesis	LIMD1
ENSG00000146535	all	GO:0000902	cell morphogenesis	GNA12
ENSG00000147010	all	GO:0000902	cell morphogenesis	SH3KBP1
ENSG00000151067	all	GO:0000902	cell morphogenesis	CACNA1C
ENSG00000154310	all	GO:0000902	cell morphogenesis	TNIK
ENSG00000156299	all	GO:0000902	cell morphogenesis	TIAM1
ENSG00000156313	all	GO:0000902	cell morphogenesis	RPGR
ENSG00000157193	all	GO:0000902	cell morphogenesis	LRP8
ENSG00000157388	all	GO:0000902	cell morphogenesis	CACNA1D
ENSG00000157654	all	GO:0000902	cell morphogenesis	PALM2
ENSG00000158985	all	GO:0000902	cell morphogenesis	CDC42SE2
ENSG00000163110	all	GO:0000902	cell morphogenesis	PDLIM5
ENSG00000163508	all	GO:0000902	cell morphogenesis	EOMES
ENSG00000164683	all	GO:0000902	cell morphogenesis	HEY1
ENSG00000169032	all	GO:0000902	cell morphogenesis	MAP2K1
ENSG00000169398	all	GO:0000902	cell morphogenesis	PTK2
ENSG00000170017	all	GO:0000902	cell morphogenesis	ALCAM
ENSG00000173706	all	GO:0000902	cell morphogenesis	HEG1
ENSG00000175387	all	GO:0000902	cell morphogenesis	SMAD2
ENSG00000177606	all	GO:0000902	cell morphogenesis	JUN
ENSG00000178403	all	GO:0000902	cell morphogenesis	NEUROG2
ENSG00000181788	all	GO:0000902	cell morphogenesis	SIAH2
ENSG00000182197	all	GO:0000902	cell morphogenesis	EXT1
ENSG00000184564	all	GO:0000902	cell morphogenesis	SLITRK6
ENSG00000187688	all	GO:0000902	cell morphogenesis	TRPV2
ENSG00000187764	all	GO:0000902	cell morphogenesis	SEMA4D
ENSG00000189058	all	GO:0000902	cell morphogenesis	APOD
ENSG00000196576	all	GO:0000902	cell morphogenesis	PLXNB2
ENSG00000196961	all	GO:0000902	cell morphogenesis	AP2A1
ENSG00000197971	all	GO:0000902	cell morphogenesis	MBP
ENSG00000204852	all	GO:0000902	cell morphogenesis	TCTN1
ENSG00000006283	all	GO:0000904	cell morphogenesis involved in differentiation	CACNA1G
ENSG00000018408	all	GO:0000904	cell morphogenesis involved in differentiation	WWTR1
ENSG00000061492	all	GO:0000904	cell morphogenesis involved in differentiation	WNT8A
ENSG00000067141	all	GO:0000904	cell morphogenesis involved in differentiation	NEO1
ENSG00000068793	all	GO:0000904	cell morphogenesis involved in differentiation	CYFIP1
ENSG00000070182	all	GO:0000904	cell morphogenesis involved in differentiation	SPTB
ENSG00000081237	all	GO:0000904	cell morphogenesis involved in differentiation	PTPRC
ENSG00000092964	all	GO:0000904	cell morphogenesis involved in differentiation	DPYSL2
ENSG00000092969	all	GO:0000904	cell morphogenesis involved in differentiation	TGFB2
ENSG00000100345	all	GO:0000904	cell morphogenesis involved in differentiation	MYH9
ENSG00000102572	all	GO:0000904	cell morphogenesis involved in differentiation	STK24
ENSG00000106799	all	GO:0000904	cell morphogenesis involved in differentiation	TGFBR1
ENSG00000107485	all	GO:0000904	cell morphogenesis involved in differentiation	GATA3
ENSG00000110400	all	GO:0000904	cell morphogenesis involved in differentiation	PVRL1
ENSG00000114251	all	GO:0000904	cell morphogenesis involved in differentiation	WNT5A
ENSG00000114861	all	GO:0000904	cell morphogenesis involved in differentiation	FOXP1
ENSG00000115306	all	GO:0000904	cell morphogenesis involved in differentiation	SPTBN1
ENSG00000115414	all	GO:0000904	cell morphogenesis involved in differentiation	FN1
ENSG00000115415	all	GO:0000904	cell morphogenesis involved in differentiation	STAT1
ENSG00000117676	all	GO:0000904	cell morphogenesis involved in differentiation	RPS6KA1
ENSG00000119508	all	GO:0000904	cell morphogenesis involved in differentiation	NR4A3
ENSG00000121966	all	GO:0000904	cell morphogenesis involved in differentiation	CXCR4
ENSG00000125968	all	GO:0000904	cell morphogenesis involved in differentiation	ID1
ENSG00000137076	all	GO:0000904	cell morphogenesis involved in differentiation	TLN1
ENSG00000137312	all	GO:0000904	cell morphogenesis involved in differentiation	FLOT1
ENSG00000138623	all	GO:0000904	cell morphogenesis involved in differentiation	SEMA7A
ENSG00000138795	all	GO:0000904	cell morphogenesis involved in differentiation	LEF1
ENSG00000140443	all	GO:0000904	cell morphogenesis involved in differentiation	IGF1R
ENSG00000142949	all	GO:0000904	cell morphogenesis involved in differentiation	PTPRF
ENSG00000143878	all	GO:0000904	cell morphogenesis involved in differentiation	RHOB
ENSG00000151067	all	GO:0000904	cell morphogenesis involved in differentiation	CACNA1C
ENSG00000154310	all	GO:0000904	cell morphogenesis involved in differentiation	TNIK
ENSG00000156299	all	GO:0000904	cell morphogenesis involved in differentiation	TIAM1
ENSG00000157193	all	GO:0000904	cell morphogenesis involved in differentiation	LRP8
ENSG00000157388	all	GO:0000904	cell morphogenesis involved in differentiation	CACNA1D
ENSG00000163110	all	GO:0000904	cell morphogenesis involved in differentiation	PDLIM5
ENSG00000163508	all	GO:0000904	cell morphogenesis involved in differentiation	EOMES
ENSG00000164683	all	GO:0000904	cell morphogenesis involved in differentiation	HEY1
ENSG00000169032	all	GO:0000904	cell morphogenesis involved in differentiation	MAP2K1
ENSG00000169398	all	GO:0000904	cell morphogenesis involved in differentiation	PTK2
ENSG00000170017	all	GO:0000904	cell morphogenesis involved in differentiation	ALCAM
ENSG00000173706	all	GO:0000904	cell morphogenesis involved in differentiation	HEG1
ENSG00000175387	all	GO:0000904	cell morphogenesis involved in differentiation	SMAD2
ENSG00000177606	all	GO:0000904	cell morphogenesis involved in differentiation	JUN
ENSG00000178403	all	GO:0000904	cell morphogenesis involved in differentiation	NEUROG2
ENSG00000181788	all	GO:0000904	cell morphogenesis involved in differentiation	SIAH2
ENSG00000182197	all	GO:0000904	cell morphogenesis involved in differentiation	EXT1
ENSG00000184564	all	GO:0000904	cell morphogenesis involved in differentiation	SLITRK6
ENSG00000187688	all	GO:0000904	cell morphogenesis involved in differentiation	TRPV2
ENSG00000187764	all	GO:0000904	cell morphogenesis involved in differentiation	SEMA4D
ENSG00000189058	all	GO:0000904	cell morphogenesis involved in differentiation	APOD
ENSG00000196576	all	GO:0000904	cell morphogenesis involved in differentiation	PLXNB2
ENSG00000196961	all	GO:0000904	cell morphogenesis involved in differentiation	AP2A1
ENSG00000197971	all	GO:0000904	cell morphogenesis involved in differentiation	MBP
ENSG00000204852	all	GO:0000904	cell morphogenesis involved in differentiation	TCTN1
ENSG00000007237	all	GO:0001071	nucleic acid binding transcription factor activity	GAS7
ENSG00000007968	all	GO:0001071	nucleic acid binding transcription factor activity	E2F2
ENSG00000008441	all	GO:0001071	nucleic acid binding transcription factor activity	NFIX
ENSG00000029153	all	GO:0001071	nucleic acid binding transcription factor activity	ARNTL2
ENSG00000050344	all	GO:0001071	nucleic acid binding transcription factor activity	NFE2L3
ENSG00000057657	all	GO:0001071	nucleic acid binding transcription factor activity	PRDM1
ENSG00000069011	all	GO:0001071	nucleic acid binding transcription factor activity	PITX1
ENSG00000069399	all	GO:0001071	nucleic acid binding transcription factor activity	BCL3
ENSG00000071564	all	GO:0001071	nucleic acid binding transcription factor activity	TCF3
ENSG00000077150	all	GO:0001071	nucleic acid binding transcription factor activity	NFKB2
ENSG00000081059	all	GO:0001071	nucleic acid binding transcription factor activity	TCF7
ENSG00000090661	all	GO:0001071	nucleic acid binding transcription factor activity	LASS4
ENSG00000102034	all	GO:0001071	nucleic acid binding transcription factor activity	ELF4
ENSG00000104856	all	GO:0001071	nucleic acid binding transcription factor activity	RELB
ENSG00000106536	all	GO:0001071	nucleic acid binding transcription factor activity	POU6F2
ENSG00000107485	all	GO:0001071	nucleic acid binding transcription factor activity	GATA3
ENSG00000109320	all	GO:0001071	nucleic acid binding transcription factor activity	NFKB1
ENSG00000113916	all	GO:0001071	nucleic acid binding transcription factor activity	BCL6
ENSG00000114126	all	GO:0001071	nucleic acid binding transcription factor activity	TFDP2
ENSG00000114251	all	GO:0001071	nucleic acid binding transcription factor activity	WNT5A
ENSG00000114861	all	GO:0001071	nucleic acid binding transcription factor activity	FOXP1
ENSG00000115415	all	GO:0001071	nucleic acid binding transcription factor activity	STAT1
ENSG00000116016	all	GO:0001071	nucleic acid binding transcription factor activity	EPAS1
ENSG00000116017	all	GO:0001071	nucleic acid binding transcription factor activity	ARID3A
ENSG00000116990	all	GO:0001071	nucleic acid binding transcription factor activity	MYCL1
ENSG00000117036	all	GO:0001071	nucleic acid binding transcription factor activity	ETV3
ENSG00000118058	all	GO:0001071	nucleic acid binding transcription factor activity	MLL
ENSG00000119508	all	GO:0001071	nucleic acid binding transcription factor activity	NR4A3
ENSG00000120738	all	GO:0001071	nucleic acid binding transcription factor activity	EGR1
ENSG00000125347	all	GO:0001071	nucleic acid binding transcription factor activity	IRF1
ENSG00000125968	all	GO:0001071	nucleic acid binding transcription factor activity	ID1
ENSG00000126368	all	GO:0001071	nucleic acid binding transcription factor activity	NR1D1
ENSG00000126561	all	GO:0001071	nucleic acid binding transcription factor activity	STAT5A
ENSG00000128573	all	GO:0001071	nucleic acid binding transcription factor activity	FOXP2
ENSG00000128604	all	GO:0001071	nucleic acid binding transcription factor activity	IRF5
ENSG00000128713	all	GO:0001071	nucleic acid binding transcription factor activity	HOXD11
ENSG00000131759	all	GO:0001071	nucleic acid binding transcription factor activity	RARA
ENSG00000134107	all	GO:0001071	nucleic acid binding transcription factor activity	BHLHE40
ENSG00000134954	all	GO:0001071	nucleic acid binding transcription factor activity	ETS1
ENSG00000137709	all	GO:0001071	nucleic acid binding transcription factor activity	POU2F3
ENSG00000138795	all	GO:0001071	nucleic acid binding transcription factor activity	LEF1
ENSG00000143190	all	GO:0001071	nucleic acid binding transcription factor activity	POU2F1
ENSG00000152518	all	GO:0001071	nucleic acid binding transcription factor activity	ZFP36L2
ENSG00000153879	all	GO:0001071	nucleic acid binding transcription factor activity	CEBPG
ENSG00000156127	all	GO:0001071	nucleic acid binding transcription factor activity	BATF
ENSG00000159216	all	GO:0001071	nucleic acid binding transcription factor activity	RUNX1
ENSG00000162924	all	GO:0001071	nucleic acid binding transcription factor activity	REL
ENSG00000163508	all	GO:0001071	nucleic acid binding transcription factor activity	EOMES
ENSG00000164683	all	GO:0001071	nucleic acid binding transcription factor activity	HEY1
ENSG00000167081	all	GO:0001071	nucleic acid binding transcription factor activity	PBX3
ENSG00000168310	all	GO:0001071	nucleic acid binding transcription factor activity	IRF2
ENSG00000169136	all	GO:0001071	nucleic acid binding transcription factor activity	ATF5
ENSG00000170345	all	GO:0001071	nucleic acid binding transcription factor activity	FOS
ENSG00000170689	all	GO:0001071	nucleic acid binding transcription factor activity	HOXB9
ENSG00000173039	all	GO:0001071	nucleic acid binding transcription factor activity	RELA
ENSG00000175387	all	GO:0001071	nucleic acid binding transcription factor activity	SMAD2
ENSG00000175745	all	GO:0001071	nucleic acid binding transcription factor activity	NR2F1
ENSG00000177311	all	GO:0001071	nucleic acid binding transcription factor activity	ZBTB38
ENSG00000177606	all	GO:0001071	nucleic acid binding transcription factor activity	JUN
ENSG00000178764	all	GO:0001071	nucleic acid binding transcription factor activity	ZHX2
ENSG00000186951	all	GO:0001071	nucleic acid binding transcription factor activity	PPARA
ENSG00000187079	all	GO:0001071	nucleic acid binding transcription factor activity	TEAD1
ENSG00000196092	all	GO:0001071	nucleic acid binding transcription factor activity	PAX5
ENSG00000197779	all	GO:0001071	nucleic acid binding transcription factor activity	ZNF81
ENSG00000204103	all	GO:0001071	nucleic acid binding transcription factor activity	MAFB
ENSG00000039068	all	GO:0001101	response to acid	CDH1
ENSG00000081181	all	GO:0001101	response to acid	ARG2
ENSG00000090339	all	GO:0001101	response to acid	ICAM1
ENSG00000100600	all	GO:0001101	response to acid	LGMN
ENSG00000116954	all	GO:0001101	response to acid	RRAGC
ENSG00000136244	all	GO:0001101	response to acid	IL6
ENSG00000145675	all	GO:0001101	response to acid	PIK3R1
ENSG00000171552	all	GO:0001101	response to acid	BCL2L1
ENSG00000173039	all	GO:0001101	response to acid	RELA
ENSG00000197747	all	GO:0001101	response to acid	S100A10
ENSG00000204490	all	GO:0001101	response to acid	TNF
ENSG00000027869	all	GO:0001525	angiogenesis	SH2D2A
ENSG00000092969	all	GO:0001525	angiogenesis	TGFB2
ENSG00000100345	all	GO:0001525	angiogenesis	MYH9
ENSG00000100697	all	GO:0001525	angiogenesis	DICER1
ENSG00000101384	all	GO:0001525	angiogenesis	JAG1
ENSG00000106799	all	GO:0001525	angiogenesis	TGFBR1
ENSG00000112715	all	GO:0001525	angiogenesis	VEGF
ENSG00000114251	all	GO:0001525	angiogenesis	WNT5A
ENSG00000115170	all	GO:0001525	angiogenesis	ACVR1
ENSG00000115414	all	GO:0001525	angiogenesis	FN1
ENSG00000115415	all	GO:0001525	angiogenesis	STAT1
ENSG00000116016	all	GO:0001525	angiogenesis	EPAS1
ENSG00000118503	all	GO:0001525	angiogenesis	TNFAIP3
ENSG00000120899	all	GO:0001525	angiogenesis	PTK2B
ENSG00000121879	all	GO:0001525	angiogenesis	PIK3CA
ENSG00000121966	all	GO:0001525	angiogenesis	CXCR4
ENSG00000125968	all	GO:0001525	angiogenesis	ID1
ENSG00000126016	all	GO:0001525	angiogenesis	AMOT
ENSG00000133639	all	GO:0001525	angiogenesis	BTG1
ENSG00000134954	all	GO:0001525	angiogenesis	ETS1
ENSG00000135298	all	GO:0001525	angiogenesis	BAI3
ENSG00000136244	all	GO:0001525	angiogenesis	IL6
ENSG00000138639	all	GO:0001525	angiogenesis	ARHGAP24
ENSG00000138795	all	GO:0001525	angiogenesis	LEF1
ENSG00000140105	all	GO:0001525	angiogenesis	WARS
ENSG00000143494	all	GO:0001525	angiogenesis	VASH2
ENSG00000143878	all	GO:0001525	angiogenesis	RHOB
ENSG00000158195	all	GO:0001525	angiogenesis	WASF2
ENSG00000159216	all	GO:0001525	angiogenesis	RUNX1
ENSG00000161570	all	GO:0001525	angiogenesis	CCL5
ENSG00000164683	all	GO:0001525	angiogenesis	HEY1
ENSG00000169398	all	GO:0001525	angiogenesis	PTK2
ENSG00000177606	all	GO:0001525	angiogenesis	JUN
ENSG00000186810	all	GO:0001525	angiogenesis	CXCR3
ENSG00000189058	all	GO:0001525	angiogenesis	APOD
ENSG00000027869	all	GO:0001568	blood vessel development	SH2D2A
ENSG00000092969	all	GO:0001568	blood vessel development	TGFB2
ENSG00000100345	all	GO:0001568	blood vessel development	MYH9
ENSG00000100697	all	GO:0001568	blood vessel development	DICER1
ENSG00000101384	all	GO:0001568	blood vessel development	JAG1
ENSG00000105974	all	GO:0001568	blood vessel development	CAV1
ENSG00000106799	all	GO:0001568	blood vessel development	TGFBR1
ENSG00000112715	all	GO:0001568	blood vessel development	VEGF
ENSG00000114251	all	GO:0001568	blood vessel development	WNT5A
ENSG00000115170	all	GO:0001568	blood vessel development	ACVR1
ENSG00000115414	all	GO:0001568	blood vessel development	FN1
ENSG00000115415	all	GO:0001568	blood vessel development	STAT1
ENSG00000116016	all	GO:0001568	blood vessel development	EPAS1
ENSG00000118503	all	GO:0001568	blood vessel development	TNFAIP3
ENSG00000120738	all	GO:0001568	blood vessel development	EGR1
ENSG00000120899	all	GO:0001568	blood vessel development	PTK2B
ENSG00000121879	all	GO:0001568	blood vessel development	PIK3CA
ENSG00000121966	all	GO:0001568	blood vessel development	CXCR4
ENSG00000123384	all	GO:0001568	blood vessel development	LRP1
ENSG00000125968	all	GO:0001568	blood vessel development	ID1
ENSG00000126016	all	GO:0001568	blood vessel development	AMOT
ENSG00000133639	all	GO:0001568	blood vessel development	BTG1
ENSG00000134954	all	GO:0001568	blood vessel development	ETS1
ENSG00000135298	all	GO:0001568	blood vessel development	BAI3
ENSG00000136244	all	GO:0001568	blood vessel development	IL6
ENSG00000138639	all	GO:0001568	blood vessel development	ARHGAP24
ENSG00000138795	all	GO:0001568	blood vessel development	LEF1
ENSG00000140105	all	GO:0001568	blood vessel development	WARS
ENSG00000143494	all	GO:0001568	blood vessel development	VASH2
ENSG00000143878	all	GO:0001568	blood vessel development	RHOB
ENSG00000149177	all	GO:0001568	blood vessel development	PTPRJ
ENSG00000158195	all	GO:0001568	blood vessel development	WASF2
ENSG00000159216	all	GO:0001568	blood vessel development	RUNX1
ENSG00000161570	all	GO:0001568	blood vessel development	CCL5
ENSG00000162407	all	GO:0001568	blood vessel development	PPAP2B
ENSG00000164683	all	GO:0001568	blood vessel development	HEY1
ENSG00000169032	all	GO:0001568	blood vessel development	MAP2K1
ENSG00000169398	all	GO:0001568	blood vessel development	PTK2
ENSG00000173706	all	GO:0001568	blood vessel development	HEG1
ENSG00000177606	all	GO:0001568	blood vessel development	JUN
ENSG00000186810	all	GO:0001568	blood vessel development	CXCR3
ENSG00000189058	all	GO:0001568	blood vessel development	APOD
ENSG00000006075	all	GO:0001649	osteoblast differentiation	CCL3
ENSG00000018408	all	GO:0001649	osteoblast differentiation	WWTR1
ENSG00000115170	all	GO:0001649	osteoblast differentiation	ACVR1
ENSG00000125968	all	GO:0001649	osteoblast differentiation	ID1
ENSG00000128791	all	GO:0001649	osteoblast differentiation	TWSG1
ENSG00000136244	all	GO:0001649	osteoblast differentiation	IL6
ENSG00000138795	all	GO:0001649	osteoblast differentiation	LEF1
ENSG00000144791	all	GO:0001649	osteoblast differentiation	LIMD1
ENSG00000162733	all	GO:0001649	osteoblast differentiation	DDR2
ENSG00000164683	all	GO:0001649	osteoblast differentiation	HEY1
ENSG00000169398	all	GO:0001649	osteoblast differentiation	PTK2
ENSG00000187764	all	GO:0001649	osteoblast differentiation	SEMA4D
ENSG00000204490	all	GO:0001649	osteoblast differentiation	TNF
ENSG00000204681	all	GO:0001649	osteoblast differentiation	GABBR1
ENSG00000007171	all	GO:0001666	response to hypoxia	NOS2
ENSG00000067225	all	GO:0001666	response to hypoxia	PKM2
ENSG00000081181	all	GO:0001666	response to hypoxia	ARG2
ENSG00000090339	all	GO:0001666	response to hypoxia	ICAM1
ENSG00000092969	all	GO:0001666	response to hypoxia	TGFB2
ENSG00000105974	all	GO:0001666	response to hypoxia	CAV1
ENSG00000106799	all	GO:0001666	response to hypoxia	TGFBR1
ENSG00000109107	all	GO:0001666	response to hypoxia	ALDOC
ENSG00000112715	all	GO:0001666	response to hypoxia	VEGF
ENSG00000114650	all	GO:0001666	response to hypoxia	SCAP
ENSG00000116016	all	GO:0001666	response to hypoxia	EPAS1
ENSG00000117298	all	GO:0001666	response to hypoxia	ECE1
ENSG00000120899	all	GO:0001666	response to hypoxia	PTK2B
ENSG00000121691	all	GO:0001666	response to hypoxia	CAT
ENSG00000121966	all	GO:0001666	response to hypoxia	CXCR4
ENSG00000134954	all	GO:0001666	response to hypoxia	ETS1
ENSG00000138735	all	GO:0001666	response to hypoxia	PDE5A
ENSG00000143153	all	GO:0001666	response to hypoxia	ATP1B1
ENSG00000144791	all	GO:0001666	response to hypoxia	LIMD1
ENSG00000149428	all	GO:0001666	response to hypoxia	HYOU1
ENSG00000152952	all	GO:0001666	response to hypoxia	PLOD2
ENSG00000156113	all	GO:0001666	response to hypoxia	KCNMA1
ENSG00000160789	all	GO:0001666	response to hypoxia	LMNA
ENSG00000168209	all	GO:0001666	response to hypoxia	DDIT4
ENSG00000183044	all	GO:0001666	response to hypoxia	ABAT
ENSG00000186951	all	GO:0001666	response to hypoxia	PPARA
ENSG00000196839	all	GO:0001666	response to hypoxia	ADA
ENSG00000204490	all	GO:0001666	response to hypoxia	TNF
ENSG00000006075	all	GO:0001775	cell activation	CCL3
ENSG00000011590	all	GO:0001775	cell activation	ZBTB32
ENSG00000033327	all	GO:0001775	cell activation	GAB2
ENSG00000035403	all	GO:0001775	cell activation	VCL
ENSG00000043462	all	GO:0001775	cell activation	LCP2
ENSG00000057657	all	GO:0001775	cell activation	PRDM1
ENSG00000060558	all	GO:0001775	cell activation	GNA15
ENSG00000064932	all	GO:0001775	cell activation	SBNO2
ENSG00000069399	all	GO:0001775	cell activation	BCL3
ENSG00000071564	all	GO:0001775	cell activation	TCF3
ENSG00000076641	all	GO:0001775	cell activation	PAG1
ENSG00000077150	all	GO:0001775	cell activation	NFKB2
ENSG00000077238	all	GO:0001775	cell activation	IL4R
ENSG00000081059	all	GO:0001775	cell activation	TCF7
ENSG00000081237	all	GO:0001775	cell activation	PTPRC
ENSG00000090339	all	GO:0001775	cell activation	ICAM1
ENSG00000090659	all	GO:0001775	cell activation	CD209
ENSG00000092969	all	GO:0001775	cell activation	TGFB2
ENSG00000096996	all	GO:0001775	cell activation	IL12RB1
ENSG00000100345	all	GO:0001775	cell activation	MYH9
ENSG00000101017	all	GO:0001775	cell activation	CD40
ENSG00000102034	all	GO:0001775	cell activation	ELF4
ENSG00000103496	all	GO:0001775	cell activation	STX4
ENSG00000103522	all	GO:0001775	cell activation	IL21R
ENSG00000104432	all	GO:0001775	cell activation	IL7
ENSG00000104856	all	GO:0001775	cell activation	RELB
ENSG00000105246	all	GO:0001775	cell activation	EBI3
ENSG00000105974	all	GO:0001775	cell activation	CAV1
ENSG00000107485	all	GO:0001775	cell activation	GATA3
ENSG00000111679	all	GO:0001775	cell activation	PTPN6
ENSG00000111732	all	GO:0001775	cell activation	AICDA
ENSG00000112715	all	GO:0001775	cell activation	VEGF
ENSG00000113916	all	GO:0001775	cell activation	BCL6
ENSG00000114013	all	GO:0001775	cell activation	CD86
ENSG00000114251	all	GO:0001775	cell activation	WNT5A
ENSG00000114861	all	GO:0001775	cell activation	FOXP1
ENSG00000115414	all	GO:0001775	cell activation	FN1
ENSG00000117090	all	GO:0001775	cell activation	SLAMF1
ENSG00000117676	all	GO:0001775	cell activation	RPS6KA1
ENSG00000118503	all	GO:0001775	cell activation	TNFAIP3
ENSG00000120738	all	GO:0001775	cell activation	EGR1
ENSG00000120899	all	GO:0001775	cell activation	PTK2B
ENSG00000121594	all	GO:0001775	cell activation	CD80
ENSG00000121879	all	GO:0001775	cell activation	PIK3CA
ENSG00000121966	all	GO:0001775	cell activation	CXCR4
ENSG00000124762	all	GO:0001775	cell activation	CDKN1A
ENSG00000125347	all	GO:0001775	cell activation	IRF1
ENSG00000126561	all	GO:0001775	cell activation	STAT5A
ENSG00000131759	all	GO:0001775	cell activation	RARA
ENSG00000133789	all	GO:0001775	cell activation	AC026250.16
ENSG00000134460	all	GO:0001775	cell activation	IL2RA
ENSG00000135046	all	GO:0001775	cell activation	ANXA1
ENSG00000135124	all	GO:0001775	cell activation	P2RX4
ENSG00000136244	all	GO:0001775	cell activation	IL6
ENSG00000137076	all	GO:0001775	cell activation	TLN1
ENSG00000138735	all	GO:0001775	cell activation	PDE5A
ENSG00000138795	all	GO:0001775	cell activation	LEF1
ENSG00000143772	all	GO:0001775	cell activation	ITPKB
ENSG00000143878	all	GO:0001775	cell activation	RHOB
ENSG00000145675	all	GO:0001775	cell activation	PIK3R1
ENSG00000146535	all	GO:0001775	cell activation	GNA12
ENSG00000153879	all	GO:0001775	cell activation	CEBPG
ENSG00000157873	all	GO:0001775	cell activation	TNFRSF14
ENSG00000160683	all	GO:0001775	cell activation	CXCR5
ENSG00000161570	all	GO:0001775	cell activation	CCL5
ENSG00000163508	all	GO:0001775	cell activation	EOMES
ENSG00000163932	all	GO:0001775	cell activation	PRKCD
ENSG00000164400	all	GO:0001775	cell activation	CSF2
ENSG00000167604	all	GO:0001775	cell activation	NFKBID
ENSG00000169194	all	GO:0001775	cell activation	IL13
ENSG00000169398	all	GO:0001775	cell activation	PTK2
ENSG00000171522	all	GO:0001775	cell activation	PTGER4
ENSG00000171608	all	GO:0001775	cell activation	PIK3CD
ENSG00000177606	all	GO:0001775	cell activation	JUN
ENSG00000184371	all	GO:0001775	cell activation	CSF1
ENSG00000185532	all	GO:0001775	cell activation	PRKG1
ENSG00000196839	all	GO:0001775	cell activation	ADA
ENSG00000197329	all	GO:0001775	cell activation	PELI1
ENSG00000204276	all	GO:0001775	cell activation	HLA-DQA2
ENSG00000204490	all	GO:0001775	cell activation	TNF
ENSG00000006075	all	GO:0001816	cytokine production	CCL3
ENSG00000011590	all	GO:0001816	cytokine production	ZBTB32
ENSG00000043462	all	GO:0001816	cytokine production	LCP2
ENSG00000069399	all	GO:0001816	cytokine production	BCL3
ENSG00000071575	all	GO:0001816	cytokine production	TRIB2
ENSG00000077150	all	GO:0001816	cytokine production	NFKB2
ENSG00000077238	all	GO:0001816	cytokine production	IL4R
ENSG00000086015	all	GO:0001816	cytokine production	MAST2
ENSG00000092009	all	GO:0001816	cytokine production	CMA1
ENSG00000092969	all	GO:0001816	cytokine production	TGFB2
ENSG00000096996	all	GO:0001816	cytokine production	IL12RB1
ENSG00000100906	all	GO:0001816	cytokine production	NFKBIA
ENSG00000101017	all	GO:0001816	cytokine production	CD40
ENSG00000105246	all	GO:0001816	cytokine production	EBI3
ENSG00000107201	all	GO:0001816	cytokine production	DDX58
ENSG00000107485	all	GO:0001816	cytokine production	GATA3
ENSG00000109320	all	GO:0001816	cytokine production	NFKB1
ENSG00000113916	all	GO:0001816	cytokine production	BCL6
ENSG00000114013	all	GO:0001816	cytokine production	CD86
ENSG00000114251	all	GO:0001816	cytokine production	WNT5A
ENSG00000115267	all	GO:0001816	cytokine production	IFIH1
ENSG00000118503	all	GO:0001816	cytokine production	TNFAIP3
ENSG00000121594	all	GO:0001816	cytokine production	CD80
ENSG00000125347	all	GO:0001816	cytokine production	IRF1
ENSG00000126561	all	GO:0001816	cytokine production	STAT5A
ENSG00000131759	all	GO:0001816	cytokine production	RARA
ENSG00000135245	all	GO:0001816	cytokine production	C7orf68
ENSG00000136244	all	GO:0001816	cytokine production	IL6
ENSG00000138623	all	GO:0001816	cytokine production	SEMA7A
ENSG00000138795	all	GO:0001816	cytokine production	LEF1
ENSG00000153879	all	GO:0001816	cytokine production	CEBPG
ENSG00000162924	all	GO:0001816	cytokine production	REL
ENSG00000163508	all	GO:0001816	cytokine production	EOMES
ENSG00000163932	all	GO:0001816	cytokine production	PRKCD
ENSG00000164400	all	GO:0001816	cytokine production	CSF2
ENSG00000169194	all	GO:0001816	cytokine production	IL13
ENSG00000171522	all	GO:0001816	cytokine production	PTGER4
ENSG00000171608	all	GO:0001816	cytokine production	PIK3CD
ENSG00000173039	all	GO:0001816	cytokine production	RELA
ENSG00000182179	all	GO:0001816	cytokine production	UBA7
ENSG00000184584	all	GO:0001816	cytokine production	TMEM173
ENSG00000187554	all	GO:0001816	cytokine production	TLR5
ENSG00000189058	all	GO:0001816	cytokine production	APOD
ENSG00000197329	all	GO:0001816	cytokine production	PELI1
ENSG00000204490	all	GO:0001816	cytokine production	TNF
ENSG00000213341	all	GO:0001816	cytokine production	CHUK
ENSG00000006075	all	GO:0001817	regulation of cytokine production	CCL3
ENSG00000011590	all	GO:0001817	regulation of cytokine production	ZBTB32
ENSG00000069399	all	GO:0001817	regulation of cytokine production	BCL3
ENSG00000071575	all	GO:0001817	regulation of cytokine production	TRIB2
ENSG00000077150	all	GO:0001817	regulation of cytokine production	NFKB2
ENSG00000077238	all	GO:0001817	regulation of cytokine production	IL4R
ENSG00000086015	all	GO:0001817	regulation of cytokine production	MAST2
ENSG00000092969	all	GO:0001817	regulation of cytokine production	TGFB2
ENSG00000096996	all	GO:0001817	regulation of cytokine production	IL12RB1
ENSG00000100906	all	GO:0001817	regulation of cytokine production	NFKBIA
ENSG00000101017	all	GO:0001817	regulation of cytokine production	CD40
ENSG00000105246	all	GO:0001817	regulation of cytokine production	EBI3
ENSG00000107201	all	GO:0001817	regulation of cytokine production	DDX58
ENSG00000107485	all	GO:0001817	regulation of cytokine production	GATA3
ENSG00000109320	all	GO:0001817	regulation of cytokine production	NFKB1
ENSG00000113916	all	GO:0001817	regulation of cytokine production	BCL6
ENSG00000114013	all	GO:0001817	regulation of cytokine production	CD86
ENSG00000114251	all	GO:0001817	regulation of cytokine production	WNT5A
ENSG00000115267	all	GO:0001817	regulation of cytokine production	IFIH1
ENSG00000118503	all	GO:0001817	regulation of cytokine production	TNFAIP3
ENSG00000121594	all	GO:0001817	regulation of cytokine production	CD80
ENSG00000125347	all	GO:0001817	regulation of cytokine production	IRF1
ENSG00000126561	all	GO:0001817	regulation of cytokine production	STAT5A
ENSG00000131759	all	GO:0001817	regulation of cytokine production	RARA
ENSG00000135245	all	GO:0001817	regulation of cytokine production	C7orf68
ENSG00000136244	all	GO:0001817	regulation of cytokine production	IL6
ENSG00000138623	all	GO:0001817	regulation of cytokine production	SEMA7A
ENSG00000138795	all	GO:0001817	regulation of cytokine production	LEF1
ENSG00000153879	all	GO:0001817	regulation of cytokine production	CEBPG
ENSG00000162924	all	GO:0001817	regulation of cytokine production	REL
ENSG00000164400	all	GO:0001817	regulation of cytokine production	CSF2
ENSG00000169194	all	GO:0001817	regulation of cytokine production	IL13
ENSG00000171522	all	GO:0001817	regulation of cytokine production	PTGER4
ENSG00000173039	all	GO:0001817	regulation of cytokine production	RELA
ENSG00000182179	all	GO:0001817	regulation of cytokine production	UBA7
ENSG00000187554	all	GO:0001817	regulation of cytokine production	TLR5
ENSG00000189058	all	GO:0001817	regulation of cytokine production	APOD
ENSG00000197329	all	GO:0001817	regulation of cytokine production	PELI1
ENSG00000204490	all	GO:0001817	regulation of cytokine production	TNF
ENSG00000213341	all	GO:0001817	regulation of cytokine production	CHUK
ENSG00000092969	all	GO:0001818	negative regulation of cytokine production	TGFB2
ENSG00000107201	all	GO:0001818	negative regulation of cytokine production	DDX58
ENSG00000107485	all	GO:0001818	negative regulation of cytokine production	GATA3
ENSG00000109320	all	GO:0001818	negative regulation of cytokine production	NFKB1
ENSG00000113916	all	GO:0001818	negative regulation of cytokine production	BCL6
ENSG00000115267	all	GO:0001818	negative regulation of cytokine production	IFIH1
ENSG00000118503	all	GO:0001818	negative regulation of cytokine production	TNFAIP3
ENSG00000131759	all	GO:0001818	negative regulation of cytokine production	RARA
ENSG00000138795	all	GO:0001818	negative regulation of cytokine production	LEF1
ENSG00000169194	all	GO:0001818	negative regulation of cytokine production	IL13
ENSG00000182179	all	GO:0001818	negative regulation of cytokine production	UBA7
ENSG00000189058	all	GO:0001818	negative regulation of cytokine production	APOD
ENSG00000204490	all	GO:0001818	negative regulation of cytokine production	TNF
ENSG00000006075	all	GO:0001819	positive regulation of cytokine production	CCL3
ENSG00000069399	all	GO:0001819	positive regulation of cytokine production	BCL3
ENSG00000077150	all	GO:0001819	positive regulation of cytokine production	NFKB2
ENSG00000077238	all	GO:0001819	positive regulation of cytokine production	IL4R
ENSG00000096996	all	GO:0001819	positive regulation of cytokine production	IL12RB1
ENSG00000100906	all	GO:0001819	positive regulation of cytokine production	NFKBIA
ENSG00000101017	all	GO:0001819	positive regulation of cytokine production	CD40
ENSG00000107201	all	GO:0001819	positive regulation of cytokine production	DDX58
ENSG00000107485	all	GO:0001819	positive regulation of cytokine production	GATA3
ENSG00000109320	all	GO:0001819	positive regulation of cytokine production	NFKB1
ENSG00000114251	all	GO:0001819	positive regulation of cytokine production	WNT5A
ENSG00000115267	all	GO:0001819	positive regulation of cytokine production	IFIH1
ENSG00000125347	all	GO:0001819	positive regulation of cytokine production	IRF1
ENSG00000131759	all	GO:0001819	positive regulation of cytokine production	RARA
ENSG00000135245	all	GO:0001819	positive regulation of cytokine production	C7orf68
ENSG00000136244	all	GO:0001819	positive regulation of cytokine production	IL6
ENSG00000138623	all	GO:0001819	positive regulation of cytokine production	SEMA7A
ENSG00000164400	all	GO:0001819	positive regulation of cytokine production	CSF2
ENSG00000173039	all	GO:0001819	positive regulation of cytokine production	RELA
ENSG00000187554	all	GO:0001819	positive regulation of cytokine production	TLR5
ENSG00000197329	all	GO:0001819	positive regulation of cytokine production	PELI1
ENSG00000204490	all	GO:0001819	positive regulation of cytokine production	TNF
ENSG00000213341	all	GO:0001819	positive regulation of cytokine production	CHUK
ENSG00000018408	all	GO:0001837	epithelial to mesenchymal transition	WWTR1
ENSG00000061492	all	GO:0001837	epithelial to mesenchymal transition	WNT8A
ENSG00000092969	all	GO:0001837	epithelial to mesenchymal transition	TGFB2
ENSG00000106799	all	GO:0001837	epithelial to mesenchymal transition	TGFBR1
ENSG00000114251	all	GO:0001837	epithelial to mesenchymal transition	WNT5A
ENSG00000138795	all	GO:0001837	epithelial to mesenchymal transition	LEF1
ENSG00000163508	all	GO:0001837	epithelial to mesenchymal transition	EOMES
ENSG00000164683	all	GO:0001837	epithelial to mesenchymal transition	HEY1
ENSG00000175387	all	GO:0001837	epithelial to mesenchymal transition	SMAD2
ENSG00000007171	all	GO:0001906	cell killing	NOS2
ENSG00000081237	all	GO:0001906	cell killing	PTPRC
ENSG00000090339	all	GO:0001906	cell killing	ICAM1
ENSG00000096996	all	GO:0001906	cell killing	IL12RB1
ENSG00000104921	all	GO:0001906	cell killing	FCER2
ENSG00000111679	all	GO:0001906	cell killing	PTPN6
ENSG00000126561	all	GO:0001906	cell killing	STAT5A
ENSG00000153879	all	GO:0001906	cell killing	CEBPG
ENSG00000168394	all	GO:0001906	cell killing	TAP1
ENSG00000007171	all	GO:0001909	leukocyte mediated cytotoxicity	NOS2
ENSG00000081237	all	GO:0001909	leukocyte mediated cytotoxicity	PTPRC
ENSG00000090339	all	GO:0001909	leukocyte mediated cytotoxicity	ICAM1
ENSG00000096996	all	GO:0001909	leukocyte mediated cytotoxicity	IL12RB1
ENSG00000111679	all	GO:0001909	leukocyte mediated cytotoxicity	PTPN6
ENSG00000126561	all	GO:0001909	leukocyte mediated cytotoxicity	STAT5A
ENSG00000153879	all	GO:0001909	leukocyte mediated cytotoxicity	CEBPG
ENSG00000168394	all	GO:0001909	leukocyte mediated cytotoxicity	TAP1
ENSG00000007171	all	GO:0001910	regulation of leukocyte mediated cytotoxicity	NOS2
ENSG00000081237	all	GO:0001910	regulation of leukocyte mediated cytotoxicity	PTPRC
ENSG00000090339	all	GO:0001910	regulation of leukocyte mediated cytotoxicity	ICAM1
ENSG00000096996	all	GO:0001910	regulation of leukocyte mediated cytotoxicity	IL12RB1
ENSG00000126561	all	GO:0001910	regulation of leukocyte mediated cytotoxicity	STAT5A
ENSG00000168394	all	GO:0001910	regulation of leukocyte mediated cytotoxicity	TAP1
ENSG00000018408	all	GO:0001932	regulation of protein phosphorylation	WWTR1
ENSG00000026508	all	GO:0001932	regulation of protein phosphorylation	CD44
ENSG00000051108	all	GO:0001932	regulation of protein phosphorylation	HERPUD1
ENSG00000068971	all	GO:0001932	regulation of protein phosphorylation	PPP2R5B
ENSG00000070540	all	GO:0001932	regulation of protein phosphorylation	WIPI1
ENSG00000071575	all	GO:0001932	regulation of protein phosphorylation	TRIB2
ENSG00000081026	all	GO:0001932	regulation of protein phosphorylation	MAGI3
ENSG00000081237	all	GO:0001932	regulation of protein phosphorylation	PTPRC
ENSG00000091436	all	GO:0001932	regulation of protein phosphorylation	ZAK
ENSG00000092969	all	GO:0001932	regulation of protein phosphorylation	TGFB2
ENSG00000099860	all	GO:0001932	regulation of protein phosphorylation	GADD45B
ENSG00000101017	all	GO:0001932	regulation of protein phosphorylation	CD40
ENSG00000103319	all	GO:0001932	regulation of protein phosphorylation	EEF2K
ENSG00000105974	all	GO:0001932	regulation of protein phosphorylation	CAV1
ENSG00000106799	all	GO:0001932	regulation of protein phosphorylation	TGFBR1
ENSG00000111266	all	GO:0001932	regulation of protein phosphorylation	DUSP16
ENSG00000111679	all	GO:0001932	regulation of protein phosphorylation	PTPN6
ENSG00000112715	all	GO:0001932	regulation of protein phosphorylation	VEGF
ENSG00000113328	all	GO:0001932	regulation of protein phosphorylation	CCNG1
ENSG00000114251	all	GO:0001932	regulation of protein phosphorylation	WNT5A
ENSG00000115170	all	GO:0001932	regulation of protein phosphorylation	ACVR1
ENSG00000118503	all	GO:0001932	regulation of protein phosphorylation	TNFAIP3
ENSG00000120899	all	GO:0001932	regulation of protein phosphorylation	PTK2B
ENSG00000121594	all	GO:0001932	regulation of protein phosphorylation	CD80
ENSG00000121879	all	GO:0001932	regulation of protein phosphorylation	PIK3CA
ENSG00000121966	all	GO:0001932	regulation of protein phosphorylation	CXCR4
ENSG00000123080	all	GO:0001932	regulation of protein phosphorylation	CDKN2C
ENSG00000123384	all	GO:0001932	regulation of protein phosphorylation	LRP1
ENSG00000124145	all	GO:0001932	regulation of protein phosphorylation	SDC4
ENSG00000124762	all	GO:0001932	regulation of protein phosphorylation	CDKN1A
ENSG00000125347	all	GO:0001932	regulation of protein phosphorylation	IRF1
ENSG00000131023	all	GO:0001932	regulation of protein phosphorylation	LATS1
ENSG00000134569	all	GO:0001932	regulation of protein phosphorylation	LRP4
ENSG00000135842	all	GO:0001932	regulation of protein phosphorylation	FAM129A
ENSG00000135932	all	GO:0001932	regulation of protein phosphorylation	CAB39
ENSG00000136244	all	GO:0001932	regulation of protein phosphorylation	IL6
ENSG00000137076	all	GO:0001932	regulation of protein phosphorylation	TLN1
ENSG00000138735	all	GO:0001932	regulation of protein phosphorylation	PDE5A
ENSG00000140443	all	GO:0001932	regulation of protein phosphorylation	IGF1R
ENSG00000142875	all	GO:0001932	regulation of protein phosphorylation	PRKACB
ENSG00000145675	all	GO:0001932	regulation of protein phosphorylation	PIK3R1
ENSG00000147883	all	GO:0001932	regulation of protein phosphorylation	CDKN2B
ENSG00000149177	all	GO:0001932	regulation of protein phosphorylation	PTPRJ
ENSG00000149428	all	GO:0001932	regulation of protein phosphorylation	HYOU1
ENSG00000154310	all	GO:0001932	regulation of protein phosphorylation	TNIK
ENSG00000157193	all	GO:0001932	regulation of protein phosphorylation	LRP8
ENSG00000157873	all	GO:0001932	regulation of protein phosphorylation	TNFRSF14
ENSG00000160789	all	GO:0001932	regulation of protein phosphorylation	LMNA
ENSG00000161570	all	GO:0001932	regulation of protein phosphorylation	CCL5
ENSG00000162407	all	GO:0001932	regulation of protein phosphorylation	PPAP2B
ENSG00000162733	all	GO:0001932	regulation of protein phosphorylation	DDR2
ENSG00000163932	all	GO:0001932	regulation of protein phosphorylation	PRKCD
ENSG00000164078	all	GO:0001932	regulation of protein phosphorylation	MST1R
ENSG00000164400	all	GO:0001932	regulation of protein phosphorylation	CSF2
ENSG00000166068	all	GO:0001932	regulation of protein phosphorylation	SPRED1
ENSG00000169032	all	GO:0001932	regulation of protein phosphorylation	MAP2K1
ENSG00000169398	all	GO:0001932	regulation of protein phosphorylation	PTK2
ENSG00000171033	all	GO:0001932	regulation of protein phosphorylation	PKIA
ENSG00000173334	all	GO:0001932	regulation of protein phosphorylation	TRIB1
ENSG00000175215	all	GO:0001932	regulation of protein phosphorylation	CTDSP2
ENSG00000177606	all	GO:0001932	regulation of protein phosphorylation	JUN
ENSG00000178568	all	GO:0001932	regulation of protein phosphorylation	ERBB4
ENSG00000184371	all	GO:0001932	regulation of protein phosphorylation	CSF1
ENSG00000186575	all	GO:0001932	regulation of protein phosphorylation	NF2
ENSG00000187764	all	GO:0001932	regulation of protein phosphorylation	SEMA4D
ENSG00000196576	all	GO:0001932	regulation of protein phosphorylation	PLXNB2
ENSG00000197442	all	GO:0001932	regulation of protein phosphorylation	MAP3K5
ENSG00000198369	all	GO:0001932	regulation of protein phosphorylation	SPRED2
ENSG00000204490	all	GO:0001932	regulation of protein phosphorylation	TNF
ENSG00000018408	all	GO:0001933	negative regulation of protein phosphorylation	WWTR1
ENSG00000081237	all	GO:0001933	negative regulation of protein phosphorylation	PTPRC
ENSG00000105974	all	GO:0001933	negative regulation of protein phosphorylation	CAV1
ENSG00000111679	all	GO:0001933	negative regulation of protein phosphorylation	PTPN6
ENSG00000125347	all	GO:0001933	negative regulation of protein phosphorylation	IRF1
ENSG00000135842	all	GO:0001933	negative regulation of protein phosphorylation	FAM129A
ENSG00000162407	all	GO:0001933	negative regulation of protein phosphorylation	PPAP2B
ENSG00000163932	all	GO:0001933	negative regulation of protein phosphorylation	PRKCD
ENSG00000166068	all	GO:0001933	negative regulation of protein phosphorylation	SPRED1
ENSG00000177606	all	GO:0001933	negative regulation of protein phosphorylation	JUN
ENSG00000186575	all	GO:0001933	negative regulation of protein phosphorylation	NF2
ENSG00000187764	all	GO:0001933	negative regulation of protein phosphorylation	SEMA4D
ENSG00000198369	all	GO:0001933	negative regulation of protein phosphorylation	SPRED2
ENSG00000026508	all	GO:0001934	positive regulation of protein phosphorylation	CD44
ENSG00000101017	all	GO:0001934	positive regulation of protein phosphorylation	CD40
ENSG00000105974	all	GO:0001934	positive regulation of protein phosphorylation	CAV1
ENSG00000106799	all	GO:0001934	positive regulation of protein phosphorylation	TGFBR1
ENSG00000112715	all	GO:0001934	positive regulation of protein phosphorylation	VEGF
ENSG00000114251	all	GO:0001934	positive regulation of protein phosphorylation	WNT5A
ENSG00000115170	all	GO:0001934	positive regulation of protein phosphorylation	ACVR1
ENSG00000120899	all	GO:0001934	positive regulation of protein phosphorylation	PTK2B
ENSG00000121594	all	GO:0001934	positive regulation of protein phosphorylation	CD80
ENSG00000121879	all	GO:0001934	positive regulation of protein phosphorylation	PIK3CA
ENSG00000131023	all	GO:0001934	positive regulation of protein phosphorylation	LATS1
ENSG00000135842	all	GO:0001934	positive regulation of protein phosphorylation	FAM129A
ENSG00000136244	all	GO:0001934	positive regulation of protein phosphorylation	IL6
ENSG00000145675	all	GO:0001934	positive regulation of protein phosphorylation	PIK3R1
ENSG00000157193	all	GO:0001934	positive regulation of protein phosphorylation	LRP8
ENSG00000157873	all	GO:0001934	positive regulation of protein phosphorylation	TNFRSF14
ENSG00000161570	all	GO:0001934	positive regulation of protein phosphorylation	CCL5
ENSG00000162407	all	GO:0001934	positive regulation of protein phosphorylation	PPAP2B
ENSG00000164400	all	GO:0001934	positive regulation of protein phosphorylation	CSF2
ENSG00000169398	all	GO:0001934	positive regulation of protein phosphorylation	PTK2
ENSG00000178568	all	GO:0001934	positive regulation of protein phosphorylation	ERBB4
ENSG00000187764	all	GO:0001934	positive regulation of protein phosphorylation	SEMA4D
ENSG00000204490	all	GO:0001934	positive regulation of protein phosphorylation	TNF
ENSG00000027869	all	GO:0001944	vasculature development	SH2D2A
ENSG00000092969	all	GO:0001944	vasculature development	TGFB2
ENSG00000100345	all	GO:0001944	vasculature development	MYH9
ENSG00000100697	all	GO:0001944	vasculature development	DICER1
ENSG00000101384	all	GO:0001944	vasculature development	JAG1
ENSG00000105974	all	GO:0001944	vasculature development	CAV1
ENSG00000106799	all	GO:0001944	vasculature development	TGFBR1
ENSG00000112715	all	GO:0001944	vasculature development	VEGF
ENSG00000114251	all	GO:0001944	vasculature development	WNT5A
ENSG00000115170	all	GO:0001944	vasculature development	ACVR1
ENSG00000115414	all	GO:0001944	vasculature development	FN1
ENSG00000115415	all	GO:0001944	vasculature development	STAT1
ENSG00000116016	all	GO:0001944	vasculature development	EPAS1
ENSG00000118503	all	GO:0001944	vasculature development	TNFAIP3
ENSG00000120738	all	GO:0001944	vasculature development	EGR1
ENSG00000120899	all	GO:0001944	vasculature development	PTK2B
ENSG00000121879	all	GO:0001944	vasculature development	PIK3CA
ENSG00000121966	all	GO:0001944	vasculature development	CXCR4
ENSG00000123384	all	GO:0001944	vasculature development	LRP1
ENSG00000125968	all	GO:0001944	vasculature development	ID1
ENSG00000126016	all	GO:0001944	vasculature development	AMOT
ENSG00000133639	all	GO:0001944	vasculature development	BTG1
ENSG00000134954	all	GO:0001944	vasculature development	ETS1
ENSG00000135298	all	GO:0001944	vasculature development	BAI3
ENSG00000136244	all	GO:0001944	vasculature development	IL6
ENSG00000138639	all	GO:0001944	vasculature development	ARHGAP24
ENSG00000138795	all	GO:0001944	vasculature development	LEF1
ENSG00000140105	all	GO:0001944	vasculature development	WARS
ENSG00000143494	all	GO:0001944	vasculature development	VASH2
ENSG00000143878	all	GO:0001944	vasculature development	RHOB
ENSG00000149177	all	GO:0001944	vasculature development	PTPRJ
ENSG00000152104	all	GO:0001944	vasculature development	PTPN14
ENSG00000158195	all	GO:0001944	vasculature development	WASF2
ENSG00000159216	all	GO:0001944	vasculature development	RUNX1
ENSG00000161570	all	GO:0001944	vasculature development	CCL5
ENSG00000162407	all	GO:0001944	vasculature development	PPAP2B
ENSG00000164683	all	GO:0001944	vasculature development	HEY1
ENSG00000169032	all	GO:0001944	vasculature development	MAP2K1
ENSG00000169398	all	GO:0001944	vasculature development	PTK2
ENSG00000173706	all	GO:0001944	vasculature development	HEG1
ENSG00000177606	all	GO:0001944	vasculature development	JUN
ENSG00000186810	all	GO:0001944	vasculature development	CXCR3
ENSG00000189058	all	GO:0001944	vasculature development	APOD
ENSG00000112715	all	GO:0001952	regulation of cell-matrix adhesion	VEGF
ENSG00000113916	all	GO:0001952	regulation of cell-matrix adhesion	BCL6
ENSG00000120899	all	GO:0001952	regulation of cell-matrix adhesion	PTK2B
ENSG00000124145	all	GO:0001952	regulation of cell-matrix adhesion	SDC4
ENSG00000127603	all	GO:0001952	regulation of cell-matrix adhesion	MACF1
ENSG00000145675	all	GO:0001952	regulation of cell-matrix adhesion	PIK3R1
ENSG00000149177	all	GO:0001952	regulation of cell-matrix adhesion	PTPRJ
ENSG00000169398	all	GO:0001952	regulation of cell-matrix adhesion	PTK2
ENSG00000184371	all	GO:0001952	regulation of cell-matrix adhesion	CSF1
ENSG00000186575	all	GO:0001952	regulation of cell-matrix adhesion	NF2
ENSG00000189058	all	GO:0001952	regulation of cell-matrix adhesion	APOD
ENSG00000112715	all	GO:0001954	positive regulation of cell-matrix adhesion	VEGF
ENSG00000120899	all	GO:0001954	positive regulation of cell-matrix adhesion	PTK2B
ENSG00000124145	all	GO:0001954	positive regulation of cell-matrix adhesion	SDC4
ENSG00000149177	all	GO:0001954	positive regulation of cell-matrix adhesion	PTPRJ
ENSG00000184371	all	GO:0001954	positive regulation of cell-matrix adhesion	CSF1
ENSG00000081237	all	GO:0001959	regulation of cytokine-mediated signaling pathway	PTPRC
ENSG00000105397	all	GO:0001959	regulation of cytokine-mediated signaling pathway	TYK2
ENSG00000105974	all	GO:0001959	regulation of cytokine-mediated signaling pathway	CAV1
ENSG00000111679	all	GO:0001959	regulation of cytokine-mediated signaling pathway	PTPN6
ENSG00000114251	all	GO:0001959	regulation of cytokine-mediated signaling pathway	WNT5A
ENSG00000115415	all	GO:0001959	regulation of cytokine-mediated signaling pathway	STAT1
ENSG00000142949	all	GO:0001959	regulation of cytokine-mediated signaling pathway	PTPRF
ENSG00000159128	all	GO:0001959	regulation of cytokine-mediated signaling pathway	IFNGR2
ENSG00000161570	all	GO:0001959	regulation of cytokine-mediated signaling pathway	CCL5
ENSG00000162434	all	GO:0001959	regulation of cytokine-mediated signaling pathway	JAK1
ENSG00000071564	all	GO:0002200	somatic diversification of immune receptors	TCF3
ENSG00000081059	all	GO:0002200	somatic diversification of immune receptors	TCF7
ENSG00000081237	all	GO:0002200	somatic diversification of immune receptors	PTPRC
ENSG00000101017	all	GO:0002200	somatic diversification of immune receptors	CD40
ENSG00000111732	all	GO:0002200	somatic diversification of immune receptors	AICDA
ENSG00000113916	all	GO:0002200	somatic diversification of immune receptors	BCL6
ENSG00000114861	all	GO:0002200	somatic diversification of immune receptors	FOXP1
ENSG00000133789	all	GO:0002200	somatic diversification of immune receptors	AC026250.16
ENSG00000138795	all	GO:0002200	somatic diversification of immune receptors	LEF1
ENSG00000023445	all	GO:0002218	activation of innate immune response	BIRC3
ENSG00000077150	all	GO:0002218	activation of innate immune response	NFKB2
ENSG00000100906	all	GO:0002218	activation of innate immune response	NFKBIA
ENSG00000101336	all	GO:0002218	activation of innate immune response	HCK
ENSG00000107201	all	GO:0002218	activation of innate immune response	DDX58
ENSG00000109320	all	GO:0002218	activation of innate immune response	NFKB1
ENSG00000110330	all	GO:0002218	activation of innate immune response	BIRC2
ENSG00000114013	all	GO:0002218	activation of innate immune response	CD86
ENSG00000115267	all	GO:0002218	activation of innate immune response	IFIH1
ENSG00000117676	all	GO:0002218	activation of innate immune response	RPS6KA1
ENSG00000118503	all	GO:0002218	activation of innate immune response	TNFAIP3
ENSG00000125347	all	GO:0002218	activation of innate immune response	IRF1
ENSG00000126368	all	GO:0002218	activation of innate immune response	NR1D1
ENSG00000145901	all	GO:0002218	activation of innate immune response	TNIP1
ENSG00000169032	all	GO:0002218	activation of innate immune response	MAP2K1
ENSG00000170345	all	GO:0002218	activation of innate immune response	FOS
ENSG00000173039	all	GO:0002218	activation of innate immune response	RELA
ENSG00000177606	all	GO:0002218	activation of innate immune response	JUN
ENSG00000177889	all	GO:0002218	activation of innate immune response	UBE2N
ENSG00000184584	all	GO:0002218	activation of innate immune response	TMEM173
ENSG00000187554	all	GO:0002218	activation of innate immune response	TLR5
ENSG00000197329	all	GO:0002218	activation of innate immune response	PELI1
ENSG00000213341	all	GO:0002218	activation of innate immune response	CHUK
ENSG00000023445	all	GO:0002221	pattern recognition receptor signaling pathway	BIRC3
ENSG00000077150	all	GO:0002221	pattern recognition receptor signaling pathway	NFKB2
ENSG00000100906	all	GO:0002221	pattern recognition receptor signaling pathway	NFKBIA
ENSG00000107201	all	GO:0002221	pattern recognition receptor signaling pathway	DDX58
ENSG00000109320	all	GO:0002221	pattern recognition receptor signaling pathway	NFKB1
ENSG00000110330	all	GO:0002221	pattern recognition receptor signaling pathway	BIRC2
ENSG00000114013	all	GO:0002221	pattern recognition receptor signaling pathway	CD86
ENSG00000115267	all	GO:0002221	pattern recognition receptor signaling pathway	IFIH1
ENSG00000117676	all	GO:0002221	pattern recognition receptor signaling pathway	RPS6KA1
ENSG00000118503	all	GO:0002221	pattern recognition receptor signaling pathway	TNFAIP3
ENSG00000125347	all	GO:0002221	pattern recognition receptor signaling pathway	IRF1
ENSG00000126368	all	GO:0002221	pattern recognition receptor signaling pathway	NR1D1
ENSG00000145901	all	GO:0002221	pattern recognition receptor signaling pathway	TNIP1
ENSG00000169032	all	GO:0002221	pattern recognition receptor signaling pathway	MAP2K1
ENSG00000170345	all	GO:0002221	pattern recognition receptor signaling pathway	FOS
ENSG00000173039	all	GO:0002221	pattern recognition receptor signaling pathway	RELA
ENSG00000177606	all	GO:0002221	pattern recognition receptor signaling pathway	JUN
ENSG00000177889	all	GO:0002221	pattern recognition receptor signaling pathway	UBE2N
ENSG00000187554	all	GO:0002221	pattern recognition receptor signaling pathway	TLR5
ENSG00000197329	all	GO:0002221	pattern recognition receptor signaling pathway	PELI1
ENSG00000213341	all	GO:0002221	pattern recognition receptor signaling pathway	CHUK
ENSG00000023445	all	GO:0002224	toll-like receptor signaling pathway	BIRC3
ENSG00000077150	all	GO:0002224	toll-like receptor signaling pathway	NFKB2
ENSG00000100906	all	GO:0002224	toll-like receptor signaling pathway	NFKBIA
ENSG00000109320	all	GO:0002224	toll-like receptor signaling pathway	NFKB1
ENSG00000110330	all	GO:0002224	toll-like receptor signaling pathway	BIRC2
ENSG00000114013	all	GO:0002224	toll-like receptor signaling pathway	CD86
ENSG00000117676	all	GO:0002224	toll-like receptor signaling pathway	RPS6KA1
ENSG00000118503	all	GO:0002224	toll-like receptor signaling pathway	TNFAIP3
ENSG00000125347	all	GO:0002224	toll-like receptor signaling pathway	IRF1
ENSG00000126368	all	GO:0002224	toll-like receptor signaling pathway	NR1D1
ENSG00000145901	all	GO:0002224	toll-like receptor signaling pathway	TNIP1
ENSG00000169032	all	GO:0002224	toll-like receptor signaling pathway	MAP2K1
ENSG00000170345	all	GO:0002224	toll-like receptor signaling pathway	FOS
ENSG00000173039	all	GO:0002224	toll-like receptor signaling pathway	RELA
ENSG00000177606	all	GO:0002224	toll-like receptor signaling pathway	JUN
ENSG00000177889	all	GO:0002224	toll-like receptor signaling pathway	UBE2N
ENSG00000187554	all	GO:0002224	toll-like receptor signaling pathway	TLR5
ENSG00000197329	all	GO:0002224	toll-like receptor signaling pathway	PELI1
ENSG00000213341	all	GO:0002224	toll-like receptor signaling pathway	CHUK
ENSG00000006075	all	GO:0002237	response to molecule of bacterial origin	CCL3
ENSG00000007171	all	GO:0002237	response to molecule of bacterial origin	NOS2
ENSG00000057657	all	GO:0002237	response to molecule of bacterial origin	PRDM1
ENSG00000071564	all	GO:0002237	response to molecule of bacterial origin	TCF3
ENSG00000081181	all	GO:0002237	response to molecule of bacterial origin	ARG2
ENSG00000090339	all	GO:0002237	response to molecule of bacterial origin	ICAM1
ENSG00000100906	all	GO:0002237	response to molecule of bacterial origin	NFKBIA
ENSG00000101336	all	GO:0002237	response to molecule of bacterial origin	HCK
ENSG00000101384	all	GO:0002237	response to molecule of bacterial origin	JAG1
ENSG00000111732	all	GO:0002237	response to molecule of bacterial origin	AICDA
ENSG00000114251	all	GO:0002237	response to molecule of bacterial origin	WNT5A
ENSG00000115415	all	GO:0002237	response to molecule of bacterial origin	STAT1
ENSG00000118503	all	GO:0002237	response to molecule of bacterial origin	TNFAIP3
ENSG00000126368	all	GO:0002237	response to molecule of bacterial origin	NR1D1
ENSG00000131759	all	GO:0002237	response to molecule of bacterial origin	RARA
ENSG00000136244	all	GO:0002237	response to molecule of bacterial origin	IL6
ENSG00000138735	all	GO:0002237	response to molecule of bacterial origin	PDE5A
ENSG00000161570	all	GO:0002237	response to molecule of bacterial origin	CCL5
ENSG00000169194	all	GO:0002237	response to molecule of bacterial origin	IL13
ENSG00000170345	all	GO:0002237	response to molecule of bacterial origin	FOS
ENSG00000171522	all	GO:0002237	response to molecule of bacterial origin	PTGER4
ENSG00000173039	all	GO:0002237	response to molecule of bacterial origin	RELA
ENSG00000173334	all	GO:0002237	response to molecule of bacterial origin	TRIB1
ENSG00000177606	all	GO:0002237	response to molecule of bacterial origin	JUN
ENSG00000197329	all	GO:0002237	response to molecule of bacterial origin	PELI1
ENSG00000204490	all	GO:0002237	response to molecule of bacterial origin	TNF
ENSG00000069399	all	GO:0002250	adaptive immune response	BCL3
ENSG00000077150	all	GO:0002250	adaptive immune response	NFKB2
ENSG00000077238	all	GO:0002250	adaptive immune response	IL4R
ENSG00000081237	all	GO:0002250	adaptive immune response	PTPRC
ENSG00000090339	all	GO:0002250	adaptive immune response	ICAM1
ENSG00000096996	all	GO:0002250	adaptive immune response	IL12RB1
ENSG00000101017	all	GO:0002250	adaptive immune response	CD40
ENSG00000104856	all	GO:0002250	adaptive immune response	RELB
ENSG00000104921	all	GO:0002250	adaptive immune response	FCER2
ENSG00000105246	all	GO:0002250	adaptive immune response	EBI3
ENSG00000107485	all	GO:0002250	adaptive immune response	GATA3
ENSG00000111679	all	GO:0002250	adaptive immune response	PTPN6
ENSG00000111732	all	GO:0002250	adaptive immune response	AICDA
ENSG00000112715	all	GO:0002250	adaptive immune response	VEGF
ENSG00000113916	all	GO:0002250	adaptive immune response	BCL6
ENSG00000118503	all	GO:0002250	adaptive immune response	TNFAIP3
ENSG00000121594	all	GO:0002250	adaptive immune response	CD80
ENSG00000125347	all	GO:0002250	adaptive immune response	IRF1
ENSG00000133789	all	GO:0002250	adaptive immune response	AC026250.16
ENSG00000138795	all	GO:0002250	adaptive immune response	LEF1
ENSG00000163932	all	GO:0002250	adaptive immune response	PRKCD
ENSG00000171608	all	GO:0002250	adaptive immune response	PIK3CD
ENSG00000172578	all	GO:0002250	adaptive immune response	KLHL6
ENSG00000196839	all	GO:0002250	adaptive immune response	ADA
ENSG00000204490	all	GO:0002250	adaptive immune response	TNF
ENSG00000006075	all	GO:0002252	immune effector process	CCL3
ENSG00000007171	all	GO:0002252	immune effector process	NOS2
ENSG00000023445	all	GO:0002252	immune effector process	BIRC3
ENSG00000033327	all	GO:0002252	immune effector process	GAB2
ENSG00000064932	all	GO:0002252	immune effector process	SBNO2
ENSG00000069399	all	GO:0002252	immune effector process	BCL3
ENSG00000077238	all	GO:0002252	immune effector process	IL4R
ENSG00000081237	all	GO:0002252	immune effector process	PTPRC
ENSG00000090339	all	GO:0002252	immune effector process	ICAM1
ENSG00000092969	all	GO:0002252	immune effector process	TGFB2
ENSG00000096996	all	GO:0002252	immune effector process	IL12RB1
ENSG00000100280	all	GO:0002252	immune effector process	AP1B1
ENSG00000100697	all	GO:0002252	immune effector process	DICER1
ENSG00000101017	all	GO:0002252	immune effector process	CD40
ENSG00000101336	all	GO:0002252	immune effector process	HCK
ENSG00000104765	all	GO:0002252	immune effector process	BNIP3L
ENSG00000104856	all	GO:0002252	immune effector process	RELB
ENSG00000104921	all	GO:0002252	immune effector process	FCER2
ENSG00000107201	all	GO:0002252	immune effector process	DDX58
ENSG00000107485	all	GO:0002252	immune effector process	GATA3
ENSG00000110330	all	GO:0002252	immune effector process	BIRC2
ENSG00000111331	all	GO:0002252	immune effector process	OAS3
ENSG00000111679	all	GO:0002252	immune effector process	PTPN6
ENSG00000111732	all	GO:0002252	immune effector process	AICDA
ENSG00000113916	all	GO:0002252	immune effector process	BCL6
ENSG00000114013	all	GO:0002252	immune effector process	CD86
ENSG00000114251	all	GO:0002252	immune effector process	WNT5A
ENSG00000114861	all	GO:0002252	immune effector process	FOXP1
ENSG00000115267	all	GO:0002252	immune effector process	IFIH1
ENSG00000118503	all	GO:0002252	immune effector process	TNFAIP3
ENSG00000120899	all	GO:0002252	immune effector process	PTK2B
ENSG00000121594	all	GO:0002252	immune effector process	CD80
ENSG00000125347	all	GO:0002252	immune effector process	IRF1
ENSG00000126561	all	GO:0002252	immune effector process	STAT5A
ENSG00000131759	all	GO:0002252	immune effector process	RARA
ENSG00000133789	all	GO:0002252	immune effector process	AC026250.16
ENSG00000134460	all	GO:0002252	immune effector process	IL2RA
ENSG00000136244	all	GO:0002252	immune effector process	IL6
ENSG00000138623	all	GO:0002252	immune effector process	SEMA7A
ENSG00000138795	all	GO:0002252	immune effector process	LEF1
ENSG00000152056	all	GO:0002252	immune effector process	AP1S3
ENSG00000153879	all	GO:0002252	immune effector process	CEBPG
ENSG00000155849	all	GO:0002252	immune effector process	ELMO1
ENSG00000163508	all	GO:0002252	immune effector process	EOMES
ENSG00000163932	all	GO:0002252	immune effector process	PRKCD
ENSG00000168394	all	GO:0002252	immune effector process	TAP1
ENSG00000169194	all	GO:0002252	immune effector process	IL13
ENSG00000171522	all	GO:0002252	immune effector process	PTGER4
ENSG00000171608	all	GO:0002252	immune effector process	PIK3CD
ENSG00000173039	all	GO:0002252	immune effector process	RELA
ENSG00000184584	all	GO:0002252	immune effector process	TMEM173
ENSG00000196839	all	GO:0002252	immune effector process	ADA
ENSG00000196961	all	GO:0002252	immune effector process	AP2A1
ENSG00000204490	all	GO:0002252	immune effector process	TNF
ENSG00000023445	all	GO:0002253	activation of immune response	BIRC3
ENSG00000043462	all	GO:0002253	activation of immune response	LCP2
ENSG00000076641	all	GO:0002253	activation of immune response	PAG1
ENSG00000077150	all	GO:0002253	activation of immune response	NFKB2
ENSG00000081237	all	GO:0002253	activation of immune response	PTPRC
ENSG00000100906	all	GO:0002253	activation of immune response	NFKBIA
ENSG00000101336	all	GO:0002253	activation of immune response	HCK
ENSG00000107201	all	GO:0002253	activation of immune response	DDX58
ENSG00000107485	all	GO:0002253	activation of immune response	GATA3
ENSG00000109320	all	GO:0002253	activation of immune response	NFKB1
ENSG00000110330	all	GO:0002253	activation of immune response	BIRC2
ENSG00000111679	all	GO:0002253	activation of immune response	PTPN6
ENSG00000114013	all	GO:0002253	activation of immune response	CD86
ENSG00000115267	all	GO:0002253	activation of immune response	IFIH1
ENSG00000117676	all	GO:0002253	activation of immune response	RPS6KA1
ENSG00000118503	all	GO:0002253	activation of immune response	TNFAIP3
ENSG00000121879	all	GO:0002253	activation of immune response	PIK3CA
ENSG00000125347	all	GO:0002253	activation of immune response	IRF1
ENSG00000126368	all	GO:0002253	activation of immune response	NR1D1
ENSG00000145675	all	GO:0002253	activation of immune response	PIK3R1
ENSG00000145901	all	GO:0002253	activation of immune response	TNIP1
ENSG00000149177	all	GO:0002253	activation of immune response	PTPRJ
ENSG00000169032	all	GO:0002253	activation of immune response	MAP2K1
ENSG00000170345	all	GO:0002253	activation of immune response	FOS
ENSG00000171608	all	GO:0002253	activation of immune response	PIK3CD
ENSG00000172578	all	GO:0002253	activation of immune response	KLHL6
ENSG00000173039	all	GO:0002253	activation of immune response	RELA
ENSG00000177606	all	GO:0002253	activation of immune response	JUN
ENSG00000177889	all	GO:0002253	activation of immune response	UBE2N
ENSG00000184584	all	GO:0002253	activation of immune response	TMEM173
ENSG00000187554	all	GO:0002253	activation of immune response	TLR5
ENSG00000196839	all	GO:0002253	activation of immune response	ADA
ENSG00000197329	all	GO:0002253	activation of immune response	PELI1
ENSG00000204276	all	GO:0002253	activation of immune response	HLA-DQA2
ENSG00000213341	all	GO:0002253	activation of immune response	CHUK
ENSG00000006075	all	GO:0002263	cell activation involved in immune response	CCL3
ENSG00000033327	all	GO:0002263	cell activation involved in immune response	GAB2
ENSG00000064932	all	GO:0002263	cell activation involved in immune response	SBNO2
ENSG00000069399	all	GO:0002263	cell activation involved in immune response	BCL3
ENSG00000077238	all	GO:0002263	cell activation involved in immune response	IL4R
ENSG00000081237	all	GO:0002263	cell activation involved in immune response	PTPRC
ENSG00000090339	all	GO:0002263	cell activation involved in immune response	ICAM1
ENSG00000096996	all	GO:0002263	cell activation involved in immune response	IL12RB1
ENSG00000101017	all	GO:0002263	cell activation involved in immune response	CD40
ENSG00000104856	all	GO:0002263	cell activation involved in immune response	RELB
ENSG00000107485	all	GO:0002263	cell activation involved in immune response	GATA3
ENSG00000111732	all	GO:0002263	cell activation involved in immune response	AICDA
ENSG00000113916	all	GO:0002263	cell activation involved in immune response	BCL6
ENSG00000114013	all	GO:0002263	cell activation involved in immune response	CD86
ENSG00000120899	all	GO:0002263	cell activation involved in immune response	PTK2B
ENSG00000121594	all	GO:0002263	cell activation involved in immune response	CD80
ENSG00000131759	all	GO:0002263	cell activation involved in immune response	RARA
ENSG00000133789	all	GO:0002263	cell activation involved in immune response	AC026250.16
ENSG00000136244	all	GO:0002263	cell activation involved in immune response	IL6
ENSG00000138795	all	GO:0002263	cell activation involved in immune response	LEF1
ENSG00000163508	all	GO:0002263	cell activation involved in immune response	EOMES
ENSG00000171522	all	GO:0002263	cell activation involved in immune response	PTGER4
ENSG00000171608	all	GO:0002263	cell activation involved in immune response	PIK3CD
ENSG00000196839	all	GO:0002263	cell activation involved in immune response	ADA
ENSG00000069399	all	GO:0002266	follicular dendritic cell activation	BCL3
ENSG00000077150	all	GO:0002266	follicular dendritic cell activation	NFKB2
ENSG00000069399	all	GO:0002268	follicular dendritic cell differentiation	BCL3
ENSG00000077150	all	GO:0002268	follicular dendritic cell differentiation	NFKB2
ENSG00000006075	all	GO:0002274	myeloid leukocyte activation	CCL3
ENSG00000033327	all	GO:0002274	myeloid leukocyte activation	GAB2
ENSG00000043462	all	GO:0002274	myeloid leukocyte activation	LCP2
ENSG00000064932	all	GO:0002274	myeloid leukocyte activation	SBNO2
ENSG00000077238	all	GO:0002274	myeloid leukocyte activation	IL4R
ENSG00000104856	all	GO:0002274	myeloid leukocyte activation	RELB
ENSG00000114251	all	GO:0002274	myeloid leukocyte activation	WNT5A
ENSG00000161570	all	GO:0002274	myeloid leukocyte activation	CCL5
ENSG00000163932	all	GO:0002274	myeloid leukocyte activation	PRKCD
ENSG00000164400	all	GO:0002274	myeloid leukocyte activation	CSF2
ENSG00000169194	all	GO:0002274	myeloid leukocyte activation	IL13
ENSG00000171608	all	GO:0002274	myeloid leukocyte activation	PIK3CD
ENSG00000177606	all	GO:0002274	myeloid leukocyte activation	JUN
ENSG00000184371	all	GO:0002274	myeloid leukocyte activation	CSF1
ENSG00000069399	all	GO:0002285	lymphocyte activation involved in immune response	BCL3
ENSG00000077238	all	GO:0002285	lymphocyte activation involved in immune response	IL4R
ENSG00000081237	all	GO:0002285	lymphocyte activation involved in immune response	PTPRC
ENSG00000090339	all	GO:0002285	lymphocyte activation involved in immune response	ICAM1
ENSG00000096996	all	GO:0002285	lymphocyte activation involved in immune response	IL12RB1
ENSG00000101017	all	GO:0002285	lymphocyte activation involved in immune response	CD40
ENSG00000104856	all	GO:0002285	lymphocyte activation involved in immune response	RELB
ENSG00000107485	all	GO:0002285	lymphocyte activation involved in immune response	GATA3
ENSG00000111732	all	GO:0002285	lymphocyte activation involved in immune response	AICDA
ENSG00000113916	all	GO:0002285	lymphocyte activation involved in immune response	BCL6
ENSG00000114013	all	GO:0002285	lymphocyte activation involved in immune response	CD86
ENSG00000120899	all	GO:0002285	lymphocyte activation involved in immune response	PTK2B
ENSG00000121594	all	GO:0002285	lymphocyte activation involved in immune response	CD80
ENSG00000131759	all	GO:0002285	lymphocyte activation involved in immune response	RARA
ENSG00000133789	all	GO:0002285	lymphocyte activation involved in immune response	AC026250.16
ENSG00000136244	all	GO:0002285	lymphocyte activation involved in immune response	IL6
ENSG00000138795	all	GO:0002285	lymphocyte activation involved in immune response	LEF1
ENSG00000163508	all	GO:0002285	lymphocyte activation involved in immune response	EOMES
ENSG00000171522	all	GO:0002285	lymphocyte activation involved in immune response	PTGER4
ENSG00000196839	all	GO:0002285	lymphocyte activation involved in immune response	ADA
ENSG00000069399	all	GO:0002286	T cell activation involved in immune response	BCL3
ENSG00000077238	all	GO:0002286	T cell activation involved in immune response	IL4R
ENSG00000090339	all	GO:0002286	T cell activation involved in immune response	ICAM1
ENSG00000096996	all	GO:0002286	T cell activation involved in immune response	IL12RB1
ENSG00000104856	all	GO:0002286	T cell activation involved in immune response	RELB
ENSG00000107485	all	GO:0002286	T cell activation involved in immune response	GATA3
ENSG00000113916	all	GO:0002286	T cell activation involved in immune response	BCL6
ENSG00000114013	all	GO:0002286	T cell activation involved in immune response	CD86
ENSG00000121594	all	GO:0002286	T cell activation involved in immune response	CD80
ENSG00000131759	all	GO:0002286	T cell activation involved in immune response	RARA
ENSG00000136244	all	GO:0002286	T cell activation involved in immune response	IL6
ENSG00000138795	all	GO:0002286	T cell activation involved in immune response	LEF1
ENSG00000163508	all	GO:0002286	T cell activation involved in immune response	EOMES
ENSG00000171522	all	GO:0002286	T cell activation involved in immune response	PTGER4
ENSG00000069399	all	GO:0002287	alpha-beta T cell activation involved in immune response	BCL3
ENSG00000077238	all	GO:0002287	alpha-beta T cell activation involved in immune response	IL4R
ENSG00000096996	all	GO:0002287	alpha-beta T cell activation involved in immune response	IL12RB1
ENSG00000104856	all	GO:0002287	alpha-beta T cell activation involved in immune response	RELB
ENSG00000107485	all	GO:0002287	alpha-beta T cell activation involved in immune response	GATA3
ENSG00000113916	all	GO:0002287	alpha-beta T cell activation involved in immune response	BCL6
ENSG00000114013	all	GO:0002287	alpha-beta T cell activation involved in immune response	CD86
ENSG00000121594	all	GO:0002287	alpha-beta T cell activation involved in immune response	CD80
ENSG00000131759	all	GO:0002287	alpha-beta T cell activation involved in immune response	RARA
ENSG00000136244	all	GO:0002287	alpha-beta T cell activation involved in immune response	IL6
ENSG00000138795	all	GO:0002287	alpha-beta T cell activation involved in immune response	LEF1
ENSG00000163508	all	GO:0002287	alpha-beta T cell activation involved in immune response	EOMES
ENSG00000171522	all	GO:0002287	alpha-beta T cell activation involved in immune response	PTGER4
ENSG00000069399	all	GO:0002292	T cell differentiation involved in immune response	BCL3
ENSG00000077238	all	GO:0002292	T cell differentiation involved in immune response	IL4R
ENSG00000096996	all	GO:0002292	T cell differentiation involved in immune response	IL12RB1
ENSG00000104856	all	GO:0002292	T cell differentiation involved in immune response	RELB
ENSG00000107485	all	GO:0002292	T cell differentiation involved in immune response	GATA3
ENSG00000113916	all	GO:0002292	T cell differentiation involved in immune response	BCL6
ENSG00000114013	all	GO:0002292	T cell differentiation involved in immune response	CD86
ENSG00000121594	all	GO:0002292	T cell differentiation involved in immune response	CD80
ENSG00000131759	all	GO:0002292	T cell differentiation involved in immune response	RARA
ENSG00000136244	all	GO:0002292	T cell differentiation involved in immune response	IL6
ENSG00000138795	all	GO:0002292	T cell differentiation involved in immune response	LEF1
ENSG00000163508	all	GO:0002292	T cell differentiation involved in immune response	EOMES
ENSG00000171522	all	GO:0002292	T cell differentiation involved in immune response	PTGER4
ENSG00000069399	all	GO:0002293	alpha-beta T cell differentiation involved in immune response	BCL3
ENSG00000077238	all	GO:0002293	alpha-beta T cell differentiation involved in immune response	IL4R
ENSG00000096996	all	GO:0002293	alpha-beta T cell differentiation involved in immune response	IL12RB1
ENSG00000104856	all	GO:0002293	alpha-beta T cell differentiation involved in immune response	RELB
ENSG00000107485	all	GO:0002293	alpha-beta T cell differentiation involved in immune response	GATA3
ENSG00000113916	all	GO:0002293	alpha-beta T cell differentiation involved in immune response	BCL6
ENSG00000114013	all	GO:0002293	alpha-beta T cell differentiation involved in immune response	CD86
ENSG00000121594	all	GO:0002293	alpha-beta T cell differentiation involved in immune response	CD80
ENSG00000131759	all	GO:0002293	alpha-beta T cell differentiation involved in immune response	RARA
ENSG00000136244	all	GO:0002293	alpha-beta T cell differentiation involved in immune response	IL6
ENSG00000138795	all	GO:0002293	alpha-beta T cell differentiation involved in immune response	LEF1
ENSG00000163508	all	GO:0002293	alpha-beta T cell differentiation involved in immune response	EOMES
ENSG00000171522	all	GO:0002293	alpha-beta T cell differentiation involved in immune response	PTGER4
ENSG00000069399	all	GO:0002294	CD4-positive, alpha-beta T cell differentiation involved in immune response	BCL3
ENSG00000077238	all	GO:0002294	CD4-positive, alpha-beta T cell differentiation involved in immune response	IL4R
ENSG00000096996	all	GO:0002294	CD4-positive, alpha-beta T cell differentiation involved in immune response	IL12RB1
ENSG00000104856	all	GO:0002294	CD4-positive, alpha-beta T cell differentiation involved in immune response	RELB
ENSG00000107485	all	GO:0002294	CD4-positive, alpha-beta T cell differentiation involved in immune response	GATA3
ENSG00000113916	all	GO:0002294	CD4-positive, alpha-beta T cell differentiation involved in immune response	BCL6
ENSG00000114013	all	GO:0002294	CD4-positive, alpha-beta T cell differentiation involved in immune response	CD86
ENSG00000121594	all	GO:0002294	CD4-positive, alpha-beta T cell differentiation involved in immune response	CD80
ENSG00000131759	all	GO:0002294	CD4-positive, alpha-beta T cell differentiation involved in immune response	RARA
ENSG00000136244	all	GO:0002294	CD4-positive, alpha-beta T cell differentiation involved in immune response	IL6
ENSG00000138795	all	GO:0002294	CD4-positive, alpha-beta T cell differentiation involved in immune response	LEF1
ENSG00000171522	all	GO:0002294	CD4-positive, alpha-beta T cell differentiation involved in immune response	PTGER4
ENSG00000069399	all	GO:0002312	B cell activation involved in immune response	BCL3
ENSG00000081237	all	GO:0002312	B cell activation involved in immune response	PTPRC
ENSG00000101017	all	GO:0002312	B cell activation involved in immune response	CD40
ENSG00000111732	all	GO:0002312	B cell activation involved in immune response	AICDA
ENSG00000113916	all	GO:0002312	B cell activation involved in immune response	BCL6
ENSG00000120899	all	GO:0002312	B cell activation involved in immune response	PTK2B
ENSG00000133789	all	GO:0002312	B cell activation involved in immune response	AC026250.16
ENSG00000196839	all	GO:0002312	B cell activation involved in immune response	ADA
ENSG00000069399	all	GO:0002313	mature B cell differentiation involved in immune response	BCL3
ENSG00000120899	all	GO:0002313	mature B cell differentiation involved in immune response	PTK2B
ENSG00000196839	all	GO:0002313	mature B cell differentiation involved in immune response	ADA
ENSG00000069399	all	GO:0002315	marginal zone B cell differentiation	BCL3
ENSG00000120899	all	GO:0002315	marginal zone B cell differentiation	PTK2B
ENSG00000069399	all	GO:0002335	mature B cell differentiation	BCL3
ENSG00000120899	all	GO:0002335	mature B cell differentiation	PTK2B
ENSG00000196839	all	GO:0002335	mature B cell differentiation	ADA
ENSG00000006075	all	GO:0002366	leukocyte activation involved in immune response	CCL3
ENSG00000033327	all	GO:0002366	leukocyte activation involved in immune response	GAB2
ENSG00000064932	all	GO:0002366	leukocyte activation involved in immune response	SBNO2
ENSG00000069399	all	GO:0002366	leukocyte activation involved in immune response	BCL3
ENSG00000077238	all	GO:0002366	leukocyte activation involved in immune response	IL4R
ENSG00000081237	all	GO:0002366	leukocyte activation involved in immune response	PTPRC
ENSG00000090339	all	GO:0002366	leukocyte activation involved in immune response	ICAM1
ENSG00000096996	all	GO:0002366	leukocyte activation involved in immune response	IL12RB1
ENSG00000101017	all	GO:0002366	leukocyte activation involved in immune response	CD40
ENSG00000104856	all	GO:0002366	leukocyte activation involved in immune response	RELB
ENSG00000107485	all	GO:0002366	leukocyte activation involved in immune response	GATA3
ENSG00000111732	all	GO:0002366	leukocyte activation involved in immune response	AICDA
ENSG00000113916	all	GO:0002366	leukocyte activation involved in immune response	BCL6
ENSG00000114013	all	GO:0002366	leukocyte activation involved in immune response	CD86
ENSG00000120899	all	GO:0002366	leukocyte activation involved in immune response	PTK2B
ENSG00000121594	all	GO:0002366	leukocyte activation involved in immune response	CD80
ENSG00000131759	all	GO:0002366	leukocyte activation involved in immune response	RARA
ENSG00000133789	all	GO:0002366	leukocyte activation involved in immune response	AC026250.16
ENSG00000136244	all	GO:0002366	leukocyte activation involved in immune response	IL6
ENSG00000138795	all	GO:0002366	leukocyte activation involved in immune response	LEF1
ENSG00000163508	all	GO:0002366	leukocyte activation involved in immune response	EOMES
ENSG00000171522	all	GO:0002366	leukocyte activation involved in immune response	PTGER4
ENSG00000171608	all	GO:0002366	leukocyte activation involved in immune response	PIK3CD
ENSG00000196839	all	GO:0002366	leukocyte activation involved in immune response	ADA
ENSG00000005884	all	GO:0002376	immune system process	ITGA3
ENSG00000006075	all	GO:0002376	immune system process	CCL3
ENSG00000007171	all	GO:0002376	immune system process	NOS2
ENSG00000011590	all	GO:0002376	immune system process	ZBTB32
ENSG00000013810	all	GO:0002376	immune system process	TACC3
ENSG00000023445	all	GO:0002376	immune system process	BIRC3
ENSG00000026508	all	GO:0002376	immune system process	CD44
ENSG00000033327	all	GO:0002376	immune system process	GAB2
ENSG00000039068	all	GO:0002376	immune system process	CDH1
ENSG00000043462	all	GO:0002376	immune system process	LCP2
ENSG00000057657	all	GO:0002376	immune system process	PRDM1
ENSG00000064932	all	GO:0002376	immune system process	SBNO2
ENSG00000065665	all	GO:0002376	immune system process	SEC61A2
ENSG00000068724	all	GO:0002376	immune system process	TTC7A
ENSG00000069399	all	GO:0002376	immune system process	BCL3
ENSG00000070182	all	GO:0002376	immune system process	SPTB
ENSG00000071564	all	GO:0002376	immune system process	TCF3
ENSG00000072786	all	GO:0002376	immune system process	STK10
ENSG00000076641	all	GO:0002376	immune system process	PAG1
ENSG00000077150	all	GO:0002376	immune system process	NFKB2
ENSG00000077238	all	GO:0002376	immune system process	IL4R
ENSG00000081059	all	GO:0002376	immune system process	TCF7
ENSG00000081181	all	GO:0002376	immune system process	ARG2
ENSG00000081237	all	GO:0002376	immune system process	PTPRC
ENSG00000088992	all	GO:0002376	immune system process	TESC
ENSG00000090339	all	GO:0002376	immune system process	ICAM1
ENSG00000090659	all	GO:0002376	immune system process	CD209
ENSG00000092969	all	GO:0002376	immune system process	TGFB2
ENSG00000096996	all	GO:0002376	immune system process	IL12RB1
ENSG00000099875	all	GO:0002376	immune system process	MKNK2
ENSG00000099994	all	GO:0002376	immune system process	SUSD2
ENSG00000100280	all	GO:0002376	immune system process	AP1B1
ENSG00000100345	all	GO:0002376	immune system process	MYH9
ENSG00000100600	all	GO:0002376	immune system process	LGMN
ENSG00000100697	all	GO:0002376	immune system process	DICER1
ENSG00000100906	all	GO:0002376	immune system process	NFKBIA
ENSG00000101017	all	GO:0002376	immune system process	CD40
ENSG00000101336	all	GO:0002376	immune system process	HCK
ENSG00000101384	all	GO:0002376	immune system process	JAG1
ENSG00000102034	all	GO:0002376	immune system process	ELF4
ENSG00000102962	all	GO:0002376	immune system process	CCL22
ENSG00000102970	all	GO:0002376	immune system process	CCL17
ENSG00000103257	all	GO:0002376	immune system process	SLC7A5
ENSG00000103522	all	GO:0002376	immune system process	IL21R
ENSG00000104432	all	GO:0002376	immune system process	IL7
ENSG00000104765	all	GO:0002376	immune system process	BNIP3L
ENSG00000104856	all	GO:0002376	immune system process	RELB
ENSG00000104921	all	GO:0002376	immune system process	FCER2
ENSG00000105246	all	GO:0002376	immune system process	EBI3
ENSG00000105397	all	GO:0002376	immune system process	TYK2
ENSG00000105974	all	GO:0002376	immune system process	CAV1
ENSG00000106799	all	GO:0002376	immune system process	TGFBR1
ENSG00000107201	all	GO:0002376	immune system process	DDX58
ENSG00000107485	all	GO:0002376	immune system process	GATA3
ENSG00000109320	all	GO:0002376	immune system process	NFKB1
ENSG00000109684	all	GO:0002376	immune system process	CLNK
ENSG00000110330	all	GO:0002376	immune system process	BIRC2
ENSG00000110400	all	GO:0002376	immune system process	PVRL1
ENSG00000111331	all	GO:0002376	immune system process	OAS3
ENSG00000111679	all	GO:0002376	immune system process	PTPN6
ENSG00000111732	all	GO:0002376	immune system process	AICDA
ENSG00000112715	all	GO:0002376	immune system process	VEGF
ENSG00000113916	all	GO:0002376	immune system process	BCL6
ENSG00000114013	all	GO:0002376	immune system process	CD86
ENSG00000114251	all	GO:0002376	immune system process	WNT5A
ENSG00000114861	all	GO:0002376	immune system process	FOXP1
ENSG00000115267	all	GO:0002376	immune system process	IFIH1
ENSG00000115414	all	GO:0002376	immune system process	FN1
ENSG00000115415	all	GO:0002376	immune system process	STAT1
ENSG00000116016	all	GO:0002376	immune system process	EPAS1
ENSG00000117090	all	GO:0002376	immune system process	SLAMF1
ENSG00000117676	all	GO:0002376	immune system process	RPS6KA1
ENSG00000118058	all	GO:0002376	immune system process	MLL
ENSG00000118503	all	GO:0002376	immune system process	TNFAIP3
ENSG00000120738	all	GO:0002376	immune system process	EGR1
ENSG00000120899	all	GO:0002376	immune system process	PTK2B
ENSG00000121594	all	GO:0002376	immune system process	CD80
ENSG00000121879	all	GO:0002376	immune system process	PIK3CA
ENSG00000121966	all	GO:0002376	immune system process	CXCR4
ENSG00000123146	all	GO:0002376	immune system process	CD97
ENSG00000124762	all	GO:0002376	immune system process	CDKN1A
ENSG00000125347	all	GO:0002376	immune system process	IRF1
ENSG00000125657	all	GO:0002376	immune system process	TNFSF9
ENSG00000126368	all	GO:0002376	immune system process	NR1D1
ENSG00000126561	all	GO:0002376	immune system process	STAT5A
ENSG00000128604	all	GO:0002376	immune system process	IRF5
ENSG00000128791	all	GO:0002376	immune system process	TWSG1
ENSG00000131759	all	GO:0002376	immune system process	RARA
ENSG00000133789	all	GO:0002376	immune system process	AC026250.16
ENSG00000134460	all	GO:0002376	immune system process	IL2RA
ENSG00000134954	all	GO:0002376	immune system process	ETS1
ENSG00000135046	all	GO:0002376	immune system process	ANXA1
ENSG00000136244	all	GO:0002376	immune system process	IL6
ENSG00000137673	all	GO:0002376	immune system process	MMP7
ENSG00000137869	all	GO:0002376	immune system process	CYP19A1
ENSG00000138623	all	GO:0002376	immune system process	SEMA7A
ENSG00000138735	all	GO:0002376	immune system process	PDE5A
ENSG00000138795	all	GO:0002376	immune system process	LEF1
ENSG00000140443	all	GO:0002376	immune system process	IGF1R
ENSG00000143153	all	GO:0002376	immune system process	ATP1B1
ENSG00000143772	all	GO:0002376	immune system process	ITPKB
ENSG00000145675	all	GO:0002376	immune system process	PIK3R1
ENSG00000145901	all	GO:0002376	immune system process	TNIP1
ENSG00000147168	all	GO:0002376	immune system process	IL2RG
ENSG00000147883	all	GO:0002376	immune system process	CDKN2B
ENSG00000149177	all	GO:0002376	immune system process	PTPRJ
ENSG00000152056	all	GO:0002376	immune system process	AP1S3
ENSG00000153879	all	GO:0002376	immune system process	CEBPG
ENSG00000154269	all	GO:0002376	immune system process	ENPP3
ENSG00000154451	all	GO:0002376	immune system process	GBP5
ENSG00000155849	all	GO:0002376	immune system process	ELMO1
ENSG00000157873	all	GO:0002376	immune system process	TNFRSF14
ENSG00000158406	all	GO:0002376	immune system process	HIST1H4H
ENSG00000158769	all	GO:0002376	immune system process	F11R
ENSG00000159128	all	GO:0002376	immune system process	IFNGR2
ENSG00000159216	all	GO:0002376	immune system process	RUNX1
ENSG00000160683	all	GO:0002376	immune system process	CXCR5
ENSG00000161570	all	GO:0002376	immune system process	CCL5
ENSG00000162434	all	GO:0002376	immune system process	JAK1
ENSG00000163508	all	GO:0002376	immune system process	EOMES
ENSG00000163636	all	GO:0002376	immune system process	PSMD6
ENSG00000163932	all	GO:0002376	immune system process	PRKCD
ENSG00000164078	all	GO:0002376	immune system process	MST1R
ENSG00000164400	all	GO:0002376	immune system process	CSF2
ENSG00000164733	all	GO:0002376	immune system process	CTSB
ENSG00000167604	all	GO:0002376	immune system process	NFKBID
ENSG00000168310	all	GO:0002376	immune system process	IRF2
ENSG00000168394	all	GO:0002376	immune system process	TAP1
ENSG00000169032	all	GO:0002376	immune system process	MAP2K1
ENSG00000169194	all	GO:0002376	immune system process	IL13
ENSG00000170345	all	GO:0002376	immune system process	FOS
ENSG00000171522	all	GO:0002376	immune system process	PTGER4
ENSG00000171552	all	GO:0002376	immune system process	BCL2L1
ENSG00000171608	all	GO:0002376	immune system process	PIK3CD
ENSG00000171777	all	GO:0002376	immune system process	RASGRP4
ENSG00000172578	all	GO:0002376	immune system process	KLHL6
ENSG00000173039	all	GO:0002376	immune system process	RELA
ENSG00000177606	all	GO:0002376	immune system process	JUN
ENSG00000177889	all	GO:0002376	immune system process	UBE2N
ENSG00000179344	all	GO:0002376	immune system process	HLA-DQB1
ENSG00000182179	all	GO:0002376	immune system process	UBA7
ENSG00000183049	all	GO:0002376	immune system process	CAMK1D
ENSG00000183813	all	GO:0002376	immune system process	CCR4
ENSG00000184371	all	GO:0002376	immune system process	CSF1
ENSG00000184584	all	GO:0002376	immune system process	TMEM173
ENSG00000185344	all	GO:0002376	immune system process	ATP6V0A2
ENSG00000187554	all	GO:0002376	immune system process	TLR5
ENSG00000187735	all	GO:0002376	immune system process	TCEA1P2
ENSG00000187764	all	GO:0002376	immune system process	SEMA4D
ENSG00000189058	all	GO:0002376	immune system process	APOD
ENSG00000196092	all	GO:0002376	immune system process	PAX5
ENSG00000196839	all	GO:0002376	immune system process	ADA
ENSG00000196961	all	GO:0002376	immune system process	AP2A1
ENSG00000197329	all	GO:0002376	immune system process	PELI1
ENSG00000197442	all	GO:0002376	immune system process	MAP3K5
ENSG00000197971	all	GO:0002376	immune system process	MBP
ENSG00000204103	all	GO:0002376	immune system process	MAFB
ENSG00000204276	all	GO:0002376	immune system process	HLA-DQA2
ENSG00000204490	all	GO:0002376	immune system process	TNF
ENSG00000204592	all	GO:0002376	immune system process	HLA-E
ENSG00000204642	all	GO:0002376	immune system process	HLA-F
ENSG00000213341	all	GO:0002376	immune system process	CHUK
ENSG00000216490	all	GO:0002376	immune system process	IFI30
ENSG00000071564	all	GO:0002377	immunoglobulin production	TCF3
ENSG00000081237	all	GO:0002377	immunoglobulin production	PTPRC
ENSG00000101017	all	GO:0002377	immunoglobulin production	CD40
ENSG00000111732	all	GO:0002377	immunoglobulin production	AICDA
ENSG00000113916	all	GO:0002377	immunoglobulin production	BCL6
ENSG00000114861	all	GO:0002377	immunoglobulin production	FOXP1
ENSG00000133789	all	GO:0002377	immunoglobulin production	AC026250.16
ENSG00000136244	all	GO:0002377	immunoglobulin production	IL6
ENSG00000169194	all	GO:0002377	immunoglobulin production	IL13
ENSG00000204490	all	GO:0002377	immunoglobulin production	TNF
ENSG00000043462	all	GO:0002429	immune response-activating cell surface receptor signaling pathway	LCP2
ENSG00000076641	all	GO:0002429	immune response-activating cell surface receptor signaling pathway	PAG1
ENSG00000081237	all	GO:0002429	immune response-activating cell surface receptor signaling pathway	PTPRC
ENSG00000100906	all	GO:0002429	immune response-activating cell surface receptor signaling pathway	NFKBIA
ENSG00000107485	all	GO:0002429	immune response-activating cell surface receptor signaling pathway	GATA3
ENSG00000109320	all	GO:0002429	immune response-activating cell surface receptor signaling pathway	NFKB1
ENSG00000111679	all	GO:0002429	immune response-activating cell surface receptor signaling pathway	PTPN6
ENSG00000121879	all	GO:0002429	immune response-activating cell surface receptor signaling pathway	PIK3CA
ENSG00000145675	all	GO:0002429	immune response-activating cell surface receptor signaling pathway	PIK3R1
ENSG00000149177	all	GO:0002429	immune response-activating cell surface receptor signaling pathway	PTPRJ
ENSG00000171608	all	GO:0002429	immune response-activating cell surface receptor signaling pathway	PIK3CD
ENSG00000172578	all	GO:0002429	immune response-activating cell surface receptor signaling pathway	KLHL6
ENSG00000173039	all	GO:0002429	immune response-activating cell surface receptor signaling pathway	RELA
ENSG00000177889	all	GO:0002429	immune response-activating cell surface receptor signaling pathway	UBE2N
ENSG00000196839	all	GO:0002429	immune response-activating cell surface receptor signaling pathway	ADA
ENSG00000204276	all	GO:0002429	immune response-activating cell surface receptor signaling pathway	HLA-DQA2
ENSG00000213341	all	GO:0002429	immune response-activating cell surface receptor signaling pathway	CHUK
ENSG00000071564	all	GO:0002440	production of molecular mediator of immune response	TCF3
ENSG00000081237	all	GO:0002440	production of molecular mediator of immune response	PTPRC
ENSG00000092969	all	GO:0002440	production of molecular mediator of immune response	TGFB2
ENSG00000101017	all	GO:0002440	production of molecular mediator of immune response	CD40
ENSG00000111732	all	GO:0002440	production of molecular mediator of immune response	AICDA
ENSG00000113916	all	GO:0002440	production of molecular mediator of immune response	BCL6
ENSG00000114251	all	GO:0002440	production of molecular mediator of immune response	WNT5A
ENSG00000114861	all	GO:0002440	production of molecular mediator of immune response	FOXP1
ENSG00000133789	all	GO:0002440	production of molecular mediator of immune response	AC026250.16
ENSG00000136244	all	GO:0002440	production of molecular mediator of immune response	IL6
ENSG00000137673	all	GO:0002440	production of molecular mediator of immune response	MMP7
ENSG00000138623	all	GO:0002440	production of molecular mediator of immune response	SEMA7A
ENSG00000169194	all	GO:0002440	production of molecular mediator of immune response	IL13
ENSG00000204490	all	GO:0002440	production of molecular mediator of immune response	TNF
ENSG00000006075	all	GO:0002443	leukocyte mediated immunity	CCL3
ENSG00000033327	all	GO:0002443	leukocyte mediated immunity	GAB2
ENSG00000069399	all	GO:0002443	leukocyte mediated immunity	BCL3
ENSG00000081237	all	GO:0002443	leukocyte mediated immunity	PTPRC
ENSG00000090339	all	GO:0002443	leukocyte mediated immunity	ICAM1
ENSG00000096996	all	GO:0002443	leukocyte mediated immunity	IL12RB1
ENSG00000101017	all	GO:0002443	leukocyte mediated immunity	CD40
ENSG00000104921	all	GO:0002443	leukocyte mediated immunity	FCER2
ENSG00000107485	all	GO:0002443	leukocyte mediated immunity	GATA3
ENSG00000111679	all	GO:0002443	leukocyte mediated immunity	PTPN6
ENSG00000111732	all	GO:0002443	leukocyte mediated immunity	AICDA
ENSG00000113916	all	GO:0002443	leukocyte mediated immunity	BCL6
ENSG00000126561	all	GO:0002443	leukocyte mediated immunity	STAT5A
ENSG00000133789	all	GO:0002443	leukocyte mediated immunity	AC026250.16
ENSG00000136244	all	GO:0002443	leukocyte mediated immunity	IL6
ENSG00000153879	all	GO:0002443	leukocyte mediated immunity	CEBPG
ENSG00000163932	all	GO:0002443	leukocyte mediated immunity	PRKCD
ENSG00000168394	all	GO:0002443	leukocyte mediated immunity	TAP1
ENSG00000171608	all	GO:0002443	leukocyte mediated immunity	PIK3CD
ENSG00000204490	all	GO:0002443	leukocyte mediated immunity	TNF
ENSG00000069399	all	GO:0002449	lymphocyte mediated immunity	BCL3
ENSG00000081237	all	GO:0002449	lymphocyte mediated immunity	PTPRC
ENSG00000090339	all	GO:0002449	lymphocyte mediated immunity	ICAM1
ENSG00000096996	all	GO:0002449	lymphocyte mediated immunity	IL12RB1
ENSG00000101017	all	GO:0002449	lymphocyte mediated immunity	CD40
ENSG00000104921	all	GO:0002449	lymphocyte mediated immunity	FCER2
ENSG00000107485	all	GO:0002449	lymphocyte mediated immunity	GATA3
ENSG00000111679	all	GO:0002449	lymphocyte mediated immunity	PTPN6
ENSG00000111732	all	GO:0002449	lymphocyte mediated immunity	AICDA
ENSG00000113916	all	GO:0002449	lymphocyte mediated immunity	BCL6
ENSG00000126561	all	GO:0002449	lymphocyte mediated immunity	STAT5A
ENSG00000133789	all	GO:0002449	lymphocyte mediated immunity	AC026250.16
ENSG00000153879	all	GO:0002449	lymphocyte mediated immunity	CEBPG
ENSG00000163932	all	GO:0002449	lymphocyte mediated immunity	PRKCD
ENSG00000168394	all	GO:0002449	lymphocyte mediated immunity	TAP1
ENSG00000204490	all	GO:0002449	lymphocyte mediated immunity	TNF
ENSG00000069399	all	GO:0002460	adaptive immune response based on somatic recombination of immune receptors built from immunoglobulin superfamily domains	BCL3
ENSG00000077150	all	GO:0002460	adaptive immune response based on somatic recombination of immune receptors built from immunoglobulin superfamily domains	NFKB2
ENSG00000077238	all	GO:0002460	adaptive immune response based on somatic recombination of immune receptors built from immunoglobulin superfamily domains	IL4R
ENSG00000081237	all	GO:0002460	adaptive immune response based on somatic recombination of immune receptors built from immunoglobulin superfamily domains	PTPRC
ENSG00000090339	all	GO:0002460	adaptive immune response based on somatic recombination of immune receptors built from immunoglobulin superfamily domains	ICAM1
ENSG00000096996	all	GO:0002460	adaptive immune response based on somatic recombination of immune receptors built from immunoglobulin superfamily domains	IL12RB1
ENSG00000101017	all	GO:0002460	adaptive immune response based on somatic recombination of immune receptors built from immunoglobulin superfamily domains	CD40
ENSG00000104856	all	GO:0002460	adaptive immune response based on somatic recombination of immune receptors built from immunoglobulin superfamily domains	RELB
ENSG00000104921	all	GO:0002460	adaptive immune response based on somatic recombination of immune receptors built from immunoglobulin superfamily domains	FCER2
ENSG00000105246	all	GO:0002460	adaptive immune response based on somatic recombination of immune receptors built from immunoglobulin superfamily domains	EBI3
ENSG00000107485	all	GO:0002460	adaptive immune response based on somatic recombination of immune receptors built from immunoglobulin superfamily domains	GATA3
ENSG00000111679	all	GO:0002460	adaptive immune response based on somatic recombination of immune receptors built from immunoglobulin superfamily domains	PTPN6
[truncated: 122,391 more rows]
