# Supplementary material for: A roadmap of constitutive NF-κB activity in Hodgkin lymphoma: Dominant roles of p50 and p52 revealed by genome-wide analyses
Source: Genome Med. 2016 Mar 17;8:28. doi: 10.1186/s13073-016-0280-5 (PMC4794921; doi:10.1186/s13073-016-0280-5)
Supplement: Additional file 11: Table S9 — shows p50/RelA and p52/RelB targets that are differentially expressed in primary samples of lymphoid malignancies and normal B lymphocytes. (XLSX 40 kb) [file 13073_2016_280_MOESM11_ESM.xlsx]

## Sheet: Canonical_Activated
ensembl_id	gene.symbol	gene.name	canonical.mean.in.group.NFKB1.RELA.KD	canonical.mean.in.group.control	canonical.log2fc	canonical.p	canonical.q	canonical.is.target	canonical.mode	brune.cHL.vs.rest.q	brune.cHL.vs.rest.diff	brune.mean.in.group.hodgkin	brune.mean.in.group.other	brune.log2fc
ENSG00000102970	CCL17	chemokine (C-C motif) ligand 17	8.61849	9.05876	-0.440265	4.07465e-07	0.000897115	TRUE	NFKB1.RELA activated	0.00439394	TRUE	8.00965	4.085	-3.92465
ENSG00000102962	CCL22	chemokine (C-C motif) ligand 22	9.75906	10.5078	-0.748707	1.12156e-08	8.99842e-05	TRUE	NFKB1.RELA activated	5.48031e-05	TRUE	9.71667	4.74354	-4.97313
ENSG00000161570	CCL5	chemokine (C-C motif) ligand 5	10.9577	11.2653	-0.307587	8.66569e-06	0.00442894	TRUE	NFKB1.RELA activated	0.00319734	TRUE	6.95459	5.01948	-1.93511
ENSG00000101017	CD40	CD40 molecule, TNF receptor superfamily member 5	10.5853	10.777	-0.191746	6.6843e-05	0.013754	TRUE	NFKB1.RELA activated	0.0136173	TRUE	6.04145	5.6833	-0.358145
ENSG00000026508	CD44	CD44 molecule (Indian blood group)	12.2689	12.4158	-0.146849	0.000476428	0.0406921	TRUE	NFKB1.RELA activated	0.0130771	TRUE	6.86524	5.44591	-1.41934
ENSG00000121594	CD80	CD80 molecule	11.0453	11.2387	-0.19338	0.000384648	0.0364921	TRUE	NFKB1.RELA activated	0.0128161	TRUE	4.96388	4.23925	-0.72463
ENSG00000114013	CD86	CD86 molecule	11.8978	12.0465	-0.148693	0.000626694	0.0464576	TRUE	NFKB1.RELA activated	0.00507252	TRUE	5.59641	4.39321	-1.20321
ENSG00000124762	CDKN1A	cyclin-dependent kinase inhibitor 1A (p21, Cip1)	9.04326	9.36929	-0.326021	1.06311e-06	0.00187035	TRUE	NFKB1.RELA activated	0.00026545	TRUE	7.73937	6.05237	-1.687
ENSG00000003402	CFLAR	CASP8 and FADD-like apoptosis regulator	10.5795	10.7949	-0.215399	9.12754e-05	0.0157001	TRUE	NFKB1.RELA activated	0.0241681	TRUE	7.5009	6.04374	-1.45716
ENSG00000105246	EBI3	Epstein-Barr virus induced 3	9.74163	10.2238	-0.482208	1.71257e-08	9.42642e-05	TRUE	NFKB1.RELA activated	0.0078286	TRUE	7.16161	5.94927	-1.21234
ENSG00000140511	HAPLN3	hyaluronan and proteoglycan link protein 3	8.8159	9.35912	-0.543227	7.80975e-08	0.000336886	TRUE	NFKB1.RELA activated	0.0226377	TRUE	5.16562	4.81151	-0.35411
ENSG00000204642	HLA-F	major histocompatibility complex, class I, F	9.31525	9.54007	-0.224818	1.27563e-06	0.0020061	TRUE	NFKB1.RELA activated	0.0361497	TRUE	6.3294	5.86457	-0.464828
ENSG00000090339	ICAM1	intercellular adhesion molecule 1	11.9563	12.2428	-0.28656	1.14535e-07	0.000336886	TRUE	NFKB1.RELA activated	1.08334e-05	TRUE	5.96542	4.78864	-1.17678
ENSG00000169194	IL13	interleukin 13	7.42239	7.77246	-0.350068	0.000146208	0.0207335	TRUE	NFKB1.RELA activated	0.0277893	TRUE	4.28964	4.10422	-0.185419
ENSG00000103522	IL21R	interleukin 21 receptor	9.81857	9.99847	-0.179902	0.000180037	0.0230458	TRUE	NFKB1.RELA activated	0.0212525	TRUE	7.44871	6.6439	-0.804813
ENSG00000136244	IL6	interleukin 6 (interferon, beta 2)	10.0594	10.4209	-0.361495	6.242e-05	0.0130886	TRUE	NFKB1.RELA activated	0.004199	TRUE	6.05733	4.31684	-1.74049
ENSG00000128604	IRF5	interferon regulatory factor 5	9.77217	10.0391	-0.266902	3.34667e-05	0.00969522	TRUE	NFKB1.RELA activated	0.00839071	TRUE	4.10735	3.94282	-0.164538
ENSG00000177606	JUN	jun proto-oncogene	8.62452	8.89762	-0.273099	0.000621705	0.0464576	TRUE	NFKB1.RELA activated	0.0162844	TRUE	5.725	4.94499	-0.780004
ENSG00000118242	MREG	melanoregulin	8.34226	8.71687	-0.374611	0.000234946	0.0273694	TRUE	NFKB1.RELA activated	0.036928	TRUE	4.46936	3.90408	-0.565278
ENSG00000100906	NFKBIA	nuclear factor of kappa light polypeptide gene enhancer in B-cells inhibitor, alpha	12.0853	12.4847	-0.39933	1.22611e-08	8.99842e-05	TRUE	NFKB1.RELA activated	0.00109469	TRUE	7.37516	5.78084	-1.59431
ENSG00000181649	PHLDA2	pleckstrin homology-like domain, family A, member 2	9.57182	9.73565	-0.163834	0.000381183	0.0364921	TRUE	NFKB1.RELA activated	8.64802e-05	TRUE	5.76769	3.51234	-2.25535
ENSG00000163704	PRRT3	proline-rich transmembrane protein 3	7.68104	8.01666	-0.335621	7.00164e-06	0.00385388	TRUE	NFKB1.RELA activated	0.00223894	TRUE	4.54382	3.96232	-0.581502
ENSG00000107551	RASSF4	Ras association (RalGDS/AF-6) domain family member 4	8.61481	8.92709	-0.31228	0.000426409	0.0380091	TRUE	NFKB1.RELA activated	0.0105117	TRUE	4.35107	3.86336	-0.487705
ENSG00000139725	RHOF	ras homolog family member F (in filopodia)	11.242	11.4282	-0.186233	2.69934e-06	0.0022771	TRUE	NFKB1.RELA activated	0.00610732	TRUE	6.18798	5.22622	-0.961759
ENSG00000124145	SDC4	syndecan 4	8.94432	9.22896	-0.284639	1.66322e-05	0.00655508	TRUE	NFKB1.RELA activated	0.0294822	TRUE	4.45448	3.99968	-0.454798
ENSG00000138623	SEMA7A	semaphorin 7A, GPI membrane anchor (John Milton Hagen blood group)	8.82087	9.15053	-0.32966	3.45901e-06	0.00254372	TRUE	NFKB1.RELA activated	0.0194808	TRUE	4.31049	4.16553	-0.144968
ENSG00000134802	SLC43A3	solute carrier family 43, member 3	12.0061	12.1526	-0.146529	0.000330875	0.0338832	TRUE	NFKB1.RELA activated	0.014313	TRUE	5.24154	4.75007	-0.49147
ENSG00000115415	STAT1	signal transducer and activator of transcription 1, 91kDa	11.3099	11.6817	-0.371818	4.70197e-05	0.011801	TRUE	NFKB1.RELA activated	0.000147895	TRUE	8.76761	7.01861	-1.749
ENSG00000126561	STAT5A	signal transducer and activator of transcription 5A	9.53935	9.83407	-0.29472	0.000399342	0.0369425	TRUE	NFKB1.RELA activated	0.00453561	TRUE	6.35357	5.15422	-1.19934
ENSG00000168394	TAP1	transporter 1, ATP-binding cassette, sub-family B (MDR/TAP)	12.3499	12.6186	-0.268695	0.000113248	0.0178726	TRUE	NFKB1.RELA activated	0.0199165	TRUE	6.74513	5.88692	-0.85821
ENSG00000114126	TFDP2	transcription factor Dp-2 (E2F dimerization partner 2)	10.754	10.9028	-0.148747	2.08795e-06	0.0022771	TRUE	NFKB1.RELA activated	0.0322933	TRUE	4.92805	4.39882	-0.529231
ENSG00000137747	TMPRSS13	transmembrane protease, serine 13	9.45422	9.70336	-0.249145	1.75428e-06	0.002272	TRUE	NFKB1.RELA activated	0.0263934	TRUE	4.27681	4.13426	-0.142552
ENSG00000118503	TNFAIP3	tumor necrosis factor, alpha-induced protein 3	9.19202	9.64144	-0.449417	1.2241e-07	0.000336886	TRUE	NFKB1.RELA activated	0.00104766	TRUE	7.22956	5.55699	-1.67257
ENSG00000123610	TNFAIP6	tumor necrosis factor, alpha-induced protein 6	8.37104	8.85318	-0.482138	1.49291e-06	0.00209956	TRUE	NFKB1.RELA activated	0.0291693	TRUE	3.89306	3.5554	-0.337656
ENSG00000049249	TNFRSF9	tumor necrosis factor receptor superfamily, member 9	9.90439	10.4677	-0.563297	3.36474e-09	7.40815e-05	TRUE	NFKB1.RELA activated	0.00989169	TRUE	4.41579	3.93245	-0.483347
ENSG00000125733	TRIP10	thyroid hormone receptor interactor 10	9.7079	10.048	-0.340097	2.09809e-06	0.0022771	TRUE	NFKB1.RELA activated	0.00609341	TRUE	4.53432	4.27154	-0.262774
ENSG00000140105	WARS	tryptophanyl-tRNA synthetase	11.497	11.708	-0.211018	0.000340302	0.0340432	TRUE	NFKB1.RELA activated	0.00304834	TRUE	7.76655	6.45692	-1.30963
ENSG00000011590	ZBTB32	zinc finger and BTB domain containing 32	9.42843	9.67894	-0.250507	0.000229318	0.0269309	TRUE	NFKB1.RELA activated	0.00066294	TRUE	6.20828	4.40154	-1.80674

## Sheet: Additional File 11
Additional File 11: Table S9 (related to Figure 7): p50/RelA and p52/RelB targets that are differentially expressed in primary cHL samples. Differential expression of selected genes (p50/RelA and p52/RelB targets) in malignant and normal human B cells was determined as described in Material and Methods. Genes that presented concordant expression changes (activation by NF-κB dimers and upregulatio…

## Sheet: Canonical_Repressed
ensembl_id	gene.symbol	gene.name	canonical.mean.in.group.NFKB1.RELA.KD	canonical.mean.in.group.control	canonical.log2fc	canonical.p	canonical.q	canonical.is.target	canonical.mode	brune.cHL.vs.rest.q	brune.cHL.vs.rest.diff	brune.mean.in.group.hodgkin	brune.mean.in.group.other	brune.log2fc
ENSG00000138639	ARHGAP24	Rho GTPase activating protein 24	8.62036	8.43264	0.187718	6.20668e-05	0.0130886	TRUE	NFKB1.RELA repressed	0.000819093	TRUE	4.13931	4.816	0.67669
ENSG00000113916	BCL6	B-cell CLL/lymphoma 6	8.11313	7.79438	0.318759	3.78784e-05	0.0104246	TRUE	NFKB1.RELA repressed	0.000331097	TRUE	4.63657	6.34941	1.71284
ENSG00000163683	C4orf34	small integral membrane protein 14	9.23108	9.05377	0.177312	0.000134591	0.0199707	TRUE	NFKB1.RELA repressed	1.32973e-06	TRUE	3.90564	5.11014	1.20449
ENSG00000123080	CDKN2C	cyclin-dependent kinase inhibitor 2C (p18, inhibits CDK4)	7.31163	7.1278	0.183834	0.000412729	0.0373953	TRUE	NFKB1.RELA repressed	1.58253e-05	TRUE	3.71941	4.88087	1.16146
ENSG00000173198	CYSLTR1	cysteinyl leukotriene receptor 1	11.8808	11.6797	0.201133	2.68132e-05	0.00873787	TRUE	NFKB1.RELA repressed	0.0238455	TRUE	3.46584	3.77949	0.313653
ENSG00000184226	PCDH9	protocadherin 9	8.25138	8.01153	0.239851	0.000485781	0.0411849	TRUE	NFKB1.RELA repressed	0.0117989	TRUE	3.53282	3.98923	0.456416
ENSG00000081237	PTPRC	protein tyrosine phosphatase, receptor type, C	9.08598	8.85999	0.22599	0.000197951	0.0240789	TRUE	NFKB1.RELA repressed	0.00119615	TRUE	5.65494	7.28001	1.62508
ENSG00000147010	SH3KBP1	SH3-domain kinase binding protein 1	9.19805	9.04742	0.150627	0.000458935	0.0399729	TRUE	NFKB1.RELA repressed	0.0170936	TRUE	6.40252	7.10379	0.70127
ENSG00000115306	SPTBN1	spectrin, beta, non-erythrocytic 1	8.39313	8.15804	0.235088	0.000407886	0.0372743	TRUE	NFKB1.RELA repressed	0.0247315	TRUE	3.31183	3.87617	0.564342

## Sheet: NonCanonical_Activated
ensembl_id	gene.symbol	gene.name	noncanonical.mean.in.group.NFKB2.RELB.KD	noncanonical.mean.in.group.control	noncanonical.log2fc	noncanonical.p	noncanonical.q	noncanonical.is.target	noncanonical.mode	brune.cHL.vs.rest.q	brune.cHL.vs.rest.diff	brune.mean.in.group.hodgkin	brune.mean.in.group.other	brune.log2fc
ENSG00000166503	AC024270.6	hepatoma-derived growth factor, related protein 3	10.9412	11.1184	-0.17713	0.00289994	0.0447868	TRUE	NFKB2.RELB activated	0.0130653	TRUE	4.09397	3.66143	-0.43254
ENSG00000198796	ALPK2	alpha-kinase 2	10.0728	10.313	-0.240235	0.000190354	0.00880288	TRUE	NFKB2.RELB activated	6.00197e-05	TRUE	4.25836	3.77226	-0.486103
ENSG00000196975	ANXA4	annexin A4	9.03402	9.31848	-0.284454	0.000312393	0.0116023	TRUE	NFKB2.RELB activated	0.0471734	TRUE	5.78082	5.05944	-0.721375
ENSG00000179750	APOBEC3B	apolipoprotein B mRNA editing enzyme, catalytic polypeptide-like 3B	11.0318	11.4623	-0.43059	0.000119016	0.00648016	TRUE	NFKB2.RELB activated	0.0129951	TRUE	6.38479	4.94658	-1.43821
ENSG00000071205	ARHGAP10	Rho GTPase activating protein 10	7.51276	7.88738	-0.374616	1.8405e-06	0.000465932	TRUE	NFKB2.RELB activated	0.00306296	TRUE	4.73807	4.38988	-0.34818
ENSG00000196843	ARID5A	AT rich interactive domain 5A (MRF1-like)	10.0923	10.2627	-0.170352	0.00040817	0.0136553	TRUE	NFKB2.RELB activated	0.0199854	TRUE	5.95118	5.22683	-0.724353
ENSG00000158470	B4GALT5	UDP-Gal:betaGlcNAc beta 1,4- galactosyltransferase, polypeptide 5	11.528	11.7072	-0.17918	6.18504e-05	0.00446685	TRUE	NFKB2.RELB activated	0.0210672	TRUE	5.35014	4.52066	-0.829483
ENSG00000069399	BCL3	B-cell CLL/lymphoma 3	10.0006	10.2716	-0.271046	0.00060611	0.0176346	TRUE	NFKB2.RELB activated	0.0173503	TRUE	5.12955	4.4882	-0.641351
ENSG00000134107	BHLHE40	basic helix-loop-helix family, member e40	10.5006	11.0605	-0.559899	0.000251985	0.0102274	TRUE	NFKB2.RELB activated	0.00654722	TRUE	4.92993	4.00534	-0.924589
ENSG00000165507	C10orf10	chromosome 10 open reading frame 10	10.2589	10.683	-0.424118	7.4545e-05	0.00490758	TRUE	NFKB2.RELB activated	0.00804672	TRUE	4.26878	4.09713	-0.17165
ENSG00000186665	C17orf58	chromosome 17 open reading frame 58	9.74698	10.2672	-0.520189	0.000100045	0.00592307	TRUE	NFKB2.RELB activated	0.00188282	TRUE	5.58267	4.62551	-0.957159
ENSG00000102962	CCL22	chemokine (C-C motif) ligand 22	9.79054	10.6504	-0.859822	4.51232e-05	0.00361102	TRUE	NFKB2.RELB activated	5.48031e-05	TRUE	9.71667	4.74354	-4.97313
ENSG00000101017	CD40	CD40 molecule, TNF receptor superfamily member 5	10.6429	10.9304	-0.287559	1.52988e-05	0.00188377	TRUE	NFKB2.RELB activated	0.0136173	TRUE	6.04145	5.6833	-0.358145
ENSG00000123146	CD97	CD97 molecule	10.6842	10.9845	-0.300315	0.000283403	0.0110289	TRUE	NFKB2.RELB activated	0.00350393	TRUE	6.54987	5.62484	-0.925035
ENSG00000124762	CDKN1A	cyclin-dependent kinase inhibitor 1A (p21, Cip1)	9.54997	9.82413	-0.274157	0.00198858	0.036038	TRUE	NFKB2.RELB activated	0.00026545	TRUE	7.73937	6.05237	-1.687
ENSG00000003402	CFLAR	CASP8 and FADD-like apoptosis regulator	10.3063	10.7826	-0.476254	0.000262848	0.010393	TRUE	NFKB2.RELB activated	0.0241681	TRUE	7.5009	6.04374	-1.45716
ENSG00000068793	CYFIP1	cytoplasmic FMR1 interacting protein 1	9.9597	10.1835	-0.223753	0.000309351	0.0115799	TRUE	NFKB2.RELB activated	0.0223532	TRUE	5.98112	4.9687	-1.01242
ENSG00000172456	FGGY	FGGY carbohydrate kinase domain containing	7.89791	8.09407	-0.196162	0.0013477	0.0285997	TRUE	NFKB2.RELB activated	0.0211228	TRUE	4.59618	3.9369	-0.659286
ENSG00000119686	FLVCR2	feline leukemia virus subgroup C cellular receptor family, member 2	7.91918	8.2798	-0.360618	4.10288e-06	0.00084664	TRUE	NFKB2.RELB activated	0.00329058	TRUE	4.42224	4.1287	-0.293543
ENSG00000183484	GPR132	G protein-coupled receptor 132	9.59832	10.152	-0.553664	5.16103e-06	0.000960108	TRUE	NFKB2.RELB activated	0.0158185	TRUE	4.52976	3.98495	-0.54481
ENSG00000023171	GRAMD1B	GRAM domain containing 1B	8.91716	9.14163	-0.224478	0.000966909	0.023405	TRUE	NFKB2.RELB activated	0.0289299	TRUE	5.75687	5.33284	-0.424033
ENSG00000140511	HAPLN3	hyaluronan and proteoglycan link protein 3	8.70077	9.07336	-0.372592	3.08416e-07	0.000184719	TRUE	NFKB2.RELB activated	0.0226377	TRUE	5.16562	4.81151	-0.35411
ENSG00000101336	HCK	hemopoietic cell kinase	8.05358	8.35512	-0.301531	2.23267e-06	0.000546952	TRUE	NFKB2.RELB activated	0.0359234	TRUE	4.04348	3.78364	-0.25984
ENSG00000115317	HTRA2	HtrA serine peptidase 2	10.2108	10.3723	-0.161489	0.000102044	0.00599469	TRUE	NFKB2.RELB activated	0.0233621	TRUE	6.14074	5.44972	-0.691023
ENSG00000137331	IER3	immediate early response 3	10.4875	10.9239	-0.436387	0.000448533	0.0144537	TRUE	NFKB2.RELB activated	1.71596e-05	TRUE	7.6837	5.62773	-2.05597
ENSG00000216490	IFI30	interferon, gamma-inducible protein 30	11.411	11.6484	-0.237423	0.000957302	0.0232978	TRUE	NFKB2.RELB activated	0.0474218	TRUE	7.21014	6.3697	-0.840437
ENSG00000128604	IRF5	interferon regulatory factor 5	9.71225	9.93909	-0.22684	3.26369e-05	0.00304465	TRUE	NFKB2.RELB activated	0.00839071	TRUE	4.10735	3.94282	-0.164538
ENSG00000152969	JAKMIP1	janus kinase and microtubule interacting protein 1	8.1525	8.61839	-0.465886	6.50595e-08	6.65667e-05	TRUE	NFKB2.RELB activated	0.0486294	TRUE	4.45485	3.84582	-0.609029
ENSG00000160789	LMNA	lamin A/C	9.45344	9.62284	-0.169398	0.00048733	0.0150771	TRUE	NFKB2.RELB activated	0.00026131	TRUE	5.70691	4.92786	-0.779045
ENSG00000204496	LTA	lymphotoxin alpha (TNF superfamily, member 1)	12.9361	13.3793	-0.443188	1.46556e-05	0.00182023	TRUE	NFKB2.RELB activated	0.0143826	TRUE	5.12147	4.82563	-0.295838
ENSG00000118242	MREG	melanoregulin	8.08388	8.754	-0.670118	0.000474473	0.0148992	TRUE	NFKB2.RELB activated	0.036928	TRUE	4.46936	3.90408	-0.565278
ENSG00000160209	PDXK	pyridoxal (pyridoxine, vitamin B6) kinase	8.6017	8.79827	-0.196565	0.000889374	0.0221995	TRUE	NFKB2.RELB activated	0.00723672	TRUE	6.67293	5.74451	-0.928416
ENSG00000107551	RASSF4	Ras association (RalGDS/AF-6) domain family member 4	8.55198	8.9859	-0.433914	2.04643e-05	0.00225346	TRUE	NFKB2.RELB activated	0.0105117	TRUE	4.35107	3.86336	-0.487705
ENSG00000139725	RHOF	ras homolog family member F (in filopodia)	11.0053	11.3969	-0.3916	2.66933e-08	4.29671e-05	TRUE	NFKB2.RELB activated	0.00610732	TRUE	6.18798	5.22622	-0.961759
ENSG00000145860	RNF145	ring finger protein 145	9.54279	9.74515	-0.20236	0.00166288	0.0322797	TRUE	NFKB2.RELB activated	0.000748045	TRUE	5.80136	4.84761	-0.953751
ENSG00000138623	SEMA7A	semaphorin 7A, GPI membrane anchor (John Milton Hagen blood group)	8.71258	9.56276	-0.850177	2.77423e-08	4.29671e-05	TRUE	NFKB2.RELB activated	0.0194808	TRUE	4.31049	4.16553	-0.144968
ENSG00000198736	SEPX1	methionine sulfoxide reductase B1	9.36467	9.56831	-0.203637	0.00287839	0.0445942	TRUE	NFKB2.RELB activated	0.00277727	TRUE	6.9622	5.9661	-0.996093
ENSG00000134802	SLC43A3	solute carrier family 43, member 3	11.8715	12.0331	-0.161549	0.0033601	0.0490709	TRUE	NFKB2.RELB activated	0.014313	TRUE	5.24154	4.75007	-0.49147
ENSG00000176463	SLCO3A1	solute carrier organic anion transporter family, member 3A1	7.58044	7.75643	-0.175986	0.00138822	0.0288402	TRUE	NFKB2.RELB activated	0.0483309	TRUE	4.63267	4.36958	-0.263091
ENSG00000126561	STAT5A	signal transducer and activator of transcription 5A	9.46076	9.92261	-0.46185	1.13228e-05	0.00160914	TRUE	NFKB2.RELB activated	0.00453561	TRUE	6.35357	5.15422	-1.19934
ENSG00000164674	SYTL3	synaptotagmin-like 3	8.13735	8.97421	-0.836857	1.03366e-07	8.10187e-05	TRUE	NFKB2.RELB activated	0.00272934	TRUE	5.86221	4.52579	-1.33642
ENSG00000168394	TAP1	transporter 1, ATP-binding cassette, sub-family B (MDR/TAP)	12.3486	12.499	-0.150389	0.000192562	0.00882194	TRUE	NFKB2.RELB activated	0.0199165	TRUE	6.74513	5.88692	-0.85821
ENSG00000141556	TBCD	tubulin folding cofactor D	9.78216	9.9595	-0.177332	0.00172171	0.0331335	TRUE	NFKB2.RELB activated	0.0106236	TRUE	4.02108	3.89114	-0.129943
ENSG00000081059	TCF7	transcription factor 7 (T-cell specific, HMG-box)	9.39256	9.80361	-0.411049	0.000423132	0.0139469	TRUE	NFKB2.RELB activated	0.0485833	TRUE	5.87152	5.48054	-0.390984
ENSG00000114126	TFDP2	transcription factor Dp-2 (E2F dimerization partner 2)	10.6247	11.1396	-0.514987	9.93282e-06	0.00151932	TRUE	NFKB2.RELB activated	0.0322933	TRUE	4.92805	4.39882	-0.529231
ENSG00000184584	TMEM173	transmembrane protein 173	10.0884	10.3275	-0.239048	1.94668e-07	0.000129197	TRUE	NFKB2.RELB activated	0.0243902	TRUE	5.68759	4.64147	-1.04613
ENSG00000137747	TMPRSS13	transmembrane protease, serine 13	10.086	10.3793	-0.293332	3.52447e-06	0.000765902	TRUE	NFKB2.RELB activated	0.0263934	TRUE	4.27681	4.13426	-0.142552
ENSG00000118503	TNFAIP3	tumor necrosis factor, alpha-induced protein 3	9.64124	9.99213	-0.350895	0.00213285	0.037545	TRUE	NFKB2.RELB activated	0.00104766	TRUE	7.22956	5.55699	-1.67257
ENSG00000123610	TNFAIP6	tumor necrosis factor, alpha-induced protein 6	8.66046	9.45449	-0.794034	3.92507e-06	0.000823796	TRUE	NFKB2.RELB activated	0.0291693	TRUE	3.89306	3.5554	-0.337656
ENSG00000154310	TNIK	TRAF2 and NCK interacting kinase	6.99433	7.27656	-0.282237	0.00304675	0.0462398	TRUE	NFKB2.RELB activated	0.0346604	TRUE	4.37433	4.00485	-0.369479
ENSG00000145901	TNIP1	TNFAIP3 interacting protein 1	9.49994	9.81081	-0.310863	2.09629e-05	0.00227772	TRUE	NFKB2.RELB activated	0.0470931	TRUE	7.65699	6.91655	-0.740441
ENSG00000056558	TRAF1	TNF receptor-associated factor 1	6.92305	7.15662	-0.233571	0.00335919	0.0490709	TRUE	NFKB2.RELB activated	0.0142929	TRUE	5.48273	4.60187	-0.880864
ENSG00000125733	TRIP10	thyroid hormone receptor interactor 10	9.57102	10.1307	-0.559658	8.09461e-07	0.000305802	TRUE	NFKB2.RELB activated	0.00609341	TRUE	4.53432	4.27154	-0.262774
ENSG00000168140	VASN	vasorin	8.88187	9.15267	-0.270802	0.00202965	0.0364595	TRUE	NFKB2.RELB activated	0.00421376	TRUE	4.73249	4.45576	-0.276734
ENSG00000011590	ZBTB32	zinc finger and BTB domain containing 32	9.2738	9.74266	-0.468865	1.49837e-06	0.00042189	TRUE	NFKB2.RELB activated	0.00066294	TRUE	6.20828	4.40154	-1.80674

## Sheet: NonCanonical_Repressed
ensembl_id	gene.symbol	gene.name	noncanonical.mean.in.group.NFKB2.RELB.KD	noncanonical.mean.in.group.control	noncanonical.log2fc	noncanonical.p	noncanonical.q	noncanonical.is.target	noncanonical.mode	brune.cHL.vs.rest.q	brune.cHL.vs.rest.diff	brune.mean.in.group.hodgkin	brune.mean.in.group.other	brune.log2fc
ENSG00000183044	ABAT	4-aminobutyrate aminotransferase	8.31799	8.1279	0.190084	0.00209394	0.0371454	TRUE	NFKB2.RELB repressed	0.0339987	TRUE	3.2304	3.86611	0.635717
ENSG00000169116	AC110760.3-2	prostate androgen-regulated mucin-like protein 1	10.8456	10.4833	0.362285	1.7878e-06	0.000457304	TRUE	NFKB2.RELB repressed	0.0261533	TRUE	3.3817	3.58315	0.201447
ENSG00000065413	ANKRD44	ankyrin repeat domain 44	8.07523	7.77719	0.298041	5.94974e-05	0.00440066	TRUE	NFKB2.RELB repressed	0.00226014	TRUE	3.34424	4.04471	0.700464
ENSG00000129675	ARHGEF6	Rac/Cdc42 guanine nucleotide exchange factor (GEF) 6	6.6854	6.36476	0.320633	2.86024e-05	0.0028321	TRUE	NFKB2.RELB repressed	0.000615282	TRUE	4.95408	5.70794	0.753856
ENSG00000111676	ATN1	atrophin 1	11.4163	11.1777	0.238628	2.12568e-05	0.00228939	TRUE	NFKB2.RELB repressed	0.005354	TRUE	3.76641	3.95546	0.189049
ENSG00000137936	BCAR3	breast cancer anti-estrogen resistance 3	8.80498	8.44613	0.35885	0.000174639	0.00823118	TRUE	NFKB2.RELB repressed	0.000672113	TRUE	3.7382	4.31641	0.578208
ENSG00000187068	C3orf70	chromosome 3 open reading frame 70	9.64919	9.29059	0.358605	0.000170204	0.00808421	TRUE	NFKB2.RELB repressed	0.0261955	TRUE	3.07375	3.34117	0.267422
ENSG00000163683	C4orf34	small integral membrane protein 14	9.20844	9.06121	0.147232	0.00251791	0.0414056	TRUE	NFKB2.RELB repressed	1.32973e-06	TRUE	3.90564	5.11014	1.20449
ENSG00000116791	CRYZ	crystallin, zeta (quinone reductase)	11.217	11.0692	0.147791	0.000698251	0.0191793	TRUE	NFKB2.RELB repressed	0.00606872	TRUE	4.19999	4.80352	0.603537
ENSG00000173198	CYSLTR1	cysteinyl leukotriene receptor 1	11.6358	11.2404	0.395369	6.06048e-06	0.00107066	TRUE	NFKB2.RELB repressed	0.0238455	TRUE	3.46584	3.77949	0.313653
ENSG00000007968	E2F2	E2F transcription factor 2	7.95081	7.7981	0.152706	0.0028956	0.0447797	TRUE	NFKB2.RELB repressed	0.000169819	TRUE	4.9124	5.55985	0.647458
ENSG00000184708	EIF4ENIF1	eukaryotic translation initiation factor 4E nuclear import factor 1	9.60488	9.4605	0.144374	0.000687706	0.0190518	TRUE	NFKB2.RELB repressed	0.00308507	TRUE	4.44022	4.99019	0.549972
ENSG00000134954	ETS1	v-ets erythroblastosis virus E26 oncogene homolog 1 (avian)	11.3729	11.1042	0.268626	1.46895e-06	0.00041949	TRUE	NFKB2.RELB repressed	0.00557345	TRUE	5.06594	6.08985	1.02391
ENSG00000221968	FADS3	fatty acid desaturase 3	11.0835	10.9001	0.183395	0.0019816	0.0359912	TRUE	NFKB2.RELB repressed	2.16543e-05	TRUE	4.45999	5.10357	0.643577
ENSG00000114861	FOXP1	forkhead box P1	9.80658	9.57107	0.235511	0.000297489	0.0113787	TRUE	NFKB2.RELB repressed	0.00018949	TRUE	4.4003	4.95865	0.558349
ENSG00000089639	GMIP	GEM interacting protein	8.27676	8.13711	0.139655	0.00333013	0.0489596	TRUE	NFKB2.RELB repressed	0.0277893	TRUE	4.64885	4.91314	0.264286
ENSG00000159618	GPR114	G protein-coupled receptor 114	7.16837	6.97374	0.194633	0.00281447	0.0442151	TRUE	NFKB2.RELB repressed	3.01523e-08	TRUE	4.51586	5.47072	0.954861
ENSG00000165102	HGSNAT	heparan-alpha-glucosaminide N-acetyltransferase	9.52555	9.32103	0.204517	0.00049684	0.0151662	TRUE	NFKB2.RELB repressed	0.00999081	TRUE	4.77205	5.46221	0.690165
ENSG00000077238	IL4R	interleukin 4 receptor	11.2165	10.9742	0.242306	6.73883e-06	0.00116534	TRUE	NFKB2.RELB repressed	0.0111378	TRUE	5.01057	5.55784	0.547267
ENSG00000162434	JAK1	Janus kinase 1	10.835	10.6434	0.191661	0.000102413	0.00600206	TRUE	NFKB2.RELB repressed	0.0010504	TRUE	5.20468	6.55404	1.34936
ENSG00000121210	KIAA0922	KIAA0922	9.12812	8.90264	0.225483	0.00131524	0.028207	TRUE	NFKB2.RELB repressed	1.47223e-08	TRUE	4.08901	5.0331	0.944094
ENSG00000087448	KLHDC5	kelch-like family member 42	8.95692	8.79524	0.161678	0.0007477	0.0200881	TRUE	NFKB2.RELB repressed	0.0102196	TRUE	3.79295	4.40122	0.608279
ENSG00000196547	MAN2A2	mannosidase, alpha, class 2A, member 2	10.5934	10.3584	0.234967	7.46236e-06	0.00124657	TRUE	NFKB2.RELB repressed	0.045969	TRUE	4.02332	4.23393	0.210616
ENSG00000086015	MAST2	microtubule associated serine/threonine kinase 2	9.42394	9.27377	0.15017	7.53911e-06	0.00125088	TRUE	NFKB2.RELB repressed	0.0334587	TRUE	4.92517	5.32944	0.404261
ENSG00000111859	NEDD9	neural precursor cell expressed, developmentally down-regulated 9	10.3249	10.0758	0.249111	0.000115497	0.00634688	TRUE	NFKB2.RELB repressed	0.00129034	TRUE	3.22867	3.96959	0.740928
ENSG00000076641	PAG1	phosphoprotein associated with glycosphingolipid microdomains 1	8.64205	8.19219	0.449857	4.31363e-06	0.000867595	TRUE	NFKB2.RELB repressed	0.00707849	TRUE	6.11591	7.13848	1.02258
ENSG00000196092	PAX5	paired box 5	11.1391	10.947	0.192176	0.000109052	0.00611872	TRUE	NFKB2.RELB repressed	0.00574691	TRUE	6.25127	8.11675	1.86548
ENSG00000156453	PCDH1	protocadherin 1	9.471	9.12781	0.343189	7.6129e-05	0.00497187	TRUE	NFKB2.RELB repressed	0.0458441	TRUE	4.4266	4.53184	0.105236
ENSG00000184226	PCDH9	protocadherin 9	8.6937	8.2131	0.480599	5.88081e-06	0.00105998	TRUE	NFKB2.RELB repressed	0.0117989	TRUE	3.53282	3.98923	0.456416
ENSG00000142875	PRKACB	protein kinase, cAMP-dependent, catalytic, beta	9.73383	9.31724	0.416587	6.33796e-05	0.00446685	TRUE	NFKB2.RELB repressed	0.0306707	TRUE	4.41085	5.20063	0.789777
ENSG00000169398	PTK2	protein tyrosine kinase 2	9.96425	9.5681	0.396155	1.22617e-05	0.00165606	TRUE	NFKB2.RELB repressed	0.0149817	TRUE	4.21671	5.00727	0.79056
ENSG00000111679	PTPN6	protein tyrosine phosphatase, non-receptor type 6	7.95359	7.78112	0.172467	0.000804128	0.0211391	TRUE	NFKB2.RELB repressed	0.00251897	TRUE	5.29286	5.73242	0.439562
ENSG00000026297	RNASET2	ribonuclease T2	8.4713	8.24184	0.229467	0.000886743	0.0221995	TRUE	NFKB2.RELB repressed	0.0138092	TRUE	4.97583	5.84994	0.874112
ENSG00000147010	SH3KBP1	SH3-domain kinase binding protein 1	9.38502	9.15648	0.228541	0.000109387	0.00611872	TRUE	NFKB2.RELB repressed	0.0170936	TRUE	6.40252	7.10379	0.70127
ENSG00000138771	SHROOM3	shroom family member 3	7.04723	6.72597	0.321267	0.00020049	0.00893508	TRUE	NFKB2.RELB repressed	0.0337656	TRUE	3.29708	3.56459	0.267511
ENSG00000198369	SPRED2	sprouty-related, EVH1 domain containing 2	9.50129	9.30321	0.198077	0.00122121	0.0270322	TRUE	NFKB2.RELB repressed	0.0242852	TRUE	3.57751	4.09906	0.521554
ENSG00000172345	STARD5	StAR-related lipid transfer (START) domain containing 5	8.5437	8.04275	0.500956	0.00138279	0.0288402	TRUE	NFKB2.RELB repressed	0.0217172	TRUE	4.12439	4.31257	0.188183
ENSG00000081320	STK17B	serine/threonine kinase 17b	11.4399	11.0138	0.4261	0.000158023	0.00771455	TRUE	NFKB2.RELB repressed	0.00239684	TRUE	3.43635	4.35933	0.922986
ENSG00000131018	SYNE1	spectrin repeat containing, nuclear envelope 1	7.26552	7.04479	0.220734	0.00249219	0.0411278	TRUE	NFKB2.RELB repressed	0.0056235	TRUE	3.70405	4.15636	0.45231
ENSG00000013810	TACC3	transforming, acidic coiled-coil containing protein 3	9.06059	8.91974	0.14085	0.000856966	0.0218749	TRUE	NFKB2.RELB repressed	0.00404469	TRUE	4.04887	4.43551	0.386633
ENSG00000065308	TRAM2	translocation associated membrane protein 2	10.3348	10.1456	0.189229	0.00122193	0.0270322	TRUE	NFKB2.RELB repressed	0.00485861	TRUE	3.76136	4.0541	0.292742
ENSG00000182179	UBA7	ubiquitin-like modifier activating enzyme 7	9.91706	9.77933	0.137726	9.04087e-05	0.00560626	TRUE	NFKB2.RELB repressed	0.0291086	TRUE	4.542	5.03987	0.49786
ENSG00000152518	ZFP36L2	ZFP36 ring finger protein-like 2	11.0869	10.8369	0.249963	0.000250967	0.0102037	TRUE	NFKB2.RELB repressed	0.00575804	TRUE	4.45971	4.99095	0.531236
ENSG00000178764	ZHX2	zinc fingers and homeoboxes 2	9.9611	9.74388	0.217214	0.00166456	0.0322868	TRUE	NFKB2.RELB repressed	0.000184285	TRUE	4.071	5.23637	1.16537
